# Supplementary material for: Integrated analysis of gene expression and copy number identified potential cancer driver genes with amplification-dependent overexpression in 1,454 solid tumors
Source: Sci Rep. 2017 Apr 4;7:641. doi: 10.1038/s41598-017-00219-3 (PMC5428069; doi:10.1038/s41598-017-00219-3)
Supplement: Supplementary file 2 — Dataset 1_1 [file 41598_2017_219_MOESM2_ESM.xls]

## Sheet: Part 1
					Probe ID	A_23_P82523	A_23_P44569	A_24_P16913	A_33_P3361067	A_23_P60180	A_32_P139894	A_33_P3413667	A_23_P9415	A_33_P3364433	A_23_P153930	A_32_P134209	A_23_P420359	A_23_P43276	A_23_P252556	A_23_P10980	A_23_P254179	A_24_P414332	A_21_P0000190	A_23_P54055	A_23_P309261	A_33_P3275235	A_23_P208870	A_24_P110983	A_23_P160354	A_23_P324304	A_23_P39402	A_23_P83634	A_23_P15876	A_23_P308150	A_33_P3408983	A_23_P337262	A_24_P48898	A_23_P113111	A_23_P73511	A_33_P3362353	A_33_P3242748	A_33_P3367481	A_24_P92952	A_33_P3333078	A_32_P74955	A_32_P18440	A_32_P902957	A_24_P391568	A_33_P3436316
					Description	Homo sapiens ATP-binding cassette, sub-family B (MDR/TAP), member 1 (ABCB1), mRNA [NM_000927]	Homo sapiens ATP-binding cassette, sub-family C (CFTR/MRP), member 2 (ABCC2), mRNA [NM_000392]	Homo sapiens ATP-binding cassette, sub-family C (CFTR/MRP), member 4 (ABCC4), transcript variant 1, mRNA [NM_005845]	Homo sapiens ATP-binding cassette, sub-family G (WHITE), member 2 (Junior blood group) (ABCG2), transcript variant 1, mRNA [NM_004827]	Homo sapiens ABL proto-oncogene 1, non-receptor tyrosine kinase (ABL1), transcript variant a, mRNA [NM_005157]	Homo sapiens ABL proto-oncogene 2, non-receptor tyrosine kinase (ABL2), transcript variant b, mRNA [NM_007314]	Homo sapiens ABL proto-oncogene 2, non-receptor tyrosine kinase (ABL2), transcript variant e, mRNA [NM_001136001]	Homo sapiens aconitase 1, soluble (ACO1), transcript variant 2, mRNA [NM_002197]	Homo sapiens activin A receptor, type IB (ACVR1B), transcript variant 3, mRNA [NM_020328]	Homo sapiens activin A receptor, type IIA (ACVR2A), transcript variant 2, mRNA [NM_001616]	Homo sapiens activin A receptor, type IIB (ACVR2B), mRNA [NM_001106]	Homo sapiens ADAM metallopeptidase with thrombospondin type 1 motif, 20 (ADAMTS20), mRNA [NM_025003]	Homo sapiens G protein-coupled receptor 124 (GPR124), mRNA [NM_032777]	Homo sapiens brain-specific angiogenesis inhibitor 3 (BAI3), mRNA [NM_001704]	Homo sapiens latrophilin 3 (LPHN3), mRNA [NM_015236]	Homo sapiens activity-dependent neuroprotector homeobox (ADNP), transcript variant 1, mRNA [NM_015339]	Homo sapiens AF4/FMR2 family, member 1 (AFF1), transcript variant 2, mRNA [NM_005935]	Homo sapiens AF4/FMR2 family, member 3 (AFF3), transcript variant 1, mRNA [NM_002285]	Homo sapiens ajuba LIM protein (AJUBA), transcript variant 1, mRNA [NM_032876]	Homo sapiens A kinase (PRKA) anchor protein 9 (AKAP9), transcript variant 2, mRNA [NM_005751]	Homo sapiens v-akt murine thymoma viral oncogene homolog 1 (AKT1), transcript variant 1, mRNA [NM_005163]	Homo sapiens v-akt murine thymoma viral oncogene homolog 2 (AKT2), transcript variant 1, mRNA [NM_001626]	Homo sapiens v-akt murine thymoma viral oncogene homolog 3 (AKT3), transcript variant 2, mRNA [NM_181690]	Homo sapiens v-akt murine thymoma viral oncogene homolog 3 (AKT3), transcript variant 1, mRNA [NM_005465]	Homo sapiens anaplastic lymphoma receptor tyrosine kinase (ALK), mRNA [NM_004304]	Homo sapiens alkB, alkylation repair homolog 6 (E. coli) (ALKBH6), transcript variant 1, mRNA [NM_198867]	Homo sapiens arachidonate 12-lipoxygenase, 12R type (ALOX12B), mRNA [NM_001139]	Homo sapiens alpha-kinase 2 (ALPK2), mRNA [NM_052947]	Homo sapiens APC membrane recruitment protein 1 (AMER1), mRNA [NM_152424]	Homo sapiens adenomatous polyposis coli (APC), transcript variant 1, mRNA [NM_001127511]	Homo sapiens adenomatosis polyposis coli down-regulated 1 (APCDD1), mRNA [NM_153000]	Homo sapiens apolipoprotein L, 2 (APOL2), transcript variant beta, mRNA [NM_145637]	Homo sapiens androgen receptor (AR), transcript variant 1, mRNA [NM_000044]	Homo sapiens A-Raf proto-oncogene, serine/threonine kinase (ARAF), transcript variant 1, mRNA [NM_001654]	Homo sapiens A-Raf proto-oncogene, serine/threonine kinase (ARAF), transcript variant 3, mRNA [NM_001256197]	Homo sapiens ADP-ribosylation factor related protein 1 (ARFRP1), transcript variant 8, mRNA [NM_001267549]	Homo sapiens Rho GTPase activating protein 35 (ARHGAP35), mRNA [NM_004491]	Homo sapiens AT rich interactive domain 1A (SWI-like) (ARID1A), transcript variant 1, mRNA [NM_006015]	Homo sapiens AT rich interactive domain 1B (SWI1-like) (ARID1B), transcript variant 2, mRNA [NM_020732]	Homo sapiens AT rich interactive domain 2 (ARID, RFX-like) (ARID2), mRNA [NM_152641]	Homo sapiens AT rich interactive domain 5B (MRF1-like) (ARID5B), transcript variant 1, mRNA [NM_032199]	Homo sapiens ADP-ribosylation factor-like 11 (ARL11), mRNA [NM_138450]	Homo sapiens aryl hydrocarbon receptor nuclear translocator (ARNT), transcript variant 1, mRNA [NM_001668]	Homo sapiens additional sex combs like transcriptional regulator 1 (ASXL1), transcript variant 2, mRNA [NM_001164603]
					Entrez Gene ID	5243	1244	10257	9429	25	27	27	48	91	92	93	80070	25960	577	23284	23394	4299		84962	10142	207	208	10000	10000	238	84964	242	115701	139285	324	147495	23780	367	369	369	10139	2909	8289	57492	196528	84159	115761	405	171023
					Gene name	ATP-binding cassette, sub-family B (MDR/TAP), member 1	ATP-binding cassette, sub-family C (CFTR/MRP), member 2	ATP-binding cassette, sub-family C (CFTR/MRP), member 4	ATP-binding cassette, sub-family G (WHITE), member 2 (Junior blood group)	ABL proto-oncogene 1, non-receptor tyrosine kinase	ABL proto-oncogene 2, non-receptor tyrosine kinase	ABL proto-oncogene 2, non-receptor tyrosine kinase	aconitase 1, soluble	activin A receptor, type IB	activin A receptor, type IIA	activin A receptor, type IIB	ADAM metallopeptidase with thrombospondin type 1 motif, 20	adhesion G protein-coupled receptor A2	adhesion G protein-coupled receptor B3	adhesion G protein-coupled receptor L3	activity-dependent neuroprotector homeobox	AF4/FMR2 family, member 1	AF4/FMR2 family, member 3	ajuba LIM protein	A kinase (PRKA) anchor protein 9	v-akt murine thymoma viral oncogene homolog 1	v-akt murine thymoma viral oncogene homolog 2	v-akt murine thymoma viral oncogene homolog 3	v-akt murine thymoma viral oncogene homolog 3	anaplastic lymphoma receptor tyrosine kinase	alkB, alkylation repair homolog 6 (E. coli)	arachidonate 12-lipoxygenase, 12R type	alpha-kinase 2	APC membrane recruitment protein 1	adenomatous polyposis coli	adenomatosis polyposis coli down-regulated 1	apolipoprotein L, 2	androgen receptor	A-Raf proto-oncogene, serine/threonine kinase	A-Raf proto-oncogene, serine/threonine kinase	ADP-ribosylation factor related protein 1	Rho GTPase activating protein 35	AT rich interactive domain 1A (SWI-like)	AT rich interactive domain 1B (SWI1-like)	AT rich interactive domain 2 (ARID, RFX-like)	AT rich interactive domain 5B (MRF1-like)	ADP-ribosylation factor-like 11	aryl hydrocarbon receptor nuclear translocator	additional sex combs like transcriptional regulator 1
					Previous symbol	PGY1|MDR1|CLCS	CMOAT	---	---	ABL	ABLL	ABLL	IREB1	ACVRLK4	ACVR2	---	---	GPR124	BAI3	LPHN3	---	PBM1|MLLT2	LAF4	JUB	---	---	---	---	---	---	---	---	---	FAM123B	---	---	---	DHTR|SBMA	ARAF1	ARAF1	---	GRLF1	C1orf4|SMARCF1	---	---	---	---	---	---
					138 driver genes (Oncogene, TSG)	---	---	---	---	Oncogene	---	---	---	TSG	---	---	---	---	---	---	---	---	---	---	---	Oncogene	---	---	---	Oncogene	---	---	---	TSG	TSG	---	---	Oncogene	---	---	---	---	TSG	TSG	TSG	---	---	---	TSG
					Gene symbol	ABCB1	ABCC2	ABCC4	ABCG2	ABL1	ABL2	ABL2	ACO1	ACVR1B	ACVR2A	ACVR2B	ADAMTS20	ADGRA2	ADGRB3	ADGRL3	ADNP	AFF1	AFF3	AJUBA	AKAP9	AKT1	AKT2	AKT3	AKT3	ALK	ALKBH6	ALOX12B	ALPK2	AMER1	APC	APCDD1	APOL2	AR	ARAF	ARAF	ARFRP1	ARHGAP35	ARID1A	ARID1B	ARID2	ARID5B	ARL11	ARNT	ASXL1
					Variant						variant b/c/d/f/g/h/i	variant e																variant 1	variant 1-3										variant 1/2	variant 3
Sample ID	Classification	Tissue	Type		Gene sybmbol (variant)	ABCB1	ABCC2	ABCC4	ABCG2	ABL1	ABL2 variant b/c/d/f/g/h/i	ABL2 variant e	ACO1	ACVR1B	ACVR2A	ACVR2B	ADAMTS20	ADGRA2	ADGRB3	ADGRL3	ADNP	AFF1	AFF3	AJUBA	AKAP9	AKT1	AKT2	AKT3 variant 1	AKT3 variant 1-3	ALK	ALKBH6	ALOX12B	ALPK2	AMER1	APC	APCDD1	APOL2	AR	ARAF variant 1/2	ARAF variant 3	ARFRP1	ARHGAP35	ARID1A	ARID1B	ARID2	ARID5B	ARL11	ARNT	ASXL1
1	Large intestine	colon		Normal	(normalized)	0.56212	-3.34337	-2.36738	-2.25923	1.72476	0.200881	-4.4826	1.55381	-2.30014	-1.21367	-2.03586	-7.29446	0.156389	-3.50246	-0.533163	1.61051	-0.613415	-1.57777	-2.65755	3.69973	2.58446	0.656152	-0.538794	-2.06009	-6.37661	-1.66293	-4.52133	-4.37711	-0.963021	0.140761	0.678107	3.41914	-3.11261	0.98652	-1.84912	2.70053	0.344609	-0.106582	-0.656056	0.358871	1.80121	-3.87304	-1.20409	-0.346201
1	Large intestine	colon		Tumor	(normalized)	-3.19989	-3.75237	-1.99713	-4.52225	2.1377	0.651973	-4.62943	1.86179	-3.17367	-1.95067	-0.899781	-7.33388	0.44633	-7.33443	-7.29438	3.07912	-1.70867	-7.21421	0.782486	2.39748	3.1468	0.624598	-1.89966	-3.34908	-7.3617	-1.09159	-4.48647	-5.11911	0.135775	-2.15448	3.0027	1.91841	-6.63845	1.02519	-1.7017	3.72253	0.394716	-0.50871	-1.07477	-0.80332	1.83815	-6.41312	-1.61397	0.867768
1	Large intestine	colon		Normal	(raw)	887.952	59.2541	116.553	125.625	1987.83	691.266	26.9016	1765.7	122.113	259.312	146.662	3.8311	670.274	53.0675	415.601	1836.48	393.113	201.474	95.3175	7814.56	3607.24	947.754	413.982	144.22	7.2381	189.925	26.1889	28.9423	308.515	663.052	962.288	6433.38	69.5323	1191.64	166.93	3909.45	763.681	558.586	381.664	771.268	2096.01	41.0462	261.04	473.105
1	Large intestine	colon		Tumor	(raw)	69.2932	47.2474	159.499	27.709	2801.98	1000.5	25.7252	2314.24	70.5641	164.719	341.266	3.94672	867.587	3.94523	4.05628	5381	194.803	4.28806	1095.23	3354.81	5639.42	981.696	170.648	62.4859	3.87134	298.781	28.4048	18.321	699.563	143.019	5103.38	2406.88	6.39121	1295.89	195.746	8405.22	837.097	447.525	302.285	364.864	2276.62	7.47159	208.018	1161.93
1	Large intestine	colon		Fold change	FC	-13.5669	-1.32776	1.29258	-4.79995	1.33139	1.36707	-1.10713	1.23798	-1.83214	-1.66671	2.19783	-1.0277	1.22259	-14.2409	-108.475	2.76755	-2.1365	-49.7437	10.8531	-2.46614	1.47666	-1.02211	-2.56839	-2.44357	-1.97945	1.4859	1.02446	-1.67249	2.14176	-4.90835	5.00925	-2.82987	-11.5182	1.02716	1.10759	2.03073	1.03534	-1.32146	-1.33674	-2.23797	1.02593	-5.81621	-1.32858	2.31975
1	Large intestine	colon		Fold change (Raw limit)	FC (Nraw>=10 OR Traw>=10)	-13.5669	-1.32776	1.29258	-4.79995	1.33139	1.36707	-1.10713	1.23798	-1.83214	-1.66671	2.19783		1.22259	-14.2409	-108.475	2.76755	-2.1365	-49.7437	10.8531	-2.46614	1.47666	-1.02211	-2.56839	-2.44357		1.4859	1.02446	-1.67249	2.14176	-4.90835	5.00925	-2.82987	-11.5182	1.02716	1.10759	2.03073	1.03534	-1.32146	-1.33674	-2.23797	1.02593	-5.81621	-1.32858	2.31975
2	Liver			Normal	(normalized)	0.56638	3.76862	-4.77019	-0.701347	0.27795	-0.446796	-3.77125	3.54329	-2.73241	-0.912608	-1.88773	-6.54262	-0.0392551	-3.21103	-4.30394	1.42034	-0.391288	-0.331025	1.59093	3.48196	2.77027	1.57223	0.174714	-1.21596	-6.54417	-1.27352	-4.05975	-0.38804	-1.38358	-0.239079	-1.41402	4.45628	3.83061	0.964838	-1.75343	2.802	-0.89452	-0.157013	-1.81513	-0.658315	1.61387	-6.42194	-0.655783	0.168691
2	Liver			Tumor	(normalized)	1.38998	4.27548	-5.09799	-1.82373	-0.651578	-0.31829	-3.82191	3.91071	-1.58516	-1.03498	-1.6401	-6.33093	-1.86837	-6.3091	-5.11947	1.74893	-0.706121	1.62888	4.19839	3.62439	2.64334	1.75415	-1.02071	-1.81747	-6.35893	-0.0536165	-3.70234	0.34787	-2.53561	-0.3561	-0.702432	4.02614	3.45249	1.14906	-2.09924	3.25416	-1.4815	-0.264441	-2.50883	-0.361619	-0.209414	-6.19787	-1.44813	0.0960608
2	Liver			Normal	(raw)	451.713	4157.51	11.1788	187.602	369.859	223.803	22.3411	3556.33	45.9015	162.048	82.4333	3.2722	296.858	32.9418	15.4437	816.452	232.582	242.503	918.931	3408.32	2081.13	907.094	344.318	131.318	3.26868	126.182	18.2919	233.106	116.914	258.461	114.473	6696.35	4340.05	595.402	90.4752	2127.41	164.092	273.589	86.6873	193.282	933.659	3.55768	193.622	342.883
2	Liver			Tumor	(raw)	839.915	6206.65	9.35754	90.5342	204.017	257.037	22.6622	4820.05	106.814	156.405	102.823	3.98117	87.7762	4.04188	9.21925	1077.19	196.448	991.18	5883.71	3952.39	2002.33	1081.09	157.96	90.9279	3.90464	308.795	24.6205	407.878	55.2733	250.388	196.951	5221.56	3508.45	710.74	74.7956	3057.81	114.772	266.813	56.3089	249.432	277.186	4.36582	117.457	342.553
2	Liver			Fold change	FC	1.76981	1.42095	-1.2551	-2.17707	-1.90465	1.09316	-1.03573	1.29004	2.21491	-1.08853	1.18725	1.15804	-3.55318	-8.56268	-1.75995	1.25578	-1.24387	3.89036	6.09428	1.10376	-1.09196	1.1344	-2.29012	-1.51731	1.13701	2.32931	1.28113	1.66545	-2.22227	-1.08449	1.63761	-1.34736	-1.29965	1.1362	-1.27086	1.36809	-1.5021	-1.07731	-1.61743	1.22833	-3.53886	1.16803	-1.73189	-1.05163
2	Liver			Fold change (Raw limit)	FC (Nraw>=10 OR Traw>=10)	1.76981	1.42095	-1.2551	-2.17707	-1.90465	1.09316	-1.03573	1.29004	2.21491	-1.08853	1.18725		-3.55318	-8.56268	-1.75995	1.25578	-1.24387	3.89036	6.09428	1.10376	-1.09196	1.1344	-2.29012	-1.51731		2.32931	1.28113	1.66545	-2.22227	-1.08449	1.63761	-1.34736	-1.29965	1.1362	-1.27086	1.36809	-1.5021	-1.07731	-1.61743	1.22833	-3.53886		-1.73189	-1.05163
4	Stomach			Normal	(normalized)	-1.72168	-2.2602	-3.09695	-1.80708	1.60822	0.114263	-4.91498	1.86723	-3.24516	-0.811265	-1.64839	-7.19764	2.17799	-1.82948	0.48682	1.78338	-0.112468	-0.72852	-1.62648	2.91055	2.64259	-0.171228	1.447	0.0705996	-7.0951	-1.39645	-4.62545	-6.99312	-0.212578	0.074317	3.01978	4.88795	0.208791	0.669447	-1.26763	2.5351	-0.545924	-0.39869	-0.300288	0.114914	2.43369	-5.5616	-0.483086	-0.218485
4	Stomach			Tumor	(normalized)	-1.91797	-4.2664	-3.17409	-3.82462	1.04067	-0.438231	-5.76077	2.16735	-2.30963	-2.28673	-1.88745	-7.63489	-0.371589	-7.48873	-3.15995	2.41916	-1.67323	-3.81605	-0.879352	2.96082	3.12258	0.949383	-1.10726	-2.96148	-7.54414	-0.986793	-4.04014	-4.84812	0.28485	-0.422882	0.709016	5.47419	-5.03621	1.54582	-0.688061	3.65512	-0.34629	-0.112509	-0.699191	0.899228	0.829449	-6.32764	-2.07034	1.05822
4	Stomach			Normal	(raw)	130.422	89.7925	50.2751	122.926	1311.45	465.613	14.2585	1569.35	45.3669	245.14	137.219	2.93037	1946.57	121.032	602.804	1480.74	397.899	259.611	139.319	3234.39	2686.13	382.018	1172.79	451.733	3.14623	163.402	17.4273	3.37669	371.224	452.898	3488.79	12736.4	497.143	684.152	178.663	2493.28	294.638	326.296	349.328	465.824	2324.04	9.10797	307.755	369.708
4	Stomach			Tumor	(raw)	150.147	29.4827	62.8618	40.0459	1167.23	418.757	10.4645	2548.71	114.45	116.281	153.357	2.85464	438.554	3.15901	63.481	3034.74	177.906	40.2845	308.44	4417.51	4941.66	1095.66	263.368	72.8429	3.03997	286.305	34.489	19.6994	691.243	423.236	927.508	25221.9	17.2915	1656.62	352.173	7148	446.312	524.824	349.466	1058.22	1008.26	7.06436	135.098	1181.51
4	Stomach			Fold change	FC	-1.14575	-4.01722	-1.05492	-4.04893	-1.482	-1.46662	-1.79725	1.23125	1.9126	-2.78074	-1.18023	-1.35402	-5.85464	-50.5364	-12.5252	1.55378	-2.9501	-8.50037	1.67845	1.03546	1.39474	2.17439	-5.87369	-8.1799	-1.36513	1.32837	1.50036	4.42291	1.41169	-1.41147	-4.96147	1.50133	-37.9231	1.83576	1.4944	2.1735	1.14841	1.21941	-1.3185	1.72227	-3.04037	-1.7006	-3.00477	2.42285
4	Stomach			Fold change (Raw limit)	FC (Nraw>=10 OR Traw>=10)	-1.14575	-4.01722	-1.05492	-4.04893	-1.482	-1.46662	-1.79725	1.23125	1.9126	-2.78074	-1.18023		-5.85464	-50.5364	-12.5252	1.55378	-2.9501	-8.50037	1.67845	1.03546	1.39474	2.17439	-5.87369	-8.1799		1.32837	1.50036	4.42291	1.41169	-1.41147	-4.96147	1.50133	-37.9231	1.83576	1.4944	2.1735	1.14841	1.21941	-1.3185	1.72227	-3.04037		-3.00477	2.42285
5	Liver			Normal	(normalized)	0.581752	3.49945	-4.70015	-1.96063	0.278531	-0.254542	-4.29363	2.96364	-1.78183	-1.23036	-1.23777	-6.07072	-0.10463	-3.50226	-3.85999	1.8673	-0.737609	-0.200177	2.09724	3.56354	2.79854	1.34318	-0.0799894	-1.60987	-6.02322	-1.50048	-3.27053	-2.00576	-2.23159	-0.57602	-2.70135	4.15101	3.09821	1.0732	-0.86289	2.77934	-1.41188	-1.01609	-2.45929	-1.59539	1.45676	-5.86916	-1.3258	0.763092
5	Liver			Tumor	(normalized)	-3.63364	-2.244	-4.03389	-3.99162	0.984345	1.14904	-3.41656	0.757757	-2.92856	-1.59053	-2.38501	-6.49104	2.2266	-6.40789	-4.29401	1.81151	-0.703893	-4.61433	0.724695	2.65872	2.24968	0.245225	2.04847	-0.34125	-6.46991	-1.63983	-3.57186	-1.51511	-1.4167	-0.0464735	-1.68774	5.40337	-2.26597	0.700328	-1.22555	2.72655	-0.705355	-1.15404	-1.32147	-0.0458775	2.18858	-5.96193	-1.07421	0.287245
5	Liver			Normal	(raw)	393.2	2971.18	10.1065	67.4964	318.665	220.223	13.3961	2049.43	76.4021	111.973	111.399	3.9086	244.338	23.1848	18.0932	958.52	157.56	228.681	1124.14	3106.14	1827.82	666.54	248.547	86.0735	4.03941	92.8537	27.2246	65.4178	55.9387	176.234	40.3927	4667.32	2249.79	552.781	144.455	1803.65	98.7348	129.901	47.7715	86.9416	721.137	4.49465	104.805	445.864
5	Liver			Tumor	(raw)	32.303	84.6381	24.4768	25.2047	793.223	889.145	37.5484	677.931	52.6614	133.132	76.7569	4.45737	1876.5	4.72184	20.4386	1407.33	246.141	16.3692	662.571	2531.82	1906.77	475.223	1658.55	316.483	4.52315	128.659	33.7164	140.276	150.179	388.229	124.456	16968.9	83.3592	651.474	171.455	2653.7	245.892	180.168	160.426	388.389	1827.7	6.43218	190.418	489.268
5	Liver			Fold change	FC	-18.5763	-53.5738	1.58695	-4.08685	1.63107	2.64557	1.83664	-4.61357	-2.21412	-1.28357	-2.2149	-1.33823	5.03233	-7.49345	-1.351	-1.03943	1.02365	-21.3202	-2.58927	-1.87231	-1.46294	-2.14051	4.3725	2.40931	-1.3629	-1.10141	-1.23228	1.40507	1.75917	1.44348	2.01895	2.38231	-41.1887	-1.29493	-1.2858	-1.03726	1.63187	-1.10033	2.20048	2.92719	1.66072	-1.06642	1.19052	-1.39073
5	Liver			Fold change (Raw limit)	FC (Nraw>=10 OR Traw>=10)	-18.5763	-53.5738	1.58695	-4.08685	1.63107	2.64557	1.83664	-4.61357	-2.21412	-1.28357	-2.2149		5.03233	-7.49345	-1.351	-1.03943	1.02365	-21.3202	-2.58927	-1.87231	-1.46294	-2.14051	4.3725	2.40931		-1.10141	-1.23228	1.40507	1.75917	1.44348	2.01895	2.38231	-41.1887	-1.29493	-1.2858	-1.03726	1.63187	-1.10033	2.20048	2.92719	1.66072		1.19052	-1.39073
6	Head&neck		squamous cell carcinoma	Normal	(normalized)	-3.67061	-3.66029	-4.77061	-2.85616	0.766829	-1.41948	-4.68451	0.562256	-2.39501	-0.952967	-2.45198	-6.93566	-0.123767	-5.47183	-3.88842	2.19956	-0.814073	-2.09974	2.29451	2.98764	2.67675	1.23777	-1.22172	-2.35559	-6.84097	-1.12625	0.793921	-6.74447	0.39339	0.0718994	3.25038	2.98923	-0.934568	0.616729	-2.23196	3.01492	0.317669	0.307081	-0.596131	0.273985	2.75516	-6.41118	-1.19725	-0.459283
6	Head&neck		squamous cell carcinoma	Tumor	(normalized)	-5.07886	-2.24965	-1.88319	-4.03484	1.03774	0.901074	-3.57313	-0.555966	-2.50065	-2.08219	-3.12412	-6.37594	-0.59144	-6.219	-2.1231	1.89232	-1.93239	-5.96697	1.99467	1.97497	3.33925	0.921606	-0.115688	-1.88198	-6.29447	-0.804606	1.6905	-4.01488	-0.597477	-0.468171	1.52296	3.10264	-4.54092	-0.523274	-2.22315	3.3927	-0.35012	-0.906477	-2.02464	-1.08375	1.4779	-6.17288	-1.35009	0.79922
6	Head&neck		squamous cell carcinoma	Normal	(raw)	29	29.2082	13.529	51.0001	628.347	138.056	14.3609	545.277	70.2086	190.761	67.4902	3.01661	338.925	8.32098	24.9362	1696.27	210.039	86.154	1811.67	2929.08	2361.26	870.897	158.339	72.1535	3.22125	169.171	640.258	3.44409	485.046	388.155	3514.16	2932.31	193.209	566.259	78.6091	2984.99	460.245	456.879	244.291	446.518	2493.14	4.33915	161.047	268.598
6	Head&neck		squamous cell carcinoma	Tumor	(raw)	11.5581	82.1414	105.895	23.8323	801.982	729.499	32.8212	265.712	69.0243	92.2513	44.8045	4.70355	259.259	5.24409	89.6719	1450.17	102.345	6.24505	1556.79	1535.67	3953.58	739.955	360.536	105.984	4.9768	223.647	1260.86	24.1644	258.176	282.384	1122.61	3355.54	16.7811	271.802	83.6643	4102.8	306.463	208.4	96.0055	184.303	1088.1	5.41443	153.234	679.772
6	Head&neck		squamous cell carcinoma	Fold change	FC	-2.65415	2.65855	7.39945	-2.2637	1.20657	4.99524	2.16052	-2.17079	-1.07597	-2.18741	-1.59343	1.47399	-1.38288	-1.67849	3.39949	-1.23734	-2.17094	-14.5933	-1.23101	-2.01765	1.58283	-1.24502	2.15252	1.38858	1.46054	1.24976	1.86165	6.63266	-1.98738	-1.45404	-3.31135	1.08178	-12.1792	-2.20382	1.00613	1.29934	-1.58864	-2.31909	-2.69169	-2.56282	-2.42378	1.1796	-1.11175	2.39247
6	Head&neck		squamous cell carcinoma	Fold change (Raw limit)	FC (Nraw>=10 OR Traw>=10)	-2.65415	2.65855	7.39945	-2.2637	1.20657	4.99524	2.16052	-2.17079	-1.07597	-2.18741	-1.59343		-1.38288		3.39949	-1.23734	-2.17094	-14.5933	-1.23101	-2.01765	1.58283	-1.24502	2.15252	1.38858		1.24976	1.86165	6.63266	-1.98738	-1.45404	-3.31135	1.08178	-12.1792	-2.20382	1.00613	1.29934	-1.58864	-2.31909	-2.69169	-2.56282	-2.42378		-1.11175	2.39247
7	Large intestine	colon		Normal	(normalized)	1.64084	-3.52049	-2.93343	-0.92324	1.80432	0.045927	-3.8323	1.53864	-1.88422	-0.869041	-0.955447	-7.37016	0.668098	-2.75165	-0.756876	2.08591	0.156421	-1.36624	-2.53102	4.31884	2.56088	0.248413	-0.216579	-1.35804	-7.02761	-1.65271	-4.24378	-4.71648	-1.19283	0.256595	1.00569	2.75608	-1.68981	1.24916	-1.96655	2.50766	0.377716	-0.0519152	-0.285006	0.469328	1.88816	-4.41269	-1.00243	-0.72836
7	Large intestine	colon		Tumor	(normalized)	-2.69061	-0.108932	-3.4561	-3.37568	1.84907	0.489741	-4.21089	1.87814	-1.96717	-1.01936	-0.764431	-6.87498	-0.346502	-7.45014	-1.43975	2.9558	-1.16781	-3.47874	-0.0650568	2.87481	2.52789	1.22899	-1.00375	-3.36683	-7.48861	-1.58241	-4.92549	-7.35303	0.333319	-0.504745	5.20993	1.89918	-4.53553	0.420854	-1.76917	4.09238	-0.179589	-0.19471	-0.708675	0.194979	2.64271	-2.4802	-1.76856	0.525682
7	Large intestine	colon		Normal	(raw)	1509.94	42.1934	63.3822	255.326	1691.11	499.854	33.9922	1406.68	131.163	265.1	249.689	2.9267	769.37	71.8931	286.533	2055.6	539.641	187.818	83.7734	9663.14	2857.07	575.172	416.697	188.889	3.71104	153.993	25.5571	18.4169	211.806	578.443	972.213	3271.01	150.083	1150.94	123.887	2753.59	629.103	467.078	397.395	670.347	1792.3	22.7335	241.689	292.253
7	Large intestine	colon		Tumor	(raw)	83.5795	500.338	49.1661	51.9845	1943.93	757.673	29.1374	1983.5	138	266.193	317.643	4.59705	424.373	3.08561	198.906	4186.39	240.164	48.4005	515.788	3957.85	3111.91	1264.79	269.088	52.3046	3.00441	180.178	17.7556	3.30045	679.82	380.288	19971	2012.64	23.2662	722.345	158.3	9204.16	476.424	471.457	330.159	617.66	3369.7	96.7029	158.368	776.786
7	Large intestine	colon		Fold change	FC	-20.1324	10.641	-1.43661	-5.47342	1.0315	1.3602	-1.30007	1.26531	-1.05918	-1.10982	1.14157	1.4095	-2.02034	-25.9648	-1.60533	1.82753	-2.504	-4.3244	5.52494	-2.7208	-1.02313	1.97325	-1.72569	-4.02443	-1.37649	1.04994	-1.60404	-6.21842	2.88017	-1.69506	18.4332	-1.81115	-7.18863	-1.7756	1.14662	2.99949	-1.47152	-1.10404	-1.34134	-1.20945	1.68711	3.81712	-1.7007	2.38509
7	Large intestine	colon		Fold change (Raw limit)	FC (Nraw>=10 OR Traw>=10)	-20.1324	10.641	-1.43661	-5.47342	1.0315	1.3602	-1.30007	1.26531	-1.05918	-1.10982	1.14157		-2.02034	-25.9648	-1.60533	1.82753	-2.504	-4.3244	5.52494	-2.7208	-1.02313	1.97325	-1.72569	-4.02443		1.04994	-1.60404	-6.21842	2.88017	-1.69506	18.4332	-1.81115	-7.18863	-1.7756	1.14662	2.99949	-1.47152	-1.10404	-1.34134	-1.20945	1.68711	3.81712	-1.7007	2.38509
8	Kidney	kidney		Normal	(normalized)	-3.59434	-1.34784	-4.35966	-2.54899	2.0218	0.844097	-3.51204	4.36309	-2.4758	-0.995835	-1.75671	-6.83337	2.61687	-3.13801	-1.72729	2.04115	-0.0668554	-0.277307	-2.15692	2.5584	2.88804	1.89285	1.17621	0.0435219	-4.28043	-1.53554	-5.02917	-3.78515	-1.12944	0.42715	5.62022	3.5005	1.94904	0.918146	-0.568644	3.07815	0.0407152	-0.423125	-0.402057	-0.0841951	3.59711	-4.78383	-0.529639	0.226432
8	Kidney	kidney		Tumor	(normalized)	-1.02826	-0.0460262	-0.932879	-1.48267	1.42443	0.697412	-4.82801	1.50516	-3.04559	-1.62503	-1.24313	-7.46798	1.06565	-7.3972	-1.7971	1.77404	-0.128826	0.0865278	0.491569	2.76153	2.3687	0.693412	2.05193	0.333563	-6.45635	-1.49559	-4.34398	2.66895	-1.24469	0.243198	-0.514876	5.24354	1.83546	0.546384	-1.55386	2.85383	0.319659	-0.582289	-0.855372	-0.106561	2.58631	-4.62944	-1.21519	-0.058054
8	Kidney	kidney		Normal	(raw)	29.3249	139.156	17.2526	60.5229	1438.35	635.827	31.0465	7288.88	63.6723	177.609	104.814	3.10592	2172.68	40.2351	106.973	1457.77	338.154	292.256	79.4222	2086.39	2621.98	1315.36	800.417	365.041	18.2264	122.179	10.847	25.692	161.9	476.24	17421.8	4008.63	1367.6	669.314	238.815	2991.27	364.332	264.16	268.046	334.115	4286.26	12.8577	245.36	414.384
8	Kidney	kidney		Tumor	(raw)	268.755	530.93	287.123	196.14	1471.25	888.862	19.2982	1555.93	66.3862	177.71	231.565	3.09604	1147.32	3.25172	157.729	1874.7	501.317	582.023	770.672	3717.03	2831.02	886.402	2272.92	690.725	6.2422	194.391	26.9913	3485.99	231.316	648.788	383.618	20766.1	1956.24	800.517	186.696	3962.61	684.1	366.106	302.97	509.114	3291.93	22.1459	236.094	526.522
8	Kidney	kidney		Fold change	FC	5.92199	2.46538	10.7538	2.09409	-1.51296	-1.10702	-2.48971	-7.24974	-1.48431	-1.5467	1.42758	-1.55252	-2.93064	-19.1489	-1.04958	-1.2034	-1.04389	1.28684	6.27011	1.15119	-1.4333	-2.2965	1.83492	1.22267	-4.51872	1.02808	1.60791	87.675	-1.08316	-1.13599	-70.2824	3.34739	-1.08191	-1.29393	-1.97961	-1.16823	1.21331	-1.11664	-1.36918	-1.01562	-2.01503	1.11296	-1.60831	-1.21798
8	Kidney	kidney		Fold change (Raw limit)	FC (Nraw>=10 OR Traw>=10)	5.92199	2.46538	10.7538	2.09409	-1.51296	-1.10702	-2.48971	-7.24974	-1.48431	-1.5467	1.42758		-2.93064	-19.1489	-1.04958	-1.2034	-1.04389	1.28684	6.27011	1.15119	-1.4333	-2.2965	1.83492	1.22267	-4.51872	1.02808	1.60791	87.675	-1.08316	-1.13599	-70.2824	3.34739	-1.08191	-1.29393	-1.97961	-1.16823	1.21331	-1.11664	-1.36918	-1.01562	-2.01503	1.11296	-1.60831	-1.21798
9	Large intestine	colon		Normal	(normalized)	1.73364	-3.71214	-2.48553	0.536532	1.62142	-0.385059	-5.59004	1.35698	-1.18156	-0.794841	-1.3857	-6.89393	-0.45796	-3.37177	-1.28734	1.90686	0.0583	-1.41461	-3.47016	4.8047	2.5443	0.186616	-0.529399	-1.99808	-6.87725	-1.71796	-4.38038	-6.70396	-1.19617	0.378911	-0.0681992	2.53882	-2.81199	1.2795	-1.99578	2.76067	0.98782	0.0049324	-0.513546	0.326942	1.1954	-4.73374	-1.12618	-0.198713
9	Large intestine	colon		Tumor	(normalized)	0.873827	-2.68157	-3.45657	-3.9858	1.45613	-0.288466	-5.57397	1.38202	-2.72816	-1.57424	-0.956769	-7.10371	-0.511323	-7.09897	-2.0368	2.56721	-1.03111	-3.78241	0.590176	2.81866	2.85329	0.967253	-1.67545	-2.89361	-7.11721	-1.20609	-4.14995	-5.77208	-0.404419	-1.07347	3.92741	3.88495	-4.72029	0.753603	-2.03496	3.29741	0.505573	-0.129614	-0.725714	0.134903	1.64273	-6.96823	-1.57884	0.372119
9	Large intestine	colon		Normal	(raw)	1425.26	32.7003	76.5242	621.625	1318.59	328.172	8.89707	1097.76	188.944	247.028	164.013	3.60359	312.001	41.4012	175.586	1607.08	446.238	160.759	38.6716	11977.8	2499.92	487.746	296.928	107.284	3.64551	130.274	20.5774	4.11078	187.039	557.288	408.777	2490.45	61.0273	1040.36	107.455	2904.43	849.923	430.032	300.209	537.571	981.448	16.1072	196.338	373.42
9	Large intestine	colon		Tumor	(raw)	902.052	76.7272	44.8385	31.0697	1350.59	403.038	10.3336	1282.96	74.2893	165.307	253.611	3.57894	345.35	3.59072	119.963	2917.36	240.873	35.7739	741.044	3472.84	3557.21	962.4	154.107	66.2398	3.5456	213.361	27.7284	9.00769	371.913	233.903	7489.48	7272.29	18.6739	829.928	120.116	4839.53	698.838	449.952	297.661	540.497	1537.08	3.93131	164.78	637.092
9	Large intestine	colon		Fold change	FC	-1.8148	2.04282	-1.96026	-22.9804	-1.12139	1.06925	1.0112	1.01751	-2.92128	-1.71641	1.34624	-1.15651	-1.03768	-13.2434	-1.68117	1.58047	-2.12787	-5.16152	16.6834	-3.96148	1.23884	1.71789	-2.21307	-1.8603	-1.18096	1.42591	1.17319	1.90775	1.73117	-2.7366	15.9514	2.5423	-3.75367	-1.43983	-1.02753	1.45069	-1.39692	-1.09775	-1.15843	-1.14238	1.36352	-4.70597	-1.36856	1.48538
9	Large intestine	colon		Fold change (Raw limit)	FC (Nraw>=10 OR Traw>=10)	-1.8148	2.04282	-1.96026	-22.9804	-1.12139	1.06925	1.0112	1.01751	-2.92128	-1.71641	1.34624		-1.03768	-13.2434	-1.68117	1.58047	-2.12787	-5.16152	16.6834	-3.96148	1.23884	1.71789	-2.21307	-1.8603		1.42591	1.17319		1.73117	-2.7366	15.9514	2.5423	-3.75367	-1.43983	-1.02753	1.45069	-1.39692	-1.09775	-1.15843	-1.14238	1.36352	-4.70597	-1.36856	1.48538
10	Stomach			Normal	(normalized)	-3.71426	-4.32687	-3.19157	-2.90124	1.38099	0.0755582	-6.0834	2.3009	-2.51103	-1.28649	-1.06822	-6.12551	0.530886	-5.06869	-0.942782	1.90169	-1.53821	-0.499638	-2.25836	3.44035	3.18761	0.917965	-0.654701	-1.31551	-6.07989	-0.890212	-4.35083	-5.19817	-0.0597601	-0.818949	1.52499	2.57362	-1.29328	1.19863	-1.6859	2.71929	-0.0894499	0.0174804	-0.563336	0.0277486	2.24515	-6.0451	-1.48305	0.0169892
10	Stomach			Tumor	(normalized)	-1.82579	-0.320727	-1.81069	-1.79989	1.81703	1.19692	-4.28539	2.17351	-2.83558	-1.62077	-2.57259	-7.07718	1.73767	-4.34112	-0.8075	1.69084	-1.55627	-2.15261	-1.31802	2.67959	2.64196	0.846751	0.524094	-1.3142	-6.11337	-1.46228	-4.84598	-1.32783	-0.702703	-0.545345	1.47902	3.67595	-2.78974	0.818779	-1.76737	2.74456	-0.140163	-0.461912	-1.18341	0.367613	2.45961	-5.26344	-1.58429	0.351189
10	Stomach			Normal	(raw)	16.9623	11.0936	24.3686	29.801	579.842	234.604	3.28325	1097.06	39.0565	91.2682	106.175	3.18881	321.664	6.63381	115.82	831.869	76.6556	157.465	46.5325	2416.79	2028.41	420.654	141.418	89.4501	3.29125	120.118	10.9109	6.06436	213.6	126.201	640.702	1325.34	90.8394	510.992	69.1963	1466.14	209.249	225.347	150.664	226.957	1055.47	3.37158	79.6429	225.27
10	Stomach			Tumor	(raw)	136.732	388.097	138.171	139.209	1707.93	1111.21	24.8576	2186.65	67.9039	157.612	81.4818	3.58959	1616.51	23.9156	276.954	1564.88	164.817	109.016	194.413	3105.45	3025.5	871.739	697.038	194.928	7.00133	175.914	16.854	193.096	297.82	332.142	1351.19	6195.26	70.0961	854.999	142.383	3248.5	439.841	351.916	213.426	625.39	2666.27	12.6193	161.648	618.311
10	Stomach			Fold change	FC	3.70243	16.0683	2.60428	2.14555	1.35289	2.17552	3.47741	-1.09231	-1.25227	-1.26075	-2.83701	-1.93412	2.30822	1.65584	1.09831	-1.15737	-1.0126	-3.14481	1.91898	-1.69439	-1.45968	-1.0506	2.26388	1.00091	-1.02348	-1.48665	-1.40947	14.6248	-1.56151	1.20882	-1.03238	2.14701	-2.82149	-1.30121	-1.05809	1.01767	-1.03578	-1.39416	-1.53695	1.26564	1.16027	1.71911	-1.07269	1.26068
10	Stomach			Fold change (Raw limit)	FC (Nraw>=10 OR Traw>=10)	3.70243	16.0683	2.60428	2.14555	1.35289	2.17552	3.47741	-1.09231	-1.25227	-1.26075	-2.83701		2.30822	1.65584	1.09831	-1.15737	-1.0126	-3.14481	1.91898	-1.69439	-1.45968	-1.0506	2.26388	1.00091		-1.48665	-1.40947	14.6248	-1.56151	1.20882	-1.03238	2.14701	-2.82149	-1.30121	-1.05809	1.01767	-1.03578	-1.39416	-1.53695	1.26564	1.16027	1.71911	-1.07269	1.26068
11	Large intestine	colon		Normal	(normalized)	1.51754	-3.42423	-1.8406	-2.50921	1.44419	-0.228224	-4.43981	1.72086	-1.4916	-0.971469	-1.18148	-7.47932	0.0626326	-3.76815	-0.377435	1.80542	-0.0799274	-1.71322	-3.18311	4.32097	2.59993	0.482413	-0.738162	-1.69875	-7.40949	-1.2878	-3.8937	-5.60687	-1.09014	0.464597	0.91626	2.86742	-2.59263	1.31224	-1.88044	2.5973	0.505294	0.168637	-0.528378	0.192464	1.57462	-4.02552	-1.09223	-0.571708
11	Large intestine	colon		Tumor	(normalized)	-1.74444	-3.19405	-2.26965	-4.41395	1.82864	0.177476	-4.70459	1.32495	-0.482225	-1.81264	-0.489331	-7.78094	1.22615	-5.58843	-4.04941	2.69886	-1.29207	-3.6923	1.21512	2.76567	2.53696	0.894397	0.746696	-1.14642	-4.09626	-1.49597	-4.06462	-2.75746	-0.32569	0.105953	1.50271	2.32225	-1.85475	0.829658	-1.06017	2.68778	-0.107121	0.227578	-0.854034	1.67157	1.6457	-2.77814	-1.75336	0.311045
11	Large intestine	colon		Normal	(raw)	1923.03	62.5698	187.536	117.982	1827.7	573.403	30.949	2214.07	238.862	342.547	296.142	3.76411	701.481	49.2987	517.062	2347.73	635.479	204.848	73.9522	13424.6	4072.09	938.389	402.673	206.913	3.9508	275.102	45.1898	13.7825	315.498	926.871	1267.6	4901.63	111.353	1667.96	182.429	4064.69	953.39	754.965	465.698	767.537	2000.65	41.244	315.041	451.919
11	Large intestine	colon		Tumor	(raw)	232.118	84.9836	161.29	36.4843	2762.58	879.558	29.8274	1948.44	556.768	221.401	554.033	3.53625	1819.48	16.1642	46.9726	5049.82	317.605	60.1652	1805.62	5289.18	4513.77	1445.7	1305.02	351.343	45.4717	275.745	46.4799	115.017	620.578	837.016	2203.93	3889.6	215.033	1382.26	372.989	5011.21	722.091	910.64	430.278	2477.61	2433.56	113.38	230.688	964.879
11	Large intestine	colon		Fold change	FC	-9.59298	1.17299	-1.34634	-3.74444	1.30537	1.32473	-1.20146	-1.31577	2.01303	-1.79151	1.61569	-1.23253	2.24003	-3.53148	-12.746	1.8576	-2.31682	-3.94243	21.0862	-2.93894	-1.04461	1.33051	2.7989	1.46645	9.93985	-1.15522	-1.12577	7.20706	1.69872	-1.28222	1.50154	-1.45919	1.66773	-1.39724	1.76573	1.06473	-1.52882	1.0417	-1.25323	2.78776	1.0505	2.37409	-1.58131	1.84389
11	Large intestine	colon		Fold change (Raw limit)	FC (Nraw>=10 OR Traw>=10)	-9.59298	1.17299	-1.34634	-3.74444	1.30537	1.32473	-1.20146	-1.31577	2.01303	-1.79151	1.61569		2.24003	-3.53148	-12.746	1.8576	-2.31682	-3.94243	21.0862	-2.93894	-1.04461	1.33051	2.7989	1.46645	9.93985	-1.15522	-1.12577	7.20706	1.69872	-1.28222	1.50154	-1.45919	1.66773	-1.39724	1.76573	1.06473	-1.52882	1.0417	-1.25323	2.78776	1.0505	2.37409	-1.58131	1.84389
12.1	Large intestine	colon		Normal	(normalized)	0.935981	-3.37867	-1.78175	-1.24145	1.6844	-0.227436	-4.72	1.15641	-1.93953	-1.04255	-1.889	-7.53285	0.243371	-3.91635	-0.451234	1.76419	-0.32174	-0.906257	-1.09465	4.28715	2.71468	0.532409	-0.538455	-1.34263	-7.62667	-1.41212	-3.87882	-2.76859	-1.24809	0.549643	0.548653	2.53834	-2.63441	1.19982	-1.75622	2.66489	0.428978	0.22845	-0.386768	0.439116	1.96357	-4.80457	-1.45259	-0.124605
12.1	Large intestine	colon		Tumor	(normalized)	-0.495925	-2.78882	-1.7492	-4.0222	1.55259	0.729578	-4.28008	2.17446	-1.88121	-1.3522	-1.39938	-7.15106	-1.09707	-7.30871	-2.43377	2.23239	-0.862355	-3.88532	-0.403998	3.20287	2.5988	1.09491	-1.83208	-3.05721	-7.3604	-1.39163	-4.43926	-5.24293	-0.999766	-0.418003	3.53753	3.36783	-5.43461	1.03102	-1.62221	2.39512	0.367785	0.114452	-0.881491	0.234568	1.95191	-6.15249	-1.89098	-0.0721455
12.1	Large intestine	colon		Normal	(raw)	1340.17	67.3475	203.724	296.27	2251.42	598.324	26.5791	1561.4	182.619	340.066	189.128	3.78258	829.208	46.3941	512.35	2379.45	560.464	373.758	328.004	13676.1	4598.34	1013.15	482.292	276.204	3.54441	263.215	47.6168	102.795	294.911	1025.32	1024.62	4069.28	112.815	1609.1	207.361	4442.36	943.054	820.676	535.763	949.704	2732.09	25.0659	255.934	642.527
12.1	Large intestine	colon		Tumor	(raw)	414.753	84.6372	173.987	35.9977	1715.75	969.847	30.1055	2640.32	158.773	229.1	221.73	4.11523	273.417	3.68924	108.253	2748.5	321.724	39.5803	442.041	5385.66	3543.19	1249.34	164.273	70.2694	3.55941	222.924	26.9605	15.4454	292.495	437.771	6791.73	6038.04	13.5238	1195.21	189.996	3076.68	754.731	633.187	317.485	688.161	2262.88	8.22234	157.701	556.366
12.1	Large intestine	colon		Fold change	FC	-2.69803	1.50509	1.02282	-6.8721	-1.09567	1.94129	1.35653	2.02519	1.04125	-1.23941	1.40408	1.30295	-2.5323	-10.5003	-3.95188	1.38338	-1.45459	-7.88476	1.61401	-2.12031	-1.08363	1.47683	-2.45144	-3.28201	1.2027	1.01431	-1.47472	-5.55712	1.18782	-1.95565	7.93855	1.77706	-6.96537	-1.12413	1.09734	-1.20561	-1.04333	-1.08222	-1.40905	-1.15233	-1.00811	-2.54545	-1.3551	1.03703
12.1	Large intestine	colon		Fold change (Raw limit)	FC (Nraw>=10 OR Traw>=10)	-2.69803	1.50509	1.02282	-6.8721	-1.09567	1.94129	1.35653	2.02519	1.04125	-1.23941	1.40408		-2.5323	-10.5003	-3.95188	1.38338	-1.45459	-7.88476	1.61401	-2.12031	-1.08363	1.47683	-2.45144	-3.28201		1.01431	-1.47472	-5.55712	1.18782	-1.95565	7.93855	1.77706	-6.96537	-1.12413	1.09734	-1.20561	-1.04333	-1.08222	-1.40905	-1.15233	-1.00811	-2.54545	-1.3551	1.03703
12.2	Large intestine	colon		Normal	(normalized)	0.78651	-3.87093	-1.8993	-1.62531	1.57056	-0.0818176	-4.49313	1.54692	-1.76747	-0.696729	-1.76596	-7.47417	-0.251431	-3.86577	-0.435692	1.74987	-0.208762	-1.85381	-0.0208378	4.19259	2.87397	0.691466	-0.718608	-1.97767	-6.94521	-1.32297	-4.1218	-7.18099	-1.30292	0.519284	0.647951	2.1622	-3.32437	1.51359	-1.8344	2.92904	0.539883	0.180246	-0.706042	0.259472	1.51419	-5.19555	-1.28001	-0.249978
12.2	Large intestine	colon		Tumor	(normalized)	-1.03954	1.81442	-1.8706	-3.84457	2.08116	1.23719	-3.78454	1.42665	-1.85551	-1.39203	0.467463	-7.48126	-0.185969	-7.37882	-2.74474	3.06711	-1.01682	-4.54018	1.04048	2.34562	2.33136	1.54758	-1.57136	-3.03288	-7.44383	-1.23032	-4.98225	-4.5936	0.457102	0.0855112	5.34991	3.32634	-5.10072	0.622547	-1.77512	2.81716	0.107465	-0.49397	-1.11558	0.727149	2.54933	-3.38709	-1.00563	1.17552
12.2	Large intestine	colon		Normal	(raw)	1080.35	42.8092	167.902	203.019	1860.31	591.797	27.8122	1830.08	183.968	386.426	184.16	3.5225	526.155	42.9625	463.069	2106.53	541.949	173.28	617.347	11452.4	4591.47	1011.47	380.609	159.025	5.0826	250.35	35.9764	4.31628	253.854	897.681	981.42	2803.43	62.5267	1788.28	175.627	4770.15	910.59	709.678	383.939	749.74	1789.04	17.0917	257.918	526.685
12.2	Large intestine	colon		Tumor	(raw)	293.343	2120.82	164.892	41.9738	2551.53	1421.48	43.7572	1620.96	166.626	229.755	833.736	3.37463	530.061	3.62296	89.9618	5053.59	297.998	25.9165	1240.29	3064.85	3034.72	1762.69	202.9	73.6751	3.46332	257.006	19.0766	24.9745	827.77	639.808	24591.8	6048.32	17.5727	928.354	176.174	4249.7	649.618	428.162	278.282	998.164	3529.67	57.6359	300.32	1362
12.2	Large intestine	colon		Fold change	FC	-3.54565	51.4588	1.02009	-4.65655	1.42465	2.49495	1.63421	-1.08694	-1.06293	-1.61922	4.70249	-1.00492	1.04642	-11.4165	-4.95557	2.49188	-1.75086	-6.43693	2.08684	-3.59746	-1.4566	1.81016	-1.80594	-2.07802	-1.41286	1.06632	-1.81561	6.0101	3.38703	-1.35076	26.0274	2.24099	-3.42558	-1.85451	1.04195	-1.08064	-1.34949	-1.59573	-1.32826	1.38288	2.04931	3.50269	1.20947	2.68608
12.2	Large intestine	colon		Fold change (Raw limit)	FC (Nraw>=10 OR Traw>=10)	-3.54565	51.4588	1.02009	-4.65655	1.42465	2.49495	1.63421	-1.08694	-1.06293	-1.61922	4.70249		1.04642	-11.4165	-4.95557	2.49188	-1.75086	-6.43693	2.08684	-3.59746	-1.4566	1.81016	-1.80594	-2.07802		1.06632	-1.81561	6.0101	3.38703	-1.35076	26.0274	2.24099	-3.42558	-1.85451	1.04195	-1.08064	-1.34949	-1.59573	-1.32826	1.38288	2.04931	3.50269	1.20947	2.68608
13	Liver			Normal	(normalized)	0.0883579	3.58621	-4.3364	0.242764	0.136827	0.0409603	-4.02511	3.8127	-2.39693	-1.42864	-0.704859	-6.44121	0.0758915	-3.32026	-3.55304	1.20434	-0.726615	0.831623	1.0052	3.81682	2.83961	1.99745	-0.0858583	-1.45182	-6.48643	-1.20767	-4.09747	0.451292	-0.918079	-0.487141	-0.586163	3.67208	4.20357	1.28567	-1.6592	2.39701	0.0709009	-0.552589	-1.85207	-0.469002	1.21483	-6.29524	-0.718977	0.799897
13	Liver			Tumor	(normalized)	-4.84946	-4.5835	-2.26103	-3.19844	1.32281	0.981541	-4.28913	2.22513	-1.19415	-2.07793	-1.44839	-7.14927	0.637128	-7.17217	-5.88639	1.9414	-1.962	-4.95887	1.38438	3.22205	3.07317	0.745889	0.122174	-1.84412	-7.2091	-0.609453	-3.92308	-4.95227	-2.06432	-0.737189	2.40364	5.56622	-2.76305	0.227709	-2.29542	3.26608	0.356689	-0.18263	-1.19257	-0.408145	-0.362854	-5.92537	-1.08945	0.325355
13	Liver			Normal	(raw)	287.108	3243.41	13.3678	319.54	296.918	277.829	16.587	3794.76	51.2743	100.319	165.677	3.10778	284.638	27.0363	23.0078	622.286	163.198	480.607	542.055	3805.61	1933.11	1078.3	254.449	98.72	3.01188	116.924	15.7756	369.232	142.915	192.665	179.885	3442.32	4975.63	658.372	85.5021	1422.39	283.655	184.12	74.8031	195.103	626.826	3.43867	164.064	470.154
13	Liver			Tumor	(raw)	16.8575	20.2701	101.389	52.9422	1215.72	959.625	24.8584	2272.27	212.399	115.109	178.082	3.42362	755.828	3.36968	8.21579	1866.58	124.741	15.6265	1268.73	4534.84	4090.19	815.01	528.94	135.361	3.28453	318.54	32.0378	15.698	116.2	291.549	2571.55	23026.4	71.5924	569.083	99.0008	4675.39	622.303	428.204	212.631	366.239	377.919	7.99674	228.387	608.933
13	Liver			Fold change	FC	-30.6501	-287.957	4.21454	-10.8619	2.27519	1.9193	-1.20082	-3.00542	2.30182	-1.56839	-1.67426	-1.6336	1.47553	-14.4391	-5.03973	1.66677	-2.35444	-55.3491	1.3006	-1.51023	1.17573	-2.38098	1.15511	-1.31248	-1.65023	1.51384	1.12848	-42.3287	-2.21336	-1.18925	7.94364	3.71701	-125.073	-2.08198	-1.55425	1.82649	1.21908	1.29232	1.57952	1.04309	-2.9849	1.29223	-1.29277	-1.38948
13	Liver			Fold change (Raw limit)	FC (Nraw>=10 OR Traw>=10)	-30.6501	-287.957	4.21454	-10.8619	2.27519	1.9193	-1.20082	-3.00542	2.30182	-1.56839	-1.67426		1.47553	-14.4391	-5.03973	1.66677	-2.35444	-55.3491	1.3006	-1.51023	1.17573	-2.38098	1.15511	-1.31248		1.51384	1.12848	-42.3287	-2.21336	-1.18925	7.94364	3.71701	-125.073	-2.08198	-1.55425	1.82649	1.21908	1.29232	1.57952	1.04309	-2.9849		-1.29277	-1.38948
15	Kidney	kidney		Normal	(normalized)	1.28872	1.88578	-1.27745	-1.97402	1.46253	-0.346085	-5.4029	3.87024	-1.64628	-1.59298	-0.777137	-6.75926	-1.00108	-4.53462	-2.83501	1.46854	-0.0798159	-2.45233	2.05757	2.92175	2.69065	1.24102	1.32545	-0.619822	-6.89127	-1.32512	-3.96098	1.11317	-0.240519	-0.932281	-1.72487	2.51938	0.969581	0.951653	-0.674917	2.74991	0.974609	-0.177487	-1.23324	-0.440497	3.32556	-6.76712	-1.82881	-0.227442
15	Kidney	kidney		Tumor	(normalized)	-0.547911	0.665411	-0.818747	-0.505718	1.01135	0.119877	-3.84284	1.79091	-3.1492	-1.85119	-0.517295	-7.21304	0.826655	-5.28536	-4.9419	1.8541	0.275042	0.786089	1.91637	3.30557	2.63683	0.478625	2.56164	0.663204	-7.13085	-1.3173	-3.99088	3.00431	-0.711627	0.131618	0.570464	3.38808	1.58013	0.616672	-1.15075	2.92044	0.176673	-0.547566	-1.30655	0.206714	2.56197	-5.18308	-1.3254	0.24699
15	Kidney	kidney		Normal	(raw)	1327.3	2007.71	224.117	138.288	1497.23	427.409	12.8407	7944.83	173.559	180.09	317.018	5.01518	271.438	23.4406	76.1382	1503.49	514.042	99.2659	2261.59	4116.79	3507.46	1284.13	1361.52	353.541	4.57664	216.832	34.886	1175.23	459.856	284.695	164.357	3114.83	1063.89	1050.75	340.294	3654.52	1067.61	480.392	231.091	400.334	5446.51	4.98792	152.933	464.043
15	Kidney	kidney		Tumor	(raw)	330.628	766.63	274.037	340.44	974.371	525.247	33.6874	1672.61	54.4847	133.971	337.719	3.25788	857.285	12.3944	15.726	1747.5	584.888	833.515	1824.58	4779.17	3006.36	673.531	2853.7	765.458	3.44887	193.968	30.4021	3878.5	295.159	529.539	717.801	5060.47	1445.25	741.164	217.704	3659.45	546.338	330.707	195.419	557.833	2854.34	13.305	192.883	573.626
15	Kidney	kidney		Fold change	FC	-3.57175	-2.33006	1.3743	2.76697	-1.36715	1.38124	2.94867	-4.22611	-2.83415	-1.196	1.19735	-1.36963	3.54979	-1.68266	-4.30762	1.30637	1.27886	9.4376	-1.10282	1.30479	-1.03802	-1.69631	2.35576	2.43349	-1.18065	1.00544	-1.02094	3.70929	-1.38617	2.09057	4.90867	1.82601	1.52684	-1.26136	-1.39072	1.12547	-1.73861	-1.29242	-1.05213	1.56614	-1.69771	2.99809	1.41756	1.38937
15	Kidney	kidney		Fold change (Raw limit)	FC (Nraw>=10 OR Traw>=10)	-3.57175	-2.33006	1.3743	2.76697	-1.36715	1.38124	2.94867	-4.22611	-2.83415	-1.196	1.19735		3.54979	-1.68266	-4.30762	1.30637	1.27886	9.4376	-1.10282	1.30479	-1.03802	-1.69631	2.35576	2.43349		1.00544	-1.02094	3.70929	-1.38617	2.09057	4.90867	1.82601	1.52684	-1.26136	-1.39072	1.12547	-1.73861	-1.29242	-1.05213	1.56614	-1.69771	2.99809	1.41756	1.38937
18	Large intestine	rectum		Normal	(normalized)	1.51819	-3.91961	-2.20445	-0.775749	1.60337	-0.331795	-5.06604	1.78442	-1.88673	-1.09103	-1.28011	-6.39208	-0.069871	-4.15852	-0.801446	1.76631	-0.483904	-1.88717	-2.74198	4.34749	2.75024	0.849657	-0.33006	-1.90637	-6.81307	-1.3199	-4.17694	-6.59764	-0.821885	-0.0260935	0.0267906	3.7547	-3.27271	1.12917	-2.00741	2.95108	0.727865	-0.0686445	-0.648159	0.0892992	1.31401	-6.69919	-1.61083	-0.52882
18	Large intestine	rectum		Tumor	(normalized)	-0.353904	-3.34468	-2.95174	-3.32707	1.62513	-0.210336	-4.32656	1.47931	-2.58271	-0.82723	-1.46051	-6.96465	-0.371172	-6.80984	-1.67739	2.48606	-0.861656	-3.02975	-0.83779	3.10864	2.99604	1.14874	-1.04098	-2.35056	-6.8771	-0.813224	-4.34657	-6.19965	-0.724982	-0.630706	1.76233	2.61117	-4.34455	0.870805	-1.98629	3.47683	0.212079	0.0902319	-1.05367	-0.458327	1.49982	-6.74851	-1.79866	0.506607
18	Large intestine	rectum		Normal	(raw)	1221.68	28.185	92.541	249.123	1295.99	338.889	12.7323	1469.27	115.339	200.22	175.625	5.07845	406.354	23.8836	244.725	1450.94	304.978	115.303	63.7559	8682.84	2869.74	768.618	339.297	113.779	3.79315	170.847	23.5806	4.40404	241.283	418.874	434.513	5757.24	44.1322	932.936	106.083	3298.38	706.395	406.7	272.159	453.753	1060.46	4.1047	139.646	295.629
18	Large intestine	rectum		Tumor	(raw)	345.214	43.4286	57.0245	43.962	1360.93	381.335	21.9887	1230.1	73.6465	248.658	160.312	3.53229	341.107	3.93241	137.936	2471.75	242.795	54.0228	246.845	3805.54	3519.84	978.2	214.416	86.5038	3.75327	251.084	21.6859	6.00264	266.921	284.946	1496.71	2695.66	21.7161	806.793	111.35	4911.94	511.053	469.663	212.539	321.11	1247.72	4.10317	126.816	626.798
18	Large intestine	rectum		Fold change	FC	-3.66064	1.48961	-1.67864	-5.86169	1.0152	1.08783	1.66958	-1.23551	-1.61998	1.20063	-1.1332	-1.48717	-1.23226	-6.28241	-1.83521	1.6469	-1.29932	-2.20776	3.74298	-2.3601	1.18575	1.23036	-1.63685	-1.36055	-1.04538	1.42078	-1.12477	1.31767	1.06948	-1.52057	3.33004	-2.2092	-2.10213	-1.19612	1.01475	1.43968	-1.42977	1.11642	-1.32456	-1.46168	1.13746	-1.03478	-1.13905	2.04972
18	Large intestine	rectum		Fold change (Raw limit)	FC (Nraw>=10 OR Traw>=10)	-3.66064	1.48961	-1.67864	-5.86169	1.0152	1.08783	1.66958	-1.23551	-1.61998	1.20063	-1.1332		-1.23226	-6.28241	-1.83521	1.6469	-1.29932	-2.20776	3.74298	-2.3601	1.18575	1.23036	-1.63685	-1.36055		1.42078	-1.12477		1.06948	-1.52057	3.33004	-2.2092	-2.10213	-1.19612	1.01475	1.43968	-1.42977	1.11642	-1.32456	-1.46168	1.13746		-1.13905	2.04972
20	Stomach			Normal	(normalized)	-2.52356	-2.49552	-3.08898	-3.21075	1.14711	0.243517	-4.61007	2.36227	-2.82005	-1.34999	-2.14927	-6.76705	0.45035	-5.0948	-0.533619	1.66887	-0.828016	-0.910181	-1.9379	2.79657	2.85093	0.586892	-0.116615	-1.62173	-6.65308	-1.09071	-4.43526	-3.65559	-0.0734587	-0.700915	0.839058	4.07088	-2.58192	1.11307	-2.02607	2.52719	-0.230666	-0.227865	-0.795055	0.220704	2.47092	-5.63466	-1.57139	-0.145375
20	Stomach			Tumor	(normalized)	-1.55292	-4.82412	-6.00154	-2.85539	0.994502	0.287511	-4.25872	1.16143	-2.1966	-0.372758	-1.04985	-6.68751	1.11871	-6.50714	-2.92868	3.37631	-1.63621	-4.2754	1.54901	2.86925	3.0697	0.228548	0.467947	-1.6202	-6.58675	-1.12625	-4.68402	-6.47378	-0.272525	-0.492887	-0.032279	2.11487	-2.03809	-0.194111	-2.49588	2.35803	0.73039	0.375884	-0.593409	0.0592136	2.15767	-6.46813	-1.96076	2.71164
20	Stomach			Normal	(raw)	75.8191	77.3072	51.2354	47.0882	965.518	516.121	17.8515	2241.61	61.734	171.025	98.2768	4.00277	595.681	12.7573	301.169	1386.19	245.577	231.982	113.783	3028.98	3145.28	654.813	402.106	141.663	4.3318	204.695	20.1512	34.5943	414.316	268.194	779.878	7326.61	72.8134	943.004	107.038	2513.08	371.542	372.264	251.252	508.024	2416.94	8.77495	146.693	394.169
20	Stomach			Tumor	(raw)	173.154	17.935	7.92984	70.2018	1012.24	620.092	26.5402	1136.4	110.832	392.369	245.397	4.92907	1103.24	5.58551	66.7246	5275.65	163.44	26.2351	1486.64	3712.24	4265.59	595.259	702.704	165.264	5.28564	232.74	19.764	5.71617	420.599	361.021	496.809	2200.62	123.703	444.092	90.0681	2604.62	842.899	659.263	336.723	529.336	2266.89	5.73857	130.514	3328.07
20	Stomach			Fold change	FC	1.95971	-5.02318	-7.52951	1.27931	-1.11158	1.03096	1.27576	-2.29874	1.54056	1.96868	2.14268	1.05668	1.58927	-2.66169	-5.25999	3.26581	-1.75102	-10.3046	11.2115	1.05167	1.16375	-1.28195	1.49958	1.00106	1.04705	-1.02494	-1.18819	-7.05278	-1.14796	1.15511	-1.82936	-3.87988	1.45783	-2.47458	-1.38493	-1.1244	1.94673	1.51966	1.15001	-1.11844	-1.2425	-1.78198	-1.30983	7.24515
20	Stomach			Fold change (Raw limit)	FC (Nraw>=10 OR Traw>=10)	1.95971	-5.02318	-7.52951	1.27931	-1.11158	1.03096	1.27576	-2.29874	1.54056	1.96868	2.14268		1.58927	-2.66169	-5.25999	3.26581	-1.75102	-10.3046	11.2115	1.05167	1.16375	-1.28195	1.49958	1.00106		-1.02494	-1.18819	-7.05278	-1.14796	1.15511	-1.82936	-3.87988	1.45783	-2.47458	-1.38493	-1.1244	1.94673	1.51966	1.15001	-1.11844	-1.2425		-1.30983	7.24515
22	Large intestine	rectum		Normal	(normalized)	0.230138	-4.05453	-2.67995	-1.04995	1.42605	0.0709896	-4.73106	1.77738	-2.73084	-0.923735	-1.91139	-7.12204	-0.577968	-3.05739	-0.627529	1.90275	-0.398356	-1.49117	-1.63048	3.982	3.14717	0.895855	-0.533196	-1.87777	-5.63089	-0.905355	-3.21253	-3.95339	-0.976486	-0.346067	0.905683	2.27929	-3.59851	1.176	-2.20015	3.12613	0.24859	-0.184179	-0.700822	0.390713	1.20269	-5.34157	-1.62204	0.156814
22	Large intestine	rectum		Tumor	(normalized)	-0.276938	-3.00625	-2.48689	-3.85023	1.7372	0.344919	-3.64027	1.66463	-2.65306	-1.68512	-1.84073	-6.22271	1.17282	-3.83979	-1.71356	1.9144	-1.14565	-1.74059	0.40242	2.93989	2.71852	0.90751	0.734455	-1.45525	-7.3554	-1.42328	-4.2817	-2.4494	-0.0545607	-0.588046	1.7691	3.38798	-2.69233	1.01573	-1.35466	2.81111	-0.186978	-0.13711	-0.849092	-0.0301466	2.46041	-5.22108	-1.41787	-0.241648
22	Large intestine	rectum		Normal	(raw)	479.55	24.6049	63.7985	197.465	1098.6	429.463	15.3944	1401.52	61.5872	215.518	108.685	2.935	273.886	49.1123	264.637	1528.76	310.197	145.435	132.048	6460.35	3622	760.737	282.519	111.248	8.25068	218.281	44.1049	26.3917	207.78	321.647	765.937	1984.68	33.7518	923.779	88.9703	3569.55	485.723	359.842	251.528	536.009	941.029	10.0828	132.823	455.786
22	Large intestine	rectum		Tumor	(raw)	378.947	57.1442	81.9061	31.8354	1530.71	583.145	36.8225	1455.62	72.9951	142.782	128.183	6.14787	1035.14	32.0667	139.995	1730.76	207.525	137.396	606.856	3523.22	3022.04	861.257	763.903	167.445	2.80382	171.197	23.6062	84.0624	442.1	305.44	1564.93	4806.49	71.0352	928.349	179.536	3222.36	403.329	417.514	254.884	449.645	2526.98	12.3096	171.839	388.331
22	Large intestine	rectum		Fold change	FC	-1.42117	2.06805	1.14318	-6.96578	1.24069	1.2091	2.12991	-1.08129	1.05539	-1.69512	1.0502	1.8652	3.36541	-1.71999	-2.12288	1.00811	-1.67864	-1.18873	4.09225	-2.05924	-1.34598	1.00811	2.40769	1.34026	-3.30468	-1.43189	-2.09822	2.83626	1.89464	-1.18261	1.81934	2.1565	1.87408	-1.1175	1.79687	-1.24402	-1.35244	1.03316	-1.10824	-1.33872	2.39116	1.08711	1.15202	-1.3181
22	Large intestine	rectum		Fold change (Raw limit)	FC (Nraw>=10 OR Traw>=10)	-1.42117	2.06805	1.14318	-6.96578	1.24069	1.2091	2.12991	-1.08129	1.05539	-1.69512	1.0502		3.36541	-1.71999	-2.12288	1.00811	-1.67864	-1.18873	4.09225	-2.05924	-1.34598	1.00811	2.40769	1.34026		-1.43189	-2.09822	2.83626	1.89464	-1.18261	1.81934	2.1565	1.87408	-1.1175	1.79687	-1.24402	-1.35244	1.03316	-1.10824	-1.33872	2.39116	1.08711	1.15202	-1.3181
24.2	Large intestine	rectum		Normal	(normalized)	1.20869	-3.72074	-2.05127	-2.82638	2.0676	0.181348	-3.80437	1.75673	-2.608	-0.747441	-1.83768	-6.63677	0.602963	-2.08243	-0.161719	1.88452	-0.131515	-1.1276	-2.33931	4.06596	2.83718	0.647107	0.549425	-0.709403	-5.11879	-1.66093	-4.11383	-6.0123	-0.589559	0.10422	0.931268	2.73248	-1.70413	1.01347	-1.50449	2.60977	0.346332	0.0290298	-0.560837	0.43939	1.93939	-6.48789	-0.774148	-0.279435
24.2	Large intestine	rectum		Tumor	(normalized)	-2.39141	-0.243838	-1.87999	-4.85805	1.42246	0.0895328	-4.44746	1.36643	-3.09014	-1.90819	-1.78266	-6.4321	0.637451	-6.57655	-4.47714	2.28971	-1.54827	-3.93891	-0.0210524	2.09631	2.75582	1.32796	0.178578	-1.80917	-6.75387	-1.32284	-4.41426	-3.03498	0.495205	-1.25432	4.33156	3.34466	-2.61883	1.12171	-1.26413	3.64263	0.303347	-0.0483923	-0.919299	-0.234853	1.87982	-6.62167	-1.9741	1.07827
24.2	Large intestine	rectum		Normal	(raw)	968.7	31.7895	101.122	59.0895	1756.9	475.256	29.9991	1416.33	68.7464	249.652	117.257	4.21183	636.571	98.9607	374.675	1547.51	382.602	191.82	82.8197	7019.62	2995.12	656.35	613.381	256.322	12.0622	132.54	24.2075	6.49312	278.524	450.516	799.238	2785.45	128.63	846.099	147.72	2558.32	532.835	427.637	284.124	568.338	1607.5	4.66968	245.073	345.317
24.2	Large intestine	rectum		Tumor	(raw)	79.7659	353.429	113.703	14.4307	1121.78	445.304	19.1816	1079.05	49.1451	111.502	121.638	4.84672	651.023	4.38497	18.791	2046.34	143.097	27.2882	412.446	1789.6	2826.76	1050.66	473.655	119.423	3.87781	167.297	19.6281	51.0604	589.897	175.436	8426.22	4251.57	68.1329	910.694	174.247	5226.92	516.441	404.704	221.293	355.637	1540.24	4.24994	106.523	883.685
24.2	Large intestine	rectum		Fold change	FC	-12.1266	11.134	1.12606	-4.08876	-1.56389	-1.06571	-1.56168	-1.31066	-1.39681	-2.23574	1.03887	1.15242	1.02419	-22.5353	-19.91	1.32427	-2.66984	-7.01919	4.9873	-3.91674	-1.05802	1.60309	-1.29311	-2.14321	-3.10605	1.26408	-1.23151	7.87522	2.12103	-2.56425	10.5582	1.52857	-1.88518	1.07791	1.18129	2.04608	-1.03024	-1.05513	-1.28206	-1.59576	-1.04215	-1.09717	-2.29732	2.56278
24.2	Large intestine	rectum		Fold change (Raw limit)	FC (Nraw>=10 OR Traw>=10)	-12.1266	11.134	1.12606	-4.08876	-1.56389	-1.06571	-1.56168	-1.31066	-1.39681	-2.23574	1.03887		1.02419	-22.5353	-19.91	1.32427	-2.66984	-7.01919	4.9873	-3.91674	-1.05802	1.60309	-1.29311	-2.14321	-3.10605	1.26408	-1.23151	7.87522	2.12103	-2.56425	10.5582	1.52857	-1.88518	1.07791	1.18129	2.04608	-1.03024	-1.05513	-1.28206	-1.59576	-1.04215		-2.29732	2.56278
25	Head&neck			Normal	(normalized)	-3.42473	-2.94787	-4.91568	-4.41236	1.10541	0.0724735	-5.14662	1.07326	-2.99879	-0.817262	-1.52525	-5.02154	-0.639277	-2.48183	-3.75093	1.60177	-1.12524	-2.41765	-1.17977	3.29757	4.6653	0.674775	-0.656506	-2.0316	-3.49575	-2.09996	-5.20806	-4.82578	-0.873692	-0.322229	1.40932	2.33854	-0.82661	0.720883	-1.63975	2.48145	0.424797	-0.803912	0.220779	-0.347172	1.70547	-4.82378	-2.26164	-0.640223
25	Head&neck			Tumor	(normalized)	-6.2214	-1.24953	0.831528	-4.55293	1.31456	0.21542	-5.04964	0.798028	-3.36533	-1.39153	-1.06783	-7.41283	0.386995	-7.3059	-4.69657	2.55819	-1.17929	-3.06025	-1.44479	2.19624	3.30698	0.374429	0.499764	-1.5543	-7.25355	-0.958546	-3.52478	-3.19346	-0.634086	-1.00073	-0.51855	3.41331	4.32975	1.44751	-0.135167	3.1348	0.296354	-0.240488	-1.42098	-0.116375	1.33163	-7.23947	-1.3805	-0.0109262
25	Head&neck			Normal	(raw)	16.1303	22.4487	5.73882	8.13462	372.692	182.14	4.88991	364.48	21.6703	98.3034	60.1787	5.33281	111.211	31.0088	12.8661	525.739	79.4069	32.4193	76.4615	1703.16	4395.26	276.514	109.891	42.3659	15.3555	40.4053	4.68606	6.10778	94.5325	138.544	460.084	876.113	97.6685	285.494	55.5872	967.344	232.523	99.2173	201.86	136.169	564.92	6.11627	36.1217	111.138
25	Head&neck			Tumor	(raw)	8.63413	270.957	1146.47	27.446	1602.4	747.988	19.4515	1120.15	62.5145	245.559	307.324	3.78062	842.45	4.07149	24.845	3794.36	284.476	77.2362	236.658	2952.43	6376	835.144	910.942	219.359	4.22194	331.51	55.9734	70.4241	415.115	321.956	449.726	6863.67	12954.9	1757.08	586.621	5658.69	791.15	545.322	240.597	594.312	1621.47	4.26333	247.443	639.378
25	Head&neck			Fold change	FC	-6.94836	3.24528	53.7132	-1.10234	1.15601	1.10416	1.06954	-1.21019	-1.28926	-1.48892	1.37308	-5.24628	2.03676	-28.3263	-1.92603	1.94049	-1.03818	-1.56114	-1.20166	-2.14553	-2.56386	-1.23144	2.2288	1.39214	-13.5273	2.20597	3.21156	3.10013	1.18067	-1.60048	-3.80493	2.10639	35.6632	1.65477	2.83743	1.57281	-1.09311	1.47777	-3.12046	1.17348	-1.2958	-5.33576	1.84183	1.54681
25	Head&neck			Fold change (Raw limit)	FC (Nraw>=10 OR Traw>=10)	-6.94836	3.24528	53.7132	-1.10234	1.15601	1.10416	1.06954	-1.21019	-1.28926	-1.48892	1.37308		2.03676	-28.3263	-1.92603	1.94049	-1.03818	-1.56114	-1.20166	-2.14553	-2.56386	-1.23144	2.2288	1.39214	-13.5273	2.20597	3.21156	3.10013	1.18067	-1.60048	-3.80493	2.10639	35.6632	1.65477	2.83743	1.57281	-1.09311	1.47777	-3.12046	1.17348	-1.2958		1.84183	1.54681
26	Head&neck		squamous cell carcinoma	Normal	(normalized)	-2.91504	-3.13467	-4.36954	-3.02408	1.0169	-0.578849	-4.99446	0.604247	-2.91999	-0.828046	-1.72335	-6.78645	1.38378	-2.29831	-3.08608	2.06083	-0.38091	-2.29832	1.70932	3.153	2.52613	0.702864	-0.194534	-1.13929	-6.71255	-1.61535	0.150143	-1.77526	0.698906	0.260804	3.30269	2.01022	-0.237239	0.333067	-2.06779	2.65277	0.0672846	-0.163279	-0.238579	0.00600433	2.2244	-4.81191	-0.754325	-0.503332
26	Head&neck		squamous cell carcinoma	Tumor	(normalized)	-4.49123	-1.27187	-3.12932	-3.92097	0.800338	1.91622	-2.57063	1.36821	-2.71218	-2.20825	-2.80234	-6.4351	0.46458	-3.65606	-6.50645	1.25302	-1.66997	-3.85085	2.19888	2.14319	2.8026	0.500061	0.808149	-0.382394	-6.39282	-1.86514	-0.554558	-2.09609	-0.92971	0.18873	3.11586	3.44843	-2.4769	0.210011	-1.35568	2.86352	-0.239531	-0.151716	-1.10095	-0.445542	2.28007	-1.68318	-1.05065	0.065093
26	Head&neck		squamous cell carcinoma	Normal	(raw)	56.7762	48.7587	20.7165	52.6431	866.556	286.701	13.4338	650.994	56.5818	241.22	129.688	3.87932	1117.48	87.0604	50.4287	1786.71	328.863	87.0596	1400.36	3809.14	2466.74	697.049	374.214	194.41	4.08321	139.769	475.202	125.105	695.14	513.086	4225.6	1725.11	363.299	539.441	102.144	2693.06	448.678	382.41	362.962	430.019	2001.21	15.2458	253.867	302.108
26	Head&neck		squamous cell carcinoma	Tumor	(raw)	16.0048	149.065	41.1364	23.7639	626.863	1358.59	60.5911	929.218	54.9288	77.893	51.6011	4.15994	496.706	28.5537	3.95921	857.913	113.119	24.9474	1652.63	1590.05	2511.39	509.073	630.266	276.143	4.28368	98.8061	245.08	84.1901	188.963	410.261	3120.42	3929.4	64.6583	416.357	140.653	2619.7	304.888	324.023	167.814	264.317	1748.3	112.088	173.768	376.567
26	Head&neck		squamous cell carcinoma	Fold change	FC	-2.98183	3.63711	2.36235	-1.86205	-1.16196	5.63757	5.36591	1.69814	1.15494	-2.60304	-2.11255	1.27575	-1.89106	-2.56286	-10.7062	-1.75056	-2.44368	-2.93331	1.40401	-2.01364	1.21123	-1.15093	2.00372	1.68986	1.2481	-1.18903	-1.62981	-1.24905	-3.09216	-1.05123	-1.13826	2.70983	-4.72288	-1.08904	1.63821	1.15728	-1.23697	1.00805	-1.81803	-1.36751	1.03934	8.74665	-1.22801	1.4829
26	Head&neck		squamous cell carcinoma	Fold change (Raw limit)	FC (Nraw>=10 OR Traw>=10)	-2.98183	3.63711	2.36235	-1.86205	-1.16196	5.63757	5.36591	1.69814	1.15494	-2.60304	-2.11255		-1.89106	-2.56286	-10.7062	-1.75056	-2.44368	-2.93331	1.40401	-2.01364	1.21123	-1.15093	2.00372	1.68986		-1.18903	-1.62981	-1.24905	-3.09216	-1.05123	-1.13826	2.70983	-4.72288	-1.08904	1.63821	1.15728	-1.23697	1.00805	-1.81803	-1.36751	1.03934	8.74665	-1.22801	1.4829
27	Kidney	kidney		Normal	(normalized)	0.654922	1.32216	-1.01672	-2.02616	1.18668	-0.365395	-4.50855	3.87858	-1.96151	-1.36464	-0.794532	-5.92018	0.124676	-4.09951	-1.82644	1.18726	0.0126305	-1.70128	0.9946	2.79526	2.49957	0.737038	1.07321	0.119263	-6.51159	-1.49521	-4.10293	0.540482	-0.605263	-0.152916	-0.916073	3.00199	1.12431	0.400912	-1.08979	2.85089	0.73291	-0.326334	-0.834661	-0.653838	3.26481	-6.36652	-1.27365	0.113293
27	Kidney	kidney		Tumor	(normalized)	-0.118024	-0.769406	-0.791229	-3.91067	0.719627	0.267382	-2.76316	1.94293	-1.65904	-1.5791	-1.51644	-6.48408	-0.244402	-3.14167	-4.91042	1.72693	-0.45183	-2.23693	0.0196724	2.67507	2.19455	0.389357	0.749399	-0.0543776	-5.5661	-1.73468	-3.48012	2.9388	-1.03992	1.03292	0.00495243	7.73239	1.23524	-0.568846	-2.17096	3.65333	0.0629826	-0.652104	-0.913764	0.437119	2.37506	-3.27594	-0.894286	0.619205
27	Kidney	kidney		Normal	(raw)	674.04	1070.4	211.579	105.099	974.453	332.308	18.8072	6296.57	109.916	166.241	246.807	7.0694	466.73	24.9723	120.704	974.844	431.854	131.643	852.981	2971.62	2420.92	713.519	900.751	464.982	4.69191	151.856	24.9132	622.639	281.406	385.037	226.866	3429.44	933.226	565.225	201.129	3088.43	711.48	341.428	240.036	272.088	4114.73	5.18824	177.064	463.062
27	Kidney	kidney		Tumor	(raw)	308.512	196.42	193.472	22.2624	551.354	402.987	49.3181	1287.31	106.018	112.058	117.033	3.74023	282.637	37.937	11.1332	1108.31	244.786	71.0262	339.409	2138.34	1532.59	438.54	562.85	322.427	7.06704	100.603	30.004	2567.25	162.837	685.08	335.963	71200.5	788.215	225.715	74.3495	4212.73	349.752	213.058	177.718	453.301	1736.86	34.5657	180.133	514.281
27	Kidney	kidney		Fold change	FC	-1.70875	-4.26211	1.16917	-3.69227	-1.38228	1.55055	3.35286	-3.8255	1.23325	-1.16027	-1.64936	-1.47826	-1.29153	1.9424	-8.4795	1.45364	-1.3798	-1.44959	-1.96554	-1.08688	-1.23544	-1.27251	-1.25164	-1.1279	1.92585	-1.18056	1.53987	5.27188	-1.35159	2.27495	1.89346	26.5457	1.07992	-1.95851	-2.11574	1.74405	-1.59099	-1.25333	-1.05636	2.13015	-1.85285	8.51843	1.30076	1.42002
27	Kidney	kidney		Fold change (Raw limit)	FC (Nraw>=10 OR Traw>=10)	-1.70875	-4.26211	1.16917	-3.69227	-1.38228	1.55055	3.35286	-3.8255	1.23325	-1.16027	-1.64936		-1.29153	1.9424	-8.4795	1.45364	-1.3798	-1.44959	-1.96554	-1.08688	-1.23544	-1.27251	-1.25164	-1.1279		-1.18056	1.53987	5.27188	-1.35159	2.27495	1.89346	26.5457	1.07992	-1.95851	-2.11574	1.74405	-1.59099	-1.25333	-1.05636	2.13015	-1.85285	8.51843	1.30076	1.42002
28	Head&neck		squamous cell carcinoma	Normal	(normalized)	-4.20563	-1.94772	-3.88077	-3.07845	1.31171	1.04525	-3.37625	1.69216	-1.57919	0.49021	-3.2203	-6.85058	-0.892628	-5.04349	-0.210609	1.80389	-0.0563793	-3.54609	1.11283	2.57802	2.13868	0.668241	-2.39211	-2.04606	-6.8088	-1.82782	3.15481	-5.38713	-0.361058	0.707526	4.37504	1.33073	0.00721168	0.387047	-1.69691	1.74677	0.664962	0.483771	0.208545	0.347825	4.452	-4.68683	-0.940902	0.0985746
28	Head&neck		squamous cell carcinoma	Tumor	(normalized)	-5.47099	-2.56191	-2.66617	-4.73082	1.96565	1.54711	-3.86559	1.78453	-2.55029	-1.91637	-2.92057	-6.57221	0.370103	-5.51497	-2.68942	2.15307	-0.758651	-4.84761	3.32203	2.25207	3.26573	1.50837	0.0818129	-1.63285	-7.43805	-1.10539	-2.4307	-1.26893	-0.924025	-0.485327	4.24852	3.44934	-3.53287	1.01561	-0.567179	3.27551	0.618134	0.332616	-1.97254	-0.262248	1.98876	-4.72667	-1.20649	-0.428739
28	Head&neck		squamous cell carcinoma	Normal	(raw)	19.3106	92.363	24.1875	42.1807	884.472	735.309	34.3135	1151.35	119.244	500.48	38.2307	3.08738	191.916	10.8038	307.907	1244.06	342.647	30.5028	770.572	2127.55	1569.01	566.212	67.8769	86.277	3.1781	100.367	3173.31	8.51397	277.415	581.843	7393.29	896.207	358.088	465.942	109.9	1195.77	564.927	498.252	411.716	453.445	7798.35	13.8339	185.601	381.499
28	Head&neck		squamous cell carcinoma	Tumor	(raw)	14.8807	111.775	103.982	24.8563	2577.96	1928.78	45.279	2273.81	112.679	174.852	87.172	6.93622	853.036	14.4339	102.32	2935.58	390.103	22.9234	6600.63	3144.1	6348.03	1877.67	698.528	212.823	3.80609	306.762	122.417	273.887	347.854	471.474	12545.5	7209.58	57.0238	1334.39	445.469	6391.19	1013.05	831.157	168.175	550.314	2619.57	24.928	286.001	490.334
28	Head&neck		squamous cell carcinoma	Fold change	FC	-2.40387	-1.5307	2.32076	-3.1435	1.57346	1.41604	-1.4038	1.06613	-1.96033	-5.30214	1.23092	1.21282	2.3995	-1.38653	-5.57437	1.27384	-1.62706	-2.46489	4.62419	-1.25349	2.18413	1.79021	5.55553	1.33164	-1.54677	1.64996	-48.0184	17.3661	-1.4773	-2.28604	-1.09166	4.34275	-11.6324	1.54602	2.18818	2.88533	-1.03299	-1.11046	-4.53493	-1.52634	-5.51454	-1.028	-1.20212	-1.44124
28	Head&neck		squamous cell carcinoma	Fold change (Raw limit)	FC (Nraw>=10 OR Traw>=10)	-2.40387	-1.5307	2.32076	-3.1435	1.57346	1.41604	-1.4038	1.06613	-1.96033	-5.30214	1.23092		2.3995	-1.38653	-5.57437	1.27384	-1.62706	-2.46489	4.62419	-1.25349	2.18413	1.79021	5.55553	1.33164		1.64996	-48.0184	17.3661	-1.4773	-2.28604	-1.09166	4.34275	-11.6324	1.54602	2.18818	2.88533	-1.03299	-1.11046	-4.53493	-1.52634	-5.51454	-1.028	-1.20212	-1.44124
29	Breast			Normal	(normalized)	-2.10671	-2.12405	-3.84442	-2.21006	2.59287	1.28953	-3.9731	3.16724	-2.87003	-0.773254	-1.5103	-6.23972	2.6706	-2.82722	0.201204	1.87916	-0.080575	-0.27341	-0.508895	2.47556	2.84298	2.04363	1.43546	0.932158	-7.3422	-1.44721	-4.74474	-4.16681	-0.917102	0.391091	3.27578	3.67631	2.26618	0.600663	-0.899383	2.68982	0.316856	-0.350677	-0.398051	-0.189945	3.74565	-6.52903	0.163527	0.625849
29	Breast			Tumor	(normalized)	-3.57568	-2.32975	-4.47259	-2.94812	2.23316	0.861341	-5.02269	4.25457	-3.1395	-1.09327	-0.91895	-6.60154	2.67698	-3.09989	-1.76436	1.99094	0.427288	0.19687	-1.04515	2.57273	3.10982	2.88328	1.0607	0.324211	-6.38127	-1.15374	-5.21736	-3.71967	-1.12721	0.356015	3.35661	3.83116	2.35153	1.01822	-0.973393	2.78038	0.780492	-0.0431118	-0.174741	-0.0791855	3.20132	-7.24355	0.0637207	-0.229934
29	Breast			Normal	(raw)	114.813	113.441	34.4261	106.876	2983.36	1208.82	31.4886	4442.3	67.6407	289.335	173.592	6.54384	3148.51	69.6782	568.516	1819.1	467.648	409.138	347.521	2750.38	3548.1	2038.77	1337.49	943.587	3.04756	181.351	18.4444	27.5322	261.878	648.492	4789.4	6321.98	2378.82	749.88	265.114	3190.72	615.967	387.802	375.274	433.506	6633.26	5.35475	553.861	763.086
29	Breast			Tumor	(raw)	41.4289	98.2572	22.2487	64.0055	2322.39	897.384	15.1952	9428.47	56.0539	231.516	261.251	5.0866	3158.93	57.6141	145.399	1963.46	664.225	566.177	239.368	2938.71	4264.19	3644.54	1030.36	618.423	5.92563	222.012	13.2772	37.4937	226.133	632.208	5059.74	7030.47	2520.99	1000.47	251.575	3393.64	848.477	479.414	437.609	467.575	4543.4	3.25959	516.263	421.184
29	Breast			Fold change	FC	-2.76823	-1.15324	-1.5456	-1.66793	-1.28317	-1.34554	-2.06995	2.12481	-1.20536	-1.24835	1.50665	-1.28505	1.00443	-1.20805	-3.90566	1.08056	1.42194	1.38538	-1.4502	1.06967	1.20317	1.78962	-1.29663	-1.52409	1.94656	1.22558	-1.38763	1.36333	-1.15678	-1.02461	1.05763	1.11331	1.06095	1.33566	-1.05264	1.06478	1.37901	1.23762	1.16741	1.0798	-1.45835	-1.64093	-1.07163	-1.80974
29	Breast			Fold change (Raw limit)	FC (Nraw>=10 OR Traw>=10)	-2.76823	-1.15324	-1.5456	-1.66793	-1.28317	-1.34554	-2.06995	2.12481	-1.20536	-1.24835	1.50665		1.00443	-1.20805	-3.90566	1.08056	1.42194	1.38538	-1.4502	1.06967	1.20317	1.78962	-1.29663	-1.52409		1.22558	-1.38763	1.36333	-1.15678	-1.02461	1.05763	1.11331	1.06095	1.33566	-1.05264	1.06478	1.37901	1.23762	1.16741	1.0798	-1.45835		-1.07163	-1.80974
30	Large intestine	rectum		Normal	(normalized)	0.236008	-3.59673	-2.46734	-2.25065	1.90198	0.256184	-5.39674	1.89775	-2.51268	-1.27341	-1.72609	-7.62119	0.971716	-1.34224	-1.07954	1.75206	-0.0583744	-1.71598	-1.32776	3.5322	2.86275	0.826691	0.287185	-0.64253	-4.22494	-1.26455	-4.01094	-2.76963	-0.871041	0.350431	1.77767	2.97098	-0.947118	0.817788	-1.73114	2.94334	0.241296	0.299502	-0.574223	-0.238468	2.05317	-4.20877	-0.943857	0.139657
30	Large intestine	rectum		Tumor	(normalized)	-0.579227	-2.67252	-2.31642	-4.62005	1.35897	0.262852	-5.19416	2.20989	-2.06383	-2.1266	-1.633	-6.76731	0.742392	-7.31222	-3.12335	2.40055	-1.40501	-3.23086	0.763907	2.37659	2.74649	1.49477	-0.417907	-2.04816	-7.36588	-1.03041	-4.33335	-3.85995	-0.209153	-0.224587	3.65671	4.08264	-1.1335	0.769948	-1.73114	2.73903	0.0450106	-0.453569	-0.988022	-0.0209255	2.26025	-5.27124	-1.53498	-0.044487
30	Large intestine	rectum		Normal	(raw)	641.543	45.0254	98.5002	114.464	2035.8	650.578	12.9301	2029.84	95.4527	225.344	164.655	2.76677	1068.31	214.846	257.756	1834.86	523.128	165.813	217.013	6302.01	3962.35	966.139	664.71	348.947	29.1305	226.732	33.7885	79.8802	297.832	694.498	1867.73	4271.04	282.533	960.195	164.08	4190	643.899	670.409	365.866	461.737	2260.72	29.4588	283.173	600.097
30	Large intestine	rectum		Tumor	(raw)	360.257	84.4245	108.06	21.8879	1380.6	645.808	14.7021	2490.12	128.737	123.256	173.538	4.941	900.449	3.38671	61.7667	2841.95	203.248	57.3312	913.979	2795.13	3612.05	1516.86	402.879	130.142	3.26308	263.506	26.6998	37.0694	465.603	460.648	6788.21	9119.57	245.334	917.813	162.125	3593.42	555.298	393.042	271.364	530.491	2578.57	13.9373	185.739	521.897
30	Large intestine	rectum		Fold change	FC	-1.75958	1.89764	1.11027	-5.16726	-1.45701	1.00463	1.15075	1.24154	1.36496	-1.80649	1.06665	1.80736	-1.17229	-62.6823	-4.12335	1.56753	-2.54318	-2.85774	4.26239	-2.22779	-1.08392	1.58895	-1.63025	-2.64934	-8.82097	1.17621	-1.25042	-2.12921	1.58215	-1.4897	3.67829	2.16095	-1.13791	-1.03372	1	-1.15213	-1.14574	-1.68538	-1.33219	1.16275	1.15434	-2.0885	-1.50641	-1.13614
30	Large intestine	rectum		Fold change (Raw limit)	FC (Nraw>=10 OR Traw>=10)	-1.75958	1.89764	1.11027	-5.16726	-1.45701	1.00463	1.15075	1.24154	1.36496	-1.80649	1.06665		-1.17229	-62.6823	-4.12335	1.56753	-2.54318	-2.85774	4.26239	-2.22779	-1.08392	1.58895	-1.63025	-2.64934	-8.82097	1.17621	-1.25042	-2.12921	1.58215	-1.4897	3.67829	2.16095	-1.13791	-1.03372	1	-1.15213	-1.14574	-1.68538	-1.33219	1.16275	1.15434	-2.0885	-1.50641	-1.13614
31.1	Lung		adenocarcinoma	Normal	(normalized)	-1.70379	-3.5443	-2.183	-1.54203	1.85127	0.764005	-4.6954	1.70188	-3.01009	-1.47026	-0.989251	-7.63142	1.64925	-0.435163	-1.0055	2.03861	0.162428	-0.0468407	0.928398	2.62075	2.76163	0.80788	1.41097	0.377872	-7.5664	-1.4559	-4.80081	-7.52513	-0.461639	0.3068	1.83361	4.17887	0.345032	0.757394	-0.487907	2.70082	0.360309	0.410873	-0.51393	0.225368	2.35197	-3.98722	-0.235891	-0.126595
31.1	Lung		adenocarcinoma	Tumor	(normalized)	-3.94954	-2.65022	-2.00089	-3.22097	1.64508	2.02217	-4.11049	1.48016	-2.49446	-1.78784	-0.61317	-7.52255	0.0969124	-5.80676	-5.75149	2.09436	-0.282382	0.137239	0.889214	3.20134	2.79268	1.0815	-0.814503	-2.2134	-7.45141	-0.765489	-3.96613	-4.68227	-0.134255	0.075202	1.9888	2.55475	-0.153902	1.16648	-1.90178	2.24553	0.638061	1.06517	-1.59041	0.348544	2.64877	-5.97366	-0.339867	0.393629
31.1	Lung		adenocarcinoma	Normal	(raw)	172.109	48.0567	123.465	192.529	2022.94	952.098	21.6391	1823.94	69.5932	202.35	282.423	2.82754	1758.61	414.664	279.259	2303.43	627.465	542.742	1067.01	3448.41	3802.13	981.499	1490.87	728.525	2.95787	204.374	20.1144	3.0437	407.124	693.505	1998.33	10154.5	712.129	947.746	399.778	3645.2	719.71	745.382	392.631	655.445	2862.24	35.3525	476.084	513.552
31.1	Lung		adenocarcinoma	Tumor	(raw)	35.4724	87.3019	136.927	58.7774	1714.1	2226.14	31.7276	1528.94	97.2547	158.718	358.292	2.98061	586.128	9.79062	10.173	2340.37	450.623	602.743	1015.08	5041.03	3797.53	1159.8	311.623	118.173	3.13127	322.392	35.0666	21.3459	499.349	577.374	2175.24	3220.14	492.595	1230.17	146.665	2598.91	852.893	1146.74	181.994	697.817	3436.98	8.72102	433.021	719.968
31.1	Lung		adenocarcinoma	Fold change	FC	-4.74283	1.85842	1.13454	-3.20192	-1.15364	2.39191	1.49994	-1.16612	1.42961	-1.24624	1.29781	1.07838	-2.93293	-41.4011	-26.834	1.0394	-1.36113	1.13609	-1.02753	1.49546	1.02176	1.20883	-4.67665	-6.02632	1.08297	1.61374	1.78345	7.17443	1.25474	-1.17413	1.11356	-3.08255	-1.41317	1.32784	-2.66452	-1.37105	1.21231	1.57384	-2.10889	1.08913	1.22842	-3.96258	-1.07473	1.43418
31.1	Lung		adenocarcinoma	Fold change (Raw limit)	FC (Nraw>=10 OR Traw>=10)	-4.74283	1.85842	1.13454	-3.20192	-1.15364	2.39191	1.49994	-1.16612	1.42961	-1.24624	1.29781		-2.93293	-41.4011	-26.834	1.0394	-1.36113	1.13609	-1.02753	1.49546	1.02176	1.20883	-4.67665	-6.02632		1.61374	1.78345	7.17443	1.25474	-1.17413	1.11356	-3.08255	-1.41317	1.32784	-2.66452	-1.37105	1.21231	1.57384	-2.10889	1.08913	1.22842	-3.96258	-1.07473	1.43418
31.2	Head&neck		squamous cell carcinoma	Normal	(normalized)	-3.48786	-3.1102	-3.43961	-3.46551	0.867069	-0.169752	-4.51129	0.319236	-2.87857	-0.982179	-2.16003	-7.55911	0.734832	-3.28042	-4.10571	1.94803	-0.712625	-3.05429	1.82197	2.8468	2.37227	1.46665	-0.331117	-1.46102	-7.37769	-1.86664	0.833556	-1.25822	-0.102262	0.236838	3.07509	2.26845	-0.945868	0.277588	-2.00766	2.58525	0.513836	-0.0632448	-0.561387	0.0968342	2.91703	-4.8865	-1.32298	-0.120173
31.2	Head&neck		squamous cell carcinoma	Tumor	(normalized)	-4.8703	-2.2326	-3.03958	-4.64164	2.22373	1.46907	-3.33569	0.675148	-3.72012	-2.33896	-1.76207	-7.85169	1.71259	-7.42067	-7.43265	2.23907	-0.904181	-3.79779	2.77608	3.0962	3.14829	0.876376	0.390545	-1.17763	-6.09339	-1.56037	-3.32359	-1.27451	-0.518404	-1.09824	5.16673	6.03416	-3.2806	0.67522	-1.60615	3.02633	-0.325909	0.0584211	-1.52196	-0.531999	3.41805	-5.51192	-2.08723	0.28229
31.2	Head&neck		squamous cell carcinoma	Normal	(raw)	37.237	48.3797	38.5036	37.8184	761.975	371.386	18.3187	521.226	56.8057	211.476	93.4744	2.21518	695.237	42.9953	24.2652	1611.91	254.921	50.2912	1477.04	3005.38	2162.97	1154.6	332.086	151.745	2.512	114.555	744.478	174.648	389.173	492.291	3520.64	2012.79	216.866	506.394	103.887	2507.05	596.495	399.842	283.095	446.762	3155.31	14.1236	166.982	384.371
31.2	Head&neck		squamous cell carcinoma	Tumor	(raw)	18.8249	117.155	66.9629	22.058	2571.88	1524.31	54.5379	879.184	41.7804	108.829	162.332	2.38367	1804.6	3.21363	3.18706	2599.36	294.208	39.5905	3771.57	4708.57	4881.7	1010.78	721.781	243.41	8.0639	186.69	54.9971	227.6	384.401	257.18	19777.9	36083	56.6605	879.227	180.859	4485.96	439.27	573.359	191.728	380.796	5885.39	12.0666	129.575	669.603
31.2	Head&neck		squamous cell carcinoma	Fold change	FC	-2.60708	1.83732	1.31953	-2.2597	2.56093	3.11411	2.25887	1.27979	-1.79198	-2.56113	1.31765	-1.22483	1.9694	-17.6335	-10.0348	1.22352	-1.14199	-1.67423	1.93738	1.18871	1.71241	-1.50553	1.64908	1.21706	2.43564	1.2365	-17.8412	-1.01136	-1.33435	-2.52289	4.26231	13.6017	-5.04458	1.31734	1.32089	1.35762	-1.78973	1.08799	-1.94608	-1.54631	1.41521	-1.54266	-1.69849	1.32176
31.2	Head&neck		squamous cell carcinoma	Fold change (Raw limit)	FC (Nraw>=10 OR Traw>=10)	-2.60708	1.83732	1.31953	-2.2597	2.56093	3.11411	2.25887	1.27979	-1.79198	-2.56113	1.31765		1.9694	-17.6335	-10.0348	1.22352	-1.14199	-1.67423	1.93738	1.18871	1.71241	-1.50553	1.64908	1.21706		1.2365	-17.8412	-1.01136	-1.33435	-2.52289	4.26231	13.6017	-5.04458	1.31734	1.32089	1.35762	-1.78973	1.08799	-1.94608	-1.54631	1.41521	-1.54266	-1.69849	1.32176
32	Pancreas	pancreas		Normal	(normalized)	-1.63075	-2.2523	-3.35662	-1.91675	2.2383	2.26251	-2.40418	2.09189	-2.64739	-1.22483	-1.86174	-6.30677	2.16799	-1.78855	1.2843	1.75225	0.399252	-0.7186	-0.390005	2.33185	2.6722	1.04132	2.81061	1.25918	-6.3396	-1.93404	-4.87034	-6.85057	-0.470996	0.458023	2.77186	3.73109	1.18154	0.316699	-0.41018	2.85943	-0.00666332	-0.0962563	-0.268544	-0.00189495	4.04717	-6.08145	-0.549702	0.685495
32	Pancreas			Tumor	(normalized)	-1.97817	-3.27201	-2.24135	-3.80699	1.1398	1.25637	-4.23764	0.969849	-3.00233	-1.57613	-1.97142	-7.45112	1.96047	-3.42265	-2.69834	2.32674	-0.324215	-2.39665	0.824117	2.53933	2.40814	0.634221	2.2018	0.0491295	-5.41223	-1.26219	-2.49915	-2.88546	0.100348	0.183016	1.32259	3.85791	-0.729188	0.636587	-0.917394	3.11971	0.188823	-0.448463	-0.793548	-0.0848703	2.93361	-4.50152	-1.09141	0.518843
32	Pancreas			Normal	(raw)	122.463	79.5979	37.0229	100.441	1789.4	1819.68	71.6445	1616.71	60.5296	162.257	104.345	4.79056	1704.28	109.775	923.689	1277.59	500.149	230.458	289.407	1909.28	2417.27	780.513	2660.67	907.742	4.68276	99.2451	12.9656	3.28614	273.608	520.944	2590.15	5035.97	860.185	472.333	285.388	2752.25	377.491	354.761	314.827	378.741	6269.48	5.60033	259.081	609.912
32	Pancreas			Tumor	(raw)	143.73	58.622	119.762	40.4592	1247.81	1352.82	30.0178	1109.14	70.6714	189.92	144.404	3.23612	2203.91	52.8098	87.2478	2840.88	452.31	107.54	1002.58	3291.92	3005.78	878.93	2605.21	585.901	13.2981	236.09	100.165	76.6344	607.075	642.877	1416.36	8210.7	341.607	880.372	299.828	4922.22	645.47	414.986	326.703	533.932	4326.54	25.0001	265.758	811.375
32	Pancreas			Fold change	FC	-1.27228	-2.02751	2.16634	-3.70696	-2.14132	-2.00853	-3.56391	-2.17654	-1.27893	-1.27571	-1.07899	-2.21047	-1.1547	-3.10393	-15.8086	1.48915	-1.65115	-3.19995	2.32	1.15467	-1.20085	-1.32601	-1.525	-2.31345	1.9018	1.59311	5.1737	15.6177	1.48591	-1.21	-2.73069	1.09188	-3.75999	1.24823	-1.4213	1.19771	1.14511	-1.27651	-1.43894	-1.0592	-2.16378	2.98955	-1.4557	-1.12245
32	Pancreas			Fold change (Raw limit)	FC (Nraw>=10 OR Traw>=10)	-1.27228	-2.02751	2.16634	-3.70696	-2.14132	-2.00853	-3.56391	-2.17654	-1.27893	-1.27571	-1.07899		-1.1547	-3.10393	-15.8086	1.48915	-1.65115	-3.19995	2.32	1.15467	-1.20085	-1.32601	-1.525	-2.31345	1.9018	1.59311	5.1737	15.6177	1.48591	-1.21	-2.73069	1.09188	-3.75999	1.24823	-1.4213	1.19771	1.14511	-1.27651	-1.43894	-1.0592	-2.16378	2.98955	-1.4557	-1.12245
33.1	Others	unknown	neurofibroma	Normal	(normalized)	-0.770654	-3.25282	-3.98983	-0.661894	2.28274	0.873608	-2.37057	1.65955	-3.46965	-0.575476	0.240748	-7.16303	3.52116	2.7498	-0.0710506	2.18794	0	1.06997	-0.81696	3.04873	2.18537	1.46903	2.06515	1.48539	1.21807	-2.5742	-4.33658	-5.31286	-0.422302	1.3328	2.56647	3.1183	2.69342	-0.585325	-0.851284	2.71125	0.430047	0.0202456	0.172468	0.504959	3.43111	-5.60238	0.386276	0.196025
33.1	Others	unknown	neurofibroma	Tumor	(normalized)	-0.352875	-4.1526	-4.49647	-0.62307	2.39439	1.17049	-2.5934	1.70404	-3.14471	-0.366858	-0.197424	-7.37189	3.75977	2.67307	0.578274	2.40868	-0.212537	0.452939	-0.976659	2.85774	2.5471	0.545512	2.04157	1.06083	1.51197	-2.00467	-4.63713	-6.33853	-0.59323	0.757516	1.71253	3.26662	2.33845	0.109443	-0.860833	2.80527	0.384169	0.335746	-0.424926	0.52023	3.0631	-7.27038	0.211555	-0.115258
33.1	Others	unknown	neurofibroma	Normal	(raw)	218.915	39.1803	23.5074	236.056	1817.34	684.3	72.2189	1179.89	33.7129	250.628	441.303	2.60602	4287.86	2512.1	355.53	1701.77	373.478	784.077	212	3090.47	1698.74	1033.92	1562.92	1045.71	868.838	62.7124	18.4852	9.39582	278.701	940.757	2212.33	3243.15	2415.83	248.923	207.015	2445.86	503.178	378.756	420.904	529.996	4028.38	7.68741	488.141	427.833
33.1	Others	unknown	neurofibroma	Tumor	(raw)	376.811	27.0578	21.3194	312.454	2530.07	1083.18	79.7364	1567.89	54.4122	373.176	419.68	2.90528	6518.59	3069.19	718.5	2555.25	415.307	658.714	244.537	3488.31	2812.56	702.368	1981.18	1003.9	1372.45	119.918	19.3391	5.94649	318.984	813.549	1577.14	4631.27	2433.84	519.152	264.979	3363.72	628.051	607.321	358.454	690.166	4021.92	3.11707	557.229	444.276
33.1	Others	unknown	neurofibroma	Fold change	FC	1.33587	-1.86578	-1.42074	1.02728	1.08046	1.22849	-1.16702	1.03131	1.25261	1.15558	-1.35489	-1.15577	1.17985	-1.05463	1.56843	1.16533	-1.15872	-1.53372	-1.11705	-1.14155	1.28496	-1.89674	-1.01648	-1.34216	1.22595	1.48404	-1.23161	-2.03591	-1.12578	-1.48997	-1.80743	1.10828	-1.27896	1.61862	-1.00664	1.06734	-1.03231	1.24444	-1.51298	1.01064	-1.29057	-3.17774	-1.12875	-1.24081
33.1	Others	unknown	neurofibroma	Fold change (Raw limit)	FC (Nraw>=10 OR Traw>=10)	1.33587	-1.86578	-1.42074	1.02728	1.08046	1.22849	-1.16702	1.03131	1.25261	1.15558	-1.35489		1.17985	-1.05463	1.56843	1.16533	-1.15872	-1.53372	-1.11705	-1.14155	1.28496	-1.89674	-1.01648	-1.34216	1.22595	1.48404	-1.23161		-1.12578	-1.48997	-1.80743	1.10828	-1.27896	1.61862	-1.00664	1.06734	-1.03231	1.24444	-1.51298	1.01064	-1.29057		-1.12875	-1.24081
34	Stomach			Normal	(normalized)	-3.34205	-3.54867	-3.2876	-2.32375	1.2468	0.0319767	-5.47432	2.36896	-3.00109	-1.1469	-0.855098	-6.65175	0.315607	-4.83428	-0.717563	1.73625	-1.28201	-1.15288	-1.64947	3.20782	2.89498	0.844578	-0.437474	-1.47214	-6.48593	-1.42789	-4.03721	-4.7308	-0.60018	-0.691355	0.819888	4.12147	-1.34581	0.975138	-1.65939	2.50566	-0.121469	-0.143394	-0.61367	0.178699	2.11946	-6.55394	-1.58387	0.0703983
34	Stomach			Tumor	(normalized)	-3.05655	-2.67736	-1.8574	-3.48534	1.63662	0.86068	-4.26293	2.29013	-2.22253	-1.84388	-2.5401	-6.79916	-0.376924	-6.77706	-1.50203	2.61713	-1.54728	-3.26606	-0.668111	2.33413	2.85417	1.47901	-1.3415	-2.67287	-6.8179	-0.920704	-4.40346	-5.06194	1.22913	-0.705665	-0.749734	2.93298	-4.55226	1.72753	-0.886035	3.36574	0.223975	-0.837406	-0.998827	0.324044	1.50812	-6.6848	-1.86668	0.363266
34	Stomach			Normal	(raw)	31.7796	27.5391	33.002	64.371	764.773	329.483	7.24892	1664.7	40.2523	145.531	178.155	3.20502	401.065	11.2965	195.974	1073.67	132.521	144.929	102.723	2977.55	2397.08	578.696	237.966	116.158	3.59541	119.776	19.6284	12.1365	212.586	199.567	568.877	5609.09	126.788	633.509	102.019	1830.14	296.239	291.771	210.608	364.755	1400.32	3.42984	107.502	338.376
34	Stomach			Tumor	(raw)	44.9899	58.5144	103.299	33.4224	1163.86	679.704	19.4966	1830.75	80.2015	104.271	64.3552	3.36107	288.246	3.41296	132.152	2296.49	128.071	38.9088	235.563	1887.44	2706.57	1043.41	147.706	58.6967	3.3177	197.729	17.687	11.2056	877.473	229.511	222.606	2858.54	15.9537	1239.56	202.538	3858.49	437.172	209.481	187.306	468.572	1064.68	3.63833	102.637	481.485
34	Stomach			Fold change	FC	1.21883	1.82933	2.69485	-2.23704	1.31023	1.77609	2.31561	-1.05616	1.71542	-1.62111	-3.2154	-1.10758	-1.61612	-3.84445	-1.72246	1.8415	-1.20186	-4.32644	1.97433	-1.83234	-1.02869	1.55233	-1.87128	-2.29857	-1.25873	1.42127	-1.289	-1.25801	3.55367	-1.00997	-2.96827	-2.27913	-9.2308	1.68459	1.70924	1.81514	1.27054	-1.61778	-1.306	1.106	-1.52768	-1.09495	-1.21656	1.22507
34	Stomach			Fold change (Raw limit)	FC (Nraw>=10 OR Traw>=10)	1.21883	1.82933	2.69485	-2.23704	1.31023	1.77609	2.31561	-1.05616	1.71542	-1.62111	-3.2154		-1.61612	-3.84445	-1.72246	1.8415	-1.20186	-4.32644	1.97433	-1.83234	-1.02869	1.55233	-1.87128	-2.29857		1.42127	-1.289	-1.25801	3.55367	-1.00997	-2.96827	-2.27913	-9.2308	1.68459	1.70924	1.81514	1.27054	-1.61778	-1.306	1.106	-1.52768		-1.21656	1.22507
35	Lung		adenocarcinoma	Normal	(normalized)	-2.7734	-3.3801	-2.9284	-1.78861	2.88988	3.21655	-0.529666	1.47449	-3.10418	-1.1317	-2.97992	-5.69436	2.84698	-6.66618	-0.658684	1.86688	-0.595424	-1.55453	-0.787409	2.69477	2.63985	1.3541	2.1656	0.83934	-4.87585	-1.6244	-4.85967	0.47692	-1.5216	0.13285	1.408	3.52248	-0.941288	0.526178	-1.06478	2.63132	0.0338469	-0.165389	-0.486585	-0.391308	4.53471	-4.05767	-0.405859	0.570448
35	Lung		adenocarcinoma	Tumor	(normalized)	-2.93109	-0.950635	-1.49787	-4.20375	1.17479	1.26238	-3.13833	1.70568	-3.05409	-1.63757	-1.54297	-6.8961	1.28551	-5.05837	-2.01105	2.26873	-1.192	-2.63399	2.29995	3.12947	2.24875	0.971009	0.922169	-0.879416	-5.57801	-1.52748	-4.2895	-2.671	-0.858215	0.0678816	0.721796	4.3739	-1.92538	0.205638	-1.62255	2.29053	0.388807	0.00695324	-1.37545	-0.219953	2.16946	-3.26669	-0.675025	0.347404
35	Lung		adenocarcinoma	Normal	(raw)	40.1714	26.3805	36.0793	79.5005	2035.8	2553.12	190.261	763.24	31.9405	125.349	34.8136	5.30422	1976.15	2.70442	173.985	1001.8	181.783	93.5049	159.133	1778.29	1711.86	702.132	1232.27	491.43	9.35445	89.0841	9.45991	382.263	95.6641	301.152	728.862	3156.22	143.034	395.54	131.3	1701.77	281.179	244.911	196.028	209.411	6366.18	16.4935	207.309	407.865
35	Lung		adenocarcinoma	Tumor	(raw)	52.3428	206.554	141.351	21.6645	901.258	957.67	45.3389	1302.16	48.0652	128.305	137	3.35173	973.149	11.9807	99.0413	1923.79	174.733	64.3123	1965.88	3493.55	1897.34	782.538	756.49	217.006	8.35711	138.48	20.4142	62.6831	220.219	418.444	658.393	8277.1	105.101	460.369	129.648	1953.09	522.691	401.14	153.869	342.76	1795.87	41.4793	250.035	507.904
35	Lung		adenocarcinoma	Fold change	FC	-1.1155	5.38694	2.69546	-5.3337	-3.28318	-3.87493	-6.09939	1.1738	1.03533	-1.41998	2.70747	-2.30018	-2.95154	3.04789	-2.55331	1.3212	-1.51212	-2.11324	8.49938	1.35163	-1.31139	-1.30413	-2.36762	-3.29152	-1.62694	1.06949	1.4847	-8.86379	1.58379	-1.04606	-1.60905	1.80428	-1.97806	-1.2488	-1.472	-1.26645	1.27895	1.12689	-1.85172	1.12612	-5.15244	1.73025	-1.20511	-1.16719
35	Lung		adenocarcinoma	Fold change (Raw limit)	FC (Nraw>=10 OR Traw>=10)	-1.1155	5.38694	2.69546	-5.3337	-3.28318	-3.87493	-6.09939	1.1738	1.03533	-1.41998	2.70747		-2.95154	3.04789	-2.55331	1.3212	-1.51212	-2.11324	8.49938	1.35163	-1.31139	-1.30413	-2.36762	-3.29152		1.06949	1.4847	-8.86379	1.58379	-1.04606	-1.60905	1.80428	-1.97806	-1.2488	-1.472	-1.26645	1.27895	1.12689	-1.85172	1.12612	-5.15244	1.73025	-1.20511	-1.16719
36	Large intestine	colon		Normal	(normalized)	0.358048	-3.89567	-2.16278	-0.510182	1.62942	-0.118852	-4.26453	1.87213	-2.09454	-0.965982	-1.1087	-5.8355	0.331582	-3.12381	-0.198547	1.8971	0.00516319	-1.10302	-2.50043	4.21275	2.45007	0.269274	-0.529587	-1.58498	-6.7475	-1.88354	-4.7286	-3.87051	-0.891119	0.480298	0.27706	2.66198	-2.06781	0.372564	-1.8749	2.72845	0.274504	-0.329875	-0.200446	0.444869	2.04706	-4.26068	-1.00915	0.0259943
36	Large intestine	colon		Tumor	(normalized)	0.274595	-1.62127	-1.99357	-4.18206	1.48029	0.0965605	-4.77295	1.57426	-1.92387	-1.54661	-1.06731	-6.94215	1.32135	-5.09696	-4.26846	2.63652	-0.851141	-3.22454	0.972102	3.29824	2.23765	1.47258	0.81	-1.26182	-6.45053	-1.48555	-4.82516	-1.77798	0.345307	-0.432275	0.617186	3.11815	-2.40434	0.465914	-1.23089	2.55733	-0.15105	-0.467307	-0.363648	1.67542	2.42961	-3.72417	-1.46325	0.962585
36	Large intestine	colon		Normal	(raw)	619.136	32.4557	107.88	339.174	1494.54	444.862	25.1334	1768.35	113.106	247.294	224.002	8.45947	607.882	55.417	420.954	1799.23	484.794	224.885	85.3687	8957.09	2639.67	582.187	334.643	161.019	4.49577	130.919	18.2202	33.0266	260.465	673.887	585.338	3057.3	115.221	625.397	131.705	3201.47	584.301	384.327	420.4	657.54	1996.31	25.2006	240.003	491.845
36	Large intestine	colon		Tumor	(raw)	750.212	201.591	155.74	34.1661	1730.35	663.117	22.684	1846.81	163.449	212.299	295.958	5.04345	1549.84	18.1211	32.1802	3856.49	343.798	66.3496	1216.62	6100.85	2924.97	1721.12	1087.32	258.629	7.09119	221.477	21.8779	180.842	787.899	459.616	951.292	5384.93	117.15	856.597	264.233	3650.53	558.537	448.589	482.007	1980.95	3341.25	46.9283	224.927	1208.62
36	Large intestine	colon		Fold change	FC	-1.05955	4.83796	1.12445	-12.7452	-1.1089	1.16104	-1.4225	-1.22932	1.12558	-1.4955	1.02911	-2.15345	1.98586	-3.92625	-16.7944	1.6695	-1.81039	-4.35153	11.1003	-1.88493	-1.15863	2.30266	2.53079	1.25107	1.22856	1.31767	-1.06922	4.26496	2.35614	-1.8824	1.26587	1.3719	-1.26272	1.06684	1.56266	-1.12593	-1.34309	-1.09995	-1.11977	2.34656	1.30365	1.45046	-1.36992	1.914
36	Large intestine	colon		Fold change (Raw limit)	FC (Nraw>=10 OR Traw>=10)	-1.05955	4.83796	1.12445	-12.7452	-1.1089	1.16104	-1.4225	-1.22932	1.12558	-1.4955	1.02911		1.98586	-3.92625	-16.7944	1.6695	-1.81039	-4.35153	11.1003	-1.88493	-1.15863	2.30266	2.53079	1.25107		1.31767	-1.06922	4.26496	2.35614	-1.8824	1.26587	1.3719	-1.26272	1.06684	1.56266	-1.12593	-1.34309	-1.09995	-1.11977	2.34656	1.30365	1.45046	-1.36992	1.914
39	Lung		adenocarcinoma	Normal	(normalized)	-0.484165	-3.43765	-2.07293	-1.51508	1.60797	1.21778	-3.18447	1.96862	-3.29158	-1.58757	-1.76574	-5.59426	1.61313	-1.58471	-0.933393	1.75818	-0.0361195	1.16774	1.49444	3.42475	2.52975	0.0167465	1.71169	0.512155	-6.02712	-1.77394	-4.88841	-5.91166	-1.27017	0.672851	1.92099	3.76898	0.407082	0.359082	-0.527649	2.31896	-0.105137	-0.1942	0.084672	0.394774	3.03456	-5.78234	-0.231162	0.267541
39	Lung		adenocarcinoma	Tumor	(normalized)	-5.20671	-3.30748	-2.40383	-4.06526	0.728916	0.86412	-4.63685	-0.019186	-3.47284	-0.237095	-0.768763	-6.7181	-0.299905	-5.3797	-2.49672	3.29121	-1.18642	-6.48441	2.47485	3.43957	2.11641	1.78006	0.145639	-1.93515	-6.68816	-1.18551	-5.73692	-5.66903	-0.708853	-0.511848	0.75661	2.59615	-3.26988	-1.20312	-1.21421	2.75803	-0.167039	0.792593	-2.36602	-0.288176	1.52328	-5.46965	-0.596622	2.33829
39	Lung		adenocarcinoma	Normal	(raw)	323.475	41.7592	107.541	158.308	1379.22	1052.39	49.7699	1770.93	46.2089	150.551	133.06	9.3659	1384.17	150.849	236.924	1530.57	441.281	1016.51	1274.85	4858.92	2612.89	457.752	1482.04	645.301	6.93816	132.306	15.2767	7.51625	187.598	721.335	1713.42	6168.28	599.974	580.341	313.87	2257.7	420.668	395.484	479.819	594.878	3707.5	8.22114	385.48	544.661
39	Lung		adenocarcinoma	Tumor	(raw)	14.8107	55.2463	103.354	32.6729	906.524	995.588	21.9848	539.732	49.2633	464.067	321.021	5.19522	444.297	13.1372	96.9093	5354.34	240.328	6.10872	3040.58	5934.27	2371.68	1878.47	605.056	143.026	5.30416	240.48	10.2558	10.7499	334.632	383.594	924.093	3307.3	56.7049	237.563	235.743	3700.01	487.158	947.431	106.099	447.924	1572.19	12.3431	361.703	2765.98
39	Lung		adenocarcinoma	Fold change	FC	-26.4015	1.09443	-1.2578	-5.85708	-1.83916	-1.2778	-2.73658	-3.96632	-1.13388	2.54995	1.99582	-2.17927	-3.76601	-13.8805	-2.95535	2.89393	-2.21961	-201.154	1.97302	1.01033	-1.33177	3.39477	-2.96093	-5.45397	-1.58122	1.50361	-1.80063	1.18315	1.47562	-2.27316	-2.24136	-2.25453	-12.7902	-2.95304	-1.60945	1.35572	-1.04384	1.98177	-5.46678	-1.60542	-2.85063	1.24202	-1.28829	4.20105
39	Lung		adenocarcinoma	Fold change (Raw limit)	FC (Nraw>=10 OR Traw>=10)	-26.4015	1.09443	-1.2578	-5.85708	-1.83916	-1.2778	-2.73658	-3.96632	-1.13388	2.54995	1.99582		-3.76601	-13.8805	-2.95535	2.89393	-2.21961	-201.154	1.97302	1.01033	-1.33177	3.39477	-2.96093	-5.45397		1.50361	-1.80063	1.18315	1.47562	-2.27316	-2.24136	-2.25453	-12.7902	-2.95304	-1.60945	1.35572	-1.04384	1.98177	-5.46678	-1.60542	-2.85063	1.24202	-1.28829	4.20105
41	Large intestine	colon		Normal	(normalized)	1.79943	-4.20247	-2.59237	0.970642	1.86737	0.138075	-5.17226	1.94141	-2.14485	-0.623648	-1.6236	-6.14419	-0.0799274	-4.65812	-0.449929	2.10713	-0.233086	-1.71323	-3.15589	3.91765	2.65622	0.622295	5.92101	-2.10376	-6.14819	-1.72702	-4.08239	-5.25715	-0.735584	0.54472	-0.243141	3.06232	-0.91109	0.667351	-2.46783	3.08968	0.622954	-0.167474	-0.476297	0.33674	1.34515	-4.42266	-1.40676	-0.381924
41	Large intestine	colon		Tumor	(normalized)	-0.463014	-3.6805	-1.77313	-4.32965	1.62276	0.537042	-3.80372	1.59683	-2.85702	-2.1062	-1.3994	-6.67522	1.04503	-6.62954	-2.61505	3.08981	-1.15638	-1.95708	1.04853	2.99283	2.55002	1.47089	-0.0687866	-1.90838	-6.67466	-1.18161	-5.02568	-2.09277	1.17062	-0.173965	3.411	2.98513	-1.86313	1.22409	-1.04971	3.28059	0.48563	-0.201468	-0.686205	0.0530691	2.31617	-6.56307	-1.5759	1.06326
41	Large intestine	colon		Normal	(raw)	1460.3	22.7872	69.5631	822.152	1530.72	461.662	11.6347	1611.32	94.8627	272.285	136.147	5.93163	396.917	16.616	307.127	1807.46	356.939	127.946	47.0699	6340.03	2644.6	645.787	25419.2	97.6033	5.91522	126.729	24.7649	10.9698	251.957	611.98	354.46	3504.36	223.097	666.273	75.835	3571.47	646.082	373.547	301.564	529.821	1065.83	19.5617	158.228	321.951
41	Large intestine	colon		Tumor	(raw)	434.99	46.7649	175.427	29.8199	1846.54	870.014	42.9364	1813.65	82.7583	139.261	227.3	5.86705	1237.22	6.05578	97.8706	5104.88	269.001	154.426	1240.22	4772.99	3511.5	1662.05	571.681	159.728	5.86931	264.338	18.4069	140.564	1349.75	531.486	6377.86	4747.6	164.817	1400.71	289.645	5826.62	839.556	521.45	372.642	622.065	2986.06	6.34131	201.125	1252.95
41	Large intestine	colon		Fold change	FC	-4.79804	1.43592	1.76448	-39.4046	-1.18478	1.31856	2.58208	-1.26978	-1.63827	-2.79443	1.16813	-1.44496	2.18096	-3.92153	-4.48504	1.97613	-1.89644	-1.18415	18.4356	-1.89846	-1.07639	1.80075	-63.549	1.14503	-1.44041	1.45943	-1.9229	8.96549	3.74821	-1.64568	12.5895	-1.05496	-1.93461	1.47094	2.67236	1.14148	-1.09986	-1.02384	-1.15661	-1.21729	1.96023	-4.40888	-1.12439	2.72297
41	Large intestine	colon		Fold change (Raw limit)	FC (Nraw>=10 OR Traw>=10)	-4.79804	1.43592	1.76448	-39.4046	-1.18478	1.31856	2.58208	-1.26978	-1.63827	-2.79443	1.16813		2.18096	-3.92153	-4.48504	1.97613	-1.89644	-1.18415	18.4356	-1.89846	-1.07639	1.80075	-63.549	1.14503		1.45943	-1.9229	8.96549	3.74821	-1.64568	12.5895	-1.05496	-1.93461	1.47094	2.67236	1.14148	-1.09986	-1.02384	-1.15661	-1.21729	1.96023	-4.40888	-1.12439	2.72297
42	Pancreas			Normal	(normalized)	-2.23158	-3.69095	-3.06939	-3.8115	1.22739	1.23301	-3.20595	2.27368	-2.51729	-0.873172	-0.985373	-5.86467	1.3809	-3.48878	-4.20385	1.91721	-0.756999	-2.98399	-0.129595	3.00576	2.78037	0.941429	1.17282	-0.439731	-5.86284	-2.39551	-1.30806	-4.12452	-0.405071	0.13288	1.70577	2.65333	-0.697916	0.72606	-1.29444	2.48903	0.0446367	-0.217967	-0.470701	0.278861	1.4955	-5.78695	-0.807157	0.546566
42	Pancreas			Tumor	(normalized)	-1.23301	-2.43248	-4.28031	-3.90335	1.88154	0.84581	-3.88396	1.22888	-3.41019	-1.77806	-0.82481	-5.32591	1.63999	-1.41613	-2.19124	2.18077	0.327829	1.03877	-2.02969	2.47899	2.67675	-0.410205	1.77289	-0.0482178	-5.49493	-1.80192	-4.55926	-6.43145	-0.762588	0.328552	0.158582	2.97226	-1.06779	-0.253185	-1.51805	2.33198	-0.203038	-0.206401	-0.755472	-0.387799	2.00282	-6.64141	-1.35519	-0.27751
42	Pancreas			Normal	(raw)	50.7227	18.4454	28.3789	16.9667	557.77	559.947	25.8159	1151.91	41.6097	130.054	120.323	4.08819	620.393	21.22	12.9267	899.731	140.96	30.1095	217.752	1913.36	1636.62	457.48	537.066	175.631	4.0934	45.2746	96.2073	13.6575	179.902	261.201	777.076	1498.67	146.852	394.04	97.1203	1337.36	245.703	204.814	171.901	289.014	671.685	4.31447	136.143	347.942
42	Pancreas			Tumor	(raw)	199.927	87.0554	24.1848	31.4064	1731.58	844.614	31.8313	1101.47	44.2053	137.024	265.309	11.7162	1464.64	176.095	102.9	2130.7	589.835	965.483	115.092	2619.95	3004.86	353.639	1605.97	454.495	10.4209	134.776	19.9329	5.44482	277.002	590.13	524.544	3687.94	224.185	394.301	164.084	2366.14	408.247	407.297	278.371	359.174	1883.45	4.70739	183.693	387.708
42	Pancreas			Fold change	FC	1.99802	2.39242	-2.31485	-1.06574	1.57369	-1.30785	-1.59993	-2.06308	-1.85691	-1.8724	1.11772	1.45273	1.19672	4.20659	4.03511	1.20044	2.12112	16.2544	-3.73238	-1.4407	-1.07447	-2.55201	1.51579	1.31177	1.29048	1.509	-9.52155	-4.94831	-1.28122	1.14526	-2.92248	1.2474	-1.29224	-1.97143	-1.16766	-1.11501	-1.18729	1.00805	-1.21822	-1.58739	1.42141	-1.80808	-1.46209	-1.7704
42	Pancreas			Fold change (Raw limit)	FC (Nraw>=10 OR Traw>=10)	1.99802	2.39242	-2.31485	-1.06574	1.57369	-1.30785	-1.59993	-2.06308	-1.85691	-1.8724	1.11772	1.45273	1.19672	4.20659	4.03511	1.20044	2.12112	16.2544	-3.73238	-1.4407	-1.07447	-2.55201	1.51579	1.31177	1.29048	1.509	-9.52155	-4.94831	-1.28122	1.14526	-2.92248	1.2474	-1.29224	-1.97143	-1.16766	-1.11501	-1.18729	1.00805	-1.21822	-1.58739	1.42141		-1.46209	-1.7704
43	Others	duodenum		Normal	(normalized)	-0.907181	-3.93561	-2.72132	-2.78877	1.7951	0.971975	-3.62673	1.97127	-2.71211	-1.20413	-1.01408	-6.62199	2.23918	-4.41773	-3.8964	2.28056	-0.0670414	-3.04742	0.344796	2.9533	2.54929	-0.0469255	2.20648	-0.104307	-6.59611	-2.15287	-4.26545	-2.57292	-0.204478	0.0328741	2.59152	3.55367	0.323892	0.302624	-1.48635	2.83791	-0.538348	0.0952902	-0.62853	0.22637	2.4009	-5.58698	-0.800351	0.210915
43	Others	duodenum		Tumor	(normalized)	-1.37938	-3.98268	-2.98962	-4.17085	1.75172	1.05231	-3.93005	2.07148	-2.9172	-1.33321	-1.0945	-6.65609	2.26162	-3.51018	-2.40322	2.03461	-0.288341	-2.53071	0.402501	2.88678	2.51044	0.333574	1.95112	0.137925	-6.64328	-2.13033	-3.7868	-3.17343	-0.373636	0.265058	2.10449	3.72301	0.113275	0.269411	-1.81305	2.73584	-0.346167	-0.0288067	-0.609379	0.302984	2.19621	-4.90341	-0.852948	0.262896
43	Others	duodenum		Normal	(raw)	264.461	32.4125	75.2058	71.7705	1721.19	972.845	40.151	1944.74	75.6872	215.263	245.573	5.03537	2341.59	23.2049	33.3055	2409.73	473.444	59.9907	629.86	3841.34	2903.11	480.091	2289.11	461.371	5.12652	111.525	25.7882	83.3538	430.423	507.395	2989.34	5823.86	620.799	611.715	177.017	3546.05	341.5	529.828	320.807	580.222	2619.34	10.3182	284.787	574.039
43	Others	duodenum		Tumor	(raw)	196.23	32.2919	64.2738	28.3433	1719.17	1058.71	33.4918	2145.75	67.5827	202.611	239.068	5.06196	2448.03	44.8054	96.5069	2091.6	418.024	88.345	674.784	3775.79	2908.82	643.304	1973.99	561.72	5.10709	116.602	36.988	56.5853	394.026	613.466	2195.41	6741.19	552.204	615.32	145.284	3400.71	401.6	500.413	334.625	629.807	2339.52	17.058	282.642	612.547
43	Others	duodenum		Fold change	FC	-1.38723	-1.03316	-1.20439	-2.60643	-1.03053	1.05727	-1.23398	1.07193	-1.15275	-1.0936	-1.05732	-1.02391	1.01568	1.87586	2.81509	-1.18588	-1.16578	1.4307	1.04081	-1.04719	-1.0273	1.30179	-1.19363	1.18282	-1.03324	1.01574	1.39344	-1.51625	-1.1244	1.17461	-1.40155	1.12454	-1.15718	-1.02329	-1.25414	-1.07331	1.14249	-1.08983	1.01336	1.05454	-1.15243	1.60611	-1.03713	1.03669
43	Others	duodenum		Fold change (Raw limit)	FC (Nraw>=10 OR Traw>=10)	-1.38723	-1.03316	-1.20439	-2.60643	-1.03053	1.05727	-1.23398	1.07193	-1.15275	-1.0936	-1.05732		1.01568	1.87586	2.81509	-1.18588	-1.16578	1.4307	1.04081	-1.04719	-1.0273	1.30179	-1.19363	1.18282		1.01574	1.39344	-1.51625	-1.1244	1.17461	-1.40155	1.12454	-1.15718	-1.02329	-1.25414	-1.07331	1.14249	-1.08983	1.01336	1.05454	-1.15243	1.60611	-1.03713	1.03669
44	Pancreas			Normal	(normalized)	-1.06128	-4.36516	-3.41309	-3.0058	1.01813	0.131462	-4.22569	0.898186	-3.29857	-1.09668	-0.934997	-6.34958	2.2015	-1.8831	-2.19003	2.09765	-0.598303	-1.35958	-1.13515	3.20028	2.6217	0.906108	2.77534	1.1979	-6.31444	-1.33201	-4.05926	-2.9482	-1.10792	0.555258	1.19182	3.16478	0.485794	0.0525017	-1.71441	1.94212	0.148445	-0.225331	0.0198593	-0.225027	2.27199	-6.62866	-0.983615	0.436371
44	Pancreas			Tumor	(normalized)	-2.09168	-3.79708	-2.48108	8.1268	1.58839	0.667107	-3.66405	1.25655	-3.75523	-0.521202	-2.10422	-6.86272	3.04414	-5.31236	-2.48752	1.86773	-1.04817	-2.23305	0.149644	2.59258	2.78085	0.920522	1.92298	0.753928	-6.83781	-2.05706	-4.52474	-2.52666	-0.790682	0.336827	1.30041	4.38131	-0.266152	0.205913	-2.00693	2.91867	-0.202263	-0.277851	-0.772322	-0.368556	2.12851	-4.76829	-0.590558	0.716358
44	Pancreas			Normal	(raw)	223.153	22.5962	43.7156	57.9753	943.121	510.097	24.8897	867.88	47.3272	217.744	243.566	5.71037	2141.88	126.244	102.051	1993.13	307.59	181.469	212.014	4280.15	2866.09	872.659	3188.15	1068.27	5.85116	184.972	27.9331	60.3366	216.053	684.271	1063.78	4176.13	652.105	482.929	141.902	1789.43	516.138	398.334	472.125	398.418	2249.14	4.70603	235.495	630.144
44	Pancreas			Tumor	(raw)	92.8826	28.4812	70.9107	110663	1190.55	628.654	31.2322	945.916	29.3195	275.864	92.0784	3.40179	3265.66	9.96354	70.595	1444.89	191.453	84.2126	439.177	2388.02	2720.9	749.372	1501.3	667.648	3.46104	95.1386	17.1993	68.7056	228.862	500.02	975.112	8250.84	329.21	456.645	98.5022	2993.65	344.116	326.551	231.793	306.652	1731.16	14.5276	262.916	650.486
44	Pancreas			Fold change	FC	-2.04259	1.48255	1.90793	2245.15	1.48479	1.44959	1.47594	1.28197	-1.37236	1.49017	-2.24891	-1.42715	1.79333	-10.7723	-1.22901	-1.17277	-1.36591	-1.83206	2.43647	-1.52382	1.11663	1.01004	-1.80545	-1.36034	-1.4373	-1.65296	-1.38077	1.33936	1.24595	-1.16347	1.07817	2.32386	-1.68406	1.1122	-1.22478	1.96776	-1.27519	-1.03707	-1.73169	-1.1046	-1.10457	3.63099	1.31317	1.21418
44	Pancreas			Fold change (Raw limit)	FC (Nraw>=10 OR Traw>=10)	-2.04259	1.48255	1.90793	2245.15	1.48479	1.44959	1.47594	1.28197	-1.37236	1.49017	-2.24891		1.79333	-10.7723	-1.22901	-1.17277	-1.36591	-1.83206	2.43647	-1.52382	1.11663	1.01004	-1.80545	-1.36034		-1.65296	-1.38077	1.33936	1.24595	-1.16347	1.07817	2.32386	-1.68406	1.1122	-1.22478	1.96776	-1.27519	-1.03707	-1.73169	-1.1046	-1.10457	3.63099	1.31317	1.21418
45.1	Sarcoma	soft tissue		Normal	(normalized)	-3.1107	0.995968	-4.32034	-1.79798	2.50531	1.10252	-4.60262	2.93693	-3.27728	-1.17107	-1.51292	-6.96549	3.64628	-0.465766	2.86532	2.11621	0.70046	0.752594	-0.644887	2.95916	2.79192	1.61701	2.37982	1.16785	-4.138	-1.35836	-4.84645	-5.81498	-0.0763617	0.513112	3.20437	3.50734	2.10991	0.692434	-0.632988	2.74906	0.449321	-0.335854	0.617458	0.563497	4.00258	-5.45751	0.036602	0.536335
45.1	Sarcoma	soft tissue		Tumor	(normalized)	-4.22275	-6.60331	-3.35683	-2.13759	2.75382	1.98537	-2.83109	1.77919	-3.23831	1.38346	0.191916	-6.05571	2.67704	-2.17936	1.52271	3.16699	-1.10547	2.23438	0.652941	2.84556	2.99917	1.86128	-1.31661	-2.47698	-6.93099	-1.77166	-4.33376	-2.70395	0.402427	-0.0634623	3.55072	2.21507	1.1144	0.0862074	-0.596016	2.79305	0.702498	0.37379	-0.120308	1.24326	2.8304	-6.79161	-0.640446	0.075182
45.1	Sarcoma	soft tissue		Normal	(raw)	42.3142	728.979	18.2956	105.112	2075.26	784.858	15.0443	2799.01	37.7	162.32	128.075	2.92467	4576.56	264.661	2663.47	1584.69	593.962	615.818	233.759	2842.47	2531.34	1121.16	1902.38	821.213	20.7604	142.558	12.7049	6.49255	346.666	521.628	3369.07	4156.37	1577.78	590.667	235.695	2457.24	499.066	289.599	560.754	540.167	5858.62	8.31813	374.902	530.093
45.1	Sarcoma	soft tissue		Tumor	(raw)	17.031	3.27055	31.0389	72.2664	2144.84	1259.13	44.6861	1091.45	33.6965	829.619	363.234	4.78039	2033.68	70.2039	913.681	2856.11	147.786	1496.33	499.999	2285.67	2542.45	1155.35	127.666	57.1175	2.60603	93.1306	15.7696	48.8028	420.297	304.306	3726.37	1476.45	688.463	337.571	210.376	2203.98	517.472	412.037	292.548	752.788	2261.78	2.87036	203.996	335.001
45.1	Sarcoma	soft tissue		Fold change	FC	-2.16153	-193.914	1.95005	-1.26541	1.18798	1.84401	3.41417	-2.23108	1.02737	5.87477	3.25992	1.87876	-1.95781	-3.27977	-2.53611	2.07165	-3.49655	2.79294	2.45858	-1.08193	1.15448	1.18449	-12.9639	-12.5084	-6.93062	-1.33172	1.42671	8.64002	1.39357	-1.4913	1.27134	-2.44913	-1.99379	-1.52227	1.02596	1.03097	1.19183	1.6354	-1.66759	1.60188	-2.25351	-2.52118	-1.59886	-1.37664
45.1	Sarcoma	soft tissue		Fold change (Raw limit)	FC (Nraw>=10 OR Traw>=10)	-2.16153	-193.914	1.95005	-1.26541	1.18798	1.84401	3.41417	-2.23108	1.02737	5.87477	3.25992		-1.95781	-3.27977	-2.53611	2.07165	-3.49655	2.79294	2.45858	-1.08193	1.15448	1.18449	-12.9639	-12.5084	-6.93062	-1.33172	1.42671	8.64002	1.39357	-1.4913	1.27134	-2.44913	-1.99379	-1.52227	1.02596	1.03097	1.19183	1.6354	-1.66759	1.60188	-2.25351		-1.59886	-1.37664
46	Large intestine	colon		Normal	(normalized)	-1.36717	-3.92498	-2.61758	-1.68189	1.99251	0.0530043	-4.4924	2.31689	-2.37034	-0.901999	-1.48019	-6.57147	1.14716	-1.88285	0.261889	2.0928	-0.121346	-1.01511	-2.84341	3.44971	2.55388	0.1176	0.530247	-1.02047	-6.53616	-1.96041	-4.65572	-5.75803	-0.384377	0.25048	1.30913	2.98011	0.364484	0.525669	-2.06126	2.77327	0.240835	-0.300758	-0.394888	0.208489	2.0784	-4.98003	-0.943814	-0.414771
46	Large intestine	colon		Tumor	(normalized)	0.809038	-3.51888	-2.5409	-4.35052	2.0585	0.381069	-4.78821	1.81054	-1.94998	-1.33035	-1.07825	-7.11344	1.05453	-6.98047	-4.22518	3.04053	-0.622506	-4.13619	0.418181	2.86917	2.92846	1.7847	-0.353315	-2.03403	-7.08507	-2.011	-4.96544	-3.69915	-0.464215	-1.33853	2.36649	1.79486	-2.99962	0.506227	-1.53031	2.9615	-0.766809	0.163866	-0.725265	-0.277413	2.20129	-6.92633	-1.82755	0.372741
46	Large intestine	colon		Normal	(raw)	147.506	25.0515	62.0008	118.596	1514.17	394.752	16.9052	1895.92	73.5909	203.629	136.392	4.00092	842.749	103.175	456.252	1623.17	349.816	188.274	53.0171	4157.52	2234.42	412.829	549.527	187.575	4.10004	97.7745	15.0958	7.03121	291.514	452.658	942.881	3002.42	489.88	547.786	91.173	2601.4	449.642	308.91	289.398	439.673	1607.05	12.0567	197.812	285.437
46	Large intestine	colon		Tumor	(raw)	962.726	47.937	94.4213	26.9353	2288.9	715.602	19.8867	1927.46	142.218	218.515	260.239	3.96825	1141.31	4.35139	29.3801	4521.16	356.915	31.2493	734.249	4014.8	4183.24	1893.24	430.13	134.17	4.04706	136.329	17.5879	42.306	398.305	217.28	2833.63	1906.63	68.7042	780.454	190.235	4280.15	322.943	615.583	332.378	453.365	2527.05	4.51777	154.814	711.483
46	Large intestine	colon		Fold change	FC	4.51965	1.3251	1.05459	-6.35823	1.0468	1.25533	-1.22757	-1.42045	1.33826	-1.3457	1.32128	-1.45596	-1.06631	-34.2402	-22.4254	1.92884	-1.41535	-8.70039	9.59043	-1.49541	1.29646	3.17575	-1.84492	-2.01888	-1.46298	-1.03569	-1.23946	4.16661	-1.0569	-3.00843	2.08112	-2.27403	-10.2966	-1.01357	1.44489	1.13936	-2.01063	1.37996	-1.25734	-1.40046	1.08892	-3.85386	-1.84515	1.72609
46	Large intestine	colon		Fold change (Raw limit)	FC (Nraw>=10 OR Traw>=10)	4.51965	1.3251	1.05459	-6.35823	1.0468	1.25533	-1.22757	-1.42045	1.33826	-1.3457	1.32128		-1.06631	-34.2402	-22.4254	1.92884	-1.41535	-8.70039	9.59043	-1.49541	1.29646	3.17575	-1.84492	-2.01888		-1.03569	-1.23946	4.16661	-1.0569	-3.00843	2.08112	-2.27403	-10.2966	-1.01357	1.44489	1.13936	-2.01063	1.37996	-1.25734	-1.40046	1.08892	-3.85386	-1.84515	1.72609
47	Liver			Normal	(normalized)	-0.284168	2.62831	-3.56532	-0.685977	-0.0107279	-0.888616	-4.15693	3.16045	-2.79261	-1.26753	-0.966898	-5.76103	0.720756	-2.72082	-3.34403	0.912401	-1.33786	-0.378686	0.261504	3.48914	3.10004	1.4664	-0.59056	-1.08336	-5.65269	-1.14329	-4.01108	-0.922633	0.0457225	-0.00160503	-0.18213	4.60246	4.13255	1.12687	-1.65253	2.76124	1.13878	-0.314413	-1.14643	-0.939867	-0.065763	-5.54333	-0.736739	0.40924
47	Liver			Tumor	(normalized)	0.92645	2.85371	-3.55475	-3.21258	0.913041	1.20148	-4.20065	3.10115	-2.58896	-1.78556	-0.0849924	-6.36676	-1.98816	-6.99963	-5.95293	2.65186	-1.39848	1.27519	2.90667	3.09311	2.66974	1.33097	-1.24119	-2.69187	-7.05595	-0.724747	-3.44148	-0.293584	0.301889	0.0444345	-4.31051	6.32802	1.71888	1.22982	-0.603692	2.49705	1.0632	-0.173084	-0.548748	0.393609	2.4915	-6.96536	-0.314494	1.35345
47	Liver			Normal	(raw)	161.909	1219.03	16.655	122.55	195.697	106.491	11.0523	1762.81	28.4548	81.8932	100.867	3.63554	324.925	29.9065	19.416	371.085	77.9968	151.641	236.338	2213.86	1690.52	544.81	130.929	93.044	3.91909	89.2585	12.2281	104.01	203.506	196.938	173.775	4789.52	3458.07	430.562	62.7124	1336.69	434.132	158.55	89.0644	102.774	188.372	4.22772	118.313	261.822
47	Liver			Tumor	(raw)	927.107	3526.08	41.5101	52.6207	918.53	1121.81	26.5289	4185.82	81.0751	141.493	459.892	5.91092	122.955	3.8119	7.87463	3065.71	185.037	1180.62	3657.93	4162.57	3103.94	1227.17	206.35	75.4931	3.66597	295.169	44.9007	397.982	601.338	503.057	24.5837	39189.1	1605.74	1144.08	321.005	2753.77	1019.29	432.65	333.466	640.809	2743.2	3.90353	392.255	1246.44
47	Liver			Fold change	FC	2.31437	1.1691	1.00735	-5.76215	1.89706	4.25775	-1.03077	-1.04196	1.15161	-1.43199	1.84281	-1.52174	-6.5383	-19.4112	-6.10038	3.33911	-1.04291	3.14678	6.25568	-1.31588	-1.34751	-1.09842	-1.56986	-3.04936	-2.64499	1.33657	1.48411	1.54655	1.1943	1.03243	-17.4891	3.30709	-5.32825	1.07397	2.06886	-1.20096	-1.05379	1.10292	1.51328	2.52009	5.8859	-2.67963	1.34001	1.92414
47	Liver			Fold change (Raw limit)	FC (Nraw>=10 OR Traw>=10)	2.31437	1.1691	1.00735	-5.76215	1.89706	4.25775	-1.03077	-1.04196	1.15161	-1.43199	1.84281		-6.5383	-19.4112	-6.10038	3.33911	-1.04291	3.14678	6.25568	-1.31588	-1.34751	-1.09842	-1.56986	-3.04936		1.33657	1.48411	1.54655	1.1943	1.03243	-17.4891	3.30709	-5.32825	1.07397	2.06886	-1.20096	-1.05379	1.10292	1.51328	2.52009	5.8859		1.34001	1.92414
48	Large intestine	colon		Normal	(normalized)	0.984365	-4.30316	-2.56673	-2.54857	1.38242	-0.384767	-4.97817	2.03211	-2.66893	-0.988559	-1.56314	-6.77956	0.0105171	-3.31207	-0.513968	1.93533	-0.188935	-1.9305	-1.6094	3.90729	2.93268	0.646505	-0.786926	-2.19875	-6.48979	-1.67837	-4.56196	-5.29378	-1.23833	-0.00790501	1.07157	3.41009	-2.92256	0.998074	-2.30038	2.7444	0.0605946	0.076438	-0.81712	0.161119	1.68075	-6.60558	-1.36937	-0.112949
48	Large intestine	colon		Tumor	(normalized)	0.0658464	-2.30174	-1.50608	-4.82825	1.20268	0.202783	-4.2614	1.31804	-2.01162	-1.90426	-1.1355	-6.23486	-0.655571	-6.89161	-2.42894	3.57366	-1.39519	-4.26417	1.10122	3.1757	2.81592	1.73204	-1.49903	-3.49667	-6.99151	-0.543531	-4.7072	-5.05114	-0.379314	-0.173192	1.93717	2.04293	-4.13799	0.876178	-1.98389	4.04323	1.02814	-0.39303	-0.0838699	0.0386381	2.44742	-4.80634	-1.91658	1.2418
48	Large intestine	colon		Normal	(raw)	855.025	21.8914	72.9445	73.8685	1126.69	331.001	13.7112	1767.59	67.956	217.806	146.252	3.93372	435.333	43.5133	302.646	1652.9	379.123	113.375	141.637	6484.37	3299.74	676.508	250.476	94.1382	4.80877	135.025	18.2965	11.0171	183.181	429.809	908.3	4594.04	57.0005	863.188	87.7346	2896.03	450.709	455.686	245.289	483.233	1385.52	4.43791	167.276	399.626
48	Large intestine	colon		Tumor	(raw)	516.228	100.029	173.639	17.3608	1135.17	567.628	25.7164	1229.67	122.31	131.759	224.492	6.54849	313.093	4.15375	91.5873	5872.17	187.511	25.6672	1058.08	4456.58	3472.94	1638.39	174.489	43.6934	3.87585	338.377	18.8805	14.8756	379.171	437.405	1888.72	2032.38	28.0131	905.265	124.684	8131.15	1005.82	375.583	465.343	506.584	2690.09	17.6265	130.639	1166.38
48	Large intestine	colon		Fold change	FC	-1.89017	4.00394	2.08588	-4.85572	-1.13268	1.50269	1.6435	-1.64043	1.57714	-1.88649	1.34503	1.45872	-1.58676	-11.9549	-3.77108	3.11305	-2.30738	-5.04084	6.54602	-1.66047	-1.08429	2.12216	-1.63819	-2.45875	-1.4159	2.19595	-1.10591	1.18316	1.8138	-1.12139	1.82211	-2.57961	-2.32211	-1.08816	1.2453	2.46028	1.95551	-1.3846	1.66238	-1.08861	1.70134	3.48035	-1.46125	2.55752
48	Large intestine	colon		Fold change (Raw limit)	FC (Nraw>=10 OR Traw>=10)	-1.89017	4.00394	2.08588	-4.85572	-1.13268	1.50269	1.6435	-1.64043	1.57714	-1.88649	1.34503		-1.58676	-11.9549	-3.77108	3.11305	-2.30738	-5.04084	6.54602	-1.66047	-1.08429	2.12216	-1.63819	-2.45875		2.19595	-1.10591	1.18316	1.8138	-1.12139	1.82211	-2.57961	-2.32211	-1.08816	1.2453	2.46028	1.95551	-1.3846	1.66238	-1.08861	1.70134	3.48035	-1.46125	2.55752
49	Liver			Normal	(normalized)	1.34225	4.77577	-4.67802	-1.34965	0.0174484	-0.0314207	-3.14395	3.59934	-0.454692	-1.21016	-1.63953	-5.86507	-0.468811	-2.35664	-3.53496	1.94171	0.0105667	-0.0463142	1.81592	3.44732	2.68293	0.870637	0.340764	-1.45259	-6.22541	-1.6392	-4.06427	-0.450669	-1.67674	-0.728706	-1.36379	3.74457	2.71319	1.14882	-0.434098	2.4127	-1.7659	-0.771825	-1.86793	-0.846422	1.28991	-6.14851	-0.859459	0.402724
49	Liver			Tumor	(normalized)	0.923359	3.57056	-2.81855	-0.614417	-0.722807	-0.63704	-3.65392	3.90894	-2.33925	-1.00977	-1.94739	-5.25069	-1.27994	-6.21025	-4.76802	2.16545	0.193077	0.288804	2.78135	3.91847	2.52195	1.25693	-0.470673	-2.37607	-6.2639	-0.305016	-4.75205	-3.66298	-0.920541	-0.289517	-2.93109	3.83456	3.61852	1.46124	0.119929	3.26984	-1.44044	-0.132431	-2.34234	-0.667329	0.166657	-6.16249	-0.972136	0.870628
49	Liver			Normal	(raw)	805.067	8698.07	12.4037	124.591	321.385	310.681	35.9212	3848.42	231.685	137.239	101.912	5.44769	229.428	61.9945	27.3933	1219.79	319.856	307.49	1117.95	3463.54	2038.99	580.579	402.118	116.011	4.24364	101.935	18.9804	232.332	99.3168	191.607	123.377	4256	2082.21	704.047	235.016	1690.71	93.3647	185.965	86.99	176.594	776.382	4.47596	175.005	419.764
49	Liver			Tumor	(raw)	626.929	3927.4	46.8589	215.924	200.296	212.565	26.2615	4965.56	65.3243	164.168	85.7112	8.68252	136.131	4.46467	12.1323	1482.94	377.904	403.83	2272.64	4998.45	1898.64	790.01	238.547	63.6785	4.30168	267.572	12.2673	26.0971	174.642	270.462	43.3425	4716.05	4060.15	910.201	359.221	3188.45	121.799	301.574	65.1848	208.149	371.047	4.61493	168.507	604.429
49	Liver			Fold change	FC	-1.3369	-2.3057	3.62874	1.66467	-1.67047	-1.52163	-1.42403	1.23937	-3.6924	1.14901	-1.23787	1.5309	-1.75459	-14.4561	-2.35064	1.16776	1.13486	1.26148	1.95264	1.38621	-1.11804	1.30703	-1.75496	-1.89668	-1.02704	2.52133	-1.6108	-9.26837	1.68904	1.35584	-2.96351	1.06437	1.87297	1.24179	1.46818	1.81144	1.25307	1.55768	-1.38934	1.13217	-2.17838	-1.00974	-1.08123	1.3831
49	Liver			Fold change (Raw limit)	FC (Nraw>=10 OR Traw>=10)	-1.3369	-2.3057	3.62874	1.66467	-1.67047	-1.52163	-1.42403	1.23937	-3.6924	1.14901	-1.23787		-1.75459	-14.4561	-2.35064	1.16776	1.13486	1.26148	1.95264	1.38621	-1.11804	1.30703	-1.75496	-1.89668		2.52133	-1.6108	-9.26837	1.68904	1.35584	-2.96351	1.06437	1.87297	1.24179	1.46818	1.81144	1.25307	1.55768	-1.38934	1.13217	-2.17838		-1.08123	1.3831
51	Head&neck		squamous cell carcinoma	Normal	(normalized)	-1.70386	-3.97865	-2.5232	-3.54743	1.66182	0.888789	-2.77502	0.795962	-2.09224	-0.517615	-3.47001	-5.78624	1.4331	-3.81377	-3.05646	2.13029	-0.728788	-1.41952	0.137967	2.56657	2.6081	1.50551	0.581866	-0.237269	-6.49101	-1.57607	-2.09743	-6.43553	-0.775898	0.479389	0.983455	4.33904	-0.0485039	0.766508	-1.54575	3.11411	-0.698752	-0.231318	-0.987076	-0.02283	3.30329	-6.18864	-1.2677	0.40437
51	Head&neck		squamous cell carcinoma	Tumor	(normalized)	-3.44443	-3.63539	-3.36347	-4.35273	0.875823	1.28957	-3.20018	0.280296	-2.6571	-2.09989	-2.61142	-6.6326	0.143967	-6.52181	-4.64238	2.06423	-1.21611	-3.66789	1.05818	2.26682	2.62089	0.926235	0.888207	-0.48596	-6.56417	-0.913787	1.1798	-3.87206	-1.35719	-0.018014	2.14005	4.53095	-2.21632	0.421359	-1.61858	3.1608	-1.00939	0.0107975	-1.29193	-0.329025	2.58026	-5.01853	-1.77925	0.572466
51	Head&neck		squamous cell carcinoma	Normal	(raw)	127.634	26.3748	72.3307	35.5631	1315.64	769.898	60.7458	721.92	97.5114	290.444	37.5236	7.53442	1122.76	29.5681	49.9799	1820.38	250.896	155.44	457.523	2463.17	2535.12	1180.55	622.358	352.741	4.62265	139.456	97.1608	4.8039	242.836	579.684	822.111	8415.15	402.05	707.331	142.418	3600.14	256.174	354.199	209.769	409.268	4104.59	5.7005	172.69	550.311
51	Head&neck		squamous cell carcinoma	Tumor	(raw)	47.4939	41.6056	50.2352	25.3053	948.775	1263.91	56.2556	627.902	81.9685	120.611	84.6057	5.2108	571.285	5.6267	20.7023	2162.27	222.551	40.679	1076.61	2488.26	3180.39	982.514	956.955	369.169	5.46389	274.433	1171.3	35.3109	201.817	510.613	2278.94	11952.7	111.259	692.398	168.373	4623.91	256.837	520.912	211.157	411.593	3092.08	15.951	150.628	768.854
51	Head&neck		squamous cell carcinoma	Fold change	FC	-3.34166	1.26862	-1.79039	-1.74752	-1.72428	1.32023	-1.34272	-1.42965	-1.47925	-2.99441	1.81326	-1.79796	-2.44381	-6.53435	-3.00199	-1.04685	-1.40184	-4.75144	1.8924	-1.23092	1.0089	-1.4941	1.23657	-1.18813	-1.05202	1.58259	9.69492	5.91128	-1.49619	-1.41167	2.2293	1.14227	-4.49343	-1.27028	-1.05178	1.0329	-1.24026	1.18273	-1.23529	-1.23644	-1.65064	2.2503	-1.42559	1.12357
51	Head&neck		squamous cell carcinoma	Fold change (Raw limit)	FC (Nraw>=10 OR Traw>=10)	-3.34166	1.26862	-1.79039	-1.74752	-1.72428	1.32023	-1.34272	-1.42965	-1.47925	-2.99441	1.81326		-2.44381	-6.53435	-3.00199	-1.04685	-1.40184	-4.75144	1.8924	-1.23092	1.0089	-1.4941	1.23657	-1.18813		1.58259	9.69492	5.91128	-1.49619	-1.41167	2.2293	1.14227	-4.49343	-1.27028	-1.05178	1.0329	-1.24026	1.18273	-1.23529	-1.23644	-1.65064	2.2503	-1.42559	1.12357
52	Kidney	kidney		Normal	(normalized)	1.75412	1.7084	-0.5338	-2.14685	1.37301	-0.237505	-4.626	3.68106	-1.54717	-1.22896	-0.877333	-6.08596	-0.409504	-3.89253	-2.41609	1.7373	0.329985	-2.09517	1.81282	3.18141	2.33977	0.873396	1.71791	-0.0766859	-6.71984	-1.42305	-4.13528	1.92721	-0.436822	-0.358531	-1.7718	2.69691	1.13629	0.881791	-0.900467	2.70683	0.677433	-0.262126	-1.29737	-0.29689	3.04215	-6.67179	-1.50467	-0.348151
52	Kidney	kidney		Tumor	(normalized)	-0.497811	0.230009	-0.780886	-1.81862	0.936461	0.708256	-2.74907	1.79331	-2.65923	-1.25264	-1.09234	-6.78659	0.39135	-6.09607	-4.01457	2.0154	0.186484	0.559463	1.30553	2.96829	2.20792	0.171718	2.52122	1.05634	-5.47418	-1.36355	-4.19695	3.3579	-0.440703	0.129083	1.06782	4.76284	0.924632	0.626389	-1.25992	2.76578	-0.141334	-0.277164	-1.36942	0.479116	2.56635	-4.87518	-0.897064	0.216308
52	Kidney	kidney		Normal	(raw)	1714.94	1661.44	351.17	114.8	1316.81	431.232	20.5894	6521.02	173.965	216.896	276.76	7.48428	382.767	34.2326	95.2561	1695.07	639.061	118.987	1786.16	4612.17	2573.65	931.377	1672.44	482.084	4.82319	189.594	28.931	1933.55	375.587	396.532	148.882	3296.55	1117.55	936.812	272.358	3319.29	813.083	423.935	206.851	413.842	4187.79	4.98654	179.166	399.395
52	Kidney	kidney		Tumor	(raw)	367.729	609.009	302.214	147.205	993.773	848.38	77.2379	1799.81	82.2011	217.923	243.532	4.70345	681.071	7.59074	32.1276	2099.33	590.91	765.243	1283.48	4063.76	2399.02	584.893	2980.89	1079.88	11.6813	201.797	28.3123	5323.69	382.577	567.861	1088.5	14097.5	985.658	801.578	216.825	3531.57	470.802	428.499	200.978	723.79	3075.61	17.6933	278.831	603.253
52	Kidney	kidney		Fold change	FC	-4.7632	-2.78637	-1.18681	1.25547	-1.35336	1.9262	3.67291	-3.70056	-2.16154	-1.01654	-1.16071	-1.62521	1.74213	-4.6061	-3.02825	1.2126	-1.10458	6.29685	-1.42137	-1.15919	-1.0957	-1.6264	1.7451	2.19318	2.37127	1.04211	-1.04367	2.69575	-1.00269	1.40212	7.15829	4.18702	-1.15802	-1.19367	-1.28294	1.04171	-1.7639	-1.01048	-1.05121	1.71238	-1.39069	3.47403	1.52373	1.47883
52	Kidney	kidney		Fold change (Raw limit)	FC (Nraw>=10 OR Traw>=10)	-4.7632	-2.78637	-1.18681	1.25547	-1.35336	1.9262	3.67291	-3.70056	-2.16154	-1.01654	-1.16071		1.74213	-4.6061	-3.02825	1.2126	-1.10458	6.29685	-1.42137	-1.15919	-1.0957	-1.6264	1.7451	2.19318	2.37127	1.04211	-1.04367	2.69575	-1.00269	1.40212	7.15829	4.18702	-1.15802	-1.19367	-1.28294	1.04171	-1.7639	-1.01048	-1.05121	1.71238	-1.39069	3.47403	1.52373	1.47883
53	Large intestine	colon		Normal	(normalized)	1.02921	-3.86865	-2.29511	-0.501	1.61709	0.118714	-2.15863	1.77757	-2.27067	-0.499831	-1.51305	-6.23281	0.688374	-1.93537	-0.579317	1.8701	-0.179263	-0.585546	-2.10329	4.29901	2.67877	0.906431	0.654691	-1.06706	-6.59569	-1.20363	-4.34454	-6.55741	-0.908157	0.563577	1.11215	2.45302	-0.80122	1.07928	-1.86167	2.75432	0.406879	-0.016407	-0.358749	0.30463	1.45727	-4.51571	-1.08188	-0.185131
53	Large intestine	colon		Tumor	(normalized)	1.18922	-4.36311	-3.52228	-4.69303	2.24545	-0.0585766	-4.51456	2.2007	-1.56632	-0.903165	-0.725721	-6.91626	-0.893114	-6.8777	-1.37741	2.68951	-0.262298	-3.92792	-0.100719	3.96699	2.55862	1.12019	-1.98348	-3.51995	-6.88715	-0.612545	-4.68023	-5.55006	-0.273146	-0.352376	-0.188946	2.22213	-5.39491	0.990765	-1.93867	2.51682	0.356874	0.23721	-0.105898	0.825885	2.39459	-5.71279	-1.55218	0.228236
53	Large intestine	colon		Normal	(raw)	896.072	30.0566	89.4586	310.244	1346.83	476.712	98.3345	1505.29	90.987	310.496	153.832	5.83791	707.523	114.793	293.851	1605	387.754	292.586	102.18	8642.71	2811.31	822.967	691.196	209.557	4.53962	190.63	21.6114	4.66169	233.958	648.893	949.094	2404.09	251.958	927.715	120.81	2962.46	582.107	434.091	342.393	542.279	1205.6	19.1936	207.415	386.18
53	Large intestine	colon		Tumor	(raw)	1345.99	28.683	51.3735	22.8196	2798.98	566.784	25.8246	2713.48	199.316	315.625	356.933	4.88708	317.831	5.01946	227.2	3807.79	492.143	38.7819	550.467	9230.67	3477.54	1283.1	149.267	51.4564	4.9867	386.061	23.023	12.5984	488.456	462.354	517.812	2754.1	14.0288	1173.01	153.976	3378.22	755.928	695.758	548.494	1046.33	3103.81	11.2546	201.279	691.443
53	Large intestine	colon		Fold change	FC	1.1173	-1.40879	-2.34107	-18.2779	1.54581	-1.13076	-5.11922	1.34084	1.62941	-1.32256	1.72588	-1.60598	-2.99278	-30.746	-1.73881	1.76469	-1.05924	-10.1427	4.00714	-1.25877	-1.08685	1.15971	-6.2254	-5.47511	-1.22387	1.50638	-1.26198	2.01021	1.55295	-1.88681	-2.46416	-1.17355	-24.1457	-1.06327	-1.05483	-1.17895	-1.03527	1.19219	1.19156	1.4352	1.91497	-2.29275	-1.38539	1.33179
53	Large intestine	colon		Fold change (Raw limit)	FC (Nraw>=10 OR Traw>=10)	1.1173	-1.40879	-2.34107	-18.2779	1.54581	-1.13076	-5.11922	1.34084	1.62941	-1.32256	1.72588		-2.99278	-30.746	-1.73881	1.76469	-1.05924	-10.1427	4.00714	-1.25877	-1.08685	1.15971	-6.2254	-5.47511		1.50638	-1.26198	2.01021	1.55295	-1.88681	-2.46416	-1.17355	-24.1457	-1.06327	-1.05483	-1.17895	-1.03527	1.19219	1.19156	1.4352	1.91497	-2.29275	-1.38539	1.33179
54	Lung			Normal	(normalized)	-1.41073	-4.64252	-2.32252	-2.51988	2.04328	1.58154	-3.52909	1.95181	-2.24235	-1.63769	-1.78736	-6.98519	1.44225	-3.19153	-2.39607	1.71497	-0.0589466	-0.805272	-0.637466	2.63134	2.7421	-0.0123672	1.47861	-0.0827436	-6.95857	-1.71542	-3.99239	-4.93538	-1.33894	-0.0603762	1.55162	3.55251	-0.488757	0.370904	-1.32502	2.70861	-0.638751	-0.180114	-0.312139	-0.168546	3.04059	-5.04127	-0.944304	0.283504
54	Lung			Tumor	(normalized)	-2.49921	-2.1515	-3.79124	-3.36984	1.25241	0.385275	-4.90248	0.782503	-2.83389	-1.40261	0.0371828	-7.33266	0.665238	-3.10298	-4.62425	2.51773	-0.876462	-1.34014	1.53679	3.29367	2.602	0.750815	-0.230937	-2.07522	-7.10108	-1.63273	-3.88819	-5.61659	0.136373	-0.498202	3.72914	2.5419	0.171959	0.183919	-1.54032	2.47629	0.438867	0.39314	0.157214	0.297534	3.09365	-7.15341	-1.33227	-0.358098
54	Lung			Normal	(raw)	186.036	19.803	98.8832	86.2403	2038.72	1480.34	42.8459	1913.48	104.533	158.956	143.292	3.90407	1344.1	54.1406	93.9681	1623.78	474.816	283.047	317.961	3064.67	3309.2	490.396	1378.4	467.048	3.97679	150.618	31.0772	16.1648	195.528	474.346	1449.95	5803.41	352.484	639.622	197.424	3233.27	317.678	436.567	398.389	440.081	4069.86	15.0209	257.043	602.024
54	Lung			Tumor	(raw)	105.615	134.4	43.1309	57.7623	1422.59	779.911	19.9651	1027.12	83.7489	225.859	612.715	3.70437	946.94	69.4984	24.2118	3419.62	325.255	235.855	1732.54	5855.45	3625.31	1004.81	508.8	141.697	4.34939	192.559	40.3277	12.1703	656.323	422.758	7918.59	3477.39	672.714	678.314	205.298	3322.79	809.427	784.174	665.874	733.892	5097.37	4.19446	237.144	465.873
54	Lung			Fold change	FC	-2.1265	5.62176	-2.76777	-1.80244	-1.73011	-2.29146	-2.59079	-2.24904	-1.50686	1.17697	3.54194	-1.27233	-1.71358	1.0633	-4.68543	1.74443	-1.76237	-1.44881	4.51351	1.58264	-1.10198	1.69723	-3.27058	-3.9792	-1.10382	1.05899	1.0749	-1.60349	2.78044	-1.35456	4.52376	-2.01477	1.58087	-1.13838	-1.16094	-1.17472	2.11055	1.48788	1.38449	1.38135	1.03746	-4.3233	-1.30855	-1.56006
54	Lung			Fold change (Raw limit)	FC (Nraw>=10 OR Traw>=10)	-2.1265	5.62176	-2.76777	-1.80244	-1.73011	-2.29146	-2.59079	-2.24904	-1.50686	1.17697	3.54194		-1.71358	1.0633	-4.68543	1.74443	-1.76237	-1.44881	4.51351	1.58264	-1.10198	1.69723	-3.27058	-3.9792		1.05899	1.0749	-1.60349	2.78044	-1.35456	4.52376	-2.01477	1.58087	-1.13838	-1.16094	-1.17472	2.11055	1.48788	1.38449	1.38135	1.03746	-4.3233	-1.30855	-1.56006
55	Large intestine	colon		Normal	(normalized)	-0.506938	-3.40541	-2.27801	-2.85599	2.06863	0.179717	-3.66732	1.70185	-2.83061	-1.01325	-1.53845	-6.94497	0.560301	-2.7221	-0.29049	1.95175	0.00178242	-0.330969	-2.25741	4.01939	2.68701	0.0283585	0.119637	-1.03095	-4.89612	-1.70676	-5.06241	-3.00879	-0.490513	0.288696	1.07914	2.44502	-1.95042	0.697587	-1.36144	2.72602	-0.353511	-0.106208	-0.242796	0.637798	2.5174	-5.18749	-1.08285	-0.144808
55	Large intestine	colon		Tumor	(normalized)	0.468293	-2.43503	-1.58479	-4.30488	1.93971	0.521241	-4.10243	1.52191	-2.06354	-1.50511	-1.33752	-7.05348	1.12997	-6.42244	-2.40954	3.00556	-1.11263	-2.50658	0.605477	2.70275	2.7836	1.19987	1.92406	-0.0455837	-7.00262	-0.999296	-4.38658	-2.8396	0.578829	-0.578927	1.45492	3.57782	-3.16169	0.749914	-1.17946	3.65641	0.0308638	-0.192217	-0.491213	0.387377	2.32016	-6.86054	-1.75526	1.76845
55	Large intestine	colon		Normal	(raw)	333.633	44.7448	97.7515	65.4837	1988.8	536.997	37.3163	1542.34	66.6458	234.884	163.212	3.84795	699.1	71.8519	387.637	1834.04	474.688	376.912	99.1572	7688.3	3053.1	483.514	515.094	232.02	15.9218	145.24	14.1884	58.9029	337.453	579.133	1001.67	2581.64	122.669	768.894	184.518	3136.8	371.069	440.454	400.667	737.681	2714.48	13.0102	223.822	428.825
55	Large intestine	colon		Tumor	(raw)	710.086	94.9123	171.109	25.9682	1969.02	736.631	29.8804	1473.94	122.787	180.824	203.099	3.86396	1123.3	5.98401	96.6041	4121.96	237.358	90.3203	780.921	3341.57	3534.17	1179.07	1947.78	497.3	4.0026	256.757	24.5386	71.7028	766.629	343.61	1407.07	6128.73	57.3559	863.152	226.615	6471.85	524.362	449.239	365.149	671.355	2563.18	4.41683	152.039	1748.63
55	Large intestine	colon		Fold change	FC	1.96596	1.95935	1.61689	-2.72998	-1.09348	1.26709	-1.35201	-1.13284	1.70181	-1.40626	1.14944	-1.07812	1.48418	-12.9991	-4.34409	2.076	-2.16507	-4.51776	7.27469	-2.49085	1.06925	2.25248	3.4929	1.97981	-4.30644	1.63293	1.59752	1.12443	2.09848	-1.82465	1.29754	2.19284	-2.3154	1.03694	1.13444	1.90578	1.30529	-1.06143	-1.1879	-1.18955	-1.14651	-3.1889	-1.59373	3.7666
55	Large intestine	colon		Fold change (Raw limit)	FC (Nraw>=10 OR Traw>=10)	1.96596	1.95935	1.61689	-2.72998	-1.09348	1.26709	-1.35201	-1.13284	1.70181	-1.40626	1.14944		1.48418	-12.9991	-4.34409	2.076	-2.16507	-4.51776	7.27469	-2.49085	1.06925	2.25248	3.4929	1.97981	-4.30644	1.63293	1.59752	1.12443	2.09848	-1.82465	1.29754	2.19284	-2.3154	1.03694	1.13444	1.90578	1.30529	-1.06143	-1.1879	-1.18955	-1.14651	-3.1889	-1.59373	3.7666
58	Stomach			Normal	(normalized)	-3.18994	-3.45998	-3.40848	-3.32099	0.875256	-0.448854	-5.22279	2.60663	-3.03533	-1.44743	-1.97091	-6.4077	-0.0424213	-4.81478	-1.08105	1.88582	-0.722086	-0.648045	-1.62696	3.08138	3.11543	0.86129	-0.393524	-1.91646	-6.36644	-0.333557	-4.77344	-2.81118	-0.0938978	-0.865832	0.8601	4.40739	-2.70814	0.912858	-2.01716	2.84296	-0.308748	0.0222397	-0.930609	0.216949	1.84458	-6.19361	-1.51281	0.185626
58	Stomach			Tumor	(normalized)	-3.7286	-0.504208	-3.35456	-4.35495	0.94128	-0.157634	-5.09828	2.12821	-2.80794	-1.85688	-2.37688	-7.2072	-0.327162	-7.086	-1.81067	2.02733	-1.05136	-3.34039	1.47187	2.72568	3.2084	0.730754	-1.07993	-2.7484	-7.14384	-0.901864	-3.08902	-4.81563	0.243522	-0.264032	-0.271573	5.13973	-4.84888	0.622284	-2.08632	2.58884	-0.194203	-0.142185	-0.914799	0.199919	1.79608	-7.00847	-1.65293	0.875861
58	Stomach			Normal	(raw)	41.157	34.1313	35.3718	37.5831	688.951	275.164	10.0576	2287.63	45.8127	137.717	95.8089	4.42385	364.703	13.3449	177.534	1388.03	227.688	239.678	121.604	3179.05	3254.97	682.314	285.922	99.4945	4.55219	298.057	13.7329	53.5132	351.92	206.095	681.751	7970.13	57.4748	707.144	92.7862	2694.8	303.227	381.421	197.046	436.534	1348.91	5.13152	131.616	427.158
58	Stomach			Tumor	(raw)	36.8897	344.782	47.8081	23.8976	939.03	438.403	14.2754	2137.86	69.8316	135.005	94.1482	3.30935	389.798	3.59938	139.399	1993.48	235.959	48.2802	1356.45	3234.71	4520.13	811.53	231.331	72.7737	3.45792	261.72	57.4697	17.3651	578.939	407.234	405.111	17240.1	16.9694	752.752	115.155	2942.01	427.43	443.122	259.384	561.704	1698.24	3.79811	155.505	897.4
58	Stomach			Fold change	FC	-1.45263	7.75846	1.03808	-2.04765	1.04683	1.22368	1.09014	-1.39322	1.17071	-1.32818	-1.32498	-1.74049	-1.21819	-4.8273	-1.65821	1.10305	-1.25638	-6.46362	8.56723	-1.27961	1.06657	-1.0947	-1.60927	-1.78008	-1.71404	-1.48278	3.21411	-4.01235	1.26349	1.51761	-2.19113	1.66134	-4.40987	-1.22313	-1.0491	-1.19261	1.08263	-1.12072	1.01102	-1.01187	-1.03419	-1.75912	-1.102	1.61355
58	Stomach			Fold change (Raw limit)	FC (Nraw>=10 OR Traw>=10)	-1.45263	7.75846	1.03808	-2.04765	1.04683	1.22368	1.09014	-1.39322	1.17071	-1.32818	-1.32498		-1.21819	-4.8273	-1.65821	1.10305	-1.25638	-6.46362	8.56723	-1.27961	1.06657	-1.0947	-1.60927	-1.78008		-1.48278	3.21411	-4.01235	1.26349	1.51761	-2.19113	1.66134	-4.40987	-1.22313	-1.0491	-1.19261	1.08263	-1.12072	1.01102	-1.01187	-1.03419		-1.102	1.61355
59	Large intestine	colon		Normal	(normalized)	1.5442	-3.40011	-2.70705	-1.97903	1.65023	-0.206068	-4.27144	1.8652	-2.11664	-0.82753	-1.28859	-7.32949	0.415378	-2.87182	0.219508	1.95336	-0.40234	-1.55646	-2.59423	4.35374	2.68034	0.246406	-0.248384	-1.67558	-7.18476	-1.62893	-4.15838	-7.11791	-0.510109	0.546778	0.657218	2.68834	-1.60062	0.980278	-1.92768	2.82431	0.434814	-0.118179	-0.400075	0.314939	1.63212	-4.57373	-1.15557	-0.376104
59	Large intestine	colon		Tumor	(normalized)	-1.13207	-3.57573	-4.18458	-3.93076	1.65157	-0.0887003	-5.34583	1.6751	-2.31449	-1.28431	-1.74311	-7.27564	-0.649425	-7.08633	-2.5898	2.65458	-1.01254	-4.45314	0.761514	2.73791	3.20915	1.40161	-1.53749	-3.04935	-7.13408	-1.24732	-4.57658	-7.07556	-0.628214	-1.63425	1.17232	2.23275	-3.81354	0.92791	-2.17197	3.90178	-0.231986	0.151341	-0.594718	0.118182	1.74979	-2.85837	-2.03092	0.288956
59	Large intestine	colon		Normal	(raw)	1423.52	46.2359	74.7499	123.813	1532.09	423.137	25.2744	1778.26	112.549	275.044	199.806	3.03471	650.961	66.6823	568.319	1890.31	369.315	165.949	80.8299	9979.78	3128.8	579.014	410.906	152.797	3.35496	157.818	27.3348	3.51406	342.733	713.034	769.761	3146.18	160.946	962.957	128.3	3457.12	659.79	449.716	369.896	607.184	1512.98	20.4967	219.105	376.093
59	Large intestine	colon		Tumor	(raw)	258.226	47.4665	31.1246	37.1118	1778.11	532.215	13.9166	1807.36	113.778	232.367	169.067	3.6526	360.821	4.16477	94.0112	3563.67	280.532	25.8381	959.46	3775.57	5234.06	1495.25	194.966	68.3663	4.02917	238.4	23.7192	4.19598	366.165	182.318	1275.53	2660.19	40.253	1076.76	125.592	8459.45	481.896	628.56	374.766	614.278	1903.39	78.0431	138.49	691.469
59	Large intestine	colon		Fold change	FC	-6.39201	-1.12945	-2.78472	-3.86837	1.00093	1.08475	-2.10582	-1.14084	-1.14699	-1.37247	-1.37033	1.03803	-2.09188	-18.565	-7.0095	1.62588	-1.52647	-7.44712	10.2372	-3.06488	1.44274	2.22715	-2.44376	-2.59148	1.03575	1.3028	-1.33626	1.02979	-1.08531	-4.53477	1.4291	-1.37134	-4.63614	-1.03697	-1.18451	2.11034	-1.58755	1.20541	-1.14444	-1.14612	1.08498	3.2838	-1.83446	1.58563
59	Large intestine	colon		Fold change (Raw limit)	FC (Nraw>=10 OR Traw>=10)	-6.39201	-1.12945	-2.78472	-3.86837	1.00093	1.08475	-2.10582	-1.14084	-1.14699	-1.37247	-1.37033		-2.09188	-18.565	-7.0095	1.62588	-1.52647	-7.44712	10.2372	-3.06488	1.44274	2.22715	-2.44376	-2.59148		1.3028	-1.33626		-1.08531	-4.53477	1.4291	-1.37134	-4.63614	-1.03697	-1.18451	2.11034	-1.58755	1.20541	-1.14444	-1.14612	1.08498	3.2838	-1.83446	1.58563
60	Liver			Normal	(normalized)	1.16941	3.97103	-4.31382	0.312892	-0.154151	-0.964253	-2.786	3.88346	-2.73441	-0.996727	-2.07249	-6.00577	-0.117989	-3.34145	-3.69223	1.40852	-0.293391	-1.50011	2.21216	3.71296	3.08233	1.96903	-0.563729	-2.31535	-5.9408	-0.680621	-3.47676	1.07202	-0.469082	-0.418083	-1.9577	5.03854	4.02029	1.06797	-1.9628	3.01064	-0.352479	-0.234676	-1.61633	-0.217013	0.00375462	-5.79823	-0.350348	0.0370622
60	Liver			Tumor	(normalized)	1.1545	2.08278	-5.94674	-0.390728	0.688831	0.301161	-4.34924	4.22048	-2.67305	-2.42801	-1.06785	-6.52642	-1.32943	-6.4077	-3.86969	1.94549	-0.433331	-2.25438	0.548188	3.78576	2.66488	0.672205	0.747498	-0.812396	-6.48522	-0.677883	-3.85754	-6.11533	0.265078	0.770577	-6.28633	4.33632	3.44856	0.952728	-0.477009	3.0361	-0.481513	-0.787204	-1.02883	-0.579207	0.26647	-6.31413	0.378022	0.134672
60	Liver			Normal	(raw)	563.735	3930.51	12.6025	311.343	225.24	128.464	36.3394	3699.02	37.6624	125.604	59.5891	3.90059	230.957	24.727	19.3899	665.358	204.517	88.6074	1161.38	3286.7	2122.87	981.263	169.57	50.3568	4.08028	156.373	22.5134	526.938	181.068	187.583	64.524	8237.58	4067.03	525.46	64.2965	2019.96	196.31	213.012	81.7493	215.636	251.292	4.5041	196.6	257.161
60	Liver			Tumor	(raw)	794.874	1512.65	5.78912	272.357	575.596	439.964	17.5189	6656.55	55.9875	66.352	170.335	3.87357	142.089	4.2058	24.4267	1375.34	264.431	74.8381	522.132	4924.78	2264.48	569.001	599.485	203.331	3.98579	223.201	24.6334	5.15063	429.097	609.152	4.57494	7213.09	3898.34	691.128	256.546	2928.99	255.746	206.913	175.005	239.001	429.511	4.48761	464.039	392.012
60	Liver			Fold change	FC	-1.01038	-3.70187	-3.10139	-1.62859	1.79375	2.40396	-2.95516	1.26314	1.04345	-2.69687	2.00644	-1.4346	-2.31569	-8.37592	-1.13089	1.45093	-1.10186	-1.68678	-3.16888	1.05176	-1.33557	-2.45687	2.48152	2.83423	-1.45843	1.0019	-1.30204	-145.75	1.66343	2.27941	-20.0931	-1.627	-1.4863	-1.08316	2.80071	1.0178	-1.09356	-1.46665	1.50264	-1.28538	1.19973	-1.42989	1.65677	1.07
60	Liver			Fold change (Raw limit)	FC (Nraw>=10 OR Traw>=10)	-1.01038	-3.70187	-3.10139	-1.62859	1.79375	2.40396	-2.95516	1.26314	1.04345	-2.69687	2.00644		-2.31569	-8.37592	-1.13089	1.45093	-1.10186	-1.68678	-3.16888	1.05176	-1.33557	-2.45687	2.48152	2.83423		1.0019	-1.30204	-145.75	1.66343	2.27941	-20.0931	-1.627	-1.4863	-1.08316	2.80071	1.0178	-1.09356	-1.46665	1.50264	-1.28538	1.19973		1.65677	1.07
61	Liver			Normal	(normalized)	1.18575	4.37922	-5.54019	-0.73002	-0.313283	-0.420497	-4.12793	3.40379	-2.63574	-1.15292	-2.18839	-5.64926	-0.372184	-2.63808	-4.07472	1.497	-0.92437	-1.32874	2.84569	3.48043	2.83278	0.972463	0.141593	-1.51135	-5.50994	-1.52509	-3.79951	1.65571	-1.22601	-0.362604	-1.36206	4.3539	3.76017	0.606626	-2.1279	2.69337	-0.611329	-0.801507	-2.34098	-0.93597	1.23886	-5.42524	-0.848329	0.189641
61	Liver			Tumor	(normalized)	-2.12067	4.51749	-2.12525	-3.06418	0.785931	0.83923	-3.76139	3.70201	-2.86467	-1.35725	-2.10643	-6.75202	-0.802361	-6.6551	-3.28278	2.34322	-1.89427	-1.12628	3.23117	2.82786	2.09174	0.826351	-0.214187	-2.02175	-6.69128	-0.321103	-4.14535	2.86834	-0.242851	0.265945	-5.59342	4.33622	3.80851	0.950953	-0.504151	3.25927	0.707803	-0.444172	-1.42032	-0.429635	-0.273559	-6.57537	0.271544	1.28931
61	Liver			Normal	(raw)	472.618	4323.55	4.46478	125.258	167.207	155.232	11.8832	2198.9	33.4293	93.4329	45.582	4.13969	160.518	33.375	12.3296	586.416	109.471	82.7127	1493.49	2318.87	1480.18	407.665	229.186	72.8788	4.55938	72.1879	14.921	654.61	88.817	161.588	80.8244	4248.32	2815.06	316.356	47.5337	1343.84	135.999	119.203	41.0069	108.595	490.341	4.83506	115.396	236.947
61	Liver			Tumor	(raw)	95.828	9545	95.5242	49.8272	718.564	745.607	30.7317	5423.69	57.2171	162.668	96.7781	3.8665	238.969	4.13516	42.8215	2114.74	112.11	190.912	3913.42	2959.02	1776.45	738.981	359.253	102.629	4.03276	333.592	23.5507	3043.21	352.186	501.112	8.63156	8417.99	5839.18	805.642	293.841	3990.38	680.686	306.315	155.711	309.417	344.769	4.37013	503.06	1018.59
61	Liver			Fold change	FC	-9.89309	1.10058	10.6659	-5.04258	2.14238	2.3945	1.28926	1.22963	-1.17196	-1.15215	1.05845	-2.14765	-1.3474	-16.1899	1.7314	1.79779	-1.95871	1.15066	1.30629	-1.57196	-1.67138	-1.10658	-1.27968	-1.42444	-2.26787	2.30376	-1.27089	2.31759	1.9768	1.54601	-18.7831	-1.01233	1.03407	1.26956	3.08175	1.48031	2.49516	1.28106	1.89299	1.42044	-2.85288	-2.21933	2.17328	2.14306
61	Liver			Fold change (Raw limit)	FC (Nraw>=10 OR Traw>=10)	-9.89309	1.10058	10.6659	-5.04258	2.14238	2.3945	1.28926	1.22963	-1.17196	-1.15215	1.05845		-1.3474	-16.1899	1.7314	1.79779	-1.95871	1.15066	1.30629	-1.57196	-1.67138	-1.10658	-1.27968	-1.42444		2.30376	-1.27089	2.31759	1.9768	1.54601	-18.7831	-1.01233	1.03407	1.26956	3.08175	1.48031	2.49516	1.28106	1.89299	1.42044	-2.85288		2.17328	2.14306
62	Large intestine	colon		Normal	(normalized)	1.7233	-3.71363	-2.48237	-1.24508	1.51215	0.00678921	-4.49652	1.52073	-2.11558	-0.787488	-1.23489	-7.14423	0.108861	-2.84458	-0.811988	1.96178	-0.162669	-1.41782	-3.30978	3.97963	2.65674	0.0581627	-0.281884	-1.73717	-5.22407	-1.24951	-3.73588	-6.94571	-0.612219	0.215867	0.60021	3.27974	-2.37138	1.08282	-1.66792	2.64373	0.297321	0.00719547	-0.455146	0.375566	2.00152	-5.6672	-1.11709	-0.454711
62	Large intestine	colon		Tumor	(normalized)	-0.334727	-1.68645	-1.52419	-4.38319	1.28338	0.166694	-5.43891	1.72625	-2.1519	-2.0288	-0.38358	-6.46521	0.432337	-6.49154	-1.35539	3.05145	-1.52058	-3.23384	0.305717	3.19435	2.55006	1.09305	-0.332206	-2.14678	-6.99533	-1.08195	-4.63929	-4.39962	1.01527	-0.865733	2.98986	2.77702	-3.24845	0.960706	-1.0999	3.17699	0.301484	-0.258733	-0.810741	0.0113592	2.01938	-3.70839	-1.83193	0.875303
62	Large intestine	colon		Normal	(raw)	1327.69	30.6491	71.9557	169.639	1146.93	403.995	17.8133	1153.77	92.7853	232.957	170.842	2.84253	433.614	55.9795	229.034	1566.35	359.223	150.496	40.5498	6343.39	2535.66	418.64	330.733	120.613	10.758	169.119	30.18	3.26186	263.049	466.998	609.556	3905.1	77.7097	851.713	126.543	2512.89	494.123	404.109	293.305	521.662	1610.08	7.9129	185.376	293.394
62	Large intestine	colon		Tumor	(raw)	374.764	146.842	164.322	22.6489	1150.42	530.519	10.8955	1563.77	106.349	115.822	362.286	5.34932	637.775	5.25259	184.718	3918.32	164.733	50.2386	584.186	4326.28	2767.99	1008.24	375.42	106.728	3.70439	223.265	18.9651	22.3925	955.318	259.364	3754.57	3239.57	49.7325	919.861	220.506	4274.56	582.474	395.034	269.441	476.366	1916.08	36.1564	132.756	866.989
62	Large intestine	colon		Fold change	FC	-4.16416	4.07609	1.94286	-8.80373	-1.17184	1.11721	-1.9217	1.1531	-1.0255	-2.36414	1.80414	1.60105	1.25134	-12.5269	-1.4574	2.12826	-2.56314	-3.52108	12.2567	-1.72344	-1.07675	2.04896	-1.0355	-1.32833	-3.41351	1.12316	-1.87048	5.84047	3.08975	-2.11638	5.24032	-1.41688	-1.83664	-1.08833	1.48249	1.4472	1.00289	-1.20241	-1.27951	-1.28717	1.01246	3.88741	-1.6413	2.51405
62	Large intestine	colon		Fold change (Raw limit)	FC (Nraw>=10 OR Traw>=10)	-4.16416	4.07609	1.94286	-8.80373	-1.17184	1.11721	-1.9217	1.1531	-1.0255	-2.36414	1.80414		1.25134	-12.5269	-1.4574	2.12826	-2.56314	-3.52108	12.2567	-1.72344	-1.07675	2.04896	-1.0355	-1.32833	-3.41351	1.12316	-1.87048	5.84047	3.08975	-2.11638	5.24032	-1.41688	-1.83664	-1.08833	1.48249	1.4472	1.00289	-1.20241	-1.27951	-1.28717	1.01246	3.88741	-1.6413	2.51405
63	Kidney	kidney		Normal	(normalized)	1.57384	1.94759	-1.29572	-2.00482	1.26089	0.170537	-5.12752	4.01324	-1.79914	-1.3828	-0.920728	-7.03013	-0.0276728	-4.03142	-2.67434	1.69796	0.514792	-1.34813	1.82256	2.9801	2.23972	0.593797	1.31864	-0.333804	-6.9972	-1.7191	-4.03373	2.42722	-0.720202	-0.0590706	-1.01146	3.20411	1.13898	0.721664	-0.856902	2.55256	0.576336	-0.837595	-0.840051	-0.12214	3.7011	-6.90824	-1.23675	0.116887
63	Kidney	kidney		Tumor	(normalized)	-0.433729	-0.385821	-2.1583	0.195596	1.02704	1.04371	-3.88359	1.72347	-2.39426	-1.94324	-0.763114	-6.73235	1.94306	-3.70546	-3.80781	2.10479	0.746349	0.663626	2.2941	2.89892	2.45465	0.60496	2.74397	1.01912	-6.89952	-1.33207	-4.20388	3.27315	-0.691124	0.389344	0.151532	3.56144	1.70701	0.784267	-1.31498	2.84692	-0.123358	-0.415028	-1.36458	0.64882	2.70193	-4.56187	-1.09169	0.122883
63	Kidney	kidney		Normal	(raw)	1508.65	1954.78	206.426	126.271	1214.46	570.365	14.497	8183.16	145.62	194.335	267.7	3.87735	497.148	30.9911	79.3889	1644.2	724.075	199.063	1792.5	3998.66	2393.53	764.833	1264.05	402.097	3.96688	153.927	30.9416	2725.73	307.619	486.445	251.383	4670.34	1116.05	835.716	279.81	2973.12	755.632	283.579	283.097	465.638	6591.12	4.21919	215.039	549.544
63	Kidney	kidney		Tumor	(raw)	358.097	370.188	108.356	553.919	985.683	997.134	32.771	1597.28	92.0075	125.775	285.001	4.54912	1859.89	37.0776	34.5382	2080.51	811.409	766.191	2372.24	3607.67	2651.48	735.66	3240.28	980.28	4.05138	192.121	26.2464	4676.09	299.583	633.535	537.257	5710.39	1579.17	833.017	194.41	3479.95	444.05	362.769	187.84	758.369	3147.24	20.4789	226.952	526.693
63	Kidney	kidney		Fold change	FC	-4.02105	-5.03996	-1.81829	4.59612	-1.17597	1.83169	2.36843	-4.88978	-1.51059	-1.47471	1.11544	1.22926	3.91968	1.2535	-2.19387	1.32576	1.1741	4.03271	1.38659	-1.05788	1.16065	1.00777	2.68575	2.55429	1.07005	1.3077	-1.12518	1.79742	1.02036	1.36454	2.23922	1.28105	1.4825	1.04435	-1.37371	1.22634	-1.62416	1.34031	-1.43846	1.7064	-1.99885	5.08541	1.10577	1.00416
63	Kidney	kidney		Fold change (Raw limit)	FC (Nraw>=10 OR Traw>=10)	-4.02105	-5.03996	-1.81829	4.59612	-1.17597	1.83169	2.36843	-4.88978	-1.51059	-1.47471	1.11544		3.91968	1.2535	-2.19387	1.32576	1.1741	4.03271	1.38659	-1.05788	1.16065	1.00777	2.68575	2.55429		1.3077	-1.12518	1.79742	1.02036	1.36454	2.23922	1.28105	1.4825	1.04435	-1.37371	1.22634	-1.62416	1.34031	-1.43846	1.7064	-1.99885	5.08541	1.10577	1.00416
64	Large intestine	colon		Normal	(normalized)	1.67255	-3.37178	-1.33993	-0.454659	1.8066	-0.156437	-4.57553	1.78225	-1.80626	-0.504539	-1.18195	-6.43598	0.0631781	-3.40511	-0.739265	2.06473	-0.0690536	-1.65387	-2.46651	4.41363	2.69592	0.36358	-0.698805	-1.991	-6.64824	-1.5335	-3.98572	-6.48533	-0.799383	0.282532	0.114722	2.51207	-2.75204	1.08505	-1.99179	2.65638	0.668587	0.144667	-0.399364	0.344889	1.89311	-6.14107	-1.04992	-0.575827
64	Large intestine	colon		Tumor	(normalized)	-2.72342	-2.17653	-2.8329	-3.21331	1.504	1.90949	-2.00601	1.83037	-3.37597	-0.153318	-2.38119	-6.18134	1.6895	-5.07778	-1.74427	1.62057	-0.876413	-0.0261083	-1.51627	2.78094	2.55579	0.604126	1.28601	0.839597	-6.10607	-1.37734	-4.4692	-2.35535	-0.980499	0.961624	1.54113	4.40917	-1.10319	0.11567	-1.34067	2.96487	-0.148644	0.00858784	-0.0343437	-0.00819874	3.31117	-2.96967	-0.380686	0.664741
64	Large intestine	colon		Normal	(raw)	1400.86	42.4524	173.6	320.658	1537.27	394.29	18.4305	1511.54	125.652	309.761	193.69	5.07557	459.121	41.4827	263.249	1838.46	418.91	139.651	79.5089	9365.75	2847.48	565.401	270.737	110.549	4.38114	151.802	27.7387	4.90491	252.505	534.514	475.821	2506.78	65.2321	932.266	110.489	2770.5	698.511	485.8	333.187	558.123	1632.27	6.22675	212.252	294.827
64	Large intestine	colon		Tumor	(raw)	38.6846	56.5158	35.8576	27.5465	724.635	959.807	63.6063	908.587	24.6094	229.729	49.0413	3.52046	824.061	7.56496	76.2591	785.613	139.169	250.906	89.3155	1755.97	1502.24	388.356	623.015	457.208	3.70903	98.3446	11.5347	49.9273	129.482	497.562	743.525	5428.27	118.926	276.815	100.876	1994.73	230.475	257.013	249.477	254.04	2535.89	32.6145	196.233	405.02
64	Large intestine	colon		Fold change	FC	-21.0532	2.28984	-2.81469	-6.76764	-1.23336	4.18703	5.93611	1.03392	-2.96846	1.27564	-2.29619	1.19303	3.08724	-3.18802	-2.00695	-1.36053	-1.75001	3.09032	1.93219	-3.10089	-1.10201	1.18144	3.95813	7.1137	1.45617	1.11432	-1.39811	17.5084	-1.13376	1.60113	2.68776	3.72464	3.13583	-1.95799	1.57038	1.23841	-1.76202	-1.09891	1.2879	-1.27729	2.67226	9.00923	1.59023	2.36292
64	Large intestine	colon		Fold change (Raw limit)	FC (Nraw>=10 OR Traw>=10)	-21.0532	2.28984	-2.81469	-6.76764	-1.23336	4.18703	5.93611	1.03392	-2.96846	1.27564	-2.29619		3.08724	-3.18802	-2.00695	-1.36053	-1.75001	3.09032	1.93219	-3.10089	-1.10201	1.18144	3.95813	7.1137		1.11432	-1.39811	17.5084	-1.13376	1.60113	2.68776	3.72464	3.13583	-1.95799	1.57038	1.23841	-1.76202	-1.09891	1.2879	-1.27729	2.67226	9.00923	1.59023	2.36292
65	Large intestine	colon		Normal	(normalized)	4.31511	2.2723	-3.39057	2.54321	1.38183	-0.473273	-4.46752	2.45903	-1.89037	-0.0134068	-1.24232	-6.80661	-0.0975084	-3.36617	-0.552628	2.14025	0.316023	-1.81815	-2.61537	4.49429	2.53611	0.316695	-0.863963	-2.11552	-5.37712	-2.15263	-5.22851	-6.68683	-0.701421	0.928376	-0.0718842	3.14334	-1.92346	0.759665	-2.10122	2.65938	1.25511	-0.0755491	0.0235872	0.604058	1.24449	-5.06035	-1.36399	0.182097
65	Large intestine	colon		Tumor	(normalized)	-0.62791	-2.79144	-3.13955	-4.93318	1.45373	0.389106	-3.86913	1.4464	-2.14982	-1.26863	-1.30218	-6.725	1.50541	-5.88454	-2.59449	2.51842	-0.956879	-3.54158	0.063817	3.34645	2.5381	0.590495	0.0424309	-1.40543	-6.71992	-1.7312	-4.78449	-3.81234	-0.0560007	-0.170047	1.87524	2.81368	-1.76701	0.719388	-1.47694	3.35813	0.147656	-0.488657	0.141483	0.043601	1.97915	-3.08819	-1.32709	0.657453
65	Large intestine	colon		Normal	(raw)	9381.66	2276.85	44.9409	2747.17	1228.22	339.495	21.3033	2591.47	127.129	466.947	199.217	4.21026	440.505	45.7072	321.326	2077.71	586.727	133.656	76.913	10622.3	2733.69	587	258.955	108.76	11.3404	105.998	12.5708	4.57473	289.838	896.959	448.399	4164.32	124.246	797.968	109.843	2977.54	1124.94	447.261	479.075	716.379	1116.69	14.1249	183.106	534.712
65	Large intestine	colon		Tumor	(raw)	247.148	55.1659	43.3389	12.5009	1046.15	500.161	26.1368	1040.85	86.0629	158.52	154.876	3.61036	1084.3	6.46478	63.2351	2188.25	196.756	32.7985	399.198	3884.71	2218.31	575.088	393.324	144.179	3.62309	115.036	13.8581	27.1863	367.383	339.46	1401.14	2685.22	112.216	628.832	137.207	3916.31	423.084	272.193	421.277	393.643	1505.77	44.9097	152.224	602.408
65	Large intestine	colon		Fold change	FC	-30.7607	-33.4455	1.19004	-178.081	1.0511	1.81803	1.51402	-2.01759	-1.19702	-2.38703	-1.04236	1.0582	3.03756	-5.72934	-4.11776	1.29969	-2.41647	-3.30222	6.40493	-2.21582	1.00138	1.20899	1.87435	1.63592	-2.53644	1.33925	1.3604	7.33347	1.56419	-2.14121	3.85605	-1.25672	1.11454	-1.02831	1.54144	1.6231	-2.15465	-1.33155	1.08515	-1.47474	1.664	3.92356	1.02591	1.39026
65	Large intestine	colon		Fold change (Raw limit)	FC (Nraw>=10 OR Traw>=10)	-30.7607	-33.4455	1.19004	-178.081	1.0511	1.81803	1.51402	-2.01759	-1.19702	-2.38703	-1.04236		3.03756	-5.72934	-4.11776	1.29969	-2.41647	-3.30222	6.40493	-2.21582	1.00138	1.20899	1.87435	1.63592	-2.53644	1.33925	1.3604	7.33347	1.56419	-2.14121	3.85605	-1.25672	1.11454	-1.02831	1.54144	1.6231	-2.15465	-1.33155	1.08515	-1.47474	1.664	3.92356	1.02591	1.39026
66	Liver			Normal	(normalized)	0.917328	3.58107	-4.70162	-1.12542	-0.311093	-0.666262	-3.91765	3.73031	-1.99578	-0.975287	-0.966497	-6.03913	-0.00420809	-1.98731	-4.0963	1.83869	-0.47346	-0.0420322	1.33839	3.48053	2.81523	1.65606	0.418215	-1.05305	-6.02649	-1.83092	-3.42485	-2.86866	-1.21263	-0.211902	-1.18037	4.87547	3.74199	1.08881	-1.79719	2.7646	-0.830859	-0.627093	-1.75647	-0.66886	1.15503	-5.95673	-0.890567	0.667295
66	Liver			Tumor	(normalized)	0.719079	1.99041	-2.17843	-5.57493	1.02923	1.0841	-2.91323	2.35468	-2.10655	-0.678196	-1.26748	-5.78754	-0.974659	-6.19929	-5.43475	1.59889	-0.793787	0.0656528	1.55925	3.33935	2.52735	1.02606	2.09242	0.964113	-6.2269	-1.8997	-4.27571	-1.28496	0.0194626	0.328288	-3.33705	3.2686	-0.186137	0.742104	-1.33868	2.70441	0.531981	0.104847	-0.944183	-0.501334	0.235394	-6.14987	-0.63692	1.20285
66	Liver			Normal	(raw)	438.662	2779.7	8.926	106.463	187.214	146.36	15.3694	3082.64	58.2369	118.14	118.862	3.53206	231.59	58.5798	13.5793	830.781	167.287	225.597	587.331	2592.58	1634.77	732	310.372	111.941	3.56315	65.2868	21.6273	31.8006	100.219	200.539	102.485	6817.86	3107.7	494.026	66.8311	1578.39	130.579	150.388	68.7445	146.096	517.233	3.73967	125.285	368.861
66	Liver			Tumor	(raw)	532.301	1284.89	71.4362	6.78378	659.967	685.549	42.9261	1653.95	75.0858	202.086	134.321	5.85423	164.547	4.40067	7.47602	979.503	186.526	338.42	952.958	3272.94	1864.24	658.518	1379.03	630.84	4.31725	86.6612	16.6946	132.703	327.757	405.992	31.9992	3116.31	284.223	540.864	127.852	2107.66	467.557	347.74	168.06	228.442	380.674	4.55406	207.951	744.365
66	Liver			Fold change	FC	-1.1473	-3.01188	5.74852	-21.8491	2.53208	3.36442	2.00613	-2.59481	-1.07981	1.22866	-1.23198	1.19052	-1.95945	-18.5325	-2.52879	-1.18083	-1.24861	1.0775	1.16543	-1.10281	-1.22085	-1.54757	3.19143	4.04786	-1.14903	-1.04883	-1.80357	2.99736	2.34907	1.45416	-4.45888	-3.04589	-15.2224	-1.27165	1.37412	-1.0426	2.57191	1.66087	1.75599	1.12313	-1.89164	-1.14325	1.19222	1.4495
66	Liver			Fold change (Raw limit)	FC (Nraw>=10 OR Traw>=10)	-1.1473	-3.01188	5.74852	-21.8491	2.53208	3.36442	2.00613	-2.59481	-1.07981	1.22866	-1.23198		-1.95945	-18.5325	-2.52879	-1.18083	-1.24861	1.0775	1.16543	-1.10281	-1.22085	-1.54757	3.19143	4.04786		-1.04883	-1.80357	2.99736	2.34907	1.45416	-4.45888	-3.04589	-15.2224	-1.27165	1.37412	-1.0426	2.57191	1.66087	1.75599	1.12313	-1.89164		1.19222	1.4495
67	Head&neck		squamous cell carcinoma	Normal	(normalized)	-1.976	-2.52024	-3.17142	-3.96928	1.30523	0.02248	-4.4913	1.18435	-3.56844	-1.12614	-1.62581	-6.99873	1.2717	-1.28315	-4.37891	1.90808	-0.569103	-1.39316	0.267566	3.19166	2.66197	0.219907	0.233782	-1.24638	-6.97422	-1.80587	-5.20177	-5.9307	-1.16749	-0.138699	2.18856	3.39445	0.360759	0.627108	-1.68179	2.36588	-0.403091	-0.000793457	-0.564712	-0.0768347	2.4811	-5.2129	-1.05005	-0.0555172
67	Head&neck		squamous cell carcinoma	Tumor	(normalized)	-4.28305	-3.34102	-2.28395	-4.74905	1.89441	1.81815	-3.36204	1.65735	-3.57928	-2.32662	-1.77665	-6.82623	2.4363	-6.78879	-6.65009	2.25241	-0.784825	-3.03879	3.20086	2.39637	3.16588	0.876318	1.49164	-0.491676	-6.8223	-1.31403	-4.82811	-0.774617	-1.20338	-0.038991	3.52749	4.67865	-1.80085	0.438473	-0.778264	2.6054	-0.0805693	-0.183059	-1.53613	-0.0908308	2.69074	-6.73641	-1.45913	0.796029
67	Head&neck		squamous cell carcinoma	Normal	(raw)	108.374	74.318	47.3227	27.2202	1053.6	433.042	18.9561	968.918	35.9381	195.327	138.148	3.33377	1029.4	175.185	20.4917	1600.12	287.373	162.323	513.225	3895.35	2698.33	496.548	501.347	179.707	3.39089	121.939	11.5844	6.98949	189.808	387.267	1943.5	4483.27	547.472	658.478	132.89	2197.67	322.419	426.112	288.249	404.234	2380.39	11.4954	205.905	410.252
67	Head&neck		squamous cell carcinoma	Tumor	(raw)	22.9917	44.1724	91.9099	16.6453	1664.07	1578.4	43.5336	1411.92	37.4481	89.2314	130.64	3.94457	2422.7	4.04827	4.4568	2132.77	259.803	54.4667	4115.8	2356.56	4017.22	821.67	1258.72	318.339	3.95533	180.027	15.7578	261.648	194.377	435.675	5161.55	11463.4	128.466	606.587	260.987	2723.98	423.298	394.27	154.34	420.298	2889.97	4.19796	162.801	777.192
67	Head&neck		squamous cell carcinoma	Fold change	FC	-4.94871	-1.76636	1.84993	-1.71686	1.50438	3.47176	2.18746	1.38799	-1.00754	-2.29816	-1.11022	1.12701	2.24171	-45.4323	-4.82717	1.26956	-1.16128	-3.12885	7.63852	-1.73542	1.41806	1.57616	2.39141	1.68729	1.11105	1.40624	1.29564	35.6562	-1.02519	1.07156	2.52963	2.43546	-4.47413	-1.13968	1.87063	1.1806	1.25051	-1.13466	-1.96077	-1.00975	1.1564	-2.8749	-1.32784	1.80443
67	Head&neck		squamous cell carcinoma	Fold change (Raw limit)	FC (Nraw>=10 OR Traw>=10)	-4.94871	-1.76636	1.84993	-1.71686	1.50438	3.47176	2.18746	1.38799	-1.00754	-2.29816	-1.11022		2.24171	-45.4323	-4.82717	1.26956	-1.16128	-3.12885	7.63852	-1.73542	1.41806	1.57616	2.39141	1.68729		1.40624	1.29564	35.6562	-1.02519	1.07156	2.52963	2.43546	-4.47413	-1.13968	1.87063	1.1806	1.25051	-1.13466	-1.96077	-1.00975	1.1564	-2.8749	-1.32784	1.80443
68	Breast			Normal	(normalized)	-3.02144	-3.4494	-4.91026	-1.9359	1.71359	0.457763	-4.17695	3.17148	-3.35095	-0.934173	-1.0013	-6.70754	1.5022	-4.11772	-1.51937	1.85875	-0.296646	0.53492	-0.500865	3.13935	2.52911	1.2124	1.09307	0.234502	-6.68236	-1.58595	-4.96958	-2.8647	-0.939322	0.459258	3.37495	3.17749	2.54969	0.379224	-1.40158	2.738	0.378098	-0.537888	-0.0468817	0.0688343	3.66438	-6.51447	-0.173473	0.100654
68	Breast			Tumor	(normalized)	-4.16134	-4.24067	-4.12966	-3.69388	1.03406	0.699112	-3.72666	0.645371	-2.84298	-2.51033	-1.00575	-7.16248	-0.261213	-7.06097	-6.07755	2.91647	-1.51818	2.00892	0.5411	5.57694	2.85327	1.63373	-0.959253	-2.0347	-7.13693	-0.763495	-5.19554	-4.65999	-1.90266	-0.34964	-0.933187	2.38069	3.61129	1.04702	-1.28095	2.69089	1.12039	-0.0705051	-0.523631	0.619742	2.80644	-3.91603	-0.461051	-0.454516
68	Breast			Normal	(raw)	44.4254	33.0219	11.9961	94.2781	1183.09	495.423	19.9429	3250.01	35.354	188.782	180.2	3.45149	1021.84	20.7788	125.835	1308.32	293.681	522.64	254.918	3178.45	2082.15	835.884	769.525	424.393	3.51225	120.159	11.5129	49.524	188.11	495.937	3742.28	3263.58	2112.08	469.173	136.539	2406.56	468.807	248.459	349.191	378.353	4573.66	3.94571	319.856	386.79
68	Breast			Tumor	(raw)	31.9514	30.2419	32.6608	44.1784	1170.74	928.18	43.1858	894.241	79.6814	100.344	284.72	3.99078	477.03	4.28169	8.46552	4316.43	199.601	2301.04	831.889	27290.1	4131.4	1774.11	294.045	139.532	4.06207	336.778	15.6015	22.6141	152.905	448.669	299.406	2977.4	6986.93	1181.31	235.275	3691.62	1242.94	544.445	397.695	878.495	3999.44	37.8735	415.325	417.211
68	Breast			Fold change	FC	-2.20366	-1.73059	1.71784	-3.38223	-1.60162	1.1821	1.36631	-5.76014	1.42205	-2.98175	-1.00308	-1.37073	-3.39501	-7.69144	-23.5586	2.08165	-2.33194	2.77791	2.05903	5.41736	1.25194	1.33916	-4.14773	-4.82055	-1.37038	1.76841	-1.16955	-3.47087	-1.94982	-1.75187	-19.8097	-1.73724	2.08724	1.58864	1.08721	-1.03319	1.67283	1.3826	-1.3916	1.46501	-1.81245	6.0563	-1.22059	-1.46934
68	Breast			Fold change (Raw limit)	FC (Nraw>=10 OR Traw>=10)	-2.20366	-1.73059	1.71784	-3.38223	-1.60162	1.1821	1.36631	-5.76014	1.42205	-2.98175	-1.00308		-3.39501	-7.69144	-23.5586	2.08165	-2.33194	2.77791	2.05903	5.41736	1.25194	1.33916	-4.14773	-4.82055		1.76841	-1.16955	-3.47087	-1.94982	-1.75187	-19.8097	-1.73724	2.08724	1.58864	1.08721	-1.03319	1.67283	1.3826	-1.3916	1.46501	-1.81245	6.0563	-1.22059	-1.46934
69	Others	cervical lymph node	squamous cell carcinoma	Normal	(normalized)	-2.25636	-2.06947	-4.40444	-3.0412	1.04508	-0.0246515	-2.72036	2.10477	-3.42995	-1.53151	-1.35505	-6.77348	1.98802	-4.48397	-2.39849	1.73525	-0.393228	0.426026	-1.87055	2.96175	2.34247	0.556452	1.202	0.204607	-6.66613	-1.69192	-4.70667	-2.81795	-0.820526	0.356806	1.43489	3.90866	0.254225	0.456162	-1.85699	2.49916	-0.0573893	0.167923	-0.00576305	0.142667	2.82101	-4.37818	-1.09905	0.364073
69	Others	cervical lymph node	squamous cell carcinoma	Tumor	(normalized)	-2.47405	-2.25388	-4.03228	-3.1271	0.806659	-0.115659	-4.20233	0.584491	-3.73208	-2.4136	-2.25458	-6.02438	1.4052	-6.31055	-3.03978	1.95469	-1.01659	0.975485	-1.51237	2.94518	2.56221	1.35631	0.984292	-0.278189	-6.36645	-0.940331	-4.68765	-1.68404	-0.923471	-0.0777206	-2.14614	4.19211	-2.89478	0.591907	-1.94775	2.86584	-0.352714	0.492191	-0.279953	0.1076	2.83185	-3.59275	-1.54147	0.706632
69	Others	cervical lymph node	squamous cell carcinoma	Normal	(raw)	85.6154	97.4562	19.3159	49.6924	844.079	402.126	62.0687	1759.47	37.9548	141.499	159.909	3.73907	1622.69	18.2799	77.5829	1361.9	311.465	549.578	111.864	3186.83	2074.61	601.577	941.068	471.385	4.02789	126.609	15.6651	58.0088	231.622	523.832	1105.93	6143.37	487.879	561.179	112.921	2312.62	393.104	459.55	407.425	451.575	2890.62	19.6707	190.957	526.477
69	Others	cervical lymph node	squamous cell carcinoma	Tumor	(raw)	79.3268	92.4057	26.9368	50.4468	770.926	406.787	23.9418	660.896	33.1677	82.7214	92.361	6.7712	1167.33	5.5529	53.5944	1708.45	217.851	866.631	154.495	3394.47	2603.07	1128.43	871.938	363.447	5.34186	229.676	17.1025	137.163	232.376	417.626	99.5708	8056.29	59.2609	664.302	114.249	3212.84	345.149	619.938	363.003	474.87	3138.02	36.5307	151.41	719.286
69	Others	cervical lymph node	squamous cell carcinoma	Fold change	FC	-1.16288	-1.13635	1.29428	-1.06135	-1.1797	-1.06511	-2.79329	-2.86846	-1.23297	-1.84304	-1.86546	1.68074	-1.49777	-3.54695	-1.55972	1.16428	-1.54046	1.46354	1.28181	-1.01155	1.16453	1.74093	-1.16289	-1.39745	1.23087	1.68364	1.01327	2.19453	-1.07396	-1.35147	-11.9673	1.2171	-8.87044	1.09866	-1.06493	1.28939	-1.22716	1.25203	-1.20931	-1.0246	1.00754	1.7236	-1.35888	1.268
69	Others	cervical lymph node	squamous cell carcinoma	Fold change (Raw limit)	FC (Nraw>=10 OR Traw>=10)	-1.16288	-1.13635	1.29428	-1.06135	-1.1797	-1.06511	-2.79329	-2.86846	-1.23297	-1.84304	-1.86546		-1.49777	-3.54695	-1.55972	1.16428	-1.54046	1.46354	1.28181	-1.01155	1.16453	1.74093	-1.16289	-1.39745		1.68364	1.01327	2.19453	-1.07396	-1.35147	-11.9673	1.2171	-8.87044	1.09866	-1.06493	1.28939	-1.22716	1.25203	-1.20931	-1.0246	1.00754	1.7236	-1.35888	1.268
70	Large intestine	colon		Normal	(normalized)	1.62085	-4.02066	-2.15463	-0.793036	2.45446	0.00840568	-3.17943	1.48225	-2.68488	-0.950559	-0.965946	-6.90224	0.910063	-1.10477	-0.6643	1.89154	0.348181	-0.124828	-1.83971	4.03367	2.92817	0.00998974	1.47038	0.179187	-3.09517	-1.69186	-3.88137	-5.08913	-0.838874	0.708339	1.24186	2.45698	-0.356036	0.762537	-1.63521	2.7043	-0.399894	0.0391226	-0.237439	0.107091	2.31025	-5.80147	-0.625532	0.23408
70	Large intestine	colon		Tumor	(normalized)	-0.905059	-3.39536	-1.62149	-3.5004	1.88862	0.593173	-3.13168	1.17348	-2.85513	-1.59166	-1.1222	-6.96688	2.50777	-2.52725	-2.74632	2.43063	-0.498568	-2.06862	0.108641	2.58518	2.46449	0.642481	1.48467	-0.120786	-5.08095	-1.66402	-4.31948	-1.59184	-0.00118732	0.0702076	2.33126	4.00089	-1.20111	0.340989	-1.61225	3.16912	-0.466831	-0.142198	-0.422223	-0.170545	2.93052	-3.42085	-0.937717	0.936339
70	Large intestine	colon		Normal	(raw)	1171.92	23.4765	85.5786	219.911	2088.53	383.269	42.06	1064.57	59.2577	197.164	195.072	3.18562	716.028	177.176	240.436	1413.79	485.05	349.459	106.455	6240.66	2900.29	383.69	1055.85	431.434	44.5898	117.943	25.8563	11.1942	213.033	622.594	901.177	2092.18	297.712	646.428	122.666	2483.41	288.798	391.517	323.219	410.404	1889.85	6.83213	246.984	448.166
70	Large intestine	colon		Tumor	(raw)	211.754	37.6855	128.874	35.0393	1468.29	598.197	45.243	894.405	54.8027	131.566	182.165	3.16986	2255.26	68.7866	59.0958	2137.83	280.671	94.5288	427.548	2379.57	2188.61	618.995	1109.72	364.688	11.7155	125.13	19.8604	131.55	396.208	416.309	1995.54	6348.46	172.469	502.26	129.702	3566.82	286.913	359.315	295.923	352.324	3023.13	37.0256	207.014	758.835
70	Large intestine	colon		Fold change	FC	-5.75937	1.54253	1.44707	-6.53128	-1.48025	1.4998	1.03365	-1.23865	-1.12525	-1.55952	-1.11439	-1.04583	3.02663	-2.68046	-4.23399	1.45305	-1.79844	-3.84716	3.85934	-2.72923	-1.37905	1.55024	1.00996	-1.23112	-3.96078	1.01949	-1.35483	11.2925	1.78718	-1.55631	2.12786	2.91583	-1.79635	-1.33936	1.01604	1.38015	-1.04749	-1.13392	-1.13665	-1.21221	1.53717	5.20762	-1.24159	1.62705
70	Large intestine	colon		Fold change (Raw limit)	FC (Nraw>=10 OR Traw>=10)	-5.75937	1.54253	1.44707	-6.53128	-1.48025	1.4998	1.03365	-1.23865	-1.12525	-1.55952	-1.11439		3.02663	-2.68046	-4.23399	1.45305	-1.79844	-3.84716	3.85934	-2.72923	-1.37905	1.55024	1.00996	-1.23112	-3.96078	1.01949	-1.35483	11.2925	1.78718	-1.55631	2.12786	2.91583	-1.79635	-1.33936	1.01604	1.38015	-1.04749	-1.13392	-1.13665	-1.21221	1.53717	5.20762	-1.24159	1.62705
71	Large intestine	colon		Normal	(normalized)	-2.27784	-4.48627	-2.76026	-3.86545	2.98926	0.203047	-3.60841	2.32743	-4.02247	-0.909442	-0.929709	-6.6569	2.73797	0.197282	-0.663211	2.19917	0.5445	2.10008	-0.83501	2.9283	3.49165	0.448883	3.04956	1.38921	-2.48601	-0.900453	-5.92041	-4.66286	0.10076	1.34548	1.53534	3.01116	0.673741	0.474437	-1.27763	2.8256	0.890446	-0.372257	0.366424	0.495217	3.789	-6.42276	-0.507369	0.901792
71	Large intestine	colon		Tumor	(normalized)	-0.573255	0.454755	-2.10288	-4.78146	1.37585	0.336813	-3.5389	0.784932	-1.8218	-1.43716	-0.550056	-7.04171	1.73246	-5.43809	-3.17859	2.54894	-1.90742	-2.97466	0.431031	2.75355	2.07201	0.836307	0.97393	-1.05089	-2.85101	-1.52662	-4.63786	-3.24454	0.920295	0.0537682	3.5469	2.94171	-2.01901	1.19691	-0.649942	3.72178	-0.325801	-1.01441	-0.0897074	0.500026	2.17914	-2.89794	-1.43404	1.01535
71	Large intestine	colon		Normal	(raw)	70.2245	15.1945	50.265	23.3653	2704.23	392.022	27.9221	1709.28	20.9558	181.308	178.779	3.37491	2271.95	390.459	215.051	1563.88	496.705	1460.07	190.908	2592.35	3830.71	464.852	2819.65	892.03	60.7886	182.442	5.62296	13.4439	365.19	865.399	987.121	2745.59	543.255	473.159	140.469	2414.23	631.303	263.104	439.028	480.024	4707.49	3.96958	239.582	636.288
71	Large intestine	colon		Tumor	(raw)	323.14	658.95	111.925	17.4821	1247.76	607.223	41.366	828.411	136	177.554	328.378	3.64916	1597.64	11.09	53.1015	2813.62	128.164	61.1641	648.203	3242.34	2021.6	858.442	944.365	232.065	66.6376	166.877	19.3118	50.7288	909.9	499.049	5619.29	3694.03	118.625	1102.2	306.412	6343.45	383.603	238.008	451.807	679.955	2177.43	64.5047	177.938	971.871
71	Large intestine	colon		Fold change	FC	3.25936	30.7182	1.57721	-1.8869	-3.05973	1.09715	1.04936	-2.91298	4.59691	-1.44165	1.30103	-1.30569	-2.00766	-49.7067	-5.71748	1.27435	-5.47145	-33.7013	2.40501	-1.12877	-2.67519	1.30806	-4.21527	-5.42676	-1.28787	-1.54346	2.43269	2.67274	1.76484	-2.44818	4.03219	-1.04932	-6.46544	1.65	1.54509	1.86113	-2.32341	-1.56065	-1.37186	1.00334	-3.05222	11.51	-1.90088	1.08189
71	Large intestine	colon		Fold change (Raw limit)	FC (Nraw>=10 OR Traw>=10)	3.25936	30.7182	1.57721	-1.8869	-3.05973	1.09715	1.04936	-2.91298	4.59691	-1.44165	1.30103		-2.00766	-49.7067	-5.71748	1.27435	-5.47145	-33.7013	2.40501	-1.12877	-2.67519	1.30806	-4.21527	-5.42676	-1.28787	-1.54346	2.43269	2.67274	1.76484	-2.44818	4.03219	-1.04932	-6.46544	1.65	1.54509	1.86113	-2.32341	-1.56065	-1.37186	1.00334	-3.05222	11.51	-1.90088	1.08189
72	Stomach			Normal	(normalized)	-3.82055	-4.13672	-3.31284	-2.81703	1.4313	-0.226985	-4.21961	2.4702	-2.8082	-1.37009	-1.21545	-6.1931	0.729372	-5.72425	-0.642174	1.87677	-1.42734	-0.739404	-1.25699	3.3755	3.07184	0.785043	-0.0772095	-1.10114	-6.06883	-1.32568	-4.26552	-1.73571	-0.127064	-0.662919	1.35527	3.21733	-0.916937	1.04998	-1.58138	2.57522	-0.0211926	-0.122725	-0.64239	-0.182627	2.61202	-5.9832	-1.21616	-0.232156
72	Stomach			Tumor	(normalized)	-1.60232	-3.60963	-2.35341	-3.58434	1.07043	0.516058	-4.96808	1.43459	-2.99549	-1.58383	-1.72944	-6.79152	1.4067	-3.67427	-1.32948	2.29956	-0.711719	-0.348763	0.379306	3.04745	2.44184	0.0919285	1.15447	-0.677691	-6.67882	-1.50496	-5.49111	-2.75665	-0.766376	-0.129789	0.928113	3.68875	-1.91243	0.439888	-1.54445	2.4804	-0.202613	-0.0911503	-0.544519	0.0537815	3.01663	-4.81147	-1.16489	0.00464821
72	Stomach			Normal	(raw)	19.5918	15.7361	27.8555	39.2793	746.516	236.508	14.8575	1533.84	39.5206	107.087	119.203	3.78324	458.921	5.23604	177.362	1016.58	102.921	165.803	115.82	2872.77	2327.5	476.976	262.381	129.032	4.12358	110.434	14.3922	83.1139	253.469	174.83	708.193	2574.47	146.605	573.127	92.4979	1649.66	272.769	254.232	177.336	243.893	1692.27	4.37574	119.145	235.662
72	Stomach			Tumor	(raw)	162.007	40.297	96.257	41.0095	1033.03	703.442	15.7159	1329.64	61.6803	164.097	148.343	4.44045	1304.18	38.5313	195.734	2421.67	300.352	386.27	639.826	4066.79	2672.67	524.267	1094.99	307.52	4.80124	173.318	10.9368	72.7857	289.186	449.582	935.985	6343.15	130.671	667.266	168.637	2745.08	427.451	461.785	337.258	510.586	3980.83	17.5179	219.388	493.49
72	Stomach			Fold change	FC	4.65322	1.44102	1.94454	-1.7021	-1.2842	1.6737	-1.68001	-2.04999	-1.13863	-1.15969	-1.42799	-1.51406	1.59917	4.14101	-1.61027	1.34051	1.64219	1.31098	3.10867	-1.25532	-1.54757	-1.61677	2.3484	1.34113	-1.52625	-1.13231	-2.33851	-2.02924	-1.55759	1.44706	-1.34458	1.38647	-1.99377	-1.52636	1.02593	-1.06793	-1.134	1.02213	1.07019	1.17806	1.32373	2.25282	1.03617	1.17838
72	Stomach			Fold change (Raw limit)	FC (Nraw>=10 OR Traw>=10)	4.65322	1.44102	1.94454	-1.7021	-1.2842	1.6737	-1.68001	-2.04999	-1.13863	-1.15969	-1.42799		1.59917	4.14101	-1.61027	1.34051	1.64219	1.31098	3.10867	-1.25532	-1.54757	-1.61677	2.3484	1.34113		-1.13231	-2.33851	-2.02924	-1.55759	1.44706	-1.34458	1.38647	-1.99377	-1.52636	1.02593	-1.06793	-1.134	1.02213	1.07019	1.17806	1.32373	2.25282	1.03617	1.17838
73	Large intestine	colon		Normal	(normalized)	1.54345	-3.79238	-2.41924	-0.732925	1.73404	-0.336665	-4.65712	1.62496	-1.97813	-0.667426	-1.48651	-6.71694	0.0739937	-4.89557	-0.649138	1.83059	-0.0595465	-2.15056	-3.0748	4.49737	2.73326	0.655662	-0.537891	-1.85285	-6.33689	-1.60607	-4.41077	-5.32397	-1.03839	-0.00224686	0.622682	2.94534	-2.46979	1.20097	-2.4292	2.95302	0.80962	0.272611	-0.298414	0.273546	1.75817	-6.49687	-1.03435	-0.450676
73	Large intestine	colon		Tumor	(normalized)	-3.34605	-1.716	-2.69596	-4.49373	1.83043	0.693457	-4.46424	1.67827	-1.9799	-1.18453	-0.782893	-6.64888	0.172562	-6.4912	-1.59976	2.89163	-1.34224	-3.9649	-0.0215731	3.04554	2.48278	1.37647	-0.741363	-2.49927	-6.55683	-1.29889	-4.65422	-5.53593	0.734868	-1.857	2.33748	2.22436	-4.64888	0.685245	-1.01563	3.36896	0.186916	-0.26468	-0.406553	0.366851	2.88674	-3.81933	-1.90726	1.58202
73	Large intestine	colon		Normal	(raw)	1171.76	29.013	75.1534	241.868	1337.24	318.321	15.9324	1239.87	102.032	253.103	143.459	3.82129	423.142	13.5051	256.331	1429.79	385.733	90.5378	47.7094	9079.36	2673.04	633.265	276.879	111.288	4.973	132.05	18.899	10.0355	195.715	401.361	618.953	3096.34	72.5657	924.143	74.6362	3112.86	704.582	485.597	326.874	485.912	1359.8	4.45103	196.264	294.134
73	Large intestine	colon		Tumor	(raw)	44.8866	138.935	70.4389	20.2596	1623.27	738.124	20.678	1460.79	115.709	200.816	265.279	4.54846	514.427	5.07377	150.592	3387.23	180.021	29.2298	449.659	3768.58	2551.35	1185.05	273.027	80.7275	4.84814	185.512	18.1267	9.8378	759.618	125.998	2306.9	2132.93	18.1939	733.934	225.758	4715.59	519.571	379.928	344.344	588.587	3375.76	32.333	121.685	1366.51
73	Large intestine	colon		Fold change	FC	-29.6406	4.21747	-1.21144	-13.5555	1.06909	2.0422	1.14304	1.03764	-1.00123	-1.43108	1.62858	1.04831	1.07071	-3.02226	-1.93271	2.08644	-2.43293	-3.51699	8.30067	-2.73554	-1.1896	1.64811	-1.15147	-1.56528	-1.16469	1.23728	-1.18382	-1.15826	3.41826	-3.6169	3.28251	-1.64831	-4.52869	-1.42971	2.66396	1.33417	-1.53976	-1.45124	-1.07784	1.06681	2.18641	6.39763	-1.83134	4.09169
73	Large intestine	colon		Fold change (Raw limit)	FC (Nraw>=10 OR Traw>=10)	-29.6406	4.21747	-1.21144	-13.5555	1.06909	2.0422	1.14304	1.03764	-1.00123	-1.43108	1.62858		1.07071	-3.02226	-1.93271	2.08644	-2.43293	-3.51699	8.30067	-2.73554	-1.1896	1.64811	-1.15147	-1.56528		1.23728	-1.18382	-1.15826	3.41826	-3.6169	3.28251	-1.64831	-4.52869	-1.42971	2.66396	1.33417	-1.53976	-1.45124	-1.07784	1.06681	2.18641	6.39763	-1.83134	4.09169
74	Liver			Normal	(normalized)	1.71616	4.08619	-4.74667	-1.22317	-0.14499	-0.173825	-3.89379	3.80141	-1.80686	-1.24228	-0.59114	-5.58689	-0.213122	-4.33924	-4.04072	1.60789	-0.676001	-0.0871496	2.68227	2.93641	2.74562	1.58894	-0.496859	-2.08084	-6.17862	-1.36163	-3.23896	-5.8777	-1.51358	-0.041523	-1.86748	4.78713	3.60775	1.0029	-1.9877	2.78804	-0.084465	-0.964462	-1.65225	-0.578417	1.14601	-6.0618	-1.02513	0.179216
74	Liver			Tumor	(normalized)	1.65075	4.35943	-2.98596	-2.64561	0.154567	0.651012	-3.62898	1.15824	-2.96202	-2.35445	0.164187	-6.0165	1.12068	-6.98689	-3.56283	1.68994	-1.48526	0.900376	1.90412	2.44489	2.00998	0.546507	0.745966	-0.617609	-6.99062	-1.24373	-3.84357	0.324286	-1.02647	0.00470543	-1.33379	3.3603	0.0939026	0.165169	-1.71556	2.85604	0.538345	-0.772228	-0.535665	-0.187506	1.73964	-4.59118	-1.3934	1.45173
74	Liver			Normal	(raw)	977.484	5053.12	11.0816	127.433	269.059	263.734	20.0145	4147.94	85.0306	125.756	197.489	6.18974	256.647	14.6977	18.0766	906.807	186.207	280.065	1909.57	2277.4	1995.3	894.979	210.826	70.3228	4.10717	115.771	31.5116	5.05977	104.198	289.064	81.5317	8214.16	3626.9	596.207	75.0128	2054.83	280.586	152.462	94.6492	199.238	658.38	4.45357	146.183	336.855
74	Liver			Tumor	(raw)	1202.86	7863.34	48.3531	61.2182	426.401	601.538	30.9639	854.976	49.1621	74.9082	429.254	5.91754	833.006	3.02013	32.4167	1235.98	136.83	715.038	1433.79	2085.8	1542.95	559.505	642.461	249.672	3.01232	161.766	26.6845	479.632	188.057	384.331	151.977	3934.05	408.843	429.546	116.642	2773.58	556.348	224.298	264.264	336.391	1279.3	15.893	145.825	1047.86
74	Liver			Fold change	FC	-1.04638	1.20851	3.38864	-2.68039	1.23077	1.77134	1.20148	-6.24703	-2.2271	-2.1617	1.68801	-1.34687	2.52067	-6.26643	1.3927	1.05852	-1.75231	1.98278	-1.71493	-1.40592	-1.66515	-2.0597	2.36661	2.75726	-1.75564	1.08515	-1.52057	73.6178	1.40163	1.03256	1.44762	-2.68855	-11.4229	-1.78724	1.2076	1.04826	1.53987	1.14253	2.16833	1.31122	1.50904	2.77141	-1.29081	2.41582
74	Liver			Fold change (Raw limit)	FC (Nraw>=10 OR Traw>=10)	-1.04638	1.20851	3.38864	-2.68039	1.23077	1.77134	1.20148	-6.24703	-2.2271	-2.1617	1.68801		2.52067	-6.26643	1.3927	1.05852	-1.75231	1.98278	-1.71493	-1.40592	-1.66515	-2.0597	2.36661	2.75726		1.08515	-1.52057	73.6178	1.40163	1.03256	1.44762	-2.68855	-11.4229	-1.78724	1.2076	1.04826	1.53987	1.14253	2.16833	1.31122	1.50904	2.77141	-1.29081	2.41582
75	Large intestine	colon		Normal	(normalized)	0.676165	-3.93825	-2.51094	-0.899287	1.48791	0.0413961	-5.33446	2.00751	-1.95205	-0.868273	-1.80209	-6.79503	-0.0223198	-4.17716	-0.0320692	2.07469	0.0294285	-1.80253	-2.31232	4.46322	2.79115	0.559599	-0.758397	-2.00562	-6.79586	-1.44451	-4.01586	-6.70393	-0.808705	0.278404	0.726275	2.44015	-3.26699	0.953321	-1.7185	3.16504	0.32421	-0.0252991	-0.84425	0.467751	1.49924	-2.75963	-1.32096	-0.368948
75	Large intestine	colon		Tumor	(normalized)	-2.16946	-1.69143	-1.99524	-4.35531	1.42522	0.405176	-3.89272	1.08721	-2.57176	-1.47812	-1.05397	-6.09316	1.08587	-6.52122	-2.18221	2.37343	-1.9931	-3.41471	0.097455	2.32042	2.35696	1.05812	-0.0990763	-1.80053	-6.57159	-1.57987	-3.77833	-2.33307	1.38953	-0.111732	3.87262	3.06089	-2.86249	0.721108	-1.23961	2.83754	-0.147939	-0.380337	-0.224574	0.0314579	1.78199	-3.7605	-1.64117	0.288825
75	Large intestine	colon		Normal	(raw)	735.759	30.0371	80.7831	246.875	1291.5	473.861	11.4118	1851.44	119.005	252.24	132.04	4.14651	453.389	25.4529	450.335	1939.69	469.947	132	92.707	10156.7	3187.21	678.65	272.201	114.667	4.14412	169.18	28.4639	4.41679	262.873	558.467	761.763	2498.9	47.8331	891.596	139.916	4130.11	576.483	452.454	256.475	636.791	1301.68	67.9919	184.307	356.554
75	Large intestine	colon		Tumor	(raw)	78.3632	109.148	88.4217	17.2229	946.715	466.826	23.7334	748.977	59.2938	126.54	169.789	5.16372	748.283	3.83799	77.674	1826.66	88.5528	33.0563	377.157	1760.76	1805.93	734.025	329.125	101.198	3.7063	117.923	25.6917	69.9618	923.583	326.25	5163.69	2941.75	48.4717	581.112	149.288	2519.82	318.164	270.827	301.704	360.292	1212.32	26.0113	113.017	430.656
75	Large intestine	colon		Fold change	FC	-7.18818	4.74635	1.42969	-10.974	-1.04441	1.28679	2.71649	-1.8925	-1.53656	-1.5261	1.67961	1.62661	2.15576	-5.07726	-4.4387	1.23007	-4.06295	-3.05714	5.31391	-4.41618	-1.35115	1.41276	1.57934	1.15276	1.16819	-1.09836	1.17897	20.6899	4.58918	-1.31052	8.8541	1.53766	1.32362	-1.17464	1.39368	-1.25484	-1.38717	-1.27902	1.53653	-1.35312	1.21651	-2.0012	-1.24851	1.57765
75	Large intestine	colon		Fold change (Raw limit)	FC (Nraw>=10 OR Traw>=10)	-7.18818	4.74635	1.42969	-10.974	-1.04441	1.28679	2.71649	-1.8925	-1.53656	-1.5261	1.67961		2.15576	-5.07726	-4.4387	1.23007	-4.06295	-3.05714	5.31391	-4.41618	-1.35115	1.41276	1.57934	1.15276		-1.09836	1.17897	20.6899	4.58918	-1.31052	8.8541	1.53766	1.32362	-1.17464	1.39368	-1.25484	-1.38717	-1.27902	1.53653	-1.35312	1.21651	-2.0012	-1.24851	1.57765
76	Liver			Normal	(normalized)	0.719098	3.68662	-3.51256	-0.508198	-0.182934	-0.39617	-3.48508	4.09866	-3.12539	-1.01556	-1.44053	-5.46198	0.510825	-2.91128	-3.7168	1.38112	-0.557888	-0.204554	2.34158	3.62514	2.6204	1.63065	0.295947	-0.957976	-6.15554	-1.74462	-3.40171	-0.626128	-0.244272	0.0764217	0.459575	4.0945	4.17555	0.586054	-1.9638	2.40456	-0.0961361	-0.714372	-1.76894	-0.419178	1.25448	-6.04407	-0.507034	-0.105891
76	Liver			Tumor	(normalized)	-0.345187	5.32632	-2.64094	-1.66114	0.717321	-0.0593586	-4.61688	3.42268	-3.72155	-1.67811	-1.22405	-6.06958	-1.86195	-6.05454	-4.67015	2.44815	-0.856927	-0.702169	3.1359	2.555	2.40697	2.07779	-0.30673	-2.73472	-6.11763	-0.696107	-3.86474	-3.30194	-0.135549	0.0363665	-4.20328	4.65672	4.38756	1.14934	-1.29389	3.1833	1.50752	0.425809	-2.07857	-0.821622	0.164641	-5.99785	-0.492723	1.25229
76	Liver			Normal	(raw)	422.912	3307.97	22.5109	180.633	226.314	195.218	22.9438	4401.48	29.4403	127.077	94.6533	5.82854	366.061	34.1505	19.5394	669.173	174.517	222.948	1302.16	3169.98	1579.79	795.524	315.405	132.251	3.60395	76.665	24.3088	166.455	216.893	270.885	353.285	4388.8	4642.44	385.655	65.8592	1360.27	240.348	156.578	75.3834	192.13	612.938	3.89343	180.779	238.728
76	Liver			Tumor	(raw)	230.465	11746.2	46.9369	92.5687	481.34	280.962	11.9315	3139.4	22.1931	91.4862	125.326	4.35903	80.5402	4.40472	11.499	1597.66	161.643	179.946	2573.46	1720.47	1552.7	1235.93	236.691	43.983	4.21625	180.704	20.0962	29.6848	266.509	300.237	15.8929	7384.64	6127.79	649.384	119.404	2659.41	832.386	393.276	69.3115	165.647	328.155	4.58125	208.062	697.418
76	Liver			Fold change	FC	-2.09113	3.11601	1.82972	-2.22367	1.8664	1.26296	-2.19132	-1.59768	-1.51168	-1.58288	1.1619	-1.52373	-5.17938	-8.83519	-1.93636	2.09512	-1.23032	-1.41188	1.73426	-2.09965	-1.15944	1.36334	-1.51853	-3.42651	1.02662	2.06839	-1.37843	-6.38998	1.07827	-1.02815	-25.3314	1.47654	1.1583	1.47763	1.59098	1.71563	3.03912	2.20409	-1.23939	-1.32175	-2.12851	1.03256	1.00997	2.56361
76	Liver			Fold change (Raw limit)	FC (Nraw>=10 OR Traw>=10)	-2.09113	3.11601	1.82972	-2.22367	1.8664	1.26296	-2.19132	-1.59768	-1.51168	-1.58288	1.1619		-5.17938	-8.83519	-1.93636	2.09512	-1.23032	-1.41188	1.73426	-2.09965	-1.15944	1.36334	-1.51853	-3.42651		2.06839	-1.37843	-6.38998	1.07827	-1.02815	-25.3314	1.47654	1.1583	1.47763	1.59098	1.71563	3.03912	2.20409	-1.23939	-1.32175	-2.12851		1.00997	2.56361
77	Large intestine	rectum		Normal	(normalized)	0.713076	-3.80588	-2.63145	-1.29399	1.42198	0.0783825	-5.6651	1.91151	-2.44422	-0.749503	-2.18409	-6.28712	0.151195	-2.42747	0.0887613	1.80786	-0.130063	-1.31686	-1.54894	4.12807	2.87794	0.959537	-0.382919	-1.72434	-6.2877	-1.23703	-4.0061	-6.1914	-0.697884	0.160583	1.26496	2.32855	-3.1408	0.902927	-1.4429	2.63695	0.459564	0.22817	-0.605015	0.30982	1.32679	-5.31809	-1.18789	-0.246046
77	Large intestine	rectum		Tumor	(normalized)	1.71888	-2.61421	-2.20928	-5.17902	1.79963	0.486013	-3.83349	2.06414	-2.05231	-0.788134	-0.995171	-6.17671	0.457707	-6.1266	-1.31973	2.7057	-0.730357	-2.75308	0.921121	3.35104	2.70235	1.03456	-0.471435	-2.0483	-6.18833	-1.51708	-3.67295	-5.77436	0.0576019	-0.607104	1.18378	3.31372	-3.58991	0.722697	-0.938392	2.71393	0.211328	-0.334465	-0.824348	0.0834255	1.1452	-6.07042	-1.73079	0.896033
77	Large intestine	rectum		Normal	(raw)	669.673	29.2093	65.9266	166.601	1094.62	431.321	8.05084	1536.84	75.0621	242.987	89.8935	5.23112	453.649	75.9391	434.436	1430.3	373.295	163.981	139.614	7142.99	3002.98	794.429	313.282	123.631	5.22902	173.309	25.4243	5.58998	251.838	456.61	981.74	2051.96	46.3161	763.86	150.262	2541.02	561.757	478.511	268.583	506.373	1024.73	10.24	179.314	344.46
77	Large intestine	rectum		Tumor	(raw)	1618.67	80.3098	106.333	13.5733	1711.86	688.7	34.493	2056.34	118.554	284.756	246.689	6.79754	675.319	7.03779	196.991	3207.92	296.392	72.9399	931.13	5017.52	3200.47	1007.3	354.658	118.884	6.743	171.806	38.5529	8.98399	511.759	322.826	1117.07	4889.38	40.8371	811.482	256.591	3226.25	569.3	389.979	277.698	521.001	1087.59	7.31725	148.152	915.078
77	Large intestine	rectum		Fold change	FC	2.00806	2.28416	1.33994	-14.7745	1.29922	1.32651	3.55935	1.1116	1.31213	-1.02714	2.27982	1.07954	1.23671	-12.9882	-2.65459	1.86327	-1.51603	-2.70612	5.54067	-1.7136	-1.12943	1.05338	-1.06328	-1.25176	1.0713	-1.21423	1.25976	1.33518	1.6882	-1.70254	-1.05788	1.97955	-1.3652	-1.13306	1.41864	1.0548	-1.18775	-1.47696	-1.16419	-1.16991	-1.13413	-1.68451	-1.45689	2.20699
77	Large intestine	rectum		Fold change (Raw limit)	FC (Nraw>=10 OR Traw>=10)	2.00806	2.28416	1.33994	-14.7745	1.29922	1.32651	3.55935	1.1116	1.31213	-1.02714	2.27982		1.23671	-12.9882	-2.65459	1.86327	-1.51603	-2.70612	5.54067	-1.7136	-1.12943	1.05338	-1.06328	-1.25176		-1.21423	1.25976		1.6882	-1.70254	-1.05788	1.97955	-1.3652	-1.13306	1.41864	1.0548	-1.18775	-1.47696	-1.16419	-1.16991	-1.13413	-1.68451	-1.45689	2.20699
78.1	Liver			Normal	(normalized)	0.970216	3.42986	-4.83728	-0.764682	-0.818323	-0.485936	-4.05437	3.77214	-2.88859	-1.02872	-1.7859	-5.70145	-0.567126	-3.92129	-3.24396	1.78836	-0.366507	0.00601959	1.66684	3.70523	2.76648	1.31244	-0.286807	-1.93279	-6.13704	-1.3222	-3.10707	0.862783	-1.09049	-0.168064	-1.85185	4.46946	3.96641	0.908389	-1.42786	2.81307	-1.04706	-0.856103	-2.02408	-0.817264	0.977179	-6.03642	-0.859324	0.16503
78.1	Liver			Tumor	(normalized)	1.90501	3.94781	-1.4142	-2.94784	0.174211	0.126016	-3.4421	1.78484	-3.89213	-1.97459	-0.429485	-6.34712	0.0713825	-6.31428	-2.22304	1.91562	-1.3167	0.792041	1.84973	3.03878	1.63419	0.933022	-0.35956	-1.96745	-4.30589	-1.52043	-4.14387	-0.719836	-1.21208	0.630218	-1.82877	2.48231	-2.27357	0.28198	-1.51271	2.5977	0.426404	-1.46798	-1.55549	-0.295726	1.66384	-6.24824	-1.23042	0.359942
78.1	Liver			Normal	(raw)	537.357	2955.89	9.59475	161.438	155.546	195.847	16.5087	3747.37	37.0379	134.438	79.5409	5.27098	185.13	18.1039	28.9514	947.434	212.75	275.43	870.898	3577.53	1866.35	681.211	224.834	71.8408	3.89733	109.693	31.833	498.796	128.803	244.122	75.9867	6076.3	4287.53	514.815	101.946	1927.61	132.74	151.526	67.4356	155.66	539.957	4.17885	151.188	307.523
78.1	Liver			Tumor	(raw)	1200.06	4944.81	120.233	41.529	361.562	349.683	29.4825	1104.16	21.5821	81.5323	237.932	3.93611	336.689	4.02672	68.6338	1208.93	128.639	554.841	1154.95	2633.33	994.673	611.798	249.748	81.9366	16.2008	111.698	18.1264	194.557	138.315	495.969	90.2037	1790.57	66.2714	389.605	112.297	1939.66	430.626	115.833	109.016	261.046	1015.33	4.21535	136.568	411.238
78.1	Liver			Fold change	FC	1.91161	1.43192	10.7263	-4.54147	1.98968	1.52833	1.52866	-3.96494	-2.00491	-1.92635	2.56047	-1.56446	1.55672	-5.25245	2.02921	1.09222	-1.93214	1.72431	1.13516	-1.58715	-2.19207	-1.30081	-1.05172	-1.02432	3.55819	-1.14729	-2.05167	-2.99513	-1.08793	1.73903	1.01612	-3.96451	-75.5827	-1.54372	-1.06057	-1.161	2.77687	-1.52825	1.38376	1.43548	1.60955	-1.15815	-1.29333	1.14466
78.1	Liver			Fold change (Raw limit)	FC (Nraw>=10 OR Traw>=10)	1.91161	1.43192	10.7263	-4.54147	1.98968	1.52833	1.52866	-3.96494	-2.00491	-1.92635	2.56047		1.55672	-5.25245	2.02921	1.09222	-1.93214	1.72431	1.13516	-1.58715	-2.19207	-1.30081	-1.05172	-1.02432	3.55819	-1.14729	-2.05167	-2.99513	-1.08793	1.73903	1.01612	-3.96451	-75.5827	-1.54372	-1.06057	-1.161	2.77687	-1.52825	1.38376	1.43548	1.60955		-1.29333	1.14466
78.3	Liver			Normal	(normalized)	1.08639	4.33754	-4.67466	0.0305524	0.325166	-0.542803	-3.84006	3.89306	-2.78897	-1.24704	-1.04785	-5.80463	0.362849	-4.92839	-3.92302	1.05041	-0.325127	-0.585842	2.66335	3.57947	3.23535	1.85085	-0.98797	-1.9979	-5.77417	-1.08289	-2.61665	1.27342	0.175111	-0.0825276	-1.05438	4.71894	4.61134	0.818312	-2.25251	2.5539	0.701311	-0.704045	-1.12199	-0.778826	0.745923	-5.62039	-0.137216	0.225602
78.3	Liver			Tumor	(normalized)	2.87594	5.10357	-5.46595	-2.53299	1.06212	0.0999622	-4.28618	2.09832	-3.93524	-2.26305	0.0601416	-6.59341	-0.949622	-6.47862	-4.8419	2.13238	-0.780472	0.426542	1.7039	3.30219	1.99718	1.68835	-2.17875	-3.24513	-6.54491	-0.628248	-3.36342	-2.26445	-1.05294	0.0841026	-3.83362	2.67642	-2.71189	0.623972	-0.956357	2.68922	0.541759	-1.2786	-1.33362	-0.0448074	1.97306	-6.40302	-1.03736	0.473893
78.3	Liver			Normal	(raw)	364.692	3472.33	6.72476	175.423	215.167	117.894	11.9927	2551.64	24.8501	72.3591	83.0721	3.07271	220.861	5.64023	11.3225	355.71	137.094	114.428	1088.03	2053.14	1617.43	619.514	86.5927	42.9993	3.13828	81.079	28.0027	415.172	193.912	162.198	82.697	4523.08	4197.99	302.849	36.0428	1008.54	279.258	105.427	78.9112	100.101	288.029	3.49129	156.165	200.818
78.3	Liver			Tumor	(raw)	2492.18	11672.4	7.68102	58.6582	708.869	363.853	17.4007	1453.76	22.1927	70.7278	353.948	3.51578	175.78	3.80694	11.838	1488.49	197.647	456.286	1106.02	3348.84	1355.33	1094.16	74.9837	35.8057	3.63598	219.641	32.9872	70.659	163.632	359.875	23.8123	2170.29	51.8172	523.202	174.962	2189.63	494.22	139.939	134.703	329.114	1332.86	4.01176	165.409	471.51
78.3	Liver			Fold change	FC	3.45707	1.70058	-1.73062	-5.91158	1.66666	1.56132	-1.36237	-3.46955	-2.21341	-2.02231	2.15546	-1.72761	-2.48367	-2.92863	-1.89064	2.11693	-1.37111	2.01724	-1.94457	-1.2119	-2.35899	-1.11922	-2.28275	-2.37385	-1.70614	1.37044	-1.67803	-11.6146	-2.3425	1.12243	-6.8649	-4.11966	-160.144	-1.1442	2.45573	1.09833	-1.11694	-1.48922	-1.158	1.66327	2.34102	-1.72027	-1.86625	1.1878
78.3	Liver			Fold change (Raw limit)	FC (Nraw>=10 OR Traw>=10)	3.45707	1.70058		-5.91158	1.66666	1.56132	-1.36237	-3.46955	-2.21341	-2.02231	2.15546		-2.48367		-1.89064	2.11693	-1.37111	2.01724	-1.94457	-1.2119	-2.35899	-1.11922	-2.28275	-2.37385		1.37044	-1.67803	-11.6146	-2.3425	1.12243	-6.8649	-4.11966	-160.144	-1.1442	2.45573	1.09833	-1.11694	-1.48922	-1.158	1.66327	2.34102		-1.86625	1.1878
79	Large intestine	rectum		Normal	(normalized)	0.956142	-4.16239	-2.63553	-2.24745	1.45547	-0.191402	-4.61169	1.8727	-2.37027	-0.771578	-2.10239	-6.52571	0.471783	-1.86246	0.123459	1.96178	0.024786	-1.24933	0.302664	3.94588	2.63616	0.154139	0.534612	-1.2529	-5.45738	-1.68511	-4.13869	-6.41822	-0.635672	0.507216	1.35167	2.45105	-1.07813	0.748366	-1.95765	2.75302	-0.109487	-0.225633	-0.636025	0.121697	1.59509	-5.23171	-1.31425	-0.162723
79	Large intestine	rectum		Tumor	(normalized)	1.4523	0.243614	-2.68579	-2.57276	1.52607	0.345125	-3.99391	1.53783	-2.15505	-1.78438	-0.682752	-6.18979	1.06192	-6.44666	-3.0259	2.49568	-0.819251	-2.96787	1.03111	3.08298	2.24537	1.4631	0.372797	-1.66409	-6.6589	-1.50976	-3.08441	-3.83639	0.00960731	-0.715628	4.51999	2.32893	-2.12761	0.63625	-0.698427	3.03961	-0.313267	-0.828671	-0.253443	0.77452	2.64449	-4.03477	-1.59266	0.279662
79	Large intestine	rectum		Normal	(raw)	992.534	28.5701	82.3274	107.738	1403	448.023	20.9248	1873.52	98.9451	299.674	119.133	5.55245	709.477	140.69	557.292	1992.85	520.45	215.195	630.999	7883.99	3180.39	569.27	741.057	214.663	11.6435	159.092	29.0434	5.98191	329.277	727.118	1305.6	2797.42	242.308	859.406	131.706	3448.72	474.197	437.518	329.196	556.612	1545.56	13.6149	205.726	457.018
79	Large intestine	rectum		Tumor	(raw)	1200.13	519.251	68.1615	73.7164	1263.09	557.103	27.5267	1273.43	98.4706	127.318	273.221	6.00801	915.611	5.02809	53.8462	2473.53	248.555	56.0561	896.267	3716.3	2079.53	1209.14	567.891	138.389	4.34024	154.013	51.7062	30.7025	441.504	267.065	10062.2	2203.53	100.362	681.667	270.268	3606.24	352.971	246.938	367.916	750.233	2742.29	26.7581	145.413	532.389
79	Large intestine	rectum		Fold change	FC	1.41045	21.2002	-1.03545	-1.25293	1.05015	1.45048	1.53451	-1.26127	1.16088	-2.01783	2.67519	1.26218	1.50539	-23.9874	-8.87262	1.44783	-1.79507	-3.29104	1.65685	-1.81869	-1.31111	2.47763	-1.11869	-1.32979	-2.29982	1.12924	2.07668	5.987	1.56404	-2.33406	8.98998	-1.08833	-2.06978	-1.08081	2.39367	1.21975	-1.15171	-1.51891	1.30367	1.57224	2.06968	2.29253	-1.21286	1.35885
79	Large intestine	rectum		Fold change (Raw limit)	FC (Nraw>=10 OR Traw>=10)	1.41045	21.2002	-1.03545	-1.25293	1.05015	1.45048	1.53451	-1.26127	1.16088	-2.01783	2.67519		1.50539	-23.9874	-8.87262	1.44783	-1.79507	-3.29104	1.65685	-1.81869	-1.31111	2.47763	-1.11869	-1.32979	-2.29982	1.12924	2.07668	5.987	1.56404	-2.33406	8.98998	-1.08833	-2.06978	-1.08081	2.39367	1.21975	-1.15171	-1.51891	1.30367	1.57224	2.06968	2.29253	-1.21286	1.35885
80.2	Melanoma	soft tissue		Normal	(normalized)	-5.73821	-3.71249	-2.81698	-3.02297	1.13611	-0.308251	-3.29863	1.73635	-3.44192	-1.58281	0.777485	-6.22086	0.552968	-4.90291	-3.7044	2.15226	0.469827	-2.23092	-3.10189	4.22418	3.85807	2.1287	-0.334169	-0.909645	-6.14132	-1.74775	-3.36711	3.17337	0.0292754	0.867442	1.24072	3.11935	2.21807	2.0062	-1.07388	3.24513	0.704571	-0.615065	1.15231	0.181736	3.14009	-6.03786	-0.538625	-0.453346
80.2	Melanoma	soft tissue		Tumor	(normalized)	-3.75263	-4.51714	-2.74138	-3.25003	0.870667	2.61795	-2.69225	0.782186	-4.34339	-1.58854	-0.408302	-6.26742	1.10544	-6.93344	-2.67561	2.06323	-1.43356	-0.747749	-1.14243	2.48541	2.50151	1.26603	1.86189	0.746934	-0.24953	-0.913427	-4.20917	-5.33655	-1.1954	0.0248852	0.966908	4.43592	-2.50247	0.165545	-1.65479	2.63111	0.862318	0.463716	-0.724609	-0.280892	1.07873	-5.52689	-1.45427	1.16446
80.2	Melanoma	soft tissue		Normal	(raw)	3.75998	15.3105	28.4816	24.6918	441.124	162.094	20.3973	668.731	18.4687	67.0015	344.037	2.69087	294.455	6.70864	15.3965	892.183	277.965	42.7548	23.3774	3751.14	2910.41	877.727	159.208	106.839	2.8434	59.7631	19.4516	1810.67	204.82	366.171	474.3	1744.12	933.821	806.278	95.3426	1903.01	327.081	131.04	446.108	227.649	1769.37	3.0548	138.171	146.584
80.2	Melanoma	soft tissue		Tumor	(raw)	30.9173	18.1996	62.3184	43.8025	761.994	2558.21	64.4772	716.665	20.5288	138.566	314.01	5.40969	896.654	3.40942	65.2254	1741.6	154.28	248.176	188.777	2333.66	2359.85	1002.23	1514.74	699.365	350.541	221.251	22.5304	10.3132	181.971	423.98	814.559	9019.85	73.5421	467.4	132.347	2581.66	757.597	574.707	252.189	343.003	880.208	9.03847	152.081	934.099
80.2	Melanoma	soft tissue		Fold change	FC	3.96023	-1.74672	1.0538	-1.17044	-1.202	7.60105	1.52243	-1.93746	-1.86797	-1.00398	-2.27488	-1.0328	1.46659	-4.08554	2.04032	-1.06366	-3.74091	2.79563	3.88917	-3.33751	-2.56074	-1.81839	4.58225	3.15268	59.3751	1.78302	-1.7926	-364.538	-2.33703	-1.79322	-1.209	2.49073	-26.3648	-3.58173	-1.49579	-1.53052	1.11554	2.11225	-3.67291	-1.37805	-4.17378	1.42501	-1.88642	3.06909
80.2	Melanoma	soft tissue		Fold change (Raw limit)	FC (Nraw>=10 OR Traw>=10)	3.96023	-1.74672	1.0538	-1.17044	-1.202	7.60105	1.52243	-1.93746	-1.86797	-1.00398	-2.27488		1.46659		2.04032	-1.06366	-3.74091	2.79563	3.88917	-3.33751	-2.56074	-1.81839	4.58225	3.15268	59.3751	1.78302	-1.7926	-364.538	-2.33703	-1.79322	-1.209	2.49073	-26.3648	-3.58173	-1.49579	-1.53052	1.11554	2.11225	-3.67291	-1.37805	-4.17378		-1.88642	3.06909
82	Large intestine	colon		Normal	(normalized)	-2.1103	-3.28723	-2.4614	-2.38325	3.05072	0.554757	-3.83906	2.3178	-3.80835	-0.958375	-0.907336	-6.1899	2.87564	-0.42158	-0.254567	1.83062	-0.113081	1.26759	-0.551805	2.47822	3.09222	1.47432	2.7845	1.5367	-2.57687	-1.45694	-5.12193	-5.98957	0.284405	1.10191	2.65034	3.45754	0.966273	0.505386	-1.21284	2.70331	0.57221	-0.162172	-0.0854988	0.166076	2.76549	-5.97946	-0.611	0.794793
82	Large intestine	colon		Tumor	(normalized)	0.783253	-0.898553	-1.6523	-4.43008	1.63937	0.264466	-4.74506	1.75154	-3.26241	-1.66095	-0.992452	-6.97863	-0.30608	-2.44856	-1.64861	3.05471	-1.34984	-4.02943	0.813322	2.91525	2.92055	0.817914	-1.5483	-2.93624	-6.97978	-1.88599	-3.92341	-5.42279	-0.218052	-0.499058	6.57018	2.91958	-6.1142	0.417345	-1.70867	2.86916	0.0569382	0.473327	-0.759612	0.237385	1.63907	-6.79611	-1.47572	0.0876675
82	Large intestine	colon		Normal	(raw)	72.6245	32.1211	56.9364	60.1057	2598.39	460.621	21.9116	1563.41	22.3829	161.379	167.19	4.29537	2301.44	234.119	262.853	1115.36	289.938	754.969	213.912	1747.29	2674.22	871.283	2160.54	909.785	52.5569	114.225	9.00517	4.93521	381.909	673.058	1968.69	3444.83	612.665	445.125	135.283	2042.32	466.228	280.238	295.534	351.835	2132.27	4.96991	205.313	544.004
82	Large intestine	colon		Tumor	(raw)	775.401	241.687	143.335	20.9005	1403.6	541.198	16.8012	1517.08	46.9525	142.478	226.457	3.57246	364.422	82.5377	143.702	3743.73	176.768	27.5908	791.732	3398.76	3411.28	794.256	154.049	58.8635	3.5696	121.9	29.6948	10.5032	387.35	318.796	42812	3408.98	6.50409	601.696	137.843	3291.91	468.688	625.503	266.12	531.134	1403.31	4.05426	161.998	478.778
82	Large intestine	colon		Fold change	FC	7.43096	5.23678	1.75212	-4.13197	-2.65985	-1.22289	-1.87384	-1.48069	1.45997	-1.6274	-1.06077	-1.72755	-9.07389	-4.07552	-2.62814	2.33609	-2.35668	-39.3155	2.57599	1.35381	-1.12636	-1.57615	-20.1513	-22.2071	-21.1548	-1.34635	2.29504	1.48122	-1.41662	-3.03346	15.1353	-1.45191	-135.343	-1.06293	-1.41013	1.12183	-1.42926	1.55347	-1.59562	1.05067	-2.18317	-1.76131	-1.82098	-1.63255
82	Large intestine	colon		Fold change (Raw limit)	FC (Nraw>=10 OR Traw>=10)	7.43096	5.23678	1.75212	-4.13197	-2.65985	-1.22289	-1.87384	-1.48069	1.45997	-1.6274	-1.06077		-9.07389	-4.07552	-2.62814	2.33609	-2.35668	-39.3155	2.57599	1.35381	-1.12636	-1.57615	-20.1513	-22.2071	-21.1548	-1.34635	2.29504	1.48122	-1.41662	-3.03346	15.1353	-1.45191	-135.343	-1.06293	-1.41013	1.12183	-1.42926	1.55347	-1.59562	1.05067	-2.18317		-1.82098	-1.63255
83	Large intestine	colon		Normal	(normalized)	1.2935	-3.63718	-2.38799	-3.15915	1.64551	-0.0695572	-4.46455	1.9838	-2.20351	-0.817693	-1.58499	-6.78818	-0.0847492	-4.13851	-0.672833	1.88495	-0.408443	-1.70286	-2.54834	3.90866	2.80058	0.0842924	-1.11442	-2.16842	-6.81102	-1.75722	-3.90408	-6.59957	-0.609526	0.197839	0.0739317	3.24979	-3.26629	1.90859	-1.20456	2.89298	0.144723	0.203759	-0.578673	0.355671	1.54631	-4.97787	-1.59725	-0.238959
83	Large intestine	colon		Tumor	(normalized)	-1.46623	-3.778	-2.46489	-3.89327	1.33148	0.286286	-3.08273	1.24641	-2.60467	-1.79523	-1.50724	-5.8377	1.55417	-6.41911	-0.244782	1.8198	-1.55297	-1.17822	-0.902824	2.77016	2.56244	0.753764	0.49344	-0.808663	-6.49033	-1.35453	-4.17293	-3.59098	-0.0142422	-0.186279	1.71479	3.23606	-2.71159	0.55999	-1.39956	2.70905	-0.331167	-0.39848	-0.62196	-0.287391	2.00532	-3.89625	-1.67971	0.378372
83	Large intestine	colon		Normal	(raw)	1058.38	34.7025	82.4908	48.3352	1350.86	411.455	19.5568	1707.83	93.7429	244.969	143.923	3.90675	407.145	24.5159	270.844	1594.73	325.318	132.632	73.8132	6484.64	3008.28	457.758	199.428	96.0513	3.84538	127.728	28.8415	4.4524	282.993	495.241	454.483	4107.19	44.8756	1621.08	187.35	3207.27	477.34	497.278	289.11	552.496	1261.09	13.7017	142.706	365.871
83	Large intestine	colon		Tumor	(raw)	123.08	24.7899	61.597	22.8863	855.815	414.711	40.1393	806.809	55.9091	97.9825	119.63	5.94624	998.656	3.97393	286.998	1200.55	115.898	150.275	181.881	2319.88	2008.8	573.417	478.746	194.148	3.78253	132.987	18.8534	28.221	336.727	298.875	1116.27	3204.18	51.9152	501.348	128.901	2223.68	270.317	257.995	220.972	278.645	1365.29	22.839	106.15	442.045
83	Large intestine	colon		Fold change	FC	-6.77269	-1.10253	-1.05475	-1.66338	-1.24318	1.27973	2.60596	-1.66716	-1.32057	-1.9691	1.05537	1.93252	3.11432	-4.85881	1.34542	-1.04619	-2.21073	1.43858	3.1286	-2.20153	-1.17946	1.59049	3.048	2.56641	1.24893	1.32196	-1.20485	8.04776	1.51077	-1.30506	3.11852	-1.00956	1.46886	-2.54664	-1.14473	-1.13597	-1.39078	-1.51807	-1.03046	-1.56164	1.37459	2.1164	-1.05882	1.53404
83	Large intestine	colon		Fold change (Raw limit)	FC (Nraw>=10 OR Traw>=10)	-6.77269	-1.10253	-1.05475	-1.66338	-1.24318	1.27973	2.60596	-1.66716	-1.32057	-1.9691	1.05537		3.11432	-4.85881	1.34542	-1.04619	-2.21073	1.43858	3.1286	-2.20153	-1.17946	1.59049	3.048	2.56641		1.32196	-1.20485	8.04776	1.51077	-1.30506	3.11852	-1.00956	1.46886	-2.54664	-1.14473	-1.13597	-1.39078	-1.51807	-1.03046	-1.56164	1.37459	2.1164	-1.05882	1.53404
84	Liver			Normal	(normalized)	-0.34623	2.98095	-5.39513	-0.585953	0.179917	-0.587123	-3.69676	3.82096	-3.79703	-1.05921	-0.794208	-6.0898	-0.0125642	-3.79198	-3.29161	1.19081	-0.971487	-0.583946	-0.187814	3.653	2.91349	1.43974	-0.115649	-1.57326	-6.07513	-0.965267	-4.26097	-0.837306	0.0415764	-0.481296	-1.40241	4.38675	4.38928	1.24959	-1.5222	2.80694	0.0456495	-0.139768	-1.54429	-0.585366	0.405432	-5.87819	-0.697633	0.29794
84	Liver			Tumor	(normalized)	0.874708	2.40994	-3.66349	-3.52026	0.622079	-0.08144	-4.3926	2.2756	-2.77353	-0.454393	-2.1816	-6.07931	-1.33083	-6.59062	-4.91955	1.40105	-1.42036	0.937982	2.34398	2.76516	3.08272	0.932733	-1.89712	-2.40426	-6.6906	-0.617277	-4.00331	-2.93717	0.504517	-0.174125	-6.50995	2.86523	3.04162	0.0776453	-2.10056	2.87071	0.667351	0.818867	-0.80792	-0.201649	0.987395	-5.52117	-1.00527	1.29127
84	Liver			Normal	(raw)	198.225	1989.48	5.98808	167.878	285.46	167.742	19.4334	3561.29	18.1285	120.929	145.313	3.69974	249.805	18.1922	25.7342	575.248	128.51	168.112	221.231	3169.9	1898.59	683.579	232.579	84.6812	3.73757	129.065	13.1433	141.036	259.358	180.509	95.3271	5271.42	5280.67	599.166	87.7316	1763.42	260.091	228.723	86.3986	167.947	333.758	4.28422	155.373	309.794
84	Liver			Tumor	(raw)	702.15	2035.07	30.2202	33.3744	589.36	361.91	18.2311	1854.13	56.0015	279.467	84.4091	5.66319	152.229	3.97322	12.6527	1011.29	143.069	733.63	1944.12	2603.24	3244.19	730.966	102.808	72.3375	3.7072	249.63	23.8781	49.9965	543.239	339.39	4.20171	2790.2	3153.08	404.101	89.2861	2800.83	608.148	675.491	218.73	332.977	759.193	8.33834	190.765	937.188
84	Liver			Fold change	FC	2.33098	-1.48556	3.32106	-7.64388	1.35864	1.4198	-1.61983	-2.91876	2.03285	1.52078	-2.61606	1.0073	-2.49366	-6.95783	-3.09071	1.15688	-1.36498	2.87175	5.78289	-1.85039	1.12446	-1.4211	-3.43776	-1.77892	-1.53206	1.27279	1.19554	-4.28669	1.37835	1.23728	-34.4764	-2.87094	-2.54499	-2.25315	-1.49315	1.0452	1.53869	1.94347	1.66598	1.3047	1.49689	1.28078	-1.23768	1.99077
84	Liver			Fold change (Raw limit)	FC (Nraw>=10 OR Traw>=10)	2.33098	-1.48556	3.32106	-7.64388	1.35864	1.4198	-1.61983	-2.91876	2.03285	1.52078	-2.61606		-2.49366	-6.95783	-3.09071	1.15688	-1.36498	2.87175	5.78289	-1.85039	1.12446	-1.4211	-3.43776	-1.77892		1.27279	1.19554	-4.28669	1.37835	1.23728	-34.4764	-2.87094	-2.54499	-2.25315	-1.49315	1.0452	1.53869	1.94347	1.66598	1.3047	1.49689		-1.23768	1.99077
85	Large intestine	rectum		Normal	(normalized)	1.08158	-4.15819	-3.07761	-0.64858	1.4177	-0.320763	-4.10004	1.96211	-2.01092	-0.802083	-2.22854	-6.61576	-0.634994	-3.44495	-0.449024	1.65338	-0.325263	-2.20769	-2.36795	4.19407	2.92658	0.865528	-1.2767	-2.1011	-6.55866	-1.24382	-3.26237	-5.8881	-0.794535	0.565183	0.255047	2.68278	-3.95534	1.04493	-1.98549	3.06301	0.619517	0.0354433	-0.786123	0.037528	1.08313	-6.45739	-1.73467	0.136669
85	Large intestine	rectum		Tumor	(normalized)	-2.93014	-2.75603	-2.52717	-4.68564	0.490013	-0.699497	-4.43372	2.26038	-2.73474	-1.23643	-2.09394	-6.69999	0.693891	-6.66108	-2.29938	2.34207	-1.07566	-3.64102	0.117647	2.78665	2.07145	1.04086	0.123562	-1.70536	-6.70881	-1.76318	-3.69348	-3.81561	-0.365616	0.439985	1.78031	3.12827	-3.01845	-0.134759	-1.12579	3.03012	-0.420963	-0.411832	-0.684281	-0.362371	2.04204	-5.22824	-2.07308	0.980833
85	Large intestine	rectum		Normal	(raw)	865.017	22.8928	48.4155	260.733	1091.97	327.249	23.8344	1592.55	101.412	234.416	87.2128	4.16769	263.2	37.5323	299.411	1285.75	326.23	88.4827	79.1798	7481.35	3107.6	744.711	168.699	95.2672	4.33597	172.588	42.5958	6.90151	235.645	604.749	487.769	2624.44	26.3488	843.321	103.215	3415.83	627.959	418.897	237.023	419.503	865.95	4.65125	122.815	449.344
85	Large intestine	rectum		Tumor	(raw)	53.8844	60.7965	71.2478	15.959	576.811	252.904	19.0039	1967.73	61.7002	174.309	96.2025	3.95026	664.365	4.05824	83.4337	2082.36	194.858	32.9206	445.595	2833.93	1726.21	844.994	447.425	125.939	3.9262	120.991	31.7451	29.1684	318.76	557.152	1410.75	3591.11	50.6851	374.075	188.203	3354.91	306.762	308.71	255.585	319.477	1691.37	10.9564	97.6037	810.559
85	Large intestine	rectum		Fold change	FC	-16.1305	2.64297	1.46454	-16.4164	-1.90223	-1.3002	-1.26023	1.22967	-1.65155	-1.3513	1.09779	-1.06012	2.51208	-9.29296	-3.6059	1.61181	-1.68225	-2.70071	5.60066	-2.65264	-1.80892	1.12922	2.63949	1.31562	-1.10969	-1.43332	-1.34827	4.20613	1.34622	-1.09066	2.87838	1.36177	1.9144	-2.26528	1.81466	-1.02306	-2.05691	-1.36346	1.07314	-1.31942	1.94383	2.34429	-1.26436	1.79522
85	Large intestine	rectum		Fold change (Raw limit)	FC (Nraw>=10 OR Traw>=10)	-16.1305	2.64297	1.46454	-16.4164	-1.90223	-1.3002	-1.26023	1.22967	-1.65155	-1.3513	1.09779		2.51208	-9.29296	-3.6059	1.61181	-1.68225	-2.70071	5.60066	-2.65264	-1.80892	1.12922	2.63949	1.31562		-1.43332	-1.34827	4.20613	1.34622	-1.09066	2.87838	1.36177	1.9144	-2.26528	1.81466	-1.02306	-2.05691	-1.36346	1.07314	-1.31942	1.94383	2.34429	-1.26436	1.79522
86	Large intestine	colon		Normal	(normalized)	-2.01268	-4.03998	-2.59314	-3.04258	2.7926	0.313932	-3.64692	2.17253	-1.62613	-0.343	-0.776868	-4.71633	3.19615	0.925472	-0.342567	2.15704	0.549631	1.37293	-0.438109	2.49374	3.30108	0.150618	3.18894	1.61677	-2.83889	-1.51206	-3.55843	-4.12404	0.545006	1.3974	0.908082	3.06345	1.54471	0.0968857	-1.32363	2.62231	0.669437	-0.110311	0.120696	0.401002	3.09184	-5.97309	-0.602308	1.33432
86	Large intestine	colon		Tumor	(normalized)	-1.07193	-4.24858	-2.30618	-3.83142	1.51611	0.522565	-4.58458	1.81015	-2.24104	-1.80096	-1.62316	-5.56357	1.52653	-5.75836	-1.30113	1.97344	-0.784602	-2.03469	0.7301	3.12655	2.52883	0.379063	0.87376	-1.17255	-6.62259	-1.56305	-4.09805	-0.726799	-0.393548	-0.172979	2.61986	2.69581	-1.04003	0.424389	-1.42424	2.78942	0.0717573	-0.324815	-0.294091	0.0370617	2.16539	-4.61519	-1.32253	0.0483074
86	Large intestine	colon		Normal	(raw)	67.4354	16.5428	45.0977	33.0262	1885.48	338.274	21.7237	1226.77	88.156	214.542	158.82	10.3516	2494.04	516.845	214.606	1213.66	398.31	704.79	200.855	1532.7	2682.2	302.069	2481.6	834.571	38.0343	95.4089	23.0978	15.6065	397.035	716.843	510.653	2274.86	793.907	291.026	108.721	1675.56	432.799	252.092	295.869	359.318	2320.07	4.33198	179.247	686.178
86	Large intestine	colon		Tumor	(raw)	207.741	22.975	88.3033	30.6785	1249.1	627.354	18.2016	1531.49	92.3814	125.332	141.77	9.23427	1258.16	8.06802	177.225	1715.03	253.522	106.587	724.414	3814.08	2520.35	567.956	800.264	193.746	4.43206	147.802	25.5017	263.886	332.457	387.376	2684.48	2829.6	212.385	586.083	162.729	3019.28	458.993	348.679	356.184	448.087	1959.09	17.8195	174.616	451.593
86	Large intestine	colon		Fold change	FC	1.91952	-1.15556	1.22007	-1.72768	-2.4225	1.15559	-1.91542	-1.28555	-1.53146	-2.7472	-1.79788	-1.79905	-3.18131	-102.809	-1.94338	-1.13571	-2.52141	-10.612	2.24733	1.55057	-1.70793	1.17157	-4.97666	-6.91305	-13.7724	-1.03597	-1.45358	10.5359	-1.91661	-2.96982	3.27564	-1.29023	-5.99907	1.25484	-1.07223	1.1228	-1.51328	-1.16031	-1.3331	-1.28694	-1.90059	2.56312	-1.64744	-2.43853
86	Large intestine	colon		Fold change (Raw limit)	FC (Nraw>=10 OR Traw>=10)	1.91952	-1.15556	1.22007	-1.72768	-2.4225	1.15559	-1.91542	-1.28555	-1.53146	-2.7472	-1.79788	-1.79905	-3.18131	-102.809	-1.94338	-1.13571	-2.52141	-10.612	2.24733	1.55057	-1.70793	1.17157	-4.97666	-6.91305	-13.7724	-1.03597	-1.45358	10.5359	-1.91661	-2.96982	3.27564	-1.29023	-5.99907	1.25484	-1.07223	1.1228	-1.51328	-1.16031	-1.3331	-1.28694	-1.90059	2.56312	-1.64744	-2.43853
88	Lung		adenocarcinoma	Normal	(normalized)	-0.309076	-3.196	-2.52995	-2.6211	1.45822	0.435365	-3.53829	1.67619	-3.64678	-1.4373	-1.11117	-6.1685	1.61139	-2.40186	-0.231625	1.66912	-0.129666	-0.253962	0.979275	3.14234	2.52295	0.301311	1.28265	-0.103609	-6.11233	-1.60958	-3.78415	-5.97732	-0.792483	0.327065	1.95201	3.75997	0.0835896	0.300562	-1.28412	2.43127	-0.07267	0.279552	-0.269227	-0.197662	2.50882	-5.35411	-0.744137	-0.372906
88	Lung		adenocarcinoma	Tumor	(normalized)	-2.46265	-2.75496	-3.02481	-3.27328	0.954445	0.688788	-2.88589	1.18103	-3.75261	-1.50051	-1.48307	-5.56759	0.807885	-2.95929	-1.53411	2.09537	-0.363633	-0.693217	0.29038	3.11796	2.3481	-0.0368242	0.997407	-0.698256	-6.55207	-1.62132	-3.68781	-3.53071	-1.11076	0.158313	1.01665	4.0159	-0.465895	0.0839462	-1.20772	2.30553	-0.594917	-0.0762501	-0.876654	-0.0302563	2.69739	-5.36669	-1.06896	-0.23234
88	Lung		adenocarcinoma	Normal	(raw)	368.941	49.8776	79.142	74.2967	1255.93	618.096	39.3428	1460.77	36.4928	168.782	211.594	6.35467	1396.61	86.4899	389.289	1453.63	417.796	383.308	901.134	4035.88	2627.12	563.251	1112.03	425.411	6.60697	149.785	33.1784	7.25514	263.899	573.396	1768.53	6192.43	484.352	562.958	187.689	2465.39	434.633	554.819	379.274	398.562	2601.52	11.1751	272.892	352.974
88	Lung		adenocarcinoma	Tumor	(raw)	76.8681	62.7701	52.062	43.8252	821.099	683.006	57.3243	960.739	31.4362	149.755	151.576	8.93444	741.782	54.481	146.307	1810.71	329.317	262.059	518.193	3678.57	2157.38	413.041	845.918	261.146	4.51553	137.725	32.8803	36.663	196.204	472.863	857.275	6854.66	306.782	449.106	183.45	2094.65	280.537	401.907	230.77	414.926	2748.36	10.2694	201.972	360.693
88	Lung		adenocarcinoma	Fold change	FC	-4.4493	1.35758	-1.40918	-1.57154	-1.41792	1.19203	1.57178	-1.40947	-1.07611	-1.04478	-1.29406	1.51668	-1.74534	-1.47164	-2.46653	1.34373	-1.17606	-1.3559	-1.61205	-1.01704	-1.12884	-1.26412	-1.21862	-1.5101	-1.35636	-1.00817	1.06906	5.45132	-1.24684	-1.12409	-1.91238	1.19411	-1.46356	-1.162	1.05439	-1.09107	-1.43619	-1.2797	-1.52354	1.12304	1.13964	-1.00876	-1.25251	1.10234
88	Lung		adenocarcinoma	Fold change (Raw limit)	FC (Nraw>=10 OR Traw>=10)	-4.4493	1.35758	-1.40918	-1.57154	-1.41792	1.19203	1.57178	-1.40947	-1.07611	-1.04478	-1.29406		-1.74534	-1.47164	-2.46653	1.34373	-1.17606	-1.3559	-1.61205	-1.01704	-1.12884	-1.26412	-1.21862	-1.5101		-1.00817	1.06906	5.45132	-1.24684	-1.12409	-1.91238	1.19411	-1.46356	-1.162	1.05439	-1.09107	-1.43619	-1.2797	-1.52354	1.12304	1.13964	-1.00876	-1.25251	1.10234
89	Head&neck			Normal	(normalized)	-2.7025	-4.4681	-2.69687	-2.27687	1.79116	0.330427	-3.66581	1.19507	-3.48982	-1.29808	-1.04108	-6.93888	0.474471	-4.31643	-3.30418	1.86314	0.852488	-2.41443	0.795989	2.70661	2.16269	1.5206	1.32473	0.617922	-5.93898	-1.47178	-3.45919	-5.59692	-0.618246	0.148028	-1.16382	3.11118	0.749049	0.672018	-1.32409	2.35592	0.180213	0.224081	-0.141463	-0.0127916	1.22501	-6.86446	-1.19889	0.196807
89	Head&neck			Tumor	(normalized)	-1.7531	-2.8252	-2.76731	-3.16943	1.54993	1.0362	-2.66706	0.962165	-3.73924	-1.47521	-1.62571	-7.24729	1.10744	-4.16038	-2.95478	1.92864	0.990796	-0.40373	-0.519436	2.7799	2.17837	0.410398	1.4072	0.431141	-7.19975	-1.78672	-3.57669	-1.33475	-0.896032	0.271863	-0.900941	3.40897	0.430889	0.407427	-1.26369	2.40053	-0.0296345	0.435875	-0.0710201	0.314469	2.72025	-4.95538	-1.21782	-0.058651
89	Head&neck			Normal	(raw)	67.2466	19.7776	67.5098	90.323	1514.95	550.393	34.4895	1002.21	38.964	178.009	212.72	3.56774	608.183	21.97	44.3147	1592.45	790.367	82.1085	760.013	2857.43	1959.92	1255.89	1096.45	671.765	7.13499	157.818	39.8002	9.04408	285.163	485.027	195.371	3782.35	735.683	697.432	174.83	2240.82	495.968	511.281	396.844	433.864	1023.22	3.75661	190.679	501.706
89	Head&neck			Tumor	(raw)	138.279	65.7691	68.462	51.8081	1364.8	955.913	73.3885	908.097	34.9034	167.653	151.044	3.06789	1004.31	26.0671	60.1196	1774.48	926.299	352.336	325.182	3201.29	2109.82	619.49	1236.23	628.461	3.17067	135.094	39.0663	184.796	250.472	562.77	249.621	4951.03	628.351	618.215	194.126	2461.07	456.637	630.527	443.724	579.638	3071.63	15.0236	200.397	447.544
89	Head&neck			Fold change	FC	1.93107	3.12292	-1.05004	-1.85647	-1.182	1.63101	1.99827	-1.1752	-1.18873	-1.13063	-1.49966	-1.23834	1.55076	1.11423	1.27403	1.04645	1.10061	4.02978	-2.48876	1.05211	1.01093	-2.15876	1.05883	-1.13822	-2.39624	-1.24396	-1.08485	19.1885	-1.21233	1.08963	1.19987	1.22927	-1.24674	-1.2013	1.04275	1.03141	-1.15657	1.15813	1.05004	1.25463	2.81912	3.75571	-1.01321	-1.19371
89	Head&neck			Fold change (Raw limit)	FC (Nraw>=10 OR Traw>=10)	1.93107	3.12292	-1.05004	-1.85647	-1.182	1.63101	1.99827	-1.1752	-1.18873	-1.13063	-1.49966		1.55076	1.11423	1.27403	1.04645	1.10061	4.02978	-2.48876	1.05211	1.01093	-2.15876	1.05883	-1.13822		-1.24396	-1.08485	19.1885	-1.21233	1.08963	1.19987	1.22927	-1.24674	-1.2013	1.04275	1.03141	-1.15657	1.15813	1.05004	1.25463	2.81912	3.75571	-1.01321	-1.19371
90	Pancreas			Normal	(normalized)	-1.31074	-4.07768	-2.77567	-2.62721	1.58203	0.77384	-2.5077	2.70514	-2.6664	-1.48085	-1.72995	-6.48959	1.46181	-0.637744	-0.693741	1.62324	-0.909009	-0.820531	-1.94953	2.6568	2.54606	1.39555	2.02885	1.13242	-6.38778	-1.76303	-3.46001	-6.26933	-0.944551	0.650739	2.98826	3.3872	1.69561	0.346501	-1.13669	2.39395	0.0886669	-0.607786	-0.516062	-0.28257	3.33715	-4.49872	-0.943809	0.298486
90	Pancreas			Tumor	(normalized)	-4.71463	-3.68593	-4.11637	-5.18184	1.51021	0.735075	-4.07826	1.98625	-2.81666	-1.66482	-1.83969	-6.77432	1.54273	-6.63473	-3.95384	2.33149	-1.18425	-2.7529	2.2677	3.35948	2.88233	0.775157	1.10883	-0.790972	-6.68872	-1.35512	-3.76362	-0.532817	-0.344825	-0.149961	3.20997	4.41014	-0.583653	0.519029	-1.65312	3.03902	0.136935	-1.22763	-0.937754	0.548816	2.30384	-6.57718	-1.38929	-0.446802
90	Pancreas			Normal	(raw)	173.987	25.5613	63.0271	69.8586	1292.19	737.968	75.8921	2814.59	67.9864	154.635	130.113	4.80316	1188.87	277.401	266.84	1329.63	229.853	244.39	111.743	2721.85	2520.74	1135.51	1761.3	946.194	5.15437	127.164	39.2213	5.59543	224.259	677.611	3424.86	4515.82	1398.03	548.777	196.296	2268.5	458.965	283.222	301.813	354.835	4361.86	19.0914	224.375	530.813
90	Pancreas			Tumor	(raw)	21.5941	44.0558	32.6909	15.6203	1615.09	943.753	33.566	2246.46	80.4784	178.821	158.407	5.1797	1651.91	5.70592	36.5893	2853.83	249.507	84.1149	2730.39	5819.45	4180.68	970.34	1222.84	327.697	5.49635	221.639	41.7462	391.909	446.453	511.017	5246.56	12054.9	378.339	812.497	180.277	4660.3	623.448	242.117	295.997	829.447	2799.64	5.93816	216.451	415.985
90	Pancreas			Fold change	FC	-10.5845	1.31199	-2.53274	-5.87518	-1.05104	-1.02723	-2.97021	-1.64591	-1.10977	-1.136	-1.07904	-1.21818	1.05769	-63.8664	-9.5805	1.63383	-1.2102	-3.81681	18.6001	1.62752	1.26249	-1.5373	-1.89214	-3.79313	-1.23194	1.32676	-1.23423	53.3165	1.51543	-1.74195	1.16612	2.03205	-4.85429	1.12703	-1.43042	1.56381	1.03402	-1.53671	-1.3395	1.77939	-2.04673	-4.22355	-1.36177	-1.67631
90	Pancreas			Fold change (Raw limit)	FC (Nraw>=10 OR Traw>=10)	-10.5845	1.31199	-2.53274	-5.87518	-1.05104	-1.02723	-2.97021	-1.64591	-1.10977	-1.136	-1.07904		1.05769	-63.8664	-9.5805	1.63383	-1.2102	-3.81681	18.6001	1.62752	1.26249	-1.5373	-1.89214	-3.79313		1.32676	-1.23423	53.3165	1.51543	-1.74195	1.16612	2.03205	-4.85429	1.12703	-1.43042	1.56381	1.03402	-1.53671	-1.3395	1.77939	-2.04673	-4.22355	-1.36177	-1.67631
91.1	Large intestine	cecum		Normal	(normalized)	-1.32334	-3.69272	-1.86539	-2.71322	1.39714	-0.0997644	-4.81342	1.68146	-3.72626	-1.27904	-1.46752	-6.3821	-0.179063	-6.26392	-0.637028	1.57206	-0.934569	-2.44259	-2.25959	3.28586	2.85545	-0.201995	-1.24972	-1.60896	-6.31062	-1.35181	-3.03809	-5.27974	-0.450643	0.0930119	0.779276	2.74463	-1.32989	1.19932	-2.08393	3.31241	-0.263863	-0.329322	-0.654195	0.0121241	1.82687	-5.83081	-1.38444	0.356614
91.1	Large intestine	cecum		Tumor	(normalized)	-0.714163	-4.52223	-2.33753	-4.42438	1.85981	0.22875	-4.6771	2.05814	-2.5005	-1.80553	-1.97605	-7.24811	0.960526	-7.1389	-1.92643	2.57529	-1.01761	-4.34866	1.00388	2.58138	3.14898	0.78171	-0.15181	-1.98647	-7.18688	-1.19794	-4.13759	-2.75885	0.24004	-0.266182	1.40427	2.35122	-1.93428	1.11517	-1.76268	2.85701	-0.0717878	0.349719	-0.561059	0.0305195	1.88517	-6.71675	-1.44726	0.00239277
91.1	Large intestine	cecum		Normal	(raw)	109.08	21.11	74.9155	41.6245	718.938	254.728	9.70792	875.549	20.625	112.481	98.706	3.27271	241.105	3.55208	175.527	811.608	142.816	50.213	57.0041	2662.28	1975.53	237.303	114.79	89.4882	3.43894	106.949	33.2318	7.02669	199.734	291.145	468.484	1829.47	108.586	626.817	64.3849	2711.72	227.342	217.257	173.451	275.27	968.397	4.7958	104.557	349.511
91.1	Large intestine	cecum		Tumor	(raw)	350.6	25.0305	113.796	26.7871	2087.64	673.995	22.4827	2395.28	101.642	164.542	146.2	3.78354	1119.29	4.08107	151.316	3427.96	284.096	28.2305	1153.44	3442.47	5101.91	988.813	517.722	145.147	3.94755	250.715	32.6782	84.9765	679.29	478.264	1522.39	2934.85	150.495	1245.93	169.502	4167.18	547.25	732.946	389.853	587.467	2124.66	5.4683	210.924	576.124
91.1	Large intestine	cecum		Fold change	FC	1.52539	-1.77708	-1.38717	-3.27423	1.37809	1.25572	1.0991	1.29835	2.33879	-1.44042	-1.4226	-1.82261	2.20318	-1.83398	-2.44426	2.00449	-1.05925	-3.74786	9.60286	-1.62956	1.22564	1.97754	2.14045	-1.29911	-1.83562	1.11255	-2.1428	5.73933	1.61405	-1.28271	1.54221	-1.31349	-1.52033	-1.06007	1.24941	-1.37116	1.14241	1.60108	1.06669	1.01283	1.04123	-1.84797	-1.04451	-1.2783
91.1	Large intestine	cecum		Fold change (Raw limit)	FC (Nraw>=10 OR Traw>=10)	1.52539	-1.77708	-1.38717	-3.27423	1.37809	1.25572	1.0991	1.29835	2.33879	-1.44042	-1.4226		2.20318		-2.44426	2.00449	-1.05925	-3.74786	9.60286	-1.62956	1.22564	1.97754	2.14045	-1.29911		1.11255	-2.1428	5.73933	1.61405	-1.28271	1.54221	-1.31349	-1.52033	-1.06007	1.24941	-1.37116	1.14241	1.60108	1.06669	1.01283	1.04123		-1.04451	-1.2783
92	Breast			Normal	(normalized)	-4.44566	-3.40572	-4.43816	-2.66187	1.59531	-0.13793	-2.74566	4.18662	-3.11704	-1.00332	-0.971354	-6.29835	2.30665	-2.70309	-2.66225	2.11567	0.381687	0.4197	-1.07044	3.15547	2.8348	1.19768	1.21971	0.168002	-5.66478	-1.36791	-4.14252	-6.04136	-1.573	0.645009	3.63347	3.46376	3.12528	0.357129	-1.51892	2.89086	0.266843	-0.558311	-0.285027	-0.221965	3.55858	-6.10142	-0.0108128	0.327783
92	Breast			Tumor	(normalized)	-1.13089	-3.73884	-3.68492	-0.144256	1.29339	-0.114419	-2.89346	0.395865	-2.91312	-1.16213	-0.110624	-6.19094	2.02668	-4.44981	-1.50352	2.29093	-0.154518	1.692	0.996631	3.52381	2.25836	-0.224269	1.21965	0.300453	-4.64704	-1.62729	-3.88948	-5.99745	-0.712352	0.171182	2.90877	2.8136	2.42284	0.116585	-1.55305	2.39604	0.345273	-0.119879	0.335094	0.457578	3.3074	-5.99221	-0.748961	0.419376
92	Breast			Normal	(raw)	14.2909	29.3841	14.3654	49.2078	940.963	283.019	46.4312	5670.66	35.8933	155.348	158.829	3.95679	1540.66	47.8217	49.1949	1349.63	405.729	416.561	148.286	2774.77	2221.76	714.288	725.278	349.873	6.13856	120.658	17.6325	4.72833	104.669	486.971	3864.73	3435.82	2717.31	398.881	108.666	2309.79	374.683	211.479	255.585	267.004	3669.23	4.53549	309.088	390.849
92	Breast			Tumor	(raw)	180.545	29.6153	30.7429	357.76	969.098	365.236	53.2107	520.217	52.4905	176.677	366.198	5.41202	1611.04	18.0922	139.448	1934.88	355.224	1277.5	788.92	4547.69	1891.69	338.459	920.806	486.926	15.7804	127.984	26.6789	6.18877	241.312	445.193	2969.23	2779.68	2120.15	428.66	134.742	2081.12	502.29	363.857	498.759	542.953	3914.21	6.21129	235.265	528.764
92	Breast			Fold change	FC	9.95048	-1.25973	1.68557	5.72634	-1.23278	1.01643	-1.10788	-13.8398	1.15182	-1.11637	1.81596	1.0773	-1.21417	-3.35595	2.23261	1.12917	-1.45015	2.41546	4.19036	1.29087	-1.49117	-2.67947	-1.00004	1.09615	2.02475	-1.19696	1.19172	1.0309	1.81585	-1.38879	-1.65256	-1.56934	-1.62725	-1.18144	-1.02394	-1.40915	1.05587	1.35513	1.53701	1.60163	-1.19018	1.07864	-1.66803	1.06555
92	Breast			Fold change (Raw limit)	FC (Nraw>=10 OR Traw>=10)	9.95048	-1.25973	1.68557	5.72634	-1.23278	1.01643	-1.10788	-13.8398	1.15182	-1.11637	1.81596		-1.21417	-3.35595	2.23261	1.12917	-1.45015	2.41546	4.19036	1.29087	-1.49117	-2.67947	-1.00004	1.09615	2.02475	-1.19696	1.19172		1.81585	-1.38879	-1.65256	-1.56934	-1.62725	-1.18144	-1.02394	-1.40915	1.05587	1.35513	1.53701	1.60163	-1.19018		-1.66803	1.06555
93	Kidney	kidney		Normal	(normalized)	1.42572	1.56826	-0.974676	-1.67561	1.35575	-0.0466232	-3.80924	3.62602	-2.32088	-1.1497	-1.11458	-6.56178	0.637547	-3.81721	-2.10295	1.45611	0.502734	-0.0892668	1.05705	2.82395	2.07074	0.673382	1.45435	0.114867	-6.50874	-1.97448	-3.7034	0.928433	-0.543193	-0.0385809	-0.101559	2.88901	1.53691	0.470217	-1.40006	2.64833	0.393644	-0.232191	-0.849865	-0.274327	3.52944	-6.47927	-1.05591	-0.113142
93	Kidney	kidney		Tumor	(normalized)	-3.55502	-3.85488	-0.237741	-3.99177	0.809232	-0.226239	-2.88197	0.482729	-2.80313	-1.19576	-0.469403	-5.96381	-0.415984	-6.75471	-4.67606	2.61507	-0.39363	-3.99705	0.280374	2.83847	2.74001	1.15627	-1.56463	-2.93261	-6.80389	-1.49825	-3.68843	-6.73093	-1.67891	-0.224265	1.03173	3.86159	-0.733456	0.361388	-2.23511	2.59738	-0.927047	0.691909	1.81538	0.49001	2.13959	-6.73335	-1.74539	-0.73394
93	Kidney	kidney		Normal	(raw)	1199.03	1323.55	227.112	139.714	1142.27	432.127	31.8385	5510.47	89.3288	201.165	206.122	4.72447	694.332	31.6629	103.895	1224.55	632.389	419.541	928.643	3160.38	1875	711.794	1223.07	483.309	4.9014	113.571	34.2618	849.44	306.287	434.542	415.981	3306.16	1295.1	618.295	169.117	2798.16	586.334	379.97	247.635	369.033	5153.65	5.00255	214.676	412.655
93	Kidney	kidney		Tumor	(raw)	34.9424	28.3848	348.3	25.8153	719.653	351.088	55.7136	573.9	58.8428	179.292	296.631	6.58012	307.82	3.8032	16.0652	2516.14	312.627	25.7211	498.794	2937.55	2743.76	915.363	138.842	53.7917	3.67575	145.379	31.8561	3.86642	128.268	351.568	839.658	5969.99	247.018	527.605	87.2337	2485.47	215.999	663.446	1445.46	576.804	1809.67	3.85993	122.491	246.935
93	Kidney	kidney		Fold change	FC	-31.5755	-42.9069	1.66663	-4.98008	-1.46056	-1.13258	1.90167	-8.8354	-1.39692	-1.03244	1.56393	1.51358	-2.0756	-7.66084	-5.95091	2.23297	-1.86137	-15.0093	-1.71317	1.01012	1.59027	1.39754	-8.10594	-8.26768	-1.22701	1.3911	1.01043	-202.161	-2.19728	-1.13736	2.19358	1.96235	-4.82445	-1.07835	-1.78392	-1.03595	-2.49786	1.8975	6.34337	1.69859	-2.62053	-1.19257	-1.6127	-1.53773
93	Kidney	kidney		Fold change (Raw limit)	FC (Nraw>=10 OR Traw>=10)	-31.5755	-42.9069	1.66663	-4.98008	-1.46056	-1.13258	1.90167	-8.8354	-1.39692	-1.03244	1.56393		-2.0756	-7.66084	-5.95091	2.23297	-1.86137	-15.0093	-1.71317	1.01012	1.59027	1.39754	-8.10594	-8.26768		1.3911	1.01043	-202.161	-2.19728	-1.13736	2.19358	1.96235	-4.82445	-1.07835	-1.78392	-1.03595	-2.49786	1.8975	6.34337	1.69859	-2.62053		-1.6127	-1.53773
95	Lung		squamous cell carcinoma	Normal	(normalized)	-2.38979	-3.40416	-1.38589	-2.01766	1.39801	2.06482	-2.21551	2.05434	-1.95036	-1.89487	-2.56196	-6.23013	0.879295	-2.6559	-2.54853	1.64257	-0.234638	0.243202	0.530033	3.18428	2.41718	-0.585275	1.37926	0.00136566	-6.48433	-1.92797	-4.20955	-2.92084	-1.29275	0.650713	1.16504	3.48519	-0.639546	0.471967	-0.666281	2.12342	-0.109183	-0.616601	-0.571311	0.246192	3.50379	-4.53146	-0.843836	0.333499
95	Lung		squamous cell carcinoma	Tumor	(normalized)	-3.43113	-2.84784	-2.57027	-4.32188	1.164	1.12449	-4.42466	0.989856	-2.91459	-2.02239	-1.41195	-6.98197	1.81744	-4.89812	-1.152	2.30489	-0.65976	-3.02043	1.64559	3.05633	2.29497	0.221132	1.89404	-0.0419197	-5.87903	-2.05917	-2.48668	-2.38448	-0.509393	-0.0740356	1.99539	3.37339	-0.29773	0.227811	-1.42994	2.4629	-0.449862	-0.407456	-0.609088	0.387153	2.93413	-4.90559	-1.04343	0.247599
95	Lung		squamous cell carcinoma	Normal	(raw)	79.0239	39.1203	158.476	102.278	1091.44	1732.73	89.1706	1720.18	107.162	111.364	70.1343	5.51699	761.818	65.7131	70.7903	1293.06	351.985	490.194	598.016	3764.62	2212.08	276.04	1077.35	414.542	4.62571	108.838	22.385	54.6886	169.045	650.191	928.687	4637.72	265.849	574.425	260.968	1804.56	383.963	270.111	278.725	491.211	4697.89	17.9082	230.748	521.856
95	Lung		squamous cell carcinoma	Tumor	(raw)	51.3863	76.9902	93.3235	27.7144	1241.99	1208.44	25.8086	1100.77	73.5091	136.433	208.296	4.38469	1953.55	18.5883	249.421	2738.81	350.843	68.3094	1734.17	4610.71	2720.03	646.082	2060.07	538.395	9.41791	132.999	98.8905	106.15	389.384	526.542	2210.01	5743.98	450.915	649.08	205.715	3055.81	405.787	417.891	363.384	724.878	4236.26	18.4923	268.916	658.044
95	Lung		squamous cell carcinoma	Fold change	FC	-2.05814	1.47052	-2.27266	-4.93899	-1.1761	-1.91897	-4.62403	-2.09142	-1.95102	-1.09242	2.21916	-1.68394	1.91606	-4.73126	2.63267	1.58263	-1.34269	-9.60397	2.16678	-1.09274	-1.0884	1.74885	1.42877	-1.03046	1.52129	-1.0952	3.30092	1.45031	1.72113	-1.65261	1.77812	-1.08057	1.26735	-1.1844	-1.69779	1.2653	-1.26635	1.156	-1.02653	1.10264	-1.48417	-1.29606	-1.14837	-1.06135
95	Lung		squamous cell carcinoma	Fold change (Raw limit)	FC (Nraw>=10 OR Traw>=10)	-2.05814	1.47052	-2.27266	-4.93899	-1.1761	-1.91897	-4.62403	-2.09142	-1.95102	-1.09242	2.21916		1.91606	-4.73126	2.63267	1.58263	-1.34269	-9.60397	2.16678	-1.09274	-1.0884	1.74885	1.42877	-1.03046		-1.0952	3.30092	1.45031	1.72113	-1.65261	1.77812	-1.08057	1.26735	-1.1844	-1.69779	1.2653	-1.26635	1.156	-1.02653	1.10264	-1.48417	-1.29606	-1.14837	-1.06135
96	Large intestine	rectum		Normal	(normalized)	-1.97112	-4.43507	-2.06567	-3.06086	2.78389	0.820515	-4.82653	2.17556	-4.52373	-1.0228	-0.610599	-6.41499	2.7716	0.997704	0.110912	2.3834	0.532062	1.11709	-0.294131	2.77479	3.33356	0.208897	3.28112	1.43191	-1.82227	-1.42376	-3.97613	-4.7533	0.554687	1.30509	1.05468	2.77192	1.08334	0.306025	-1.53281	2.55331	0.556455	-0.0640011	0.423575	0.670927	3.27645	-6.2898	-0.749805	0.942214
96	Large intestine	rectum		Tumor	(normalized)	2.48055	-0.994294	-2.75013	-1.62373	1.45448	0.807401	-4.808	1.98516	-2.93538	-1.24419	-1.40831	-5.37064	0.112289	-6.54791	-0.57231	2.85469	-1.8586	-3.93202	0.380798	2.79226	2.43454	0.808888	-0.881056	-2.61373	-6.57183	-1.91541	-3.7345	-3.70903	0.761116	-0.727038	3.24394	3.55624	-5.42031	1.1076	-1.05417	3.70045	0.0301056	-0.41466	-1.07772	-0.00628662	2.50268	-6.50968	-2.00931	1.13275
96	Large intestine	rectum		Normal	(raw)	92.7106	16.8037	86.8294	43.5597	2503.4	641.941	12.8105	1642.11	15.8022	178.896	238.06	4.25983	2482.17	725.829	392.54	1896.58	525.608	788.446	296.451	2487.66	3664.36	420.126	3533.56	980.716	102.787	135.488	23.0974	13.4775	533.916	898.186	755.067	2482.71	770.217	449.385	125.624	2133.62	534.571	347.72	487.534	578.715	3522.14	4.64599	216.163	698.442
96	Large intestine	rectum		Tumor	(raw)	2658.83	239.144	70.8111	154.589	1305.61	833.726	17.0067	1886.1	62.2781	201.11	179.485	11.5146	514.961	5.09162	320.397	3446.03	131.364	31.2115	620.302	3300.09	2575.37	834.587	258.671	77.8322	5.00788	126.292	35.7911	36.4286	807.403	287.814	4513.31	5604.12	11.1249	1026.58	229.422	6193.26	486.446	357.393	225.707	474.329	2699.94	5.22831	118.334	1044.63
96	Large intestine	rectum		Fold change	FC	21.8819	10.8587	-1.6071	2.70781	-2.513	-1.00913	1.01293	-1.14107	3.00707	-1.16586	-1.73834	2.06243	-6.31733	-186.833	-1.60572	1.38635	-5.24397	-33.1081	1.59652	1.01218	-1.86481	1.51571	-17.9036	-16.5143	-26.9005	-1.40604	1.18232	2.06232	1.15383	-4.09007	4.56073	1.72228	-90.7389	1.743	1.39343	2.21476	-1.44028	-1.27514	-2.83097	-1.59905	-1.70974	-1.16464	-2.39413	1.14119
96	Large intestine	rectum		Fold change (Raw limit)	FC (Nraw>=10 OR Traw>=10)	21.8819	10.8587	-1.6071	2.70781	-2.513	-1.00913	1.01293	-1.14107	3.00707	-1.16586	-1.73834	2.06243	-6.31733	-186.833	-1.60572	1.38635	-5.24397	-33.1081	1.59652	1.01218	-1.86481	1.51571	-17.9036	-16.5143	-26.9005	-1.40604	1.18232	2.06232	1.15383	-4.09007	4.56073	1.72228	-90.7389	1.743	1.39343	2.21476	-1.44028	-1.27514	-2.83097	-1.59905	-1.70974		-2.39413	1.14119
97	Head&neck		squamous cell carcinoma	Normal	(normalized)	-3.25833	-3.17584	-5.03434	-2.74978	1.08421	-0.398548	-3.22224	0.812457	-2.86095	-0.732841	-1.60047	-6.07562	1.27206	-2.87194	-3.66902	2.27794	-0.120317	-1.16556	1.58521	3.37006	2.2088	0.152961	-0.192394	-1.00139	-6.01659	-1.8415	-1.62785	-2.55049	0.83782	0.643026	2.87979	2.55113	-0.0402079	0.369554	-2.28342	2.14223	0.0993843	0.0905695	-0.231	0.225048	2.87796	-5.82121	-0.973818	-0.377034
97	Head&neck		squamous cell carcinoma	Tumor	(normalized)	-4.28122	-2.46931	-2.1769	-4.07521	1.54762	1.60489	-5.07235	0.993714	-3.97189	-2.24548	-2.03313	-6.47423	1.5491	-6.4011	-1.6575	2.41923	-0.743687	-4.83669	3.35591	2.21033	3.05649	0.981838	0.541349	-1.25999	-6.42768	-1.33511	-3.5737	0.322675	-0.930171	-0.242842	3.59449	5.54457	-2.08405	0.324498	-0.961777	3.43991	0.0156107	-0.170092	-1.23456	-0.212499	2.94779	-3.94662	-1.62365	0.490843
97	Head&neck		squamous cell carcinoma	Normal	(raw)	36.0109	38.1298	10.5148	51.2296	730.579	261.405	36.9229	605.149	47.4304	207.339	113.631	5.1091	832.177	47.0703	27.0897	1671.15	317.007	153.61	1033.91	3562.68	1592.95	383.119	301.559	172.124	5.32247	96.1486	111.495	58.8183	615.882	538.094	2536.24	2019.56	335.108	445.179	70.7802	1521.12	369.153	366.904	293.596	402.749	2533.04	6.09436	175.444	265.332
97	Head&neck		squamous cell carcinoma	Tumor	(raw)	23.6344	82.9821	101.626	27.2622	1343.38	1397.78	13.6581	915.077	29.2861	96.9087	112.276	5.16871	1344.77	5.43748	145.668	2457.99	274.44	16.0817	4704.9	2126.65	3823.1	907.575	668.778	191.877	5.33821	182.143	38.5949	574.717	241.163	388.344	5550.96	21448.7	108.382	575.444	235.937	4986.95	464.535	408.429	195.29	396.599	3545.63	29.8037	149.126	645.77
97	Head&neck		squamous cell carcinoma	Fold change	FC	-2.03199	1.63188	7.24729	-2.50606	1.3788	4.00954	-3.60527	1.13387	-2.15986	-2.85331	-1.34972	-1.31824	1.21171	-11.5447	4.03207	1.10289	-1.54047	-12.7385	3.41221	-2.23415	1.79962	1.7763	1.66295	-1.19632	-1.32969	1.42049	-3.85264	7.32673	-3.40579	-1.84788	1.64114	7.96369	-4.12341	-1.03172	2.4995	2.45833	-1.05979	-1.19803	-2.00494	-1.3543	1.04959	3.667	-1.56898	1.82498
97	Head&neck		squamous cell carcinoma	Fold change (Raw limit)	FC (Nraw>=10 OR Traw>=10)	-2.03199	1.63188	7.24729	-2.50606	1.3788	4.00954	-3.60527	1.13387	-2.15986	-2.85331	-1.34972		1.21171	-11.5447	4.03207	1.10289	-1.54047	-12.7385	3.41221	-2.23415	1.79962	1.7763	1.66295	-1.19632		1.42049	-3.85264	7.32673	-3.40579	-1.84788	1.64114	7.96369	-4.12341	-1.03172	2.4995	2.45833	-1.05979	-1.19803	-2.00494	-1.3543	1.04959	3.667	-1.56898	1.82498
99	Large intestine	colon		Normal	(normalized)	-1.2497	-3.78906	-2.46159	-2.89879	1.89837	-0.0786619	-4.06966	2.00104	-2.48154	-0.948771	-1.0341	-5.84112	1.33556	-1.24026	-0.585517	1.83362	0.0211592	-0.311647	-2.10806	3.87325	2.42812	0.251322	1.66432	-0.0489407	-4.30818	-1.59819	-4.38942	-6.10335	-0.305013	0.580745	0.714897	2.88018	-0.210982	0.866468	-1.79317	2.78272	0.29762	-0.272391	-0.546572	0.199929	1.86895	-5.43171	-1.17415	-0.308326
99	Large intestine	colon		Tumor	(normalized)	-0.113506	-1.95792	-2.26545	-2.98652	1.29611	-0.00862122	-4.4202	2.08687	-1.98455	-1.73805	-1.33874	-6.92177	0.863073	-4.80141	-0.884046	2.25801	-1.19783	-2.55899	-0.332096	3.71743	2.37177	0.884758	-0.11084	-2.03164	-6.82304	-1.22958	-4.08784	-3.16415	-0.526504	-0.186665	1.27384	3.23355	-2.46389	0.78882	-1.5991	2.97904	0.0423546	-0.583372	-0.623939	0.353663	1.77432	-4.24405	-1.81087	0.465995
99	Large intestine	colon		Normal	(raw)	200.051	34.4127	86.3626	63.7845	1773.4	450.463	28.3301	1904.2	85.1765	246.451	232.297	8.29827	1200.56	201.364	317.016	1695.56	482.735	383.287	110.344	6971.12	2560.21	566.232	1507.82	459.84	24.013	157.122	22.6982	6.91906	385.053	711.476	780.808	3502.36	410.986	867.305	137.259	3273.57	584.698	393.859	325.69	546.416	1737.6	11.0213	210.807	384.17
99	Large intestine	colon		Tumor	(raw)	519.614	144.696	116.918	70.9277	1380.44	558.797	26.2565	2388.15	142.05	168.517	222.253	4.63648	1022.49	20.1596	304.597	2688.92	245.057	95.3928	446.559	7394.45	2909.54	1037.98	520.575	137.488	4.9649	239.723	33.0588	62.7113	390.262	493.921	1359.29	5287.43	101.893	971.198	185.554	4432.3	578.894	375.178	364.775	718.311	1922.97	29.6663	160.222	776.476
99	Large intestine	colon		Fold change	FC	2.19801	3.55817	1.14563	-1.0627	-1.51809	1.04975	-1.27503	1.0613	1.41127	-1.72821	-1.23511	-2.115	-1.3875	-11.8035	-1.22989	1.342	-2.32783	-4.74809	3.42467	-1.11406	-1.03983	1.55126	-3.42275	-3.95232	-5.71541	1.29111	1.2325	7.66988	-1.16594	-1.70221	1.47319	1.27754	-4.76642	-1.0553	1.14398	1.14577	-1.19356	-1.24055	-1.05509	1.11245	-1.06779	2.27783	-1.55479	1.71038
99	Large intestine	colon		Fold change (Raw limit)	FC (Nraw>=10 OR Traw>=10)	2.19801	3.55817	1.14563	-1.0627	-1.51809	1.04975	-1.27503	1.0613	1.41127	-1.72821	-1.23511		-1.3875	-11.8035	-1.22989	1.342	-2.32783	-4.74809	3.42467	-1.11406	-1.03983	1.55126	-3.42275	-3.95232	-5.71541	1.29111	1.2325	7.66988	-1.16594	-1.70221	1.47319	1.27754	-4.76642	-1.0553	1.14398	1.14577	-1.19356	-1.24055	-1.05509	1.11245	-1.06779	2.27783	-1.55479	1.71038
100	Breast			Normal	(normalized)	-2.38462	-4.1621	-5.7941	-3.52447	2.27416	1.39844	-3.66762	3.54346	-3.55043	-0.622916	-1.32848	-6.46	3.41423	-3.21041	-1.79859	1.95961	0.381865	1.33473	-0.444878	3.16898	2.51241	1.00663	1.31745	0.236789	-5.30213	-1.70883	-4.07242	-2.50514	-1.04562	0.413748	3.26564	3.13935	2.8778	0.442078	-0.959935	2.47472	0.119172	-0.37287	-0.0605507	0.390013	3.61719	-6.23782	0.0555058	0.0744247
100	Breast			Tumor	(normalized)	-3.24057	-4.51025	-5.74031	-4.45811	1.30517	0.488208	-5.17609	1.6278	-2.5179	-1.93648	-1.08915	-6.4727	1.03514	-5.49593	-3.05229	2.8474	0.00378227	3.55877	-0.381781	3.40364	2.97633	1.82252	-0.471586	-1.57548	-6.40131	-1.02456	-4.48029	-4.49248	-1.16354	-0.407619	0.18517	2.72779	3.75042	0.70489	-1.45769	2.40719	1.02277	0.29719	-0.538678	0.0194788	3.00192	-6.26429	-1.08498	-0.241512
100	Breast			Normal	(raw)	98.1942	28.6425	9.24125	44.5613	2480.38	1351.76	40.352	5978.82	43.7667	332.975	204.182	5.8247	5466.56	55.3984	147.401	1994.48	668.161	1293.37	376.71	4611.96	2925.76	1030.28	1277.97	604.239	12.9966	156.863	30.4795	90.3246	248.409	683.092	4931.55	4518.22	3769.05	696.638	263.608	2850.31	556.933	395.989	491.701	671.946	6292.31	6.79452	532.89	539.924
100	Breast			Tumor	(raw)	63.6372	26.3937	11.2516	27.3651	1486.33	843.695	16.6365	1858.82	105.016	157.138	282.717	6.7724	1232.62	13.3284	72.5088	4328.86	603.058	7087.87	461.629	6365.29	4733.54	2127.42	433.769	201.815	7.11596	295.663	26.9475	26.7208	268.51	453.434	683.852	3984.42	8094.86	980.422	218.984	3190.48	1222.09	739.066	414.059	609.655	4818.25	7.82494	283.536	508.766
100	Breast			Fold change	FC	-1.80995	-1.27292	1.03799	-1.91009	-1.95747	-1.87934	-2.84508	-3.77285	2.0456	-2.48554	1.18044	-1.00884	-5.20209	-4.8754	-2.38452	1.85034	-1.29961	4.67199	1.04471	1.17663	1.37929	1.76038	-3.45584	-3.51195	-2.14233	1.60689	-1.32673	-3.96504	-1.08517	-1.76708	-8.45889	-1.33013	1.83099	1.19982	-1.41201	-1.04792	1.87073	1.59114	-1.39293	-1.29283	-1.53184	-1.01852	-2.20456	-1.24482
100	Breast			Fold change (Raw limit)	FC (Nraw>=10 OR Traw>=10)	-1.80995	-1.27292	1.03799	-1.91009	-1.95747	-1.87934	-2.84508	-3.77285	2.0456	-2.48554	1.18044		-5.20209	-4.8754	-2.38452	1.85034	-1.29961	4.67199	1.04471	1.17663	1.37929	1.76038	-3.45584	-3.51195	-2.14233	1.60689	-1.32673	-3.96504	-1.08517	-1.76708	-8.45889	-1.33013	1.83099	1.19982	-1.41201	-1.04792	1.87073	1.59114	-1.39293	-1.29283	-1.53184		-2.20456	-1.24482
101	Breast			Normal	(normalized)	-1.01354	-3.96409	-4.18354	-0.908898	0.9223	-0.103585	-4.39741	0.780933	-2.98777	-0.90631	-0.542845	-6.70908	1.58822	-3.41725	-0.375647	2.14673	-0.29106	1.09645	0.913896	3.32118	2.03116	0.825519	1.61988	0.88435	-1.94353	-2.165	-3.8545	-7.19698	-1.12083	0.529085	3.17628	2.70733	1.91215	0.0436001	-1.81141	2.41457	0.884235	-0.282471	0.452378	0.238502	3.59592	-5.76177	-0.638114	0.489274
101	Breast			Tumor	(normalized)	-4.30566	-4.3363	-3.8646	-4.53413	1.08675	0.604621	-4.51821	0.985333	-3.1191	-2.45383	-1.12706	-7.72179	0.559553	-4.41332	-5.58797	2.66191	-0.6895	2.87409	0.30641	3.99044	2.89861	0.772309	-0.0954399	-1.47463	-7.03528	-1.08417	-3.50783	-3.65491	-1.52623	0.213234	0.715986	3.56784	4.07694	0.210883	-2.39298	2.76007	0.523504	0.141769	-0.59196	0.228683	2.22182	-5.11005	-0.66702	-0.161418
101	Breast			Normal	(raw)	202.355	26.1765	22.4827	217.578	774.214	380.223	19.3851	701.949	51.5005	217.969	280.42	3.9047	1228.35	38.2408	314.876	1809.06	333.89	873.544	769.717	4083.17	1669.79	723.981	1255.61	754.114	106.209	91.0942	28.2425	2.78428	187.853	589.511	3692.98	2668.14	1537.57	421.062	116.395	2178.1	754.054	335.884	558.986	481.967	4939.7	7.52929	262.5	573.465
101	Breast			Tumor	(raw)	25.055	24.5285	34.0148	21.3856	1052.38	753.421	21.6228	980.943	57.0278	90.4383	226.857	2.34714	730.249	23.2535	10.3011	3135.77	307.234	3632.59	612.728	7875.36	3694.85	846.286	463.766	178.287	3.77745	233.702	43.558	39.336	172.023	574.406	813.883	5875.65	8362.02	573.47	94.3347	3356.54	712.228	546.645	328.724	580.59	2311.34	14.3466	312.058	443.034
101	Breast			Fold change	FC	-9.79551	-1.29434	1.24742	-12.3396	1.12074	1.63377	-1.08733	1.15221	-1.0953	-2.92314	-1.49922	-2.0177	-2.04014	-1.99456	-37.0737	1.42917	-1.31808	3.42866	-1.5236	1.59025	1.82443	-1.03757	-3.2837	-5.13008	-34.1012	2.11526	1.27162	11.6485	-1.32446	-1.24475	-5.5033	1.81568	4.48402	1.12294	-1.49648	1.27059	-1.28408	1.34187	-2.06242	-1.00683	-2.59206	1.57104	-1.02024	-1.56992
101	Breast			Fold change (Raw limit)	FC (Nraw>=10 OR Traw>=10)	-9.79551	-1.29434	1.24742	-12.3396	1.12074	1.63377	-1.08733	1.15221	-1.0953	-2.92314	-1.49922		-2.04014	-1.99456	-37.0737	1.42917	-1.31808	3.42866	-1.5236	1.59025	1.82443	-1.03757	-3.2837	-5.13008	-34.1012	2.11526	1.27162	11.6485	-1.32446	-1.24475	-5.5033	1.81568	4.48402	1.12294	-1.49648	1.27059	-1.28408	1.34187	-2.06242	-1.00683	-2.59206	1.57104	-1.02024	-1.56992
103	Breast			Normal	(normalized)	-0.923678	-4.02939	-4.07668	-2.00521	1.71523	0.874949	-3.32543	1.21813	-3.35169	-0.806355	-1.28877	-5.99134	2.18862	-3.27031	-2.30752	2.26368	-0.385956	1.97381	0.998191	3.29517	2.39099	0.0465279	1.42071	0.524615	-5.13862	-2.21819	-3.62839	-6.40882	-0.900308	0.307662	3.25123	2.54344	2.65692	0.169133	-0.935509	2.10243	0.516245	-0.172205	0.545504	0.681169	4.0195	-6.67011	-0.731381	0.581516
103	Breast			Tumor	(normalized)	-3.40396	-4.10794	-4.96816	-3.58663	0.97648	0.819937	-4.08122	1.51754	-2.79923	-1.91458	-0.642372	-7.19242	0.192349	-7.17307	-1.91769	2.67369	-0.789704	1.51569	0.310432	2.72066	2.395	1.21204	-0.19978	-1.62923	-5.85036	-1.59244	-3.79682	-3.36079	-1.19742	0.0940285	1.54113	2.84167	2.99148	0.471682	-2.15743	2.67564	0.604235	0.0367498	-0.549738	0.485736	2.48499	-3.77171	-0.996938	0.106318
103	Breast			Normal	(raw)	208.125	24.1774	23.3979	98.3446	1296.33	724.043	39.3843	918.484	38.674	225.757	161.592	6.20592	1799.78	40.9184	79.7526	1895.89	302.13	1550.79	788.612	3875.46	2070.8	407.741	1056.95	567.941	11.2073	84.847	31.9245	4.64656	211.524	488.645	3759.21	2301.6	2489.95	443.907	206.425	1695.4	564.655	350.38	576.224	633.039	6402.78	3.87682	237.799	590.789
103	Breast			Tumor	(raw)	39.619	24.3212	13.3977	34.907	825.175	740.323	24.7758	1200.66	60.248	111.237	268.672	2.86722	479.18	2.90594	110.998	2675.83	242.589	1199.12	520.05	2764.37	2205.78	971.528	365.137	135.565	7.26877	139.067	30.1745	40.8221	182.867	447.612	1220.46	3006.23	3335.2	581.549	94.0035	2679.43	637.513	430.188	286.489	587.242	2347.75	30.7042	210.13	451.441
103	Breast			Fold change	FC	-5.58005	-1.05595	-1.85509	-2.99265	-1.66873	-1.03887	-1.68855	1.23064	1.46658	-2.15581	1.56525	-2.29913	-3.98967	-14.9572	1.31024	1.3287	-1.32294	-1.37375	-1.61078	-1.48917	1.00278	2.24312	-3.07479	-4.45013	-1.63779	1.54301	-1.12383	8.27078	-1.22868	-1.15961	-3.27183	1.22963	1.261	1.23332	-2.33258	1.48783	1.06289	1.15585	-2.13649	-1.14507	-2.89691	7.45597	-1.2021	-1.39011
103	Breast			Fold change (Raw limit)	FC (Nraw>=10 OR Traw>=10)	-5.58005	-1.05595	-1.85509	-2.99265	-1.66873	-1.03887	-1.68855	1.23064	1.46658	-2.15581	1.56525		-3.98967	-14.9572	1.31024	1.3287	-1.32294	-1.37375	-1.61078	-1.48917	1.00278	2.24312	-3.07479	-4.45013	-1.63779	1.54301	-1.12383	8.27078	-1.22868	-1.15961	-3.27183	1.22963	1.261	1.23332	-2.33258	1.48783	1.06289	1.15585	-2.13649	-1.14507	-2.89691	7.45597	-1.2021	-1.39011
104	Head&neck			Normal	(normalized)	-2.35315	-3.91926	-1.99555	-1.77779	1.87159	0.193248	-3.76713	1.55999	-3.63028	-1.21641	-0.705135	-6.94126	0.90857	-3.09285	-3.37831	2.22693	1.05784	-2.93578	1.22394	3.03923	2.14073	1.43124	1.813	0.7555	-6.97064	-1.40374	-3.81963	-6.85016	-0.721306	0.0483923	0.314572	2.32442	1.5113	0.512652	-1.55817	2.51916	0.307886	0.216442	0.224288	0.144825	0.682319	-6.8529	-1.26795	0.0720606
104	Head&neck			Tumor	(normalized)	-1.71556	-3.2048	-2.3641	-3.8163	1.62208	2.06621	-3.35927	1.4897	-4.0093	-1.46422	-1.79645	-6.82545	2.77595	-6.78971	-3.45469	1.89111	-0.193307	-2.96813	-0.258587	2.68504	2.61178	1.0192	2.42056	0.0267735	-5.88623	-1.85191	-4.11839	1.17538	-1.10667	0.371682	1.59089	4.15069	-1.03347	0.107009	-1.04268	2.75316	0.178857	0.140214	-0.7036	-0.0893335	3.55622	-3.7869	-0.864411	0.0307474
104	Head&neck			Normal	(raw)	76.8263	25.9456	98.4371	114.476	1436.43	448.8	28.8311	1157.4	31.6998	168.929	240.776	3.19412	736.863	46.0086	37.7493	1837.6	817.187	51.3004	916.9	3226.85	1731.03	1058.59	1379.27	662.686	3.12973	148.358	27.8008	3.40234	238.092	405.926	488.175	1966.08	1118.99	560.02	133.298	2250.2	485.918	456.074	458.561	433.987	629.909	3.39588	163	412.641
104	Head&neck			Tumor	(raw)	130.249	46.3948	83.0892	30.366	1316.75	1791.43	41.6839	1201.3	26.5637	155.037	123.147	3.77176	2929.9	3.86635	39.016	1586.68	374.126	54.6654	357.574	2750.97	2614.77	866.998	2290.18	435.781	7.23229	118.503	24.6291	966.124	198.64	553.473	1288.59	7597.84	208.979	460.704	207.65	2883.99	484.228	471.43	262.666	402.084	5031.97	30.9913	234.961	436.983
104	Head&neck			Fold change	FC	1.55573	1.64088	-1.29105	-4.10822	-1.1888	3.66283	1.32671	-1.04993	-1.30046	-1.1874	-2.13069	1.08359	3.64869	-12.9678	-1.05437	-1.26209	-2.38031	-1.02267	-2.79437	-1.27827	1.38612	-1.33057	1.52367	-1.65718	2.1205	-1.36431	-1.23009	260.571	-1.30619	1.25118	2.4222	3.54618	-5.83514	-1.32468	1.42948	1.1761	-1.09356	-1.05426	-1.90249	-1.17622	7.33046	8.37448	1.32275	-1.02905
104	Head&neck			Fold change (Raw limit)	FC (Nraw>=10 OR Traw>=10)	1.55573	1.64088	-1.29105	-4.10822	-1.1888	3.66283	1.32671	-1.04993	-1.30046	-1.1874	-2.13069		3.64869	-12.9678	-1.05437	-1.26209	-2.38031	-1.02267	-2.79437	-1.27827	1.38612	-1.33057	1.52367	-1.65718		-1.36431	-1.23009	260.571	-1.30619	1.25118	2.4222	3.54618	-5.83514	-1.32468	1.42948	1.1761	-1.09356	-1.05426	-1.90249	-1.17622	7.33046	8.37448	1.32275	-1.02905
105	Lung		adenocarcinoma	Normal	(normalized)	-0.783701	-3.6547	-1.43638	-2.73311	1.84162	1.59956	-2.59188	1.36259	-2.28902	-1.44432	-1.60205	-6.69324	0.95808	-1.91274	-0.951558	1.56712	-0.444237	1.02091	0.91284	3.02583	2.65647	1.11887	1.24961	0.197968	-6.74221	-1.31563	-3.12567	-6.61209	-1.31978	0.303885	1.63002	4.05874	-0.239531	0.779536	-0.834543	2.46247	0.457505	-0.0751524	-0.494223	0.0963221	2.83774	-6.08907	-0.461014	0.157046
105	Lung		adenocarcinoma	Tumor	(normalized)	-2.58584	-3.41206	-2.82848	-4.09464	0.557544	0.409467	-3.56413	0.717659	-3.08767	-1.31807	-2.21643	-6.93682	0.822445	-3.42857	-1.85906	2.1568	-0.613381	-1.34073	-0.0823193	2.53488	2.43222	0.513608	0.948882	-0.761786	-6.9847	-1.16075	-3.56213	-4.98854	-0.912781	-0.324423	1.15014	4.98322	-0.59432	0.287149	-1.99137	2.83171	-0.61571	0.212076	-1.18377	-0.140242	1.93772	-4.50418	-1.28409	-0.211399
105	Lung		adenocarcinoma	Normal	(raw)	178.267	24.3677	113.395	46.1574	1099.94	930.044	50.9043	789.167	62.7949	112.773	101.093	2.96567	596.211	81.5071	158.687	909.364	225.559	622.751	577.804	2499.51	1934.93	666.501	729.726	352.033	2.86669	123.295	35.1615	3.13727	122.941	378.85	949.889	5114.34	259.946	526.808	172.094	1691.47	421.416	291.317	217.878	328.084	2193.99	4.50812	222.951	342.188
105	Lung		adenocarcinoma	Tumor	(raw)	66.4978	37.5051	56.2039	23.3675	587.57	530.254	33.7531	656.537	46.9614	160.119	85.9036	3.25861	705.997	37.0784	110.05	1780.26	260.961	157.624	377.087	2313.64	2154.74	569.946	770.663	235.452	3.15223	178.567	33.7999	12.5754	212.055	318.832	886.03	12627.6	264.432	487.15	100.406	2842.18	260.54	462.449	175.74	362.247	1529.45	17.5925	163.935	344.814
105	Lung		adenocarcinoma	Fold change	FC	-3.48737	1.18316	-2.6246	-2.56959	-2.43526	-2.28167	-1.96189	-1.56366	-1.73947	1.09145	-1.53089	-1.18393	-1.09858	-2.85962	-1.87579	1.50492	-1.12439	-5.13956	-1.9933	-1.40538	-1.16817	-1.52125	-1.23177	-1.94498	-1.18303	1.11333	-1.35327	3.08131	1.32592	-1.54575	-1.39463	1.89801	-1.2788	-1.40677	-2.22967	1.29167	-2.10412	1.22029	-1.61278	-1.17818	-1.86609	2.99984	-1.76918	-1.29096
105	Lung		adenocarcinoma	Fold change (Raw limit)	FC (Nraw>=10 OR Traw>=10)	-3.48737	1.18316	-2.6246	-2.56959	-2.43526	-2.28167	-1.96189	-1.56366	-1.73947	1.09145	-1.53089		-1.09858	-2.85962	-1.87579	1.50492	-1.12439	-5.13956	-1.9933	-1.40538	-1.16817	-1.52125	-1.23177	-1.94498		1.11333	-1.35327	3.08131	1.32592	-1.54575	-1.39463	1.89801	-1.2788	-1.40677	-2.22967	1.29167	-2.10412	1.22029	-1.61278	-1.17818	-1.86609	2.99984	-1.76918	-1.29096
106	Liver			Normal	(normalized)	1.35106	4.02359	-5.17615	-0.499316	-0.351571	-1.34291	-5.34836	3.78388	-2.25444	-1.11343	-1.53287	-6.72241	-0.848859	-3.83571	-4.92946	1.53742	-0.632557	-0.758392	2.56621	3.89123	2.88674	1.70598	-0.668414	-2.14744	-6.74358	-1.05655	-2.96136	-3.86417	-0.673286	-0.089838	-2.52559	4.8443	4.88328	0.936772	-2.14537	2.93455	-0.0501614	-0.618829	-1.46574	-0.454848	0.544732	-6.53434	-0.473089	0.456695
106	Liver			Tumor	(normalized)	0.503307	1.7847	-1.19534	-3.49491	1.14703	-0.248036	-3.96259	2.14871	-2.00063	-1.28417	-1.25919	-7.03668	-0.471243	-7.55646	-5.15599	2.11035	-0.716021	-0.516106	1.7387	3.5152	1.86188	1.20962	0.710474	-0.461766	-7.64753	-0.698135	-3.73811	-5.97842	-0.650884	0.65433	0.741201	4.50651	2.86741	0.493305	-3.11712	2.71116	0.319412	-0.834222	-1.61958	-0.211068	0.452153	-7.45414	-0.81454	0.628794
106	Liver			Normal	(raw)	813.313	5185.26	8.81806	225.549	249.871	125.688	7.82586	4391.47	66.8181	147.358	110.182	3.01927	177.018	22.3299	10.4625	925.461	205.651	188.474	1888.23	4730.71	2358.01	1040.16	200.603	71.9626	2.9753	153.284	40.9347	21.8936	199.926	299.575	55.3695	9158.61	9409.44	610.304	72.0656	2437.45	307.928	207.617	115.43	232.609	465.083	3.43968	229.686	437.551
106	Liver			Tumor	(raw)	691.724	1681.39	213.102	43.2861	1080.72	410.919	31.3014	2163.95	121.947	200.378	203.877	3.7168	352.017	2.5924	13.6872	2107.17	297.083	341.239	1628.63	5579.61	1773.8	1128.63	798.539	354.337	2.43381	300.789	36.5712	7.73994	310.804	768.06	815.729	11092.2	3561.21	686.945	56.2441	3195.67	608.94	273.714	158.811	421.584	667.627	2.78293	277.473	754.585
106	Liver			Fold change	FC	-1.79969	-4.72035	15.7886	-7.97562	2.82568	2.13595	2.61312	-3.10624	1.19235	-1.12564	1.20889	-1.24339	1.29919	-13.1843	-1.17001	1.48754	-1.05956	1.18287	-1.77462	-1.29776	-2.03476	-1.41066	2.60068	3.2169	-1.87119	1.28202	-1.71327	-4.32965	1.01565	1.67501	9.62504	-1.26382	-4.04426	-1.35987	-1.96121	-1.16747	1.29197	-1.16102	-1.11253	1.18409	-1.06627	-1.89186	-1.26703	1.1267
106	Liver			Fold change (Raw limit)	FC (Nraw>=10 OR Traw>=10)	-1.79969	-4.72035	15.7886	-7.97562	2.82568	2.13595	2.61312	-3.10624	1.19235	-1.12564	1.20889		1.29919	-13.1843	-1.17001	1.48754	-1.05956	1.18287	-1.77462	-1.29776	-2.03476	-1.41066	2.60068	3.2169		1.28202	-1.71327	-4.32965	1.01565	1.67501	9.62504	-1.26382	-4.04426	-1.35987	-1.96121	-1.16747	1.29197	-1.16102	-1.11253	1.18409	-1.06627		-1.26703	1.1267
107	Liver			Normal	(normalized)	0.50158	4.03111	-4.15487	-0.318845	-0.176532	-0.245442	-2.94759	4.00067	-1.91614	-1.06109	-1.57123	-6.26843	-0.704416	-3.52251	-2.70614	1.80886	-0.390342	0.0790563	0.527059	4.04197	2.72509	1.7725	0.095386	-1.66232	-6.23953	-1.10963	-2.82311	-1.62531	-1.10627	-0.359715	-2.50341	4.31304	4.57104	0.89696	-0.701485	2.49992	-0.720745	-0.849286	-1.78827	-1.0685	1.5998	-6.08335	-0.575061	0.587865
107	Liver			Tumor	(normalized)	2.17107	3.27703	-2.08898	-1.22041	0.250483	0.612421	-3.45374	4.45841	-2.79945	-1.24483	-1.51681	-6.82187	-1.48756	-6.71587	-4.92281	2.12678	-1.03772	-4.61629	1.0754	4.1608	2.11925	0.573404	0.734066	-1.30164	-6.8029	-0.219884	-3.48297	-5.14954	-0.211779	-0.101669	-3.7023	3.59379	3.22486	1.27961	0.451286	2.75919	-0.0237522	0.190857	-1.93566	-0.370187	-0.814522	-6.62068	0.969508	0.449796
107	Liver			Normal	(raw)	362.132	4181.79	14.3594	205.066	226.326	215.77	33.1562	4094.48	67.7736	122.59	86.0776	3.31811	156.973	22.2585	39.1965	896.187	195.151	270.193	368.584	4213.36	1691.26	873.883	273.269	80.8105	3.38526	118.534	36.144	82.9103	118.811	199.339	45.1101	5084.29	6079.9	476.308	157.293	1446.87	155.207	141.976	74.0549	121.962	775.29	3.77229	171.698	384.451
107	Liver			Tumor	(raw)	2221.79	4782.22	115.958	211.721	586.878	754.228	45.0263	10845.8	70.8641	208.169	172.402	4.36073	175.932	4.69316	16.2642	2154.61	240.303	20.1142	1039.62	8824.08	2143.4	734.103	820.58	200.131	4.41843	423.598	44.123	13.8989	425.984	459.769	37.9002	5956.42	4612.38	1197.7	674.522	3339.97	485.283	563.117	128.96	381.688	280.511	5.01326	966.043	673.825
107	Liver			Fold change	FC	3.18103	-1.68656	4.18692	-1.8681	1.34445	1.81235	-1.42026	1.37339	-1.8446	-1.13582	1.03844	-1.46758	-1.72088	-9.14744	-4.64819	1.24653	-1.56632	-25.9084	1.46241	1.08585	-1.52187	-2.29596	1.5569	1.28404	-1.47772	1.85285	-1.57994	-11.5053	1.85895	1.19586	-2.29562	-1.64632	-2.54238	1.30374	2.22341	1.19687	1.62112	2.05643	-1.10756	1.62261	-5.33069	-1.45129	2.91717	-1.10043
107	Liver			Fold change (Raw limit)	FC (Nraw>=10 OR Traw>=10)	3.18103	-1.68656	4.18692	-1.8681	1.34445	1.81235	-1.42026	1.37339	-1.8446	-1.13582	1.03844		-1.72088	-9.14744	-4.64819	1.24653	-1.56632	-25.9084	1.46241	1.08585	-1.52187	-2.29596	1.5569	1.28404		1.85285	-1.57994	-11.5053	1.85895	1.19586	-2.29562	-1.64632	-2.54238	1.30374	2.22341	1.19687	1.62112	2.05643	-1.10756	1.62261	-5.33069		2.91717	-1.10043
108	Head&neck			Normal	(normalized)	-4.88303	-4.47032	-4.97627	-3.61924	1.2445	0.311226	-3.74077	1.33972	-2.04565	-0.735004	-1.25898	-5.63775	-0.76597	-2.90178	-4.6058	1.67597	-0.510429	-2.77154	-0.810255	3.57574	3.5603	-0.0309982	-1.0229	-1.54613	-5.63099	-1.4966	-3.28255	-5.44546	-0.271868	-0.220981	2.85762	1.99247	0.366075	0.845609	-2.29216	2.61856	0.41636	-0.38262	0.395455	-0.166087	2.08305	-5.43701	-1.44609	-0.449708
108	Head&neck			Tumor	(normalized)	-5.81464	-2.14556	-6.08911	-4.30719	1.15047	-0.191645	-4.87862	0.219083	-2.07821	-0.0284166	-0.360622	-7.18202	-0.0642023	-7.07765	-5.80382	2.70387	-0.778093	1.73005	2.18287	3.6493	2.19627	1.17613	-0.64844	-2.27065	-2.86927	-1.67597	-4.24006	-5.65929	-0.330516	-0.163752	6.34979	1.86867	3.81643	0.0279293	-1.65528	2.16106	0.866822	-0.288217	0.541821	0.712845	3.47186	-5.08783	-1.61407	0.530955
108	Head&neck			Normal	(raw)	7.1382	9.50226	6.69145	17.1406	499.068	261.346	15.7558	533.118	51.0182	126.552	88.0105	4.23053	123.864	28.184	8.65054	673.043	147.867	30.8467	120.12	2511.5	2484.75	206.156	103.658	72.1268	4.25041	74.6459	21.6462	4.8337	174.456	180.719	1526.71	838.145	271.473	378.513	43.0048	1293.58	281.102	161.565	277.058	187.728	892.46	4.86211	77.3053	154.224
108	Head&neck			Tumor	(raw)	10.123	128.769	8.3692	28.7803	1264.78	498.883	19.3677	663.193	134.923	558.644	443.743	3.92362	544.958	4.21799	10.1992	3712.25	332.246	1890.11	2587.01	7148.88	2611.15	1287.48	363.488	118.075	77.9744	178.308	30.1511	11.2739	453.1	508.622	46469.4	2080.73	8026.93	580.894	180.884	2548.2	1039.03	466.582	829.457	933.85	6321.57	16.7533	186.126	823.233
108	Head&neck			Fold change	FC	-1.9074	5.00982	-2.16271	-1.61099	-1.06735	-1.41703	-2.20052	-2.17444	-1.02282	1.63194	1.86395	-2.91656	1.6265	-18.0743	-2.29425	2.03906	-1.20386	22.6525	7.96195	1.05231	-2.57404	2.30877	1.29636	-1.65235	6.78201	-1.13239	-1.94196	-1.15976	-1.04149	1.04047	11.2525	-1.0896	10.931	-1.76257	1.55496	-1.37316	1.36648	1.06762	1.10678	1.83901	2.61862	1.27384	-1.12348	1.97337
108	Head&neck			Fold change (Raw limit)	FC (Nraw>=10 OR Traw>=10)	-1.9074	5.00982		-1.61099	-1.06735	-1.41703	-2.20052	-2.17444	-1.02282	1.63194	1.86395		1.6265	-18.0743	-2.29425	2.03906	-1.20386	22.6525	7.96195	1.05231	-2.57404	2.30877	1.29636	-1.65235	6.78201	-1.13239	-1.94196	-1.15976	-1.04149	1.04047	11.2525	-1.0896	10.931	-1.76257	1.55496	-1.37316	1.36648	1.06762	1.10678	1.83901	2.61862	1.27384	-1.12348	1.97337
109	Large intestine	rectum		Normal	(normalized)	0.682141	-3.50644	-2.45179	-1.49657	1.47061	0.109556	-4.15578	2.13202	-2.62537	-0.817767	-1.8536	-6.59882	0.403928	-1.61616	0.386459	1.78327	-0.325067	-0.771358	-1.20141	4.03126	2.77603	0.35327	-0.0126848	-1.18124	-6.53163	-1.68074	-3.94072	-4.229	-0.579629	0.192867	1.57334	2.4166	-2.52563	0.755547	-1.71255	2.88904	0.321183	-0.116165	-0.565654	0.454546	1.74948	-4.4389	-1.34731	-0.348199
109	Large intestine	rectum		Tumor	(normalized)	-0.47612	-1.69296	-2.66877	-4.98499	1.41185	1.17555	-3.1332	2.39025	-2.3748	-2.04788	-1.54672	-7.18164	1.75916	-7.07341	-4.85779	2.7242	-2.04393	-3.54521	0.0286722	2.25669	2.0769	1.17348	0.970118	-1.091	-6.41532	-1.63621	-3.59952	-1.85711	-0.410881	-0.27022	3.12955	3.96793	-1.83669	-0.0338335	-1.0587	2.99313	-0.213414	-1.36291	-1.00051	-0.37023	2.1349	-5.11052	-1.84592	1.12588
109	Large intestine	rectum		Normal	(raw)	1009.34	55.354	114.982	222.935	1743.37	678.691	35.2921	2757.36	101.948	356.878	174.061	6.49006	832.313	205.2	822.296	2165.27	502.155	368.545	273.547	10285.4	4308.85	803.595	623.553	277.398	6.79946	196.217	40.9655	33.5456	420.927	719.037	1872.04	3358.62	109.245	1062.02	191.939	4659.93	785.919	580.394	425.024	862.034	2115.13	29.0036	247.237	494.167
109	Large intestine	rectum		Tumor	(raw)	410.773	176.725	89.8564	18.0425	1520.33	1290.64	65.1241	2995.48	110.165	138.183	195.578	3.93585	1934.14	4.24248	19.7055	3775.67	138.562	48.9455	582.853	2730.6	2410.67	1288.78	1119.34	268.228	6.69459	183.814	47.1372	157.719	429.774	473.788	5000.55	8941.15	159.966	558.14	274.301	4549.35	492.815	222.153	285.591	442.057	2509.55	16.539	158.946	1246.96
109	Large intestine	rectum		Fold change	FC	-2.23188	3.51489	-1.16229	-11.2233	-1.04156	2.09362	2.03155	1.19602	1.18968	-2.34586	1.23703	-1.49777	2.55838	-43.9333	-37.9032	1.91976	-3.29176	-6.83933	2.3458	-3.42137	-1.62353	1.76566	1.9763	1.06455	1.08396	1.03135	1.2668	5.17621	1.12408	-1.37849	2.94082	2.93087	1.6121	-1.72833	1.57336	1.07482	-1.44854	-2.37305	-1.35178	-1.77126	1.30624	-1.59286	-1.41285	2.77807
109	Large intestine	rectum		Fold change (Raw limit)	FC (Nraw>=10 OR Traw>=10)	-2.23188	3.51489	-1.16229	-11.2233	-1.04156	2.09362	2.03155	1.19602	1.18968	-2.34586	1.23703		2.55838	-43.9333	-37.9032	1.91976	-3.29176	-6.83933	2.3458	-3.42137	-1.62353	1.76566	1.9763	1.06455		1.03135	1.2668	5.17621	1.12408	-1.37849	2.94082	2.93087	1.6121	-1.72833	1.57336	1.07482	-1.44854	-2.37305	-1.35178	-1.77126	1.30624	-1.59286	-1.41285	2.77807
110	Lung		adenocarcinoma	Normal	(normalized)	-0.245265	-3.26421	-1.51792	-2.24189	2.38296	2.60461	-2.39585	1.53071	-2.1774	-1.37842	-2.51012	-7.15497	1.45125	-1.65796	-0.9849	1.80304	-0.565631	-0.508424	0.876225	3.25376	2.35252	1.08761	1.55176	0.172965	-7.10429	-1.84255	-4.07567	-5.76053	-1.56249	0.00792408	2.64175	2.98067	0.093379	0.18819	-0.810435	2.43864	-0.141394	-0.561512	-0.751559	-0.384804	3.97297	-5.18406	-0.726244	0.720765
110	Lung		adenocarcinoma	Tumor	(normalized)	-2.34686	-3.53181	-1.79019	-3.30371	1.12329	-0.138979	-4.52726	0.635061	-1.92224	-1.31781	-0.132401	-7.64014	0.308408	-2.93733	-3.1154	1.49412	-1.19916	-0.41239	1.20461	3.41216	1.90014	-0.145017	0.800899	-0.702365	-5.62735	-0.933158	-3.41303	-7.44506	-0.478898	-0.680493	-0.0395212	2.86137	0.0189533	0.894856	-2.10374	2.93938	-0.328728	0.0812588	-0.809419	0.347923	2.60245	-6.96937	-0.886242	0.416907
110	Lung		adenocarcinoma	Normal	(raw)	489.701	60.414	202.685	122.712	3027.66	3530.44	110.291	1677.08	128.322	223.263	101.893	4.07288	1587.21	183.936	293.277	2025.5	392.185	408.049	1065.45	5536.6	2964.43	1233.57	1701.73	654.381	4.21849	161.846	34.4242	10.7071	196.52	583.644	3622.5	4581.78	619.26	661.323	330.977	3146.78	526.259	393.306	344.763	444.555	9114.79	15.9663	350.866	956.61
110	Lung		adenocarcinoma	Tumor	(raw)	159.287	70.0608	234.29	82.0613	1765.22	735.899	35.1409	1258.42	213.798	325.053	739.262	4.06205	1003.45	105.787	93.5028	2282.6	352.916	608.854	1867.57	8626.14	3024.5	732.825	1411.72	497.991	16.3928	424.372	76.0729	4.65017	581.423	505.599	788.42	5888.62	821.032	1506.72	188.524	6215.78	645.205	857.267	462.376	1031.31	4921.2	6.46646	438.399	1081.82
110	Lung		adenocarcinoma	Fold change	FC	-4.29184	-1.2038	-1.2077	-2.08757	-2.39441	-6.69735	-4.38147	-1.86045	1.19347	1.0429	5.19714	-1.39974	-2.20816	-2.42732	-4.3787	-1.23878	-1.55136	1.06883	1.2556	1.11604	-1.36829	-2.34994	-1.6828	-1.83443	2.78358	1.87825	1.58298	-3.21436	2.1193	-1.61151	-6.41421	-1.08621	-1.05294	1.63203	-2.45088	1.41494	-1.13866	1.56132	-1.04092	1.66178	-2.58564	-3.44691	-1.11729	-1.23444
110	Lung		adenocarcinoma	Fold change (Raw limit)	FC (Nraw>=10 OR Traw>=10)	-4.29184	-1.2038	-1.2077	-2.08757	-2.39441	-6.69735	-4.38147	-1.86045	1.19347	1.0429	5.19714		-2.20816	-2.42732	-4.3787	-1.23878	-1.55136	1.06883	1.2556	1.11604	-1.36829	-2.34994	-1.6828	-1.83443	2.78358	1.87825	1.58298	-3.21436	2.1193	-1.61151	-6.41421	-1.08621	-1.05294	1.63203	-2.45088	1.41494	-1.13866	1.56132	-1.04092	1.66178	-2.58564	-3.44691	-1.11729	-1.23444
111	Large intestine	rectum		Normal	(normalized)	0.532719	-3.4222	-2.6119	-1.85963	1.48533	0.075386	-4.59503	1.88887	-2.62896	-0.740957	-2.30554	-6.80141	0.356737	-2.17793	0.0530004	1.8462	-0.222183	-1.03042	-0.0659075	4.09679	2.75208	0.637523	-0.398421	-1.84173	-6.76021	-1.36292	-3.83484	-4.1025	-0.604363	0.33657	1.84889	2.43456	-2.31844	0.790527	-1.79155	3.05478	0.174832	-0.0958586	-0.590267	0.450469	1.39256	-6.70796	-1.54324	0.0307302
111	Large intestine	rectum		Tumor	(normalized)	0.957605	0.124845	-2.03544	-3.15108	1.45684	0.952977	-4.19954	2.34175	-3.00099	-1.94393	-0.707262	-7.20501	1.30719	-6.84509	-2.83113	2.82352	-0.993532	-3.47492	0.569359	3.09963	2.09146	0.575241	0.547697	-1.86897	-7.1505	-1.58889	-3.69473	-3.23231	0.822997	-0.968702	4.07238	3.20374	-1.98435	0.642058	-1.34896	2.87894	-0.286463	-0.622974	-0.515861	0.334282	2.5117	-3.16996	-1.76519	0.239182
111	Large intestine	rectum		Normal	(raw)	925.37	59.6713	104.638	176.257	1790.94	673.976	26.4672	2368.96	103.408	382.737	129.394	5.73485	819.105	141.36	663.599	2299.93	548.362	313.158	611.098	10944.8	4309.34	995.095	485.305	178.458	5.90098	248.698	44.828	37.237	420.746	807.735	2304.21	3458.01	128.242	1106.43	184.774	5315.33	722.073	598.542	424.877	874.089	1679.4	6.11863	219.477	653.434
111	Large intestine	rectum		Tumor	(raw)	1347.98	756.831	169.313	78.1354	1905.33	1343.67	37.7772	3518.46	86.7018	180.4	425.118	4.70427	1717.59	6.03724	97.5355	4913.4	348.605	62.4255	1029.94	5949.75	2958.07	1034.15	1014.59	190.02	4.88543	230.734	53.6034	73.8576	1227.9	354.657	11676.8	6394.98	175.416	1083.17	272.483	5105.79	569.093	450.695	485.431	875.076	3958.35	77.1193	204.194	819.253
111	Large intestine	rectum		Fold change	FC	1.34247	11.6887	1.49119	-2.44774	-1.01994	1.83731	1.31539	1.36877	-1.29417	-2.30213	3.02781	-1.3228	1.93247	-25.4071	-7.3826	1.96881	-1.70687	-5.44337	1.55322	-1.99606	-1.58077	-1.04412	1.92668	-1.01906	-1.31065	-1.16957	1.10199	1.82791	2.68954	-2.4713	4.67022	1.7043	1.26059	-1.10839	1.35904	-1.12962	-1.37678	-1.44105	1.05293	-1.08387	2.17218	11.6156	-1.1663	1.15545
111	Large intestine	rectum		Fold change (Raw limit)	FC (Nraw>=10 OR Traw>=10)	1.34247	11.6887	1.49119	-2.44774	-1.01994	1.83731	1.31539	1.36877	-1.29417	-2.30213	3.02781		1.93247	-25.4071	-7.3826	1.96881	-1.70687	-5.44337	1.55322	-1.99606	-1.58077	-1.04412	1.92668	-1.01906		-1.16957	1.10199	1.82791	2.68954	-2.4713	4.67022	1.7043	1.26059	-1.10839	1.35904	-1.12962	-1.37678	-1.44105	1.05293	-1.08387	2.17218	11.6156	-1.1663	1.15545
112	Head&neck		squamous cell carcinoma	Normal	(normalized)	-3.50006	-4.09212	-5.04293	-3.98258	0.661222	-0.143293	-4.70806	0.07372	-2.7906	-0.896833	-3.238	-6.23649	-0.676834	-6.1498	-3.9004	2.05616	-0.356197	-3.43917	1.67539	3.28719	2.6422	1.4355	-1.6865	-2.73671	-6.20215	-1.48551	-0.260304	-5.18488	0.848017	-0.22591	3.56174	1.51452	-1.37186	0.667869	-1.05532	2.58228	0.366884	0.308406	-0.532976	0.0308676	3.23597	-6.15084	-1.06634	-0.389185
112	Head&neck		squamous cell carcinoma	Tumor	(normalized)	-4.01387	-2.50473	-2.56856	-5.41707	1.31002	0.797404	-3.05805	0.225326	-2.75935	-0.756514	-2.43644	-7.12201	-0.169167	-7.04606	-0.295412	2.87992	-1.00009	-4.08896	2.68785	3.09692	2.85886	1.88255	0.562305	-0.7907	-7.0957	-0.0607443	0.680447	-3.55949	1.19221	-0.181175	3.21728	2.97661	-2.42407	-0.233982	-1.87031	2.43373	0.507551	0.190258	-1.68177	0.158984	2.95811	-5.64621	-1.78738	1.0135
112	Head&neck		squamous cell carcinoma	Normal	(raw)	38.7417	25.701	13.2962	27.7284	693.183	396.885	16.77	461.31	63.35	235.411	46.4585	5.81341	274.191	6.17343	29.3537	1822.91	342.432	40.4117	1400.05	4279.01	2736.41	1185.58	136.18	65.7609	5.95344	156.537	365.966	12.0503	789.004	374.796	5175.97	1252.33	169.367	696.384	210.92	2625.08	565.254	542.8	302.941	447.809	4129.75	6.16898	209.315	334.691
112	Head&neck		squamous cell carcinoma	Tumor	(raw)	40.7966	116.124	111.098	15.4248	1634.09	1145.42	79.1325	770.461	97.3363	390.11	121.753	4.73131	586.134	4.98708	537.023	4851.35	329.507	38.7276	4246.63	5638.8	4781.04	2430.11	973.176	380.975	4.81838	631.88	1056.22	55.8995	1505.95	581.275	6129.41	5187.66	122.802	560.383	180.26	3560.79	936.934	751.959	205.427	735.834	5121.55	13.1596	190.927	1330.5
112	Head&neck		squamous cell carcinoma	Fold change	FC	-1.42783	3.00506	5.55724	-2.70288	1.56786	1.91946	3.13835	1.11081	1.0219	1.10215	1.74298	-1.84744	1.42175	-1.86123	12.1677	1.77001	-1.56254	-1.56894	2.01735	-1.14098	1.16204	1.36325	4.75289	3.85308	-1.85775	2.68472	1.91953	3.08525	1.26944	1.03149	-1.26968	2.75507	-2.07369	-1.86846	-1.75929	-1.10845	1.10241	-1.08534	-2.21728	1.09287	-1.21239	1.41876	-1.64837	2.64394
112	Head&neck		squamous cell carcinoma	Fold change (Raw limit)	FC (Nraw>=10 OR Traw>=10)	-1.42783	3.00506	5.55724	-2.70288	1.56786	1.91946	3.13835	1.11081	1.0219	1.10215	1.74298		1.42175		12.1677	1.77001	-1.56254	-1.56894	2.01735	-1.14098	1.16204	1.36325	4.75289	3.85308		2.68472	1.91953	3.08525	1.26944	1.03149	-1.26968	2.75507	-2.07369	-1.86846	-1.75929	-1.10845	1.10241	-1.08534	-2.21728	1.09287	-1.21239	1.41876	-1.64837	2.64394
114	GIST	rectum		Normal	(normalized)	-2.14969	-3.89803	-2.49479	-3.44469	2.5623	0.315761	-4.53144	1.8994	-4.17858	-1.0284	-1.59376	-6.75789	2.43465	-0.927492	-0.992487	2.24769	-0.160842	1.95578	-0.284148	2.73884	3.16645	1.26876	3.11874	1.8546	-4.09414	-1.48687	-3.25144	-6.58656	0.0841894	1.26405	2.06102	3.00082	2.63728	0.486335	-1.22074	2.67185	0.767319	-0.535188	-0.210763	0.0707979	3.81654	-6.57801	-0.610542	1.036
114	GIST	rectum		Tumor	(normalized)	2.2469	-6.15678	-2.43189	-4.30868	2.16513	-0.253936	-4.47036	2.64558	-3.61587	-1.17006	-2.43972	-7.2987	5.49285	2.72379	-1.3638	2.16834	-0.335204	4.11493	0.348475	2.9059	2.71576	1.99425	3.07182	0.570948	-7.26444	-0.945377	-3.80946	-7.12241	-1.053	0.590751	1.30445	3.52145	2.02668	0.484671	-1.1411	3.14315	0.738859	-0.583993	-0.933943	-0.437131	1.95402	-7.11231	-1.24004	0.307874
114	GIST	rectum		Normal	(raw)	73.3178	21.8226	57.7198	29.8796	1921.59	404.934	14.0679	1213.69	17.9661	159.496	107.786	3.00609	1758.87	171.052	163.517	1545.08	291.013	1262.06	267.174	2171.73	2920.97	783.908	2825.96	1176.58	19.049	116.075	34.1626	3.38516	344.885	781.356	1357.56	2604.16	2024.1	455.756	139.589	2073.18	553.754	224.504	281.115	341.699	4583.78	3.40527	213.078	667.11
114	GIST	rectum		Tumor	(raw)	2271.54	6.70748	88.688	24.1488	2146.37	401.323	21.5885	2994.58	39.0346	212.673	88.2076	3.03953	21550	3161.39	185.948	2151.16	379.341	8291.86	609.308	3586.73	3143.84	1906.63	4023.88	710.9	3.11259	248.513	34.1329	3.43461	230.649	720.725	1181.99	5495.39	1949.97	669.632	216.985	4227.83	798.647	319.254	250.49	353.465	1854.19	3.45874	202.604	592.4
114	GIST	rectum		Fold change	FC	21.0623	-4.78579	1.04456	-1.82006	-1.31693	-1.48421	1.04325	1.67735	1.47703	-1.10318	-1.79746	-1.45479	8.32929	12.5645	-1.29352	-1.05654	-1.12847	4.4665	1.55038	1.12276	-1.3667	1.65347	-1.03306	-2.43455	-9.00235	1.45548	-1.47225	-1.4498	-2.19952	-1.59472	-1.68947	1.43458	-1.52689	-1.00115	1.05675	1.38636	-1.01992	-1.03441	-1.65082	-1.42201	-3.63643	-1.44823	-1.54702	-1.65649
114	GIST	rectum		Fold change (Raw limit)	FC (Nraw>=10 OR Traw>=10)	21.0623	-4.78579	1.04456	-1.82006	-1.31693	-1.48421	1.04325	1.67735	1.47703	-1.10318	-1.79746		8.32929	12.5645	-1.29352	-1.05654	-1.12847	4.4665	1.55038	1.12276	-1.3667	1.65347	-1.03306	-2.43455	-9.00235	1.45548	-1.47225		-2.19952	-1.59472	-1.68947	1.43458	-1.52689	-1.00115	1.05675	1.38636	-1.01992	-1.03441	-1.65082	-1.42201	-3.63643		-1.54702	-1.65649
115	Large intestine	colon		Normal	(normalized)	1.56402	-3.56243	-2.47525	-0.159924	1.52165	-0.118775	-5.16294	1.32802	-2.30526	-0.966421	-1.49834	-6.50564	0.380032	-4.30265	-0.443745	2.09381	-0.311259	-0.187625	-2.44842	4.11091	2.37947	0.250586	-0.0358696	-1.3999	-6.48991	-1.72497	-3.72212	-3.25894	-0.748487	0.162315	0.406453	2.70426	-2.26142	0.94838	-2.17821	2.79559	0.241301	-0.48051	-0.235195	0.322914	1.92389	-4.03917	-1.5128	-0.561886
115	Large intestine	colon		Tumor	(normalized)	-0.597337	-2.41896	-1.93633	-4.58816	1.80308	0.909729	-4.86651	1.3484	-1.88915	-2.00006	-1.27818	-7.76892	1.54967	-7.73695	-4.85335	2.76859	-1.38153	-2.53427	0.307322	2.71797	2.14355	1.18846	0.982106	-0.825144	-7.7745	-1.56243	-3.94163	-1.58801	1.04302	-1.09094	2.15442	2.75975	-1.601	0.689655	-1.06612	3.36541	-0.147088	-0.795761	-0.728341	0.151729	2.32021	-5.7711	-2.155	1.19472
115	Large intestine	colon		Normal	(raw)	1470.36	42.0929	89.4299	445.106	1427.8	457.985	13.8805	1248.47	100.613	254.498	176.019	5.47286	647.153	25.1987	365.616	2122.79	400.781	436.642	91.1081	8592.36	2587.61	591.616	485.074	188.45	5.53282	150.431	37.6823	51.9477	295.998	556.503	659.114	3240.92	103.717	959.614	109.875	3452.72	587.82	356.417	422.479	622.032	1886.92	30.2478	174.264	336.869
115	Large intestine	colon		Tumor	(raw)	400.288	113.242	158.233	25.1776	2113.34	1137.74	20.7598	1542.05	163.492	151.395	249.7	2.77659	1772.91	2.83879	20.9501	4126.84	232.437	104.543	749.38	3984.56	2675.84	1380.23	1196.28	341.818	2.76586	205.045	39.4131	201.442	1247.87	284.303	2696.08	4101.63	199.636	976.777	289.237	6241.32	546.903	348.852	365.541	672.765	3024.42	11.0896	135.978	1386.23
115	Large intestine	colon		Fold change	FC	-4.47336	2.20911	1.45288	-21.5294	1.2154	2.03991	1.2281	1.01423	1.33432	-2.04718	1.16486	-2.40041	2.24956	-10.81	-21.2531	1.59635	-2.09983	-5.08641	6.75401	-2.62612	-1.17766	1.9157	2.02508	1.48942	-2.43613	1.11925	-1.16434	3.1842	3.46176	-2.38379	3.35884	1.03922	1.58054	-1.19642	2.16158	1.48434	-1.30893	-1.24423	-1.40751	-1.12598	1.31615	-3.32171	-1.56071	3.37901
115	Large intestine	colon		Fold change (Raw limit)	FC (Nraw>=10 OR Traw>=10)	-4.47336	2.20911	1.45288	-21.5294	1.2154	2.03991	1.2281	1.01423	1.33432	-2.04718	1.16486		2.24956	-10.81	-21.2531	1.59635	-2.09983	-5.08641	6.75401	-2.62612	-1.17766	1.9157	2.02508	1.48942		1.11925	-1.16434	3.1842	3.46176	-2.38379	3.35884	1.03922	1.58054	-1.19642	2.16158	1.48434	-1.30893	-1.24423	-1.40751	-1.12598	1.31615	-3.32171	-1.56071	3.37901
116	Pancreas			Normal	(normalized)	-0.949904	-3.53271	-3.18818	-4.92457	0.969978	0.84199	-3.4128	1.28153	-2.59296	-0.185604	-1.37712	-6.09174	1.99647	-4.50729	-4.97398	2.00698	-0.744182	-2.70099	0.530181	3.01439	2.32789	0.77039	1.88517	0.213855	-6.0557	-1.79468	-3.468	-0.46817	-0.843389	0.0128202	1.38851	3.98526	0.482245	0.372731	-1.6684	2.62191	-0.379827	-0.417519	-1.06396	0.176774	2.32678	-5.61402	-1.04762	0.0738878
116	Pancreas			Tumor	(normalized)	-2.00363	-3.6693	-2.81499	-3.91904	1.13268	0.835264	-3.04977	1.00358	-3.54643	-0.185184	-1.8777	-6.3977	2.36204	-4.52794	-1.94377	1.69706	-1.05425	-2.06451	-0.739153	2.97232	2.56281	0.484022	1.80478	0.465706	-6.37668	-1.86803	-3.29234	-1.23663	-0.488357	0.0816774	0.660145	4.56347	0.351864	0.095274	-1.82775	3.02652	-0.344708	-0.545275	-0.683657	-0.186305	2.35257	-4.49463	-1.02161	0.431582
116	Pancreas			Normal	(raw)	234.909	39.2099	49.7863	14.9419	888.876	813.417	42.6083	1103.13	75.2125	399.003	174.701	6.65351	1810.7	19.9536	14.4388	1823.94	270.912	69.7863	655.313	3666.66	2278.31	774.033	1676.27	526.29	6.82182	130.796	41.0087	328.031	252.908	457.834	1188.04	7186.72	633.897	587.559	142.761	2793.33	348.746	339.753	217.053	512.936	2276.56	9.2653	219.524	477.629
116	Pancreas			Tumor	(raw)	81.4642	25.6773	46.4218	21.5959	716.292	582.853	39.4499	654.979	27.9601	287.325	88.8944	3.87453	1679.44	14.1603	84.9152	1059.22	157.311	78.098	195.71	2563.76	1930.2	456.904	1141.33	451.14	3.93141	89.4922	33.3448	138.63	232.868	345.706	516.23	7724.33	416.909	348.98	92.0266	2661.9	257.248	223.859	203.385	287.102	1668.45	14.4911	160.911	440.594
116	Pancreas			Fold change	FC	-2.07588	-1.0993	1.29521	2.00769	1.11938	-1.00467	1.28612	-1.21247	-1.93652	1.00029	-1.41479	-1.23624	1.28839	-1.01442	8.16926	-1.23964	-1.23977	1.55453	-2.4105	-1.02959	1.17684	-1.21957	-1.05731	1.19073	-1.24917	-1.05216	1.12949	-1.70345	1.27901	1.04889	-1.65676	1.493	-1.09458	-1.21206	-1.11678	1.32373	1.02464	-1.09259	1.30161	-1.28617	1.01804	2.17255	1.0182	1.28138
116	Pancreas			Fold change (Raw limit)	FC (Nraw>=10 OR Traw>=10)	-2.07588	-1.0993	1.29521	2.00769	1.11938	-1.00467	1.28612	-1.21247	-1.93652	1.00029	-1.41479		1.28839	-1.01442	8.16926	-1.23964	-1.23977	1.55453	-2.4105	-1.02959	1.17684	-1.21957	-1.05731	1.19073		-1.05216	1.12949	-1.70345	1.27901	1.04889	-1.65676	1.493	-1.09458	-1.21206	-1.11678	1.32373	1.02464	-1.09259	1.30161	-1.28617	1.01804	2.17255	1.0182	1.28138
117	Kidney	kidney		Normal	(normalized)	0.926451	-0.163954	-1.17652	-1.91915	1.25288	0.212368	-3.85404	2.23948	-1.49098	-1.38248	-0.589623	-7.84431	0.475656	-2.61615	-0.51953	2.02941	0.347146	-1.3624	2.23711	3.94941	2.48148	0.217842	1.83815	0.0311136	-7.80513	-1.88661	-3.54213	0.52806	-0.000794411	-0.221022	0.292342	2.83083	1.22064	0.558502	-1.07201	2.68146	0.152127	-0.0223084	-0.870505	-0.0471115	2.9397	-7.73838	-1.36765	-0.428206
117	Kidney	kidney		Tumor	(normalized)	-3.66039	-4.23369	-0.344974	-3.94165	1.19828	-0.395896	-4.1009	2.42202	-2.13019	-1.55222	-0.49674	-7.62458	-0.27131	-6.67764	-4.52834	2.40014	0.0825892	-4.18711	-1.45581	4.36786	2.87061	2.23999	1.86276	0.0117407	-7.60361	-0.662507	-3.65891	-7.53514	1.05371	0.319629	0.522085	3.80634	1.62785	0.869247	-0.78138	3.36237	1.38065	-0.877394	-0.454731	0.247999	0.133862	-4.75409	-2.18829	1.09864
117	Kidney	kidney		Normal	(raw)	1052.2	494.144	244.929	146.381	1319.36	641.412	38.2848	2614.32	196.961	212.343	367.887	2.40899	769.831	90.2962	386.202	2260.07	704.222	215.321	2610.04	8552.62	3091.78	643.851	1979.46	565.685	2.47531	149.72	47.5248	798.307	553.311	474.979	677.972	3938.88	1290.2	815.331	263.331	3551.47	615.181	545.121	302.803	535.829	4247.63	2.59252	214.538	411.439
117	Kidney	kidney		Tumor	(raw)	34.4863	23.1775	343.31	28.3779	1000.58	331.404	25.4121	2336.87	99.6057	148.686	309.03	2.20957	361.295	4.25956	18.8959	2301.69	461.738	23.938	158.962	9003.08	3189.15	2059.87	1585.92	439.611	2.24192	275.486	34.5218	2.35088	905.172	544.192	626.178	6100.38	1347.61	796.533	253.697	4484.44	1135.4	237.363	318.161	517.833	478.444	16.1589	95.6742	933.808
117	Kidney	kidney		Fold change	FC	-24.0313	-16.7924	1.77959	-4.06286	-1.03858	-1.52442	-1.18662	1.13488	-1.55747	-1.12485	1.0665	1.16452	-1.67826	-16.6967	-16.098	1.293	-1.20127	-7.08472	-12.9324	1.33649	1.30961	4.06189	1.01721	-1.01352	1.14991	2.33611	-1.08431	-267.464	2.077	1.45463	1.17263	1.96634	1.32611	1.24035	1.22317	1.60315	2.34326	-1.80887	1.33401	1.22698	-6.99266	7.9134	-1.76618	2.88155
117	Kidney	kidney		Fold change (Raw limit)	FC (Nraw>=10 OR Traw>=10)	-24.0313	-16.7924	1.77959	-4.06286	-1.03858	-1.52442	-1.18662	1.13488	-1.55747	-1.12485	1.0665		-1.67826	-16.6967	-16.098	1.293	-1.20127	-7.08472	-12.9324	1.33649	1.30961	4.06189	1.01721	-1.01352		2.33611	-1.08431	-267.464	2.077	1.45463	1.17263	1.96634	1.32611	1.24035	1.22317	1.60315	2.34326	-1.80887	1.33401	1.22698	-6.99266	7.9134	-1.76618	2.88155
118	Sarcoma	retroperitoneum		Normal	(normalized)	1.35688	1.87323	-0.433542	-2.1631	0.960478	-0.0644236	-4.85903	3.80691	-1.63056	-1.45594	-1.03151	-7.90263	-0.738108	-4.86467	-2.89214	1.60036	0.0844469	-1.83697	1.23034	3.07603	2.10016	1.45982	1.26614	-0.19647	-7.88136	-1.52726	-3.40233	-0.607527	-0.205592	-0.445414	-1.94906	2.58825	1.23431	0.76088	-1.28476	2.83695	0.779768	-0.525361	-0.92586	-0.241716	3.08113	-7.80689	-1.90575	0.176922
118	Sarcoma	retroperitoneum		Tumor	(normalized)	-4.19045	-3.09767	-3.1549	-2.32909	1.5187	0.816659	-3.96918	0.752628	-4.31653	-0.409651	-1.78389	-6.39784	3.2322	-0.591889	-4.42692	2.13774	-1.45939	1.7218	-2.07388	2.77661	2.14462	1.06267	1.46927	0.973278	-3.42503	-1.51314	-2.19405	-0.97186	-0.704912	1.35392	-0.509231	3.23321	2.24021	-0.0104609	-0.76025	2.43917	0.78183	-0.397915	0.866646	-0.430954	1.60558	-6.23747	-1.20673	1.70864
118	Sarcoma	retroperitoneum		Normal	(raw)	1308.53	1871.62	378.278	114.067	994.153	488.57	17.6038	7150.13	164.996	186.225	249.922	2.13496	306.287	17.5352	68.8174	1549.1	541.678	143	1198.64	4308.21	2190.45	1405.3	1228.76	445.838	2.16669	177.244	48.3188	335.303	443.028	375.178	132.311	3072.29	1201.95	865.701	209.686	3650.29	877.11	354.953	268.911	432.073	4323.47	2.28147	136.343	577.536
118	Sarcoma	retroperitoneum		Tumor	(raw)	17.12	36.5142	35.094	62.2051	895.627	550.544	19.9577	526.644	15.6873	235.308	90.7716	3.70692	2937.26	207.385	14.5317	1375.55	113.667	1031.02	74.2428	2141.89	1382.13	652.905	865.461	613.676	29.1017	109.509	68.309	159.365	191.758	798.959	219.614	2939.31	1476.8	310.316	184.542	1695.18	537.412	237.23	569.954	231.859	951.218	4.14274	135.423	1021.66
118	Sarcoma	retroperitoneum		Fold change	FC	-46.764	-31.3609	-6.59495	-1.12194	1.47245	1.84176	1.85297	-8.30672	-6.43513	2.06521	-1.68456	2.83785	15.6741	19.3301	-2.89744	1.45133	-2.91569	11.7841	-9.87795	-1.23065	1.03129	-1.3169	1.15119	2.24972	21.9528	1.00983	2.31062	-1.28729	-1.41355	3.4806	2.71288	1.56369	2.00819	-1.70685	1.43844	-1.31748	1.00143	1.09236	3.46416	-1.14016	-2.78089	2.96784	1.6234	2.8913
118	Sarcoma	retroperitoneum		Fold change (Raw limit)	FC (Nraw>=10 OR Traw>=10)	-46.764	-31.3609	-6.59495	-1.12194	1.47245	1.84176	1.85297	-8.30672	-6.43513	2.06521	-1.68456		15.6741	19.3301	-2.89744	1.45133	-2.91569	11.7841	-9.87795	-1.23065	1.03129	-1.3169	1.15119	2.24972	21.9528	1.00983	2.31062	-1.28729	-1.41355	3.4806	2.71288	1.56369	2.00819	-1.70685	1.43844	-1.31748	1.00143	1.09236	3.46416	-1.14016	-2.78089		1.6234	2.8913
119	Large intestine	rectum		Normal	(normalized)	0.697364	-2.91352	-2.91405	-1.33491	1.59657	0.232231	-3.97938	1.57049	-2.34785	-1.64128	-1.58271	-7.72647	0.584477	-3.10531	-0.677025	1.82959	-0.199677	-0.306508	-2.83805	3.8719	2.65697	0.529021	0.0104122	-1.37002	-5.72021	-1.74304	-3.40588	-2.46153	-0.971689	-0.249313	1.16321	2.63098	-1.78383	0.811296	-1.64729	2.60484	0.0448656	-0.04916	-0.23759	0.477433	2.58015	-4.31579	-1.09836	-0.418455
119	Large intestine	rectum		Tumor	(normalized)	1.25573	2.57727	-2.04939	-4.39415	0.814638	0.590942	-3.92315	0.879691	-2.61658	-2.18804	-0.381532	-7.65364	0.968685	-7.57369	-1.49643	1.55126	-2.05955	-3.04661	0.46393	2.40993	2.29844	0.931056	-0.439372	-2.48953	-7.60506	-2.18435	-3.63525	-4.15471	1.17688	-0.717991	5.8941	2.39403	-1.1309	0.115315	-1.34581	4.39378	-0.448232	-0.798245	-0.630391	0.0409584	1.86975	-3.24543	-1.50997	1.42152
119	Large intestine	rectum		Normal	(raw)	832.195	68.1148	68.0894	203.447	1552.08	602.845	32.5377	1524.27	100.815	164.521	171.338	2.42325	769.56	59.6359	320.991	1824.14	446.878	414.982	71.7728	7513.74	3236.87	740.54	516.93	198.555	9.73513	153.317	48.4199	93.176	261.692	431.764	1149.36	3179.09	149.042	900.579	163.837	3121.99	529.424	496.02	435.287	714.528	3069.03	25.77	239.695	383.999
119	Large intestine	rectum		Tumor	(raw)	1036.67	2590.98	104.882	20.647	763.588	653.913	28.6183	798.807	70.7881	95.2714	333.255	2.15603	849.634	2.27887	153.871	1272.34	104.146	52.5422	598.805	2307.23	2135.64	827.76	320.158	77.3043	2.22987	95.5155	34.9388	24.3745	981.53	263.932	25818.5	2281.93	198.241	470.264	170.804	9126.17	318.198	249.651	280.454	446.641	1586.64	45.778	152.434	1162.92
119	Large intestine	rectum		Fold change	FC	1.4726	44.9667	1.82092	-8.33538	-1.71944	1.28228	1.03974	-1.61418	-1.20475	-1.4608	2.29928	1.05178	1.30514	-22.137	-1.76468	-1.21279	-3.62976	-6.68116	9.86267	-2.75484	-1.28212	1.32137	-1.36584	-2.17275	-3.69313	-1.35784	-1.17232	-3.2337	4.43387	-1.38384	26.5547	-1.1785	1.57236	-1.61999	1.23241	3.45562	-1.40746	-1.68073	-1.31294	-1.35329	-1.63627	2.09996	-1.33017	3.58005
119	Large intestine	rectum		Fold change (Raw limit)	FC (Nraw>=10 OR Traw>=10)	1.4726	44.9667	1.82092	-8.33538	-1.71944	1.28228	1.03974	-1.61418	-1.20475	-1.4608	2.29928		1.30514	-22.137	-1.76468	-1.21279	-3.62976	-6.68116	9.86267	-2.75484	-1.28212	1.32137	-1.36584	-2.17275		-1.35784	-1.17232	-3.2337	4.43387	-1.38384	26.5547	-1.1785	1.57236	-1.61999	1.23241	3.45562	-1.40746	-1.68073	-1.31294	-1.35329	-1.63627	2.09996	-1.33017	3.58005
120	Lung			Normal	(normalized)	-1.49616	-3.15743	-2.04578	-1.85683	2.78441	2.97592	-2.53907	1.81462	-2.53272	-0.963635	-2.67071	-7.28353	1.38194	-1.53916	-1.49335	1.74829	-0.324087	-0.554432	0.951915	2.70455	2.6618	-0.181838	1.83798	0.325231	-7.23593	-2.07981	-3.73077	-7.20513	-1.43663	-0.0241623	1.16744	3.78177	-0.506446	0.523065	-0.490995	2.60412	-0.276876	-0.419087	-0.544877	0.188145	3.97943	-6.21249	-0.832338	0.798457
120	Lung			Tumor	(normalized)	-3.49435	-3.41254	-0.767125	-3.86052	0.637316	0.128846	-4.26824	0.653538	-3.04134	-2.04066	-1.53166	-7.43683	-0.0744076	-3.98199	-5.83196	2.20661	-0.17784	-1.22673	0.68407	3.44032	2.84008	1.52074	1.19372	-0.536229	-5.72643	-0.952667	-2.91765	-4.71762	-1.28276	-0.316027	1.72959	3.851	-1.41496	0.476016	-1.55113	2.90056	0.42307	0.114789	-1.35995	-0.545618	1.06409	-5.98935	-1.61999	0.488903
120	Lung			Normal	(raw)	163.51	51.6953	111.71	127.342	3177.78	3628.89	79.3588	1622.51	79.7093	236.51	72.4382	2.96054	1202.09	158.709	163.828	1549.6	368.445	314.074	892.252	3006.65	2918.86	406.625	1649	577.879	3.05985	109.105	34.7423	3.12589	170.397	453.585	1036.02	6343.94	324.696	662.813	328.192	2804.47	380.702	344.965	316.161	525.497	7275.47	6.21996	259.044	802.218
120	Lung			Tumor	(raw)	45.0817	47.7121	298.523	34.9762	790.236	555.51	26.3657	799.172	61.7121	123.483	175.723	2.93223	482.51	32.152	8.91888	2345.1	449.128	217.082	816.265	5514.98	3637.94	1457.79	1162.12	350.336	9.59573	262.497	67.2363	19.309	208.812	408.105	1684.86	7331.13	190.529	706.644	173.368	3793.68	681.181	550.124	197.934	348.063	1062.26	7.99711	165.288	712.985
120	Lung			Fold change	FC	-3.99501	-1.19343	2.42612	-4.01025	-4.42935	-7.19539	-3.31535	-2.23625	-1.42269	-2.10968	2.20236	-1.11211	-2.74413	-5.43708	-20.2326	1.37394	1.10669	-1.59361	-1.20401	1.66528	1.13154	3.25483	-1.56294	-1.81688	2.84712	2.18426	1.757	5.60807	1.11255	-1.22422	1.47647	1.04915	-1.87711	-1.03315	-2.08512	1.22811	1.62444	1.44781	-1.75939	-1.66297	-7.54405	1.16727	-1.72626	-1.23932
120	Lung			Fold change (Raw limit)	FC (Nraw>=10 OR Traw>=10)	-3.99501	-1.19343	2.42612	-4.01025	-4.42935	-7.19539	-3.31535	-2.23625	-1.42269	-2.10968	2.20236		-2.74413	-5.43708	-20.2326	1.37394	1.10669	-1.59361	-1.20401	1.66528	1.13154	3.25483	-1.56294	-1.81688		2.18426	1.757	5.60807	1.11255	-1.22422	1.47647	1.04915	-1.87711	-1.03315	-2.08512	1.22811	1.62444	1.44781	-1.75939	-1.66297	-7.54405		-1.72626	-1.23932
121	Large intestine	rectum		Normal	(normalized)	2.09802	-3.29346	-2.30713	-2.22097	1.76744	0.299737	-4.37755	1.99827	-2.12955	-0.99149	-2.02078	-7.42282	-0.103004	-3.69834	-0.23611	2.01201	-0.259288	-1.61714	-1.11276	3.912	2.98113	0.867444	-0.810087	-2.40467	-6.7988	-1.5511	-3.20975	-7.34487	-0.774332	-0.237116	0.792766	2.23943	-3.73364	1.10763	-1.50006	3.08762	-0.0234823	0.148159	-0.418652	0.359367	1.28805	-4.86668	-1.42882	-0.464459
121	Large intestine	rectum		Tumor	(normalized)	1.80821	-0.315474	-2.66984	-4.38072	1.70028	0.859356	-3.66724	1.40464	-1.97273	-1.83194	-1.1374	-7.56176	1.87992	-3.62663	-1.50183	2.40311	-0.121266	-2.54472	0.649117	3.25033	2.72299	0.655872	0.832682	-1.17254	-6.75848	-1.87831	-3.54963	-2.18409	-0.528078	-0.56165	2.15991	3.28827	-1.50553	0.41351	-1.42447	2.94762	-0.352509	-0.329512	-0.688836	0.0332317	2.78889	-4.80731	-1.26535	-0.221644
121	Large intestine	rectum		Normal	(raw)	2060.81	49.0954	97.2648	103.25	1638.8	592.518	23.1578	1923.14	110.006	242.105	118.619	2.80531	448.193	37.0819	408.692	1941.55	402.178	156.915	222.586	7246.03	3800.87	878.211	274.544	90.9064	4.32344	164.265	52.0286	2.96105	281.433	408.407	833.908	2273.04	36.1854	1037.29	170.18	4092.02	473.591	533.424	360.118	617.522	1175.47	16.499	178.795	348.864
121	Large intestine	rectum		Tumor	(raw)	1847.42	423.91	82.8968	25.3229	1714.25	957.046	41.5234	1396.62	134.398	148.174	239.8	2.79206	1941.57	42.7089	186.271	2790.28	484.994	90.4072	827.265	5019.81	3482.9	831.148	939.514	234.03	4.87232	143.488	45.0501	116.082	365.825	357.411	2357.43	5153.57	185.794	702.619	196.531	4069.71	413.167	419.805	327.251	539.815	3645.71	18.8407	219.449	452.397
121	Large intestine	rectum		Fold change	FC	-1.22248	7.87887	-1.28584	-4.46835	-1.04766	1.47388	1.63616	-1.50904	1.11483	-1.7906	1.84469	-1.1011	3.95294	1.05096	-2.40447	1.31139	1.10039	-1.90208	3.39139	-1.58191	-1.19594	-1.15795	3.12265	2.34913	1.02834	-1.25458	-1.26566	35.7726	1.18612	-1.25226	2.5796	2.06886	4.68522	-1.6179	1.05379	-1.1019	-1.25617	-1.39249	-1.20596	-1.25365	2.83009	1.04201	1.11998	1.1833
121	Large intestine	rectum		Fold change (Raw limit)	FC (Nraw>=10 OR Traw>=10)	-1.22248	7.87887	-1.28584	-4.46835	-1.04766	1.47388	1.63616	-1.50904	1.11483	-1.7906	1.84469		3.95294	1.05096	-2.40447	1.31139	1.10039	-1.90208	3.39139	-1.58191	-1.19594	-1.15795	3.12265	2.34913		-1.25458	-1.26566	35.7726	1.18612	-1.25226	2.5796	2.06886	4.68522	-1.6179	1.05379	-1.1019	-1.25617	-1.39249	-1.20596	-1.25365	2.83009	1.04201	1.11998	1.1833
122	Lung			Normal	(normalized)	0.847383	-3.54263	-1.32394	-2.31019	1.62764	1.09243	-3.60281	1.66273	-3.04511	-1.71341	-1.41679	-7.68255	1.0736	-1.19617	-1.28426	1.89172	-0.0569849	1.09817	1.36219	3.34935	2.45894	0.292484	1.48189	0.107886	-7.61084	-1.58546	-3.81057	-7.56082	-1.09523	0.305374	1.77125	3.4484	0.195131	0.615912	-0.608169	2.41188	0.367775	-0.336182	-0.314842	0.369737	2.64547	-4.88173	-0.487377	0.0550814
122	Lung			Tumor	(normalized)	-5.781	-4.28023	-0.998691	-4.4741	0.564399	0.789841	-4.36936	1.16014	-2.84723	-1.0094	-1.84525	-7.84643	-1.72694	-1.05222	-6.96737	3.04515	-0.479564	-1.23761	2.0586	3.54128	3.36387	1.01465	-2.25906	-3.38643	-7.19082	-0.951184	-3.48567	-5.44731	-0.43034	-0.242868	0.29767	3.26719	-3.49802	1.42926	-0.775003	2.78145	0.351598	0.436721	-0.248197	0.302152	1.35208	-5.6169	-1.30868	0.62567
122	Lung			Normal	(raw)	1224.08	58.383	271.754	137.179	2102.29	1450.7	55.9974	2154.04	82.424	207.46	254.816	3.31167	1431.89	296.921	279.333	2524.57	653.987	1456.48	1748.97	6933.9	3740.58	833.239	1900.28	733.163	3.48042	226.7	48.4873	3.60321	318.44	840.717	2322.32	7426.71	778.867	1042.63	446.32	3620.51	877.879	538.918	546.948	879.073	4256.86	23.0768	485.298	706.813
122	Lung			Tumor	(raw)	13.8307	39.14	380.595	34.2184	1124.6	1314.82	36.795	1699.56	105.681	377.781	211.652	3.30438	229.741	366.732	6.0773	6277.4	545.426	322.508	3168.11	8853.83	7829.31	1536.52	158.874	72.7247	5.20532	393.336	67.8905	17.4299	564.357	642.67	934.774	7321.84	67.3117	2048.09	444.427	5228.75	970.377	1029.35	640.301	937.682	1941.4	15.4968	307.006	1173.4
122	Lung			Fold change	FC	-98.9335	-1.66741	1.25288	-4.4813	-2.08963	-1.23336	-1.7012	-1.41675	1.14701	1.62903	-1.34579	-1.1203	-6.96701	1.10493	-51.3791	2.22442	-1.34032	-5.04826	1.62047	1.14229	1.87245	1.64966	-13.3703	-11.2692	1.33795	1.55216	1.25258	4.32743	1.58544	-1.4623	-2.7771	-1.13384	-12.9345	1.75728	-1.12259	1.29197	-1.01128	1.7087	1.04728	-1.04796	-2.45104	-1.6646	-1.767	1.48513
122	Lung			Fold change (Raw limit)	FC (Nraw>=10 OR Traw>=10)	-98.9335	-1.66741	1.25288	-4.4813	-2.08963	-1.23336	-1.7012	-1.41675	1.14701	1.62903	-1.34579		-6.96701	1.10493	-51.3791	2.22442	-1.34032	-5.04826	1.62047	1.14229	1.87245	1.64966	-13.3703	-11.2692		1.55216	1.25258	4.32743	1.58544	-1.4623	-2.7771	-1.13384	-12.9345	1.75728	-1.12259	1.29197	-1.01128	1.7087	1.04728	-1.04796	-2.45104	-1.6646	-1.767	1.48513
123	Head&neck		squamous cell carcinoma	Normal	(normalized)	-3.50801	-3.59193	-3.71539	-3.04314	0.379344	-0.551119	-5.19773	-0.471732	-2.11961	-1.1315	-2.35154	-6.69886	-0.441747	-6.83649	-3.62517	2.11951	-1.04654	-3.34753	2.14934	3.35537	2.34765	1.08826	-1.51038	-2.18492	-6.87254	-1.58071	3.61749	-6.83962	0.733305	0.294956	3.53877	1.33764	-0.531023	0.297769	-1.81313	2.86175	0.535195	-0.0264044	-0.0952187	0.55839	2.74843	-3.55924	-1.50397	-0.182599
123	Head&neck		squamous cell carcinoma	Tumor	(normalized)	-5.1349	-2.67562	-3.00784	-4.45159	0.671638	1.25173	-3.67516	0.00184345	-2.97583	-1.57911	-2.09186	-6.29318	0.189296	-6.19582	-4.23477	2.52386	-1.21544	-4.62312	2.68334	2.90858	2.61078	1.52433	-0.274547	-1.65173	-6.21876	-1.34431	1.86277	-2.50606	1.30876	-0.0874844	3.2028	4.04949	0.661145	0.792729	-0.85688	3.15502	0.752761	-0.363422	-0.59903	-0.0417824	2.1493	-4.20337	-1.7557	0.50393
123	Head&neck		squamous cell carcinoma	Normal	(raw)	31.005	29.2529	26.8537	42.7928	458.819	240.738	9.61115	254.356	81.1675	161.003	69.1137	3.3954	259.698	3.08645	28.5867	1532.79	170.768	34.6529	1564.82	3610.06	1795.4	749.975	123.816	77.5751	3.01028	117.925	4329.33	3.07977	586.401	432.751	4099.42	891.492	244.115	433.596	100.379	2564.01	511.161	346.337	330.205	519.445	2370.32	29.9234	124.367	310.799
123	Head&neck		squamous cell carcinoma	Tumor	(raw)	13.0027	71.5072	56.7994	20.8799	727.738	1087.93	35.7652	457.454	58.0735	152.909	107.172	5.82581	520.926	6.23253	24.266	2627.55	196.747	18.5393	2934.65	3430.54	2790.71	1314.2	377.699	145.403	6.13422	179.935	1661.66	80.4253	1131.8	429.988	4206.6	7565.04	722.465	791.457	252.258	4069.56	769.832	355.133	301.624	443.828	2026.73	24.7999	135.292	647.873
123	Head&neck		squamous cell carcinoma	Fold change	FC	-3.08846	1.88728	1.63303	-2.65452	1.22459	3.48909	2.87303	1.38855	-1.81029	-1.36378	1.19721	1.32471	1.54868	1.55906	-1.52584	1.32349	-1.1242	-2.42097	1.44793	-1.363	1.20008	1.35291	2.35518	1.44713	1.57329	1.17805	-3.3746	20.1618	1.49015	-1.30355	-1.26222	6.55163	2.28496	1.40928	1.94025	1.22541	1.16277	-1.26314	-1.41795	-1.5159	-1.5148	-1.5628	-1.19063	1.60941
123	Head&neck		squamous cell carcinoma	Fold change (Raw limit)	FC (Nraw>=10 OR Traw>=10)	-3.08846	1.88728	1.63303	-2.65452	1.22459	3.48909	2.87303	1.38855	-1.81029	-1.36378	1.19721		1.54868		-1.52584	1.32349	-1.1242	-2.42097	1.44793	-1.363	1.20008	1.35291	2.35518	1.44713		1.17805	-3.3746	20.1618	1.49015	-1.30355	-1.26222	6.55163	2.28496	1.40928	1.94025	1.22541	1.16277	-1.26314	-1.41795	-1.5159	-1.5148	-1.5628	-1.19063	1.60941
124	Large intestine	rectum		Normal	(normalized)	-2.27173	-4.72629	-2.52932	-3.17237	2.83616	0.562749	-4.14756	2.00892	-3.32297	-0.649569	-0.574751	-6.30569	2.93459	1.28158	-0.143185	2.42161	0.629046	1.57877	-0.77967	2.84884	3.17736	0.757013	3.14672	1.31789	-2.74334	-1.16505	-3.84544	-3.65169	-0.0414581	0.873946	1.26463	2.96496	1.79528	0.502125	-1.03414	2.81113	0.681163	-0.148474	0.293167	0.620161	3.34625	-6.19047	-0.645637	0.909619
124	Large intestine	rectum		Tumor	(normalized)	-0.533722	-3.44677	-2.6713	-4.31101	1.52708	-2.09808e-05	-6.02432	2.3609	-2.07124	-1.26518	-1.17742	-6.69047	0.51999	-6.60918	-1.1749	2.86613	-1.14583	-3.21088	0.458881	3.35337	2.4827	1.25943	-0.684737	-2.48811	-6.6484	-0.89884	-4.04246	-6.29701	0.387341	-0.974877	1.64375	2.36375	-3.12146	0.405057	-2.25015	3.5499	0.359837	-0.195865	-0.390976	0.0766592	1.89954	-5.66875	-2.059	0.690193
124	Large intestine	rectum		Normal	(raw)	103.565	18.8937	86.6304	55.4744	3571.43	738.714	28.2185	2012.88	49.9756	318.81	335.78	6.32223	3823.59	1215.81	452.865	2679.46	773.452	1493.93	291.318	3602.95	4524.32	845.192	4429.25	1246.8	74.687	223.027	34.7919	39.7928	485.95	916.549	1201.61	3904.93	1735.82	708.315	244.211	3509.99	801.904	451.208	612.807	768.704	5086.2	6.84786	319.68	939.495
124	Large intestine	rectum		Tumor	(raw)	494.773	65.6886	112.442	36.0851	2064.28	716.253	11.0045	3679.37	170.439	297.999	316.69	6.93492	1027.08	7.33689	317.242	5222.31	323.701	77.3573	984.486	7320.42	4003.5	1714.74	445.601	127.666	7.14008	384.145	43.468	9.10926	936.858	364.422	2238.16	3686.65	82.304	948.433	150.56	8388.78	919.166	625.333	546.232	755.352	2672.34	14.0802	171.89	1155.69
124	Large intestine	rectum		Fold change	FC	3.33575	2.42758	-1.10342	-2.20173	-2.47784	-1.4771	-3.67252	1.27631	2.38128	-1.53221	-1.51852	-1.30566	-5.33171	-237.33	-2.04446	1.36086	-3.42207	-27.6585	2.35961	1.41866	-1.6185	1.41658	-14.2359	-13.9869	-14.9811	1.20264	-1.14633	-6.25636	1.34611	-3.60206	1.30056	-1.51699	-30.2054	-1.0696	-2.32304	1.66875	-1.24948	-1.03339	-1.60675	-1.45751	-2.72585	1.43566	-2.66358	-1.16427
124	Large intestine	rectum		Fold change (Raw limit)	FC (Nraw>=10 OR Traw>=10)	3.33575	2.42758	-1.10342	-2.20173	-2.47784	-1.4771	-3.67252	1.27631	2.38128	-1.53221	-1.51852		-5.33171	-237.33	-2.04446	1.36086	-3.42207	-27.6585	2.35961	1.41866	-1.6185	1.41658	-14.2359	-13.9869	-14.9811	1.20264	-1.14633	-6.25636	1.34611	-3.60206	1.30056	-1.51699	-30.2054	-1.0696	-2.32304	1.66875	-1.24948	-1.03339	-1.60675	-1.45751	-2.72585	1.43566	-2.66358	-1.16427
125	Breast			Normal	(normalized)	-2.84089	-2.00059	-4.20355	-2.77568	2.19261	1.5483	-2.72017	3.84437	-2.44135	-1.1373	-1.81739	-6.56878	2.75165	-3.28939	-1.106	1.79781	0.290225	0.867498	-1.10681	3.05163	2.73821	1.52775	1.32265	0.771165	-5.87275	-1.53734	-3.94883	-3.44037	-1.03299	0.679331	4.36998	3.55423	2.83049	0.902273	-0.7632	2.91545	0.165678	-0.396217	-0.233093	0.0143871	3.75218	-6.48678	-0.419222	0.307585
125	Breast			Tumor	(normalized)	-3.92095	-2.77098	-1.94483	-5.2277	0.725872	0.731458	-3.98922	0.889323	-2.60771	-2.15398	-1.32125	-2.70623	0.213821	-6.554	-4.43787	2.77831	-1.97805	-3.71184	1.21927	2.7663	2.31461	1.58652	1.89019	0.214309	-6.14823	-0.802455	-4.2054	-2.21488	-0.553636	-1.081	0.510533	4.08951	-2.69028	-0.268906	-1.89516	3.39198	0.243357	-0.149811	-0.990233	0.861401	2.20718	-5.3544	-1.74397	0.960325
125	Breast			Normal	(raw)	56.4604	101.088	21.9554	59.0709	1849.17	1183.1	61.3883	5810.44	74.4762	183.897	114.775	4.26124	2724.36	41.3743	187.931	1406.48	494.656	738.041	187.825	3354.06	2699.1	1166.37	1011.8	690.369	6.90341	139.365	26.1952	37.2634	197.686	647.793	8364.36	4751.89	2877.39	756.047	238.337	3051.93	453.744	307.372	344.167	408.572	5450.76	4.51048	302.509	500.645
125	Breast			Tumor	(raw)	42.0099	93.2238	165.282	16.9817	1052.41	1056.49	40.0684	1178.66	104.394	142.976	254.647	97.5031	737.977	6.77213	29.3592	4365.47	161.518	48.5624	1481.54	4329.28	3165.51	1911.02	2358.75	738.226	8.97172	364.849	34.4925	137.067	433.526	300.789	906.488	10832.8	98.5876	528.114	171.07	6679.8	753.241	573.559	320.321	1156.07	2938.35	15.5539	189.971	1238.12
125	Breast			Fold change	FC	-2.11413	-1.70574	4.78568	-5.4718	-2.76396	-1.76154	-2.41003	-7.75459	-1.12222	-2.02325	1.41044	14.546	-5.80713	-9.61047	-10.0692	1.97314	-4.81748	-23.9066	5.01443	-1.21869	-1.34126	1.04157	1.482	-1.47106	-1.21039	1.66426	-1.19464	2.33835	1.39412	-3.38777	-14.5147	1.44922	-45.9109	-2.25196	-2.19157	1.3914	1.05532	1.18625	-1.69014	1.79877	-2.91805	2.19219	-2.5049	1.57215
125	Breast			Fold change (Raw limit)	FC (Nraw>=10 OR Traw>=10)	-2.11413	-1.70574	4.78568	-5.4718	-2.76396	-1.76154	-2.41003	-7.75459	-1.12222	-2.02325	1.41044	14.546	-5.80713	-9.61047	-10.0692	1.97314	-4.81748	-23.9066	5.01443	-1.21869	-1.34126	1.04157	1.482	-1.47106		1.66426	-1.19464	2.33835	1.39412	-3.38777	-14.5147	1.44922	-45.9109	-2.25196	-2.19157	1.3914	1.05532	1.18625	-1.69014	1.79877	-2.91805	2.19219	-2.5049	1.57215
127	Breast			Normal	(normalized)	-1.17286	-3.88871	-5.04603	-2.11161	1.64021	0.0646381	-4.31269	0.644452	-3.2677	-0.543306	-0.732495	-6.29587	2.49643	-3.90308	-1.4444	2.3332	-0.55489	2.53267	0.988852	3.28721	2.53504	0.819449	0.337913	-0.389379	-4.47241	-1.98946	-3.25611	0.621839	-0.745412	0.0134459	3.30359	2.64986	2.58123	-0.0992966	-1.46172	2.64263	0.29946	0.156289	0.295555	0.611869	3.14599	-5.92326	-0.940388	0.260149
127	Breast			Tumor	(normalized)	-3.55497	-3.27186	-4.33806	-3.50961	1.7773	0.607296	-4.32168	-0.536515	-2.28395	-1.42956	0.490948	-7.45502	1.04691	-7.34545	-4.89017	3.08438	-0.479677	4.15802	0.196739	4.54185	3.6	1.99148	1.59963	0.0396824	-7.41465	-1.6675	-3.47083	-2.85071	-1.37036	0.101125	-0.0502977	2.07219	3.65438	0.70309	-1.71661	2.48701	0.693309	0.192729	0.572612	0.922689	2.20829	-7.05812	-1.47074	0.120335
127	Breast			Normal	(raw)	235.723	35.8799	16.0866	122.973	1656.61	555.811	26.7437	830.747	55.1814	364.685	319.865	6.76429	2998.95	35.5242	195.281	2678.14	361.769	3075.24	1054.73	5188.2	3080.3	937.881	671.725	405.746	23.9408	133.839	55.6267	817.827	317.014	536.435	5247.47	3335.47	3180.5	496.11	192.951	3318.8	654.057	592.266	652.289	812.195	4704.42	8.75773	276.939	636.476
127	Breast			Tumor	(raw)	42.3716	51.5582	24.6229	43.7248	1707.06	758.649	24.9041	343.336	102.256	184.879	699.869	2.83819	1028.91	3.06215	16.7934	4223.94	357.133	8890.25	570.757	11600	6038.57	1980.26	1509.26	511.885	2.91874	156.769	44.9161	69.0361	192.623	534.156	480.934	2094.19	6270.56	810.733	151.522	2791.84	805.255	569.173	740.628	944.025	2301.38	3.73699	179.676	541.316
127	Breast			Fold change	FC	-5.21297	1.53352	1.6335	-2.63536	1.09969	1.45665	-1.00626	-2.26729	1.97761	-1.84837	2.33503	-2.23325	-2.73117	-10.8706	-10.8963	1.68317	1.05352	3.08516	-1.73161	2.38608	2.09211	2.25329	2.39781	1.34636	-7.68603	1.25003	-1.16048	-11.1005	-1.54216	1.06266	-10.224	-1.49244	2.10403	1.74398	-1.19325	-1.1139	1.31389	1.02558	1.21172	1.24041	-1.91547	-2.19597	-1.44428	-1.10176
127	Breast			Fold change (Raw limit)	FC (Nraw>=10 OR Traw>=10)	-5.21297	1.53352	1.6335	-2.63536	1.09969	1.45665	-1.00626	-2.26729	1.97761	-1.84837	2.33503		-2.73117	-10.8706	-10.8963	1.68317	1.05352	3.08516	-1.73161	2.38608	2.09211	2.25329	2.39781	1.34636	-7.68603	1.25003	-1.16048	-11.1005	-1.54216	1.06266	-10.224	-1.49244	2.10403	1.74398	-1.19325	-1.1139	1.31389	1.02558	1.21172	1.24041	-1.91547		-1.44428	-1.10176
128.1	Large intestine	colon		Normal	(normalized)	1.48507	-3.48715	-2.43197	-1.11537	1.94353	-0.0978832	-4.58028	1.6913	-2.1001	-1.10054	-1.12532	-7.76387	1.08273	-2.43156	-0.546178	1.92219	0.259521	-1.13632	-2.10167	4.13973	2.74124	0.731587	0.320523	-1.40587	-6.09665	-1.53494	-3.31888	-6.16725	-0.826357	-0.115553	0.741972	2.63914	-1.80801	0.847988	-1.81854	2.74793	0.530066	0.0636291	-0.396339	0.256896	1.91988	-4.16968	-0.994446	-0.1675
128.1	Large intestine	colon		Tumor	(normalized)	-0.116105	-1.75177	-2.32625	-3.56084	1.63455	0.279125	-4.86468	1.52383	-2.62793	-2.06945	-0.978105	-7.44685	1.61045	-7.32287	-2.11055	2.57768	-0.976831	-2.99781	0.197439	2.66951	2.73744	1.48763	0.331429	-1.72835	-7.40437	-1.29246	-3.81651	-2.88953	-0.422544	-1.26828	3.20533	3.19148	-2.94063	0.490567	-1.6483	3.39814	-0.119241	-0.088973	-0.809401	-0.0941181	2.286	-3.02831	-1.80796	0.139762
128.1	Large intestine	colon		Normal	(raw)	1596.53	50.8618	105.69	263.25	2193.76	532.921	23.8411	1841.88	133.025	265.971	261.442	2.62405	1207.98	105.72	390.582	2161.55	682.735	259.456	132.881	10053.3	3813.49	947.018	712.222	215.239	8.334	196.818	57.1538	7.936	321.64	526.434	953.859	3552.94	162.878	1026.59	161.693	3831.23	823.558	596.05	433.33	681.494	2158.1	31.6905	286.266	507.815
128.1	Large intestine	colon		Tumor	(raw)	559.303	179.995	120.873	51.3662	1882.11	735.568	20.8058	1743.08	98.0646	144.422	307.722	3.47434	1850.94	3.78613	140.365	3618.74	307.994	75.887	695.077	3856.55	4042.5	1699.88	762.725	182.942	3.57816	247.473	43.0242	81.8019	452.272	251.656	5591.11	5537.71	78.9549	851.674	193.38	6390.57	558.088	569.921	345.895	567.892	2956.33	74.2995	173.12	667.837
128.1	Large intestine	colon		Fold change	FC	-3.0339	3.32967	1.07603	-5.44704	-1.23883	1.29865	-1.2179	-1.12309	-1.44176	-1.95736	1.10743	1.24575	1.44166	-29.6778	-2.95749	1.57515	-2.35602	-3.63384	4.92153	-2.77065	-1.00263	1.68885	1.00759	-1.25048	-2.4755	1.18302	-1.41189	9.69821	1.323	-2.22334	5.51499	1.46647	-2.19257	-1.28113	1.12525	1.5694	-1.56841	-1.11157	-1.33151	-1.27546	1.28888	2.20591	-1.75749	1.23736
128.1	Large intestine	colon		Fold change (Raw limit)	FC (Nraw>=10 OR Traw>=10)	-3.0339	3.32967	1.07603	-5.44704	-1.23883	1.29865	-1.2179	-1.12309	-1.44176	-1.95736	1.10743		1.44166	-29.6778	-2.95749	1.57515	-2.35602	-3.63384	4.92153	-2.77065	-1.00263	1.68885	1.00759	-1.25048		1.18302	-1.41189	9.69821	1.323	-2.22334	5.51499	1.46647	-2.19257	-1.28113	1.12525	1.5694	-1.56841	-1.11157	-1.33151	-1.27546	1.28888	2.20591	-1.75749	1.23736
128.2	Liver			Normal	(normalized)	1.43624	3.96114	-5.70459	-0.12338	-0.212947	0.087512	-4.13275	3.55186	-2.3011	-1.39083	-0.389554	-6.33406	0.34484	-2.96532	-3.89464	1.39292	-0.308707	0.233923	1.88471	3.39927	2.9366	2.00853	-0.0877337	-1.42313	-6.32662	-1.64387	-3.00688	-2.25035	-0.249814	-0.722163	-0.866954	4.93493	4.51582	0.855085	-2.09485	2.69846	-0.689173	-0.208748	-1.75282	-0.333872	1.36117	-5.2463	-0.726822	0.177114
128.2	Liver			Tumor	(normalized)	2.16042	3.60221	-6.14275	-0.509585	0.341741	0.563479	-4.39157	3.43051	-3.11259	-2.20086	-0.811615	-6.09388	-1.93461	-6.18402	-4.90897	1.34818	-0.926163	-4.23919	0.605994	2.99478	2.68538	2.11169	-1.24383	-2.60937	-6.20513	-0.817239	-3.2352	-4.21425	2.5071	-0.502378	-5.17575	5.25914	4.2628	0.433338	-1.37169	2.85836	0.517946	0.068521	-1.56669	-0.506131	0.36635	-6.10446	-1.01912	0.364155
128.2	Liver			Normal	(raw)	728.363	4191.97	5.1611	247.09	232.216	285.983	15.3431	3156.54	54.6129	102.639	205.461	3.33621	341.825	34.4623	18.0964	706.818	217.303	316.529	993.918	2839.74	2060.63	1082.99	253.271	100.367	3.35346	86.1278	33.4839	56.5685	226.358	163.156	147.576	8233.02	6157.35	486.858	63.0062	1747.08	166.93	232.893	79.8627	213.546	691.434	7.09094	162.63	304.308
128.2	Liver			Tumor	(raw)	1043.49	2834.74	3.30359	163.96	295.81	344.956	11.1211	2516.66	26.987	50.7707	132.99	3.41742	61.061	3.21043	7.76946	594.266	122.839	12.3599	355.272	1860.62	1501.48	1008.83	98.5617	38.2507	3.16379	132.472	24.7883	12.5754	1326.94	164.781	6.45779	8939.19	4480.94	315.2	90.2029	1692.75	334.238	244.774	78.7989	164.353	300.9	3.39245	115.173	300.442
128.2	Liver			Fold change	FC	1.65196	-1.28247	-1.35487	-1.30695	1.46885	1.39085	-1.1965	-1.08775	-1.75502	-1.75325	-1.33984	1.18114	-4.85492	-9.30945	-2.01997	-1.0315	-1.53417	-22.2096	-2.42623	-1.32362	-1.19021	1.07412	-2.22854	-2.27559	1.08786	1.77353	-1.17148	-3.90116	6.7595	1.16456	-19.8187	1.25198	-1.1917	-1.33955	1.6508	1.11721	2.30876	1.2119	1.13771	-1.12682	-1.99284	-1.81273	-1.22459	1.13843
128.2	Liver			Fold change (Raw limit)	FC (Nraw>=10 OR Traw>=10)	1.65196	-1.28247		-1.30695	1.46885	1.39085	-1.1965	-1.08775	-1.75502	-1.75325	-1.33984		-4.85492	-9.30945	-2.01997	-1.0315	-1.53417	-22.2096	-2.42623	-1.32362	-1.19021	1.07412	-2.22854	-2.27559		1.77353	-1.17148	-3.90116	6.7595	1.16456	-19.8187	1.25198	-1.1917	-1.33955	1.6508	1.11721	2.30876	1.2119	1.13771	-1.12682	-1.99284		-1.22459	1.13843
129	Large intestine	cecum		Normal	(normalized)	-0.811683	-3.82661	-2.25521	-3.07524	1.90149	0.125461	-3.95587	1.84399	-2.4968	-1.11076	-1.4685	-6.82605	1.13199	-2.16922	-0.724892	1.83293	0.0223227	-0.646478	-2.3985	3.75157	2.80603	0.818929	0.678573	-0.796681	-4.94221	-1.57348	-3.54729	-5.1946	-0.700462	0.0506296	0.52294	2.80738	-1.14829	0.939816	-1.98147	2.87726	0.111954	0.0202789	-0.524763	0.340979	2.23016	-4.74713	-1.35697	-0.448235
129	Large intestine	cecum		Tumor	(normalized)	-4.04589	-3.4379	-3.33311	-4.8978	0.748026	0.294643	-5.41198	1.14985	-2.90741	-2.07693	-0.6958	-7.08776	0.661414	-6.69618	-0.0857687	1.95573	-1.44899	-4.68072	0.03615	2.56318	2.24845	0.913922	-0.441749	-2.10402	-7.01881	-1.08358	-3.07066	-2.10456	-0.458832	0.257081	0.705561	4.37344	-3.45557	0.0223856	-2.57321	3.23559	0.0863476	-0.0639763	-0.488452	-0.507314	1.67231	-5.8157	-0.989661	0.596448
129	Large intestine	cecum		Normal	(raw)	278.934	34.5078	102.555	58.0903	1829.15	534.084	31.5505	1757.68	86.7425	226.71	176.921	4.31516	1073.01	108.853	296.229	1744.25	497.236	312.776	92.8584	6594.42	3424.06	863.703	783.634	281.85	15.9253	164.504	41.8794	13.3694	301.288	507.088	703.498	3427.26	220.888	939.193	123.983	3597.35	529.107	496.532	340.309	620.136	2297.14	18.2311	191.14	358.848
129	Large intestine	cecum		Tumor	(raw)	27.8807	42.4936	45.6952	15.4473	773.418	564.849	10.8161	1021.82	61.3789	109.149	284.302	3.38538	728.352	4.44103	433.927	1786.36	168.673	17.9555	472.192	2721.63	2188.19	867.669	339.044	107.118	3.5511	217.293	54.8121	107.078	335.053	550.332	750.984	9544.94	41.9764	467.708	77.3791	4337.55	488.91	440.532	328.244	323.981	1467.75	8.17592	231.909	696.281
129	Large intestine	cecum		Fold change	FC	-9.41005	1.30922	-2.11095	-3.53709	-2.22448	1.12442	-2.74366	-1.61792	-1.32925	-1.95364	1.70846	-1.1989	-1.38566	-23.0543	1.55738	1.08885	-2.77275	-16.3843	5.40634	-2.27898	-1.4718	1.06806	-2.17395	-2.47485	-4.21813	1.40435	1.3915	8.51521	1.18233	1.15385	1.13494	2.96096	-4.9495	-1.88875	-1.50706	1.28194	-1.01791	-1.06014	1.02549	-1.80037	-1.47208	-2.09735	1.28995	2.06291
129	Large intestine	cecum		Fold change (Raw limit)	FC (Nraw>=10 OR Traw>=10)	-9.41005	1.30922	-2.11095	-3.53709	-2.22448	1.12442	-2.74366	-1.61792	-1.32925	-1.95364	1.70846		-1.38566	-23.0543	1.55738	1.08885	-2.77275	-16.3843	5.40634	-2.27898	-1.4718	1.06806	-2.17395	-2.47485	-4.21813	1.40435	1.3915	8.51521	1.18233	1.15385	1.13494	2.96096	-4.9495	-1.88875	-1.50706	1.28194	-1.01791	-1.06014	1.02549	-1.80037	-1.47208	-2.09735	1.28995	2.06291
130	Head&neck		squamous cell carcinoma	Normal	(normalized)	-3.32809	-4.27073	-4.54056	-3.18097	1.18312	-0.0977964	-4.8852	0.350156	-3.065	-0.811398	-2.62519	-6.58483	0.0196505	-4.49899	-4.00053	1.83472	-0.509072	-2.83413	1.76368	3.13176	2.94658	1.92023	-1.2382	-2.32919	-7.11558	-1.46746	1.84808	-1.91365	0.493207	-0.3442	2.81816	1.85162	-1.32432	0.819866	-1.38007	2.46054	0.729766	0.657369	-0.532899	0.0331335	2.8972	-5.16337	-1.11351	-0.122464
130	Head&neck		squamous cell carcinoma	Tumor	(normalized)	-2.49052	-3.55629	-2.92321	-3.85756	2.01731	1.86157	-2.87034	0.751022	-3.43223	-1.92107	-1.6814	-7.26073	1.08379	-4.46164	-5.81076	2.09925	-0.169683	-2.67914	2.16683	2.38051	3.02578	1.33027	1.80211	-0.10757	-7.21337	-1.47567	-3.37904	-0.801161	-0.0583334	-0.758669	2.5521	4.58373	-2.59786	0.743981	-1.53008	3.30405	0.0559645	0.480246	-1.26464	-0.0512161	2.85861	-5.11676	-1.10756	0.389545
130	Head&neck		squamous cell carcinoma	Normal	(raw)	39.0518	20.318	16.852	43.2443	890.537	366.486	13.271	499.925	46.864	223.482	63.5676	4.08568	397.569	17.3446	24.5029	1398.95	275.582	54.997	1331.74	3437.57	3023.48	1484.38	166.25	78.0442	2.82809	141.823	1411.97	104.095	552.036	308.946	2765.98	1415.43	156.616	692.311	150.68	2158.7	650.397	618.564	271.068	401.302	2921.73	10.9438	181.258	360.273
130	Head&neck		squamous cell carcinoma	Tumor	(raw)	92.2484	44.0688	68.3449	35.7633	2098.7	1883.95	70.8958	872.49	48.026	136.893	161.632	3.38051	1098.84	23.5283	9.23564	2221.36	460.893	80.943	2327.88	2699.51	4222.14	1303.57	1807.88	481.17	3.49332	186.406	49.8298	297.514	497.875	306.407	3040.46	12431.4	85.6341	868.243	179.507	5120.35	538.924	723.184	215.767	500.337	3760.18	14.9411	240.587	679.117
130	Head&neck		squamous cell carcinoma	Fold change	FC	1.78704	1.64084	3.06811	-1.59836	1.78285	3.88892	4.04141	1.3203	-1.28987	-2.15796	1.92358	-1.59759	2.09092	1.02623	-3.50698	1.20125	1.26522	1.11342	1.32238	-1.68325	1.05643	-1.50521	8.22667	4.66418	-1.07013	-1.0057	-37.4558	2.16219	-1.46565	-1.33281	-1.20252	6.64428	-2.41754	-1.05401	-1.10958	1.79442	-1.59527	-1.13063	-1.66065	-1.06021	-1.02711	1.03284	1.00413	1.42603
130	Head&neck		squamous cell carcinoma	Fold change (Raw limit)	FC (Nraw>=10 OR Traw>=10)	1.78704	1.64084	3.06811	-1.59836	1.78285	3.88892	4.04141	1.3203	-1.28987	-2.15796	1.92358		2.09092	1.02623	-3.50698	1.20125	1.26522	1.11342	1.32238	-1.68325	1.05643	-1.50521	8.22667	4.66418		-1.0057	-37.4558	2.16219	-1.46565	-1.33281	-1.20252	6.64428	-2.41754	-1.05401	-1.10958	1.79442	-1.59527	-1.13063	-1.66065	-1.06021	-1.02711	1.03284	1.00413	1.42603
131	EGJ	esophagogastric junction		Normal	(normalized)	-2.56307	-3.66909	-2.36326	-3.39854	0.911748	-0.165688	-4.47874	1.99539	-2.5251	-0.838634	-2.06146	-7.81391	0.904635	-3.11835	-0.298027	2.02196	-0.850811	-0.6573	-1.01732	2.90195	2.76493	0.738935	0.166238	-1.22393	-6.6327	-1.06224	-3.75086	-4.22476	-0.290645	-0.377551	1.62108	5.08571	-1.93412	0.920505	-1.67014	2.47355	0.0509768	-0.380909	-0.608559	0.282731	2.0379	-5.85534	-1.74961	-0.119986
131	EGJ	esophagogastric junction		Tumor	(normalized)	-1.69684	-3.56847	-2.35805	-4.73121	0.844043	0.631265	-5.20705	0.767222	-3.20992	-2.69529	-2.36463	-7.83597	0.820723	-7.7293	-3.01311	2.26625	-1.42666	-2.92206	1.56641	2.61662	2.67197	1.28062	0.209834	-1.63845	-5.71724	-1.03721	-3.68847	-2.38487	-0.4489	-0.749088	0.352513	4.77256	-4.32909	0.581945	-2.01059	3.17513	-0.00822449	0.298058	-1.11339	-0.100989	2.93388	-4.8547	-2.06926	0.511066
131	EGJ	esophagogastric junction		Normal	(raw)	84.31	39.1681	96.8337	47.2472	937.352	444.183	22.3463	1986.61	86.5585	278.603	119.366	2.21421	932.741	57.3748	405.251	2023.54	276.261	315.916	246.148	3724.02	3386.62	831.535	559.09	213.304	5.02109	238.601	37.01	26.6477	407.33	383.517	1532.61	16919.6	130.38	943.059	156.559	2767.27	516.16	382.626	326.772	606.108	2046.01	8.60613	148.168	458.48
131	EGJ	esophagogastric junction		Tumor	(raw)	179.899	49.1599	113.758	21.9579	1046.91	903.352	15.7889	992.623	63.0296	90.0457	113.241	2.5525	1030.12	2.74838	72.2424	2805.66	216.95	76.9483	1727.28	3576.91	3716.81	1416.87	674.518	187.329	11.0858	284.181	45.2364	111.663	427.263	347	744.637	15940.8	29.0162	872.992	144.737	5267.9	579.898	717.054	269.565	543.784	4456.7	20.1567	138.969	831.139
131	EGJ	esophagogastric junction		Fold change	FC	1.82289	1.07224	1.00362	-2.51869	-1.04805	1.73743	-1.6567	-2.3427	-1.60751	-3.62168	-1.23386	-1.01541	-1.05989	-24.4361	-6.56629	1.1845	-1.49056	-4.80575	5.99485	-1.21869	-1.06656	1.45567	1.03068	-1.33285	1.88616	1.0175	1.04419	3.57982	-1.11594	-1.29373	-2.40922	-1.24242	-5.25969	-1.26449	-1.26615	1.62629	-1.04189	1.60099	-1.41896	-1.3047	1.86088	2.00089	-1.24803	1.54869
131	EGJ	esophagogastric junction		Fold change (Raw limit)	FC (Nraw>=10 OR Traw>=10)	1.82289	1.07224	1.00362	-2.51869	-1.04805	1.73743	-1.6567	-2.3427	-1.60751	-3.62168	-1.23386		-1.05989	-24.4361	-6.56629	1.1845	-1.49056	-4.80575	5.99485	-1.21869	-1.06656	1.45567	1.03068	-1.33285	1.88616	1.0175	1.04419	3.57982	-1.11594	-1.29373	-2.40922	-1.24242	-5.25969	-1.26449	-1.26615	1.62629	-1.04189	1.60099	-1.41896	-1.3047	1.86088	2.00089	-1.24803	1.54869
132	Large intestine	rectum		Normal	(normalized)	-2.70403	-3.51205	-1.9735	-3.57856	2.91846	0.55346	-3.83502	2.12697	-3.70257	-0.575453	-0.862775	-7.0414	3.13152	0.283174	-0.789968	2.245	0.531387	1.47662	-0.869938	2.64267	3.64964	1.04917	3.38606	1.63478	-2.50927	-0.79688	-3.88653	-4.68374	0.210581	1.02499	1.02562	2.97766	0.952535	0.618088	-1.26263	2.91756	0.820029	-0.260522	0.299289	0.578532	3.13296	-7.14958	-0.623517	1.22184
132	Large intestine	rectum		Tumor	(normalized)	-1.61991	-4.41413	-2.75225	-4.75348	1.43897	-0.10578	-4.66905	2.16609	-2.11451	-1.72581	-0.73097	-7.73154	-0.998965	-6.88679	-2.46033	2.38799	-0.976756	-3.06846	0.147535	2.77404	2.62997	1.13821	-1.9029	-3.24325	-7.70537	-1.27165	-3.96596	-5.08111	-0.322103	-0.881818	0.632603	3.07888	-5.40171	0.582352	-2.63953	2.74272	-0.0632362	-0.207512	-0.0292549	0.465846	2.66902	-4.64251	-1.84827	0.0330887
132	Large intestine	rectum		Normal	(raw)	63.2106	36.1036	104.882	34.4769	3114.07	604.493	28.8621	1799.14	31.6372	276.411	226.497	3.12687	3609.64	501.219	238.22	1952.52	595.315	1146.28	225.375	2572.22	5169.32	852.343	4306.16	1279.09	72.3467	237.082	27.8498	16.0264	476.622	838.176	838.545	3244.49	797.122	632.188	171.67	3112.13	727.171	343.842	506.848	615.09	3613.24	2.90098	267.354	960.711
132	Large intestine	rectum		Tumor	(raw)	175.124	25.2465	79.8875	19.9548	1459.35	500.201	21.1575	2415.71	124.296	162.73	324.297	2.53257	269.32	4.54838	97.8037	2817.38	273.498	64.1637	596.211	3681.77	3331.86	1184.74	143.932	56.8423	2.57894	222.937	34.4441	15.9009	430.551	292.101	834.487	4548.02	12.7324	805.921	86.3791	3602.69	515.171	466.144	527.449	743.397	3423.29	21.5502	149.487	550.742
132	Large intestine	rectum		Fold change	FC	2.12007	-1.86876	-1.71564	-2.2578	-2.78852	-1.57925	-1.78266	1.02748	3.00646	-2.21969	1.09566	-1.61344	-17.5146	-144.004	-3.18293	1.1042	-2.84444	-23.3456	2.02437	1.09533	-2.02745	1.06366	-39.0964	-29.4058	-36.6592	-1.3897	-1.0566	-1.3171	-1.44662	-3.74978	-1.31314	1.07268	-81.8124	-1.02508	-2.5971	-1.12884	-1.84455	1.03743	-1.25575	-1.08124	-1.3793	5.68464	-2.33715	-2.27955
132	Large intestine	rectum		Fold change (Raw limit)	FC (Nraw>=10 OR Traw>=10)	2.12007	-1.86876	-1.71564	-2.2578	-2.78852	-1.57925	-1.78266	1.02748	3.00646	-2.21969	1.09566		-17.5146	-144.004	-3.18293	1.1042	-2.84444	-23.3456	2.02437	1.09533	-2.02745	1.06366	-39.0964	-29.4058	-36.6592	-1.3897	-1.0566	-1.3171	-1.44662	-3.74978	-1.31314	1.07268	-81.8124	-1.02508	-2.5971	-1.12884	-1.84455	1.03743	-1.25575	-1.08124	-1.3793	5.68464	-2.33715	-2.27955
133	Large intestine	colon		Normal	(normalized)	2.00579	-4.15606	-2.34413	0.245004	1.7784	-0.346207	-4.01822	1.97288	-2.06704	-0.452033	-1.53313	-7.45232	0.0268383	-3.93821	-0.242529	1.96724	0.0826616	-2.33236	-3.48548	4.59657	2.84737	0.636285	-1.15642	-2.15235	-6.03626	-1.60021	-3.86529	-6.43756	-0.958547	0.0718927	0.0617428	2.31944	-3.20443	1.22542	-2.29826	3.03769	0.910806	-0.155018	-0.60574	0.469713	1.35737	-5.7152	-1.40951	-0.858629
133	Large intestine	colon		Tumor	(normalized)	0.612485	-1.52004	-3.01991	-3.96465	1.6113	-0.280724	-4.9154	1.0273	-1.90344	-1.07368	-1.67159	-7.56045	0.680782	-4.81537	-1.52377	2.63642	-1.02417	-3.02803	0.0666094	3.24934	2.69441	1.02927	-0.487909	-1.91364	-7.48455	-1.26276	-3.85413	-3.90111	-0.413529	-0.464009	0.908137	2.84224	-1.83344	0.837897	-1.7863	3.47463	0.0661383	-0.175318	-0.826599	-0.0141315	2.22645	-6.51376	-1.81513	0.145163
133	Large intestine	colon		Normal	(raw)	1835.1	25.6306	89.992	541.515	1567.5	359.45	28.2002	1793.71	109.047	334.027	157.884	2.60907	465.517	29.8084	386.232	1786.72	483.883	90.7293	40.7965	11055.1	3288.52	710.228	204.994	102.786	6.96242	150.712	31.3537	5.2718	235.128	480.284	476.917	2280.76	49.5708	1068.43	92.8994	3752.26	859.086	410.385	300.269	632.783	1170.76	8.69779	172.009	251.99
133	Large intestine	colon		Tumor	(raw)	920.839	210.005	74.2549	38.5771	1840.17	495.794	19.9584	1227.6	160.996	286.154	189.064	3.1907	965.48	21.3913	209.463	3744.98	296.143	73.8381	630.752	5727.37	3898.58	1229.28	429.469	159.862	3.36305	251.004	41.6484	40.314	452.192	436.643	1130.27	4319.23	169	1076.56	174.614	6695.4	630.547	533.374	339.607	596.422	2818.61	6.59127	171.159	666.048
133	Large intestine	colon		Fold change	FC	-2.6268	6.21612	-1.59746	-18.5026	-1.1228	1.04644	-1.86242	-1.92596	1.12008	-1.53863	-1.10073	-1.07783	1.57346	-1.83676	-2.43048	1.59017	-2.15372	-1.61964	11.7297	-2.54424	-1.11184	1.31311	1.58943	1.17994	-2.72884	1.26352	1.00776	5.80158	1.45904	-1.44985	1.798	1.43673	2.58649	-1.30815	1.42598	1.35373	-1.79585	-1.01417	-1.16543	-1.39847	1.82649	-1.73936	-1.32465	2.00526
133	Large intestine	colon		Fold change (Raw limit)	FC (Nraw>=10 OR Traw>=10)	-2.6268	6.21612	-1.59746	-18.5026	-1.1228	1.04644	-1.86242	-1.92596	1.12008	-1.53863	-1.10073		1.57346	-1.83676	-2.43048	1.59017	-2.15372	-1.61964	11.7297	-2.54424	-1.11184	1.31311	1.58943	1.17994		1.26352	1.00776	5.80158	1.45904	-1.44985	1.798	1.43673	2.58649	-1.30815	1.42598	1.35373	-1.79585	-1.01417	-1.16543	-1.39847	1.82649		-1.32465	2.00526
134	EGJ	esophagogastric junction		Normal	(normalized)	-2.71247	-3.82255	-2.75319	-3.19524	0.952434	-0.283704	-4.89888	2.23312	-1.96999	-0.948193	-1.58568	-6.49593	0.663146	-5.83886	-0.510494	1.85058	-1.03537	-0.83578	-2.55671	3.01321	2.85628	1.00935	-0.547967	-1.52283	-6.92187	-1.16508	-3.49423	-3.97362	-0.82118	-0.542266	1.09399	5.52972	-2.1366	0.921601	-1.98063	2.71627	-0.468472	-0.0465498	-0.884733	-0.06322	2.04643	-6.78239	-1.85997	0.0343285
134	EGJ	esophagogastric junction		Tumor	(normalized)	-2.41478	-3.92334	-4.2477	-3.33821	1.19406	0.0414486	-4.06204	1.45853	-2.47367	-1.13054	-1.61408	-7.24141	1.16183	-3.37229	-1.2122	2.1347	-1.03848	-2.16072	-0.44838	2.7147	2.48007	1.05065	0.303249	-1.19811	-6.06042	-1.40003	-4.00166	-4.85826	-0.837404	-0.22541	0.980175	3.38646	-3.08645	0.492218	-2.6369	2.74953	-0.00764275	-1.17169	-0.307359	0.172922	2.72395	-5.38179	-1.68308	-0.307598
134	EGJ	esophagogastric junction		Normal	(raw)	56.2497	26.0586	54.6843	40.2523	713.453	302.866	12.3579	1733.37	94.1082	191.082	122.833	4.08493	583.823	6.44141	258.809	1329.64	179.878	206.566	62.6625	2976.61	2669.8	742.163	252.174	128.303	3.04063	164.411	32.7178	23.468	208.667	253.172	787.004	17032	83.8445	698.367	93.4171	2422.89	266.459	356.978	199.675	352.877	1522.97	3.34927	101.565	377.562
134	EGJ	esophagogastric junction		Tumor	(raw)	99.2902	34.8967	27.8705	52.3511	1211.36	544.886	31.698	1455.08	95.3191	241.825	172.958	3.49901	1184.61	51.1291	228.518	2325.08	257.76	118.409	388.018	3475.63	2953.96	1096.74	653.304	230.761	7.93344	200.621	33.0527	18.2535	296.309	452.869	1044.46	5536.73	62.3323	744.733	85.122	3560.57	526.656	235.025	427.862	596.874	3497.99	12.6984	164.881	427.791
134	EGJ	esophagogastric junction		Fold change	FC	1.22917	-1.07236	-2.81769	-1.10418	1.18232	1.2528	1.78613	-1.71071	-1.41782	-1.13473	-1.01988	-1.67654	1.41293	5.52731	-1.62643	1.21767	-1.00216	-2.50523	4.31191	-1.22988	-1.29792	1.02904	1.80402	1.25242	1.81687	-1.17687	-1.42151	-1.8463	-1.01131	1.24561	-1.08208	-4.41759	-1.93168	-1.34666	-1.57601	1.02332	1.37633	-2.18123	1.49213	1.17784	1.59938	2.64012	1.13045	-1.26745
134	EGJ	esophagogastric junction		Fold change (Raw limit)	FC (Nraw>=10 OR Traw>=10)	1.22917	-1.07236	-2.81769	-1.10418	1.18232	1.2528	1.78613	-1.71071	-1.41782	-1.13473	-1.01988		1.41293	5.52731	-1.62643	1.21767	-1.00216	-2.50523	4.31191	-1.22988	-1.29792	1.02904	1.80402	1.25242		-1.17687	-1.42151	-1.8463	-1.01131	1.24561	-1.08208	-4.41759	-1.93168	-1.34666	-1.57601	1.02332	1.37633	-2.18123	1.49213	1.17784	1.59938	2.64012	1.13045	-1.26745
135	GIST	esophagus		Normal	(normalized)	-3.46377	-3.36586	-2.91971	-3.00754	1.1439	0.0368958	-4.54678	1.90354	-2.64848	-1.15767	-1.42753	-6.70404	0.639263	-4.32356	-0.541927	1.75486	-1.50722	-0.329273	-1.69968	3.11512	2.95864	0.79148	-0.308817	-1.28735	-6.64232	-1.41979	-3.21074	-3.42938	-0.279687	-0.637232	1.27692	2.66523	-0.794346	0.952735	-1.67246	2.66466	-0.0873194	-0.262778	-0.391464	-0.076364	2.70214	-5.37262	-1.85374	-0.223678
135	GIST	esophagus		Tumor	(normalized)	1.35457	-3.0638	-1.34025	-4.40494	2.53457	0.788702	-3.60581	1.96783	-2.4978	-2.01166	-2.63612	-7.69249	4.69053	0.476217	-6.55227	1.95334	-0.11865	-2.48426	-1.41828	2.80702	2.24799	1.78466	0.489882	-1.13775	-7.65086	-1.74869	-3.49127	-2.31527	-1.03961	-0.188042	2.54008	3.84202	2.21044	0.794447	-0.977767	2.95888	0.42181	-0.32929	-0.187869	0.38386	2.98497	-3.82296	-1.24534	0.139222
135	GIST	esophagus		Normal	(raw)	23.5853	25.2415	34.3891	32.358	575.026	266.961	11.1333	973.562	41.5019	116.64	96.7415	2.49589	405.301	12.9963	178.733	878.225	91.5426	207.119	80.1099	2254.68	2022.93	450.402	210.076	106.613	2.60497	97.2619	28.1068	24.1543	214.361	167.307	630.569	1650.65	150.044	503.666	81.6354	1650	244.937	216.889	198.38	246.804	1693.43	6.28088	71.9963	222.847
135	GIST	esophagus		Tumor	(raw)	1243.3	58.1453	192.024	22.9505	2817.03	839.911	39.9351	1901.89	86.0788	120.57	78.2095	2.3504	12554.5	676.341	5.18061	1882.89	447.809	86.8908	181.914	3402.57	2309.52	1675.12	682.778	220.96	2.4192	144.677	43.2348	97.6889	236.513	426.78	2827.82	6972.27	2250.18	843.262	246.873	3780.27	651.31	386.976	426.831	634.4	3849.25	34.3546	205.082	535.452
135	GIST	esophagus		Fold change	FC	28.214	1.23291	2.98858	-2.63427	2.62201	1.6839	1.91983	1.04557	1.11009	-1.8075	-2.31112	-1.98405	16.5788	27.8534	-64.4604	1.14749	2.61818	-4.45364	1.21538	-1.23808	-1.63654	1.99057	1.73953	1.10926	-2.01187	-1.25606	-1.21464	2.16462	-1.6934	1.36527	2.40021	2.26073	8.02657	-1.11596	1.61855	1.22622	1.42319	-1.04718	1.15156	1.37576	1.21658	2.92749	1.52457	1.28601
135	GIST	esophagus		Fold change (Raw limit)	FC (Nraw>=10 OR Traw>=10)	28.214	1.23291	2.98858	-2.63427	2.62201	1.6839	1.91983	1.04557	1.11009	-1.8075	-2.31112		16.5788	27.8534	-64.4604	1.14749	2.61818	-4.45364	1.21538	-1.23808	-1.63654	1.99057	1.73953	1.10926		-1.25606	-1.21464	2.16462	-1.6934	1.36527	2.40021	2.26073	8.02657	-1.11596	1.61855	1.22622	1.42319	-1.04718	1.15156	1.37576	1.21658	2.92749	1.52457	1.28601
136	Lung		squamous cell carcinoma	Normal	(normalized)	-1.21226	-3.7465	-2.20381	-0.972015	2.20538	1.21819	-2.81176	0.997253	-2.92426	-1.5565	-1.82785	-6.7082	2.77075	-0.688344	-0.935338	1.71227	0.566285	0.606404	0.296333	3.26537	2.41843	0.967344	1.62504	0.609014	-6.70446	-0.840847	-5.01433	-6.61386	-1.07777	0.126343	2.43878	4.00532	0.214201	0.697928	-0.93116	2.76584	0.100816	-0.000597954	-0.0349989	0.695729	3.64501	-6.61062	-0.292949	0.416316
136	Lung		squamous cell carcinoma	Tumor	(normalized)	-2.17352	-3.50213	-3.345	-2.11693	1.81132	1.5673	-2.71876	1.24275	-3.78374	-1.40983	-2.01265	-5.90703	2.34509	-2.13468	-1.72185	1.75089	0.312367	-0.734004	-0.251841	3.08888	2.50321	0.380157	1.59372	0.467244	-4.64348	-1.46651	-4.18194	-2.33979	-1.18974	-0.361641	2.57985	3.47746	-1.1028	0.572157	-1.22038	3.14122	-0.0527177	-0.641272	0.0515981	0.156865	3.81338	-5.73523	-0.671408	0.544201
136	Lung		squamous cell carcinoma	Normal	(raw)	164.062	28.3222	82.5129	193.789	1753.15	884.399	54.1392	758.819	50.0778	129.235	107.078	3.6355	2594.27	235.897	198.779	1245.6	562.865	578.737	466.81	3655.2	2032.14	743.25	1172.52	579.784	3.64495	212.234	11.7617	3.8812	180.092	414.924	2061.01	6104.58	440.977	616.641	199.356	2585.45	407.647	379.975	371.022	615.702	4755.44	3.88991	310.276	507.293
136	Lung		squamous cell carcinoma	Tumor	(raw)	48.5676	19.3374	21.5624	50.5108	768.963	649.302	33.2824	518.497	15.9083	82.4595	54.297	3.65133	1113.23	49.8931	66.4226	737.418	272.066	131.73	184.006	1864.19	1242.18	285.156	661.303	302.899	8.76633	79.2828	12.0713	43.2808	96.0494	170.521	1309.95	2440.42	102.016	325.746	94.0312	1933.05	211.239	140.476	227.078	244.267	3080.24	4.11307	137.572	319.495
136	Lung		squamous cell carcinoma	Fold change	FC	-1.94701	1.18458	-2.20563	-2.21133	-1.31408	1.27377	1.06658	1.1855	-1.81439	1.10701	-1.13666	1.74252	-1.34318	-2.72515	-1.72489	1.02713	-1.19244	-2.53223	-1.46223	-1.13013	1.06053	-1.50231	-1.02194	-1.10326	4.17271	-1.54292	1.78063	19.3474	-1.08071	-1.40248	1.10272	-1.44178	-2.49148	-1.09109	-1.22198	1.29718	-1.11229	-1.55906	1.06186	-1.45283	1.12379	1.8345	-1.29995	1.09269
136	Lung		squamous cell carcinoma	Fold change (Raw limit)	FC (Nraw>=10 OR Traw>=10)	-1.94701	1.18458	-2.20563	-2.21133	-1.31408	1.27377	1.06658	1.1855	-1.81439	1.10701	-1.13666		-1.34318	-2.72515	-1.72489	1.02713	-1.19244	-2.53223	-1.46223	-1.13013	1.06053	-1.50231	-1.02194	-1.10326		-1.54292	1.78063	19.3474	-1.08071	-1.40248	1.10272	-1.44178	-2.49148	-1.09109	-1.22198	1.29718	-1.11229	-1.55906	1.06186	-1.45283	1.12379		-1.29995	1.09269
137	Stomach			Normal	(normalized)	-2.50825	-3.73338	-2.50889	-4.44777	1.02578	0.134003	-4.74565	1.95335	-2.45851	-1.01063	-2.07345	-7.16133	0.343585	-5.0312	-0.63163	1.7912	-0.667827	-0.349359	-1.28039	2.77617	2.71569	0.973573	-0.0572691	-1.0262	-7.16431	-1.08304	-3.62387	-2.76458	-0.819299	-0.329475	0.777816	4.27568	-3.10188	0.954725	-2.08355	2.7545	-0.149084	0.291435	-0.782997	0.124838	2.23082	-5.41753	-1.66046	0.11644
137	Stomach			Tumor	(normalized)	-3.7183	-1.97667	-3.41114	-4.44653	1.44942	0.725855	-4.17644	0.912565	-2.77392	-2.51108	-1.49997	-7.32453	1.30286	-6.49984	-4.12308	1.41801	-1.12836	-5.098	2.99477	2.17124	2.62787	1.79597	1.25832	-0.490549	-7.3152	-1.06196	-2.5389	-1.15423	-0.989	-0.411053	3.01977	3.73973	-2.24296	0.665115	-0.762703	2.48531	0.998002	-0.980786	-0.660091	-0.650692	2.66027	-7.23081	-3.30501	-0.561081
137	Stomach			Normal	(raw)	73.7241	31.5362	73.6911	19.2201	853.998	460.263	15.6345	1624.37	76.3099	208.179	99.6542	2.93016	532.227	12.827	270.725	1451.68	264.017	329.23	172.676	2873.28	2755.32	823.648	403.114	205.945	2.92413	197.988	34.0231	61.7226	237.702	333.799	719.139	8124.08	48.8548	812.958	98.9592	2830.44	378.258	513.332	243.76	457.348	1968.84	9.81362	132.684	454.694
137	Stomach			Tumor	(raw)	36.1782	120.985	44.7622	21.8389	1300.42	787.539	26.335	896.35	69.6203	83.5329	168.358	2.97074	1174.81	5.26164	27.3272	1272.42	217.821	13.9033	3795.62	2144.74	2943.3	1653.52	1139.1	338.921	2.99	228.08	81.9374	213.95	239.91	358.12	3861.96	6361.2	100.593	755.071	280.654	2666.37	951.035	241.28	301.343	303.312	3010.15	3.17012	48.1793	322.75
137	Stomach			Fold change	FC	-2.31347	3.37926	-1.86898	1.00086	1.34131	1.50718	1.48371	-2.05735	-1.24436	-2.82931	1.48812	-1.11976	1.94434	-2.76761	-11.2469	-1.29521	-1.37605	-26.8833	19.362	-1.52091	-1.06277	1.76835	2.48904	1.44959	-1.11026	1.01472	2.12133	3.05328	-1.12483	-1.05817	4.73036	-1.44989	1.81368	-1.22231	2.49813	-1.20513	2.21466	-2.41533	1.08893	-1.71182	1.34672	-3.51442	-3.1265	-1.59939
137	Stomach			Fold change (Raw limit)	FC (Nraw>=10 OR Traw>=10)	-2.31347	3.37926	-1.86898	1.00086	1.34131	1.50718	1.48371	-2.05735	-1.24436	-2.82931	1.48812		1.94434	-2.76761	-11.2469	-1.29521	-1.37605	-26.8833	19.362	-1.52091	-1.06277	1.76835	2.48904	1.44959		1.01472	2.12133	3.05328	-1.12483	-1.05817	4.73036	-1.44989	1.81368	-1.22231	2.49813	-1.20513	2.21466	-2.41533	1.08893	-1.71182	1.34672		-3.1265	-1.59939
138	Head&neck			Normal	(normalized)	-1.99532	-3.17734	-3.3018	-2.94164	1.00237	0.975658	-2.8262	0.48873	-3.55279	-1.3906	-2.18794	-7.53294	1.49521	-4.13031	-3.34101	1.64923	-0.432313	-1.66558	0.776934	2.65286	2.50468	1.10003	0.263179	-0.76718	-6.95075	-1.84193	-1.80026	-2.91195	-0.22751	-0.0688448	2.25732	3.82774	-1.42062	0.0985041	-1.42208	2.45058	0.123451	0.0696821	-0.770501	0.136645	3.384	-5.27428	-1.49132	0.262298
138	Head&neck			Tumor	(normalized)	-3.48027	-2.13564	-3.00008	-4.92276	2.59349	1.85156	-2.92112	1.86704	-2.94551	-1.59108	-2.74138	-7.83193	2.06502	-3.2249	0.0499334	2.34386	-0.911823	-2.62673	-0.103706	2.04417	2.6749	0.783116	3.1361	0.822568	-7.6154	-1.0021	-3.43325	0.355662	-1.66405	-0.137068	2.34469	3.40208	-4.1889	0.577527	-0.420749	3.40552	0.632638	-0.253667	-1.21941	0.0238771	3.30424	-4.79828	-0.937707	1.23595
138	Head&neck			Normal	(raw)	92.7027	40.8573	37.4804	48.1086	740.437	726.855	52.1162	518.642	31.4956	140.972	81.1165	1.99574	1041.95	21.1056	36.4753	1159.35	273.909	116.508	633.323	2324.53	2097.63	792.295	443.578	217.171	2.98786	103.102	106.124	49.1088	315.688	352.388	1767.12	5248.2	138.069	395.729	137.929	2020.43	402.631	387.901	216.671	406.33	3858.61	9.55056	131.466	443.307
138	Head&neck			Tumor	(raw)	46.2807	117.537	64.5582	17.0282	3117.35	1863.98	68.1903	1884.09	67.047	171.437	77.2377	2.26684	2161.23	55.2428	534.685	2622.04	274.524	83.6262	480.671	2130.21	3298.32	888.808	4540.74	913.449	2.63392	257.872	47.8139	660.894	162.981	469.683	2623.55	5460.02	28.3193	770.761	385.841	5473.08	800.773	433.217	221.813	525.115	5102.02	18.5627	269.643	1216.53
138	Head&neck			Fold change	FC	-2.79907	2.05865	1.23261	-3.94799	3.01284	1.83515	-1.068	2.59963	1.52338	-1.14908	-1.46758	-1.23028	1.48433	1.87308	10.49	1.61847	-1.39427	-1.94686	-1.84119	-1.52488	1.12523	-1.24566	7.32546	3.00997	-1.58518	1.78984	-3.10157	9.63054	-2.70671	-1.04842	1.06244	-1.34319	-6.81293	1.3938	2.00185	1.9385	1.42325	-1.25123	-1.36501	-1.0813	-1.05684	1.39088	1.46776	1.9638
138	Head&neck			Fold change (Raw limit)	FC (Nraw>=10 OR Traw>=10)	-2.79907	2.05865	1.23261	-3.94799	3.01284	1.83515	-1.068	2.59963	1.52338	-1.14908	-1.46758		1.48433	1.87308	10.49	1.61847	-1.39427	-1.94686	-1.84119	-1.52488	1.12523	-1.24566	7.32546	3.00997		1.78984	-3.10157	9.63054	-2.70671	-1.04842	1.06244	-1.34319	-6.81293	1.3938	2.00185	1.9385	1.42325	-1.25123	-1.36501	-1.0813	-1.05684	1.39088	1.46776	1.9638
139	Lung		squamous cell carcinoma	Normal	(normalized)	-1.54967	-3.79936	-2.68108	-2.80201	2.51206	2.59422	-3.44797	1.89714	-2.7048	-0.900491	-1.80274	-7.29332	2.14412	-1.95702	-0.0295401	1.73574	-0.108294	-1.29662	-1.07432	2.41499	2.45751	0.478651	1.62175	0.141583	-7.55042	-1.81991	-3.24006	-4.4006	-1.39108	-0.0422802	2.12367	3.67477	0.626376	0.121276	-0.73603	2.65514	-0.241505	-0.209823	-0.386576	-0.115154	4.14341	-4.7079	-0.57715	0.454138
139	Lung		squamous cell carcinoma	Tumor	(normalized)	-3.61805	1.32002	-2.21349	-4.09542	0.936254	1.14394	-4.51637	1.26547	-3.12996	-1.63419	-1.87984	-7.82502	1.41396	-3.26267	-2.16328	2.22533	-0.869064	-1.29038	-0.882725	2.58123	2.38329	1.3958	1.61243	-0.32494	-5.85782	-1.00711	-3.33732	-2.06984	-0.178011	-0.395389	0.192389	3.85374	-1.40123	0.018055	-0.784369	2.75829	-0.00141144	-0.458224	-1.30306	-0.173249	2.79223	-3.64276	-1.25198	0.691127
139	Lung		squamous cell carcinoma	Normal	(raw)	141.279	29.7066	64.4893	59.304	2359.28	2497.55	37.8992	1540.53	63.438	221.564	118.548	2.63673	1828.18	106.526	405.211	1377.47	383.684	168.365	196.414	2205.76	2271.74	576.318	1272.83	456.242	2.20634	117.145	43.7743	19.5821	157.695	401.649	1802.45	5281.88	638.458	449.865	248.317	2605.26	349.844	357.611	316.376	381.864	7309.11	15.8254	277.226	566.609
139	Lung		squamous cell carcinoma	Tumor	(raw)	36.0556	1105.3	95.4523	25.8982	847.138	978.307	19.3442	1064.29	50.571	142.618	120.289	1.9523	1179.66	46.1268	98.8328	2070.16	242.381	180.997	240.097	2649.36	2309.71	1164.9	1353.64	353.425	7.63368	220.263	43.8007	105.446	391.315	336.581	505.858	6400.38	167.611	448.279	257.037	2995.31	442.271	322.236	179.413	392.609	3066.61	35.4432	185.879	714.765
139	Lung		squamous cell carcinoma	Fold change	FC	-4.19414	34.7605	1.3828	-2.45106	-2.98103	-2.73261	-2.0971	-1.54935	-1.34273	-1.66289	-1.05489	-1.44563	-1.65882	-2.47195	-4.38854	1.40404	-1.69439	1.00434	1.14202	1.12213	-1.05279	1.88838	-1.00648	-1.38178	3.23237	1.75662	-1.06974	5.03073	2.3183	-1.27731	-3.81393	1.13208	-4.07728	-1.07417	-1.03407	1.07412	1.18107	-1.18789	-1.88751	-1.04109	-2.55121	2.09236	-1.59641	1.17853
139	Lung		squamous cell carcinoma	Fold change (Raw limit)	FC (Nraw>=10 OR Traw>=10)	-4.19414	34.7605	1.3828	-2.45106	-2.98103	-2.73261	-2.0971	-1.54935	-1.34273	-1.66289	-1.05489		-1.65882	-2.47195	-4.38854	1.40404	-1.69439	1.00434	1.14202	1.12213	-1.05279	1.88838	-1.00648	-1.38178		1.75662	-1.06974	5.03073	2.3183	-1.27731	-3.81393	1.13208	-4.07728	-1.07417	-1.03407	1.07412	1.18107	-1.18789	-1.88751	-1.04109	-2.55121	2.09236	-1.59641	1.17853
140	Lung		adenocarcinoma	Normal	(normalized)	-1.11215	-3.56138	-1.48255	-1.30611	1.04045	0.630741	-3.44883	1.33789	-3.61016	-1.56878	-1.53626	-7.68846	1.66267	-1.44566	-0.962356	1.6597	-0.14929	0.117291	1.43207	3.03776	2.53041	0.110887	1.67277	0.314116	-7.65537	-1.96693	-3.42906	-7.50775	-1.08694	0.277243	1.58514	3.70225	0.0800075	0.233856	-0.689251	2.35402	0.135526	-0.224696	-0.104228	0.37656	2.65244	-4.60808	-0.66006	0.33308
140	Lung		adenocarcinoma	Tumor	(normalized)	-3.03857	-3.65172	-2.79986	-3.46807	1.5281	1.03068	-4.45542	1.64924	-3.48925	-1.52063	-1.89423	-7.31444	1.79695	-4.37726	-2.73969	1.73412	-0.392753	-1.80688	-0.125724	2.59654	2.7633	0.921197	0.957818	-0.997201	-5.04705	-1.82577	-3.49946	-4.44879	-0.81891	-0.722605	0.731138	4.55307	-1.00175	0.490535	-1.32046	2.693	-0.331553	-0.0866175	-1.13336	0.0290766	2.72486	-5.39456	-1.1788	-0.140699
140	Lung		adenocarcinoma	Normal	(raw)	199.696	36.5658	154.478	174.574	887.901	668.391	39.5328	1091.2	35.3503	145.516	148.832	2.09267	1366.69	158.479	221.544	1363.89	389.24	468.238	1164.81	3544.99	2493.95	466.164	1376.3	536.682	2.14122	110.422	40.0781	2.37193	203.216	523.139	1295.19	5618.84	456.293	507.641	267.716	2206.94	474.194	369.418	401.59	560.421	2714.08	17.7006	273.188	543.783
140	Lung		adenocarcinoma	Tumor	(raw)	49.3959	32.2936	58.2842	36.6774	1170.57	829.2	18.5003	1273.1	36.1429	141.461	109.188	2.54992	1410.35	19.5301	60.7665	1350.25	309.145	116.002	372.002	2454.88	2755.68	768.6	788.36	203.332	12.2766	114.494	35.8879	18.5855	230.078	245.961	673.732	9528.01	202.692	570.241	162.515	2624.61	322.541	382.224	185.02	414.138	2683.22	9.64866	179.282	368.161
140	Lung		adenocarcinoma	Fold change	FC	-3.80113	-1.06461	-2.492	-4.47521	1.40216	1.31946	-2.00915	1.24087	1.08742	1.03393	-1.28161	1.29597	1.09755	-7.62959	-3.42791	1.05294	-1.18383	-3.79519	-2.94404	-1.35775	1.17519	1.75359	-1.64142	-2.48168	6.09794	1.10279	-1.05001	8.33372	1.20416	-1.99979	-1.80751	1.80352	-2.11661	1.19473	-1.54887	1.26486	-1.38231	1.10044	-2.04079	-1.27234	1.05148	-1.72487	-1.43271	-1.38874
140	Lung		adenocarcinoma	Fold change (Raw limit)	FC (Nraw>=10 OR Traw>=10)	-3.80113	-1.06461	-2.492	-4.47521	1.40216	1.31946	-2.00915	1.24087	1.08742	1.03393	-1.28161		1.09755	-7.62959	-3.42791	1.05294	-1.18383	-3.79519	-2.94404	-1.35775	1.17519	1.75359	-1.64142	-2.48168	6.09794	1.10279	-1.05001	8.33372	1.20416	-1.99979	-1.80751	1.80352	-2.11661	1.19473	-1.54887	1.26486	-1.38231	1.10044	-2.04079	-1.27234	1.05148	-1.72487	-1.43271	-1.38874
141	Head&neck		squamous cell carcinoma	Normal	(normalized)	-3.07801	-3.70596	-5.7115	-3.22856	0.554282	-1.05102	-6.48877	0.306193	-2.46034	-0.436914	-1.98422	-7.07117	0.472159	-3.35998	-3.15118	2.01267	-0.238794	-3.39068	1.91744	3.32308	2.58988	1.46151	-1.16407	-2.07118	-7.04879	-1.33174	-0.338454	-2.57793	0.930512	-0.0155058	2.78368	1.82976	-0.143472	0.441895	-1.91113	2.49226	0.563064	0.611743	-0.222628	-0.019187	2.33355	-5.37679	-1.18184	-0.288088
141	Head&neck		squamous cell carcinoma	Tumor	(normalized)	-4.07157	-3.37726	-3.07624	-4.56975	1.09781	1.69027	-3.40989	0.330842	-3.92668	-1.78612	-2.43947	-7.0232	1.51891	-6.93412	-1.96162	1.85936	-0.29239	-3.71392	2.35347	1.96578	3.06855	1.52638	1.25209	-0.971093	-4.30361	-1.16658	-3.41756	-0.711768	-0.328457	-0.347808	2.2272	4.50962	-1.80612	-0.0453005	-1.66015	3.24981	0.632716	0.190674	-1.43476	-0.582415	2.47385	-5.4327	-1.28578	0.507225
141	Head&neck		squamous cell carcinoma	Normal	(raw)	37.4467	24.2317	6.03469	33.7361	464.348	152.616	3.52106	390.986	57.458	233.595	79.9241	2.35154	438.654	30.7987	35.5948	1276.03	267.981	30.1503	1194.52	3164.72	1903.79	870.854	141.113	75.2491	2.3883	125.631	250.094	52.9609	602.699	312.839	2177.51	1124.09	286.285	429.548	84.0777	1779.24	467.183	483.216	271.001	312.041	1593.88	7.61048	139.386	258.979
141	Head&neck		squamous cell carcinoma	Tumor	(raw)	24.9735	40.41	49.7858	17.6813	898.712	1355.08	39.5063	528.128	27.612	121.751	77.4089	3.22815	1203.32	3.43375	107.805	1523.6	342.869	31.9995	2145.91	1640.23	3522.66	1209.57	1000.14	214.199	21.2632	187.055	39.2967	256.379	334.403	329.948	1966.07	9564.83	120.074	406.92	132.859	3994.25	651.047	479.23	155.325	280.428	2332.64	9.72167	172.221	596.809
141	Head&neck		squamous cell carcinoma	Fold change	FC	-1.99109	1.25588	6.21288	-2.53361	1.45754	6.68665	8.44959	1.01723	-2.76319	-2.54771	-1.37102	1.03382	2.06587	-11.9103	2.28084	-1.11211	-1.03785	-1.25114	1.35288	-2.56205	1.39346	1.04599	5.3375	2.14367	6.70473	1.12128	-8.45093	3.6456	-2.39325	-1.25902	-1.47068	6.40793	-3.16598	-1.40172	1.19002	1.69061	1.04946	-1.33892	-2.31679	-1.47757	1.10213	-1.03951	-1.07471	1.73545
141	Head&neck		squamous cell carcinoma	Fold change (Raw limit)	FC (Nraw>=10 OR Traw>=10)	-1.99109	1.25588	6.21288	-2.53361	1.45754	6.68665	8.44959	1.01723	-2.76319	-2.54771	-1.37102		2.06587	-11.9103	2.28084	-1.11211	-1.03785	-1.25114	1.35288	-2.56205	1.39346	1.04599	5.3375	2.14367	6.70473	1.12128	-8.45093	3.6456	-2.39325	-1.25902	-1.47068	6.40793	-3.16598	-1.40172	1.19002	1.69061	1.04946	-1.33892	-2.31679	-1.47757	1.10213		-1.07471	1.73545
142	Stomach			Normal	(normalized)	-0.604013	1.59641	-2.5588	-0.937511	0.910489	-0.0693045	-6.69887	2.10599	-2.34384	-0.827087	-1.6677	-6.70655	0.430757	-5.563	-0.576121	1.93569	-0.920344	-0.930839	-1.83554	2.8908	2.5683	0.7311	-0.236461	-1.24809	-6.67101	-1.59846	-3.74831	-4.08821	-0.455944	-0.107129	0.453335	4.23257	-3.30026	0.844947	-2.32313	2.82891	0.100043	0.0976954	-0.481055	0.152971	1.93761	-5.02708	-1.94578	-0.0781212
142	Stomach			Tumor	(normalized)	-2.81693	-1.16436	-2.13274	-2.42789	1.51213	0.53483	-4.44136	2.01982	-1.93221	-1.16806	-1.08047	-6.95521	-0.602007	-6.89099	-6.67584	2.87105	-0.802777	-4.81268	0.830748	2.60087	2.94054	0.920135	-1.63485	-2.50917	-6.90327	-1.48898	0.25756	-4.76476	1.01272	-0.285214	-0.984029	3.69691	-6.09705	0.311238	-2.4824	3.03946	0.816975	0.579876	0.418409	1.70002	1.55267	-6.86621	-2.29846	1.74949
142	Stomach			Normal	(raw)	263.244	1209.9	67.9063	208.913	752.09	381.349	3.85146	1722.47	78.817	225.531	125.938	3.831	539.332	8.4636	268.383	1530.68	211.414	209.882	112.107	2967.58	2373.13	664.153	339.628	168.45	3.92655	132.13	29.7735	23.5239	291.697	371.481	547.838	7521.67	40.6171	718.686	79.9563	2842.97	428.846	428.148	286.664	444.871	1532.73	12.2711	103.859	379.025
142	Stomach			Tumor	(raw)	71.8455	225.877	115.442	94.0833	1444.03	733.466	23.3022	2053.09	132.656	225.3	239.402	4.07995	333.548	4.26566	4.95166	3703.85	290.215	18.0143	900.451	3071.29	3886.62	958.007	163.02	88.9292	4.22949	180.365	605.22	18.6228	1021.5	415.453	255.952	6565.4	7.39582	628.163	90.5947	4162.45	891.896	756.729	676.603	1644.89	1485.18	4.33956	102.914	1702.27
142	Stomach			Fold change	FC	-4.63612	-6.77756	1.34356	-2.80963	1.51744	1.52007	4.78164	-1.06155	1.33019	-1.26661	1.50236	-1.1881	-2.04594	-2.51052	-68.5803	1.91237	1.0849	-14.7418	6.34793	-1.22258	1.29436	1.14	-2.63607	-2.39675	-1.17468	1.07884	16.0653	-1.59831	2.76765	-1.13138	-2.70826	-1.4496	-6.94894	-1.44765	-1.11672	1.15713	1.64368	1.39685	1.86537	2.92219	-1.30581	-3.57794	-1.27693	3.54948
142	Stomach			Fold change (Raw limit)	FC (Nraw>=10 OR Traw>=10)	-4.63612	-6.77756	1.34356	-2.80963	1.51744	1.52007	4.78164	-1.06155	1.33019	-1.26661	1.50236		-2.04594		-68.5803	1.91237	1.0849	-14.7418	6.34793	-1.22258	1.29436	1.14	-2.63607	-2.39675		1.07884	16.0653	-1.59831	2.76765	-1.13138	-2.70826	-1.4496	-6.94894	-1.44765	-1.11672	1.15713	1.64368	1.39685	1.86537	2.92219	-1.30581	-3.57794	-1.27693	3.54948
143	Large intestine	rectum		Normal	(normalized)	1.81218	-3.76139	-1.06577	-0.92764	1.59585	0.329572	-4.96098	1.76694	-1.64466	-0.533254	-1.28587	-7.04282	0.490383	-2.73947	-0.206424	1.9479	0.0397949	-1.78059	-2.33129	4.20301	2.69172	0.85713	-0.57725	-1.45865	-6.05483	-1.53564	-3.23946	-5.76888	-1.13286	-0.0369177	0.993524	2.27545	-2.6298	1.27095	-1.76465	2.83435	0.680761	0.375158	-0.229196	0.336797	1.7435	-4.87988	-1.32407	-0.574846
143	Large intestine	rectum		Tumor	(normalized)	1.58719	-2.57762	-2.17184	-4.50477	1.37213	1.2524	-3.49298	0.771696	-2.01126	-1.76601	-1.94667	-6.65239	1.99597	-6.51448	-2.83337	1.80306	-0.814044	-3.75687	-0.323976	2.29143	2.38243	1.34773	0.323115	-0.88875	-6.61042	-1.45171	-3.25577	-2.93374	-0.315857	-0.482861	1.81791	3.37334	-1.46161	-0.0233431	-1.80227	3.09183	0.0240049	-0.568858	-1.155	-0.239312	2.57161	-3.5055	-1.21624	0.248376
143	Large intestine	rectum		Normal	(raw)	1459.62	30.6498	198.559	218.51	1256.37	522.311	13.3449	1414.56	132.931	287.206	170.465	3.15225	583.9	62.2381	360.229	1603.6	427.266	120.978	82.5907	7655.11	2685.39	752.905	278.579	151.224	6.2522	143.365	44.0093	7.62277	189.537	405.14	827.559	2012.32	67.1537	1003.02	122.322	2964.45	666.267	539.079	354.588	524.934	1391.76	14.1166	166.01	279.044
143	Large intestine	rectum		Tumor	(raw)	1044.65	58.2423	77.1597	15.3147	899.972	828.298	30.8807	593.583	86.2437	102.225	90.193	3.45628	1386.84	3.80299	48.7807	1213.26	197.755	25.7185	277.748	1702.03	1812.85	884.883	434.956	187.775	3.55831	127.107	36.3993	45.5024	279.316	248.784	1225.81	3602.92	126.238	342.098	99.6878	2964.23	353.512	234.388	156.13	294.536	2066.85	30.6139	149.642	412.997
143	Large intestine	rectum		Fold change	FC	-1.16877	2.2717	-2.15257	-11.935	-1.16775	1.89582	2.76638	-1.99342	-1.28931	-2.35015	-1.58096	1.31078	2.83941	-13.6896	-6.17718	-1.10561	-1.8073	-3.93477	4.02032	-3.76221	-1.2391	1.40503	1.86654	1.48442	-1.46977	1.0599	-1.01137	7.13612	1.76174	-1.3622	1.77079	2.14042	2.2473	-2.45256	-1.02641	1.19539	-1.57653	-1.92388	-1.89975	-1.49082	1.77536	2.59257	1.07761	1.76935
143	Large intestine	rectum		Fold change (Raw limit)	FC (Nraw>=10 OR Traw>=10)	-1.16877	2.2717	-2.15257	-11.935	-1.16775	1.89582	2.76638	-1.99342	-1.28931	-2.35015	-1.58096		2.83941	-13.6896	-6.17718	-1.10561	-1.8073	-3.93477	4.02032	-3.76221	-1.2391	1.40503	1.86654	1.48442		1.0599	-1.01137	7.13612	1.76174	-1.3622	1.77079	2.14042	2.2473	-2.45256	-1.02641	1.19539	-1.57653	-1.92388	-1.89975	-1.49082	1.77536	2.59257	1.07761	1.76935
144	Stomach			Normal	(normalized)	-3.65886	-4.26071	-3.07291	-3.07262	0.643137	-0.91699	-7.06919	2.72618	-2.32767	-1.00438	-1.55384	-5.897	-0.130138	-4.75257	-0.755994	1.70682	-1.20684	-0.37375	-2.08658	2.93504	2.8675	1.16897	-0.692192	-2.05851	-6.9259	-0.708097	-3.16549	-6.76879	-0.151527	-0.640794	0.880732	5.51532	-2.39243	1.16141	-2.01843	2.82976	0.224644	-0.525629	-0.912149	-0.107592	0.97624	-6.76303	-1.70872	0.200095
144	Stomach			Tumor	(normalized)	-3.24032	-0.549653	-2.92884	-3.65733	0.777782	-0.107791	-5.81418	2.03101	-1.88106	-1.36648	-1.63732	-7.51681	0.315091	-7.41164	-0.4518	2.0879	-0.658364	-1.75637	-0.64982	3.18049	2.65705	0.779777	-0.117643	-2.39019	-7.48359	-1.26046	-3.57146	-6.56189	-0.0826178	-0.660771	2.99937	4.71932	-4.12584	0.731299	-2.01195	2.89924	-0.149448	-0.304886	-0.90166	-0.0111971	1.25969	-6.48833	-1.68773	0.215949
144	Stomach			Normal	(raw)	22.8133	15.0319	34.2434	34.2502	450.006	152.606	2.14573	1906.68	57.4005	143.636	98.1433	4.83548	263.293	10.6892	170.623	940.629	124.83	222.384	67.8406	2203.68	2102.9	647.902	178.338	69.1739	2.3698	176.383	32.115	2.64245	259.418	184.806	530.568	13179.2	54.8807	644.515	71.1225	2048.6	336.697	200.163	153.119	267.44	566.881	2.65301	88.1533	331.016
144	Stomach			Tumor	(raw)	51.4697	332.295	63.873	38.5498	833.916	451.376	8.64457	1987.84	132.048	188.641	156.352	2.65584	605.116	2.85668	355.616	2067.8	308.176	143.968	310.007	4409.71	3067.87	835.069	448.304	92.7829	2.71769	203.025	40.9138	5.14825	459.321	307.662	3889.43	12812.7	27.8603	807.476	120.595	3628.65	438.529	393.737	260.351	482.632	1164.64	5.41758	150.983	564.929
144	Stomach			Fold change	FC	1.33657	13.096	1.10502	-1.49973	1.09782	1.75224	2.38669	-1.61908	1.36283	-1.28529	-1.05957	-3.07333	1.36153	-6.31623	1.23473	1.30232	1.46254	-2.60741	2.70713	1.18546	-1.15705	-1.30966	1.48921	-1.25848	-1.47192	-1.46649	-1.32498	1.1542	1.04892	-1.01394	4.34283	-1.73628	-3.32512	-1.34734	1.0045	1.04934	-1.29602	1.16533	1.0073	1.0691	1.2171	1.20974	1.01465	1.01105
144	Stomach			Fold change (Raw limit)	FC (Nraw>=10 OR Traw>=10)	1.33657	13.096	1.10502	-1.49973	1.09782	1.75224		-1.61908	1.36283	-1.28529	-1.05957		1.36153	-6.31623	1.23473	1.30232	1.46254	-2.60741	2.70713	1.18546	-1.15705	-1.30966	1.48921	-1.25848		-1.46649	-1.32498		1.04892	-1.01394	4.34283	-1.73628	-3.32512	-1.34734	1.0045	1.04934	-1.29602	1.16533	1.0073	1.0691	1.2171		1.01465	1.01105
146	Lung		adenocarcinoma	Normal	(normalized)	-0.030508	-3.1807	-1.8107	-2.1446	1.44098	0.797884	-4.45531	1.32384	-3.01076	-1.4998	-0.701626	-7.94056	1.33807	-2.28064	-1.45218	1.89075	-0.149446	0.706764	1.69715	3.96081	2.32278	0.585663	1.27607	-0.141869	-7.85319	-1.55445	-3.77132	-7.73105	-1.04429	-0.0308533	2.04427	3.61729	0.429035	0.35883	-0.979773	2.18828	0.214613	-0.381777	-0.220611	0.358323	3.27522	-5.52813	-1.00377	-0.229438
146	Lung		adenocarcinoma	Tumor	(normalized)	-1.7526	-2.7403	-2.58407	-4.09162	1.08793	0.376878	-4.22698	0.731044	-3.42814	-1.84776	-1.88576	-7.2216	0.32573	-4.50888	-4.20154	1.83055	-1.10205	-0.34256	0.184393	3.06619	2.50795	1.11068	0.976546	-0.704757	-7.42793	-1.18881	-3.49509	-2.78056	-0.850997	-0.7071	-0.048583	4.37176	0.337585	0.579433	-0.848725	2.70127	-0.591968	-0.395428	-1.11353	-0.0333748	2.71374	-4.7203	-1.31422	0.0661383
146	Lung		adenocarcinoma	Normal	(raw)	583.63	65.7409	169.921	134.813	1618.46	1036.36	27.173	1492.23	73.9592	210.783	366.531	2.42647	1507.03	122.682	217.856	2210.51	537.444	972.924	1932.92	9282.03	2982.28	894.589	1443.63	540.275	2.57796	202.948	43.6558	2.80571	289.041	583.49	2458.71	7315.35	802.553	764.434	302.26	2716.82	691.714	457.504	511.577	764.166	5771.12	12.9178	297.273	508.457
146	Lung		adenocarcinoma	Tumor	(raw)	136.39	68.7786	76.6448	26.9566	976.934	596.784	24.5425	762.837	42.6966	127.684	124.364	3.07928	575.997	20.1863	24.979	1634.62	214.099	362.447	522.244	3849.3	2614.16	992.459	904.347	281.976	2.66892	201.604	40.7604	66.8859	254.794	281.519	444.366	9514.72	580.75	686.74	255.196	2989.01	304.906	349.406	212.402	449.075	3014.97	17.4347	184.819	481.144
146	Lung		adenocarcinoma	Fold change	FC	-3.29914	1.35698	-1.70926	-3.85577	-1.27726	-1.33886	1.17149	-1.50816	-1.3355	-1.27275	-2.27227	1.646	-2.01718	-4.68563	-6.72417	-1.04261	-1.93536	-2.06956	-2.85354	-1.85911	1.13695	1.43895	-1.23074	-1.47722	1.34281	1.28845	1.21102	30.9206	1.14337	-1.59798	-4.2659	1.68701	-1.06544	1.16522	1.09509	1.427	-1.74906	-1.00951	-1.85694	-1.31194	-1.47578	1.75058	-1.24009	1.22737
146	Lung		adenocarcinoma	Fold change (Raw limit)	FC (Nraw>=10 OR Traw>=10)	-3.29914	1.35698	-1.70926	-3.85577	-1.27726	-1.33886	1.17149	-1.50816	-1.3355	-1.27275	-2.27227		-2.01718	-4.68563	-6.72417	-1.04261	-1.93536	-2.06956	-2.85354	-1.85911	1.13695	1.43895	-1.23074	-1.47722		1.28845	1.21102	30.9206	1.14337	-1.59798	-4.2659	1.68701	-1.06544	1.16522	1.09509	1.427	-1.74906	-1.00951	-1.85694	-1.31194	-1.47578	1.75058	-1.24009	1.22737
147	Head&neck		squamous cell carcinoma	Normal	(normalized)	-2.28043	-1.07903	-4.02545	-3.33711	1.48969	-0.0435238	-4.12832	0.766801	-2.7725	-0.428914	-1.4694	-5.68589	2.21117	-1.58679	-2.92647	1.94552	-0.539658	0.734786	0.766686	3.65232	2.43912	0.642074	0.498574	-0.39105	-6.19275	-2.08009	-3.01988	-6.7439	-0.348518	0.197498	2.13682	2.40393	0.8342	0.211699	-1.26021	2.26769	0.182644	-0.274178	-0.0556469	0.0566664	3.53944	-6.73903	-0.992762	-0.417391
147	Head&neck		squamous cell carcinoma	Tumor	(normalized)	-6.10672	-2.37118	-2.90656	-4.64318	1.23909	2.33251	-2.50554	0.650126	-2.56177	-1.39582	-1.90457	-6.89931	1.06661	-6.82337	-1.5398	2.27071	-1.00105	-3.86621	2.04806	2.70658	3.03777	1.17077	0.165293	-1.44593	-6.8819	-1.3494	-2.37495	-1.24008	-1.014	-0.939538	3.77061	1.91956	-2.28475	0.184908	-0.42729	2.48344	-0.0316687	0.233687	-2.25659	-0.0828037	2.14022	-5.82156	-1.6514	0.806204
147	Head&neck		squamous cell carcinoma	Normal	(raw)	74.8377	172.099	22.3263	35.9771	1021.03	352.773	20.7897	618.625	53.21	270.073	131.3	7.06278	1683.56	121.039	47.8235	1400.42	250.118	605.049	618.576	4571.47	1971.73	567.389	513.669	277.255	4.97042	85.9862	44.8254	3.39219	285.551	416.918	1598.99	1924.21	648.212	421.042	151.788	1750.81	412.647	300.651	349.821	378.143	4227.42	3.40366	182.703	272.239
147	Head&neck		squamous cell carcinoma	Tumor	(raw)	5.04585	67.2116	46.3743	13.9156	820.811	1751.43	61.2345	545.691	58.8939	132.147	92.8768	2.913	728.318	3.07044	119.595	1677.99	173.737	23.8448	1438.02	2269.87	2855.61	782.845	389.94	127.635	2.94836	136.467	67.036	147.21	172.185	181.305	4745.76	1315.48	71.3611	395.278	258.59	1944.6	340.178	408.871	72.7676	328.332	1532.89	6.1486	110.693	608.038
147	Head&neck		squamous cell carcinoma	Fold change	FC	-14.1849	-2.44892	2.17179	-2.47266	-1.1897	5.19107	3.07968	-1.08423	1.15727	-1.95464	-1.35207	-2.31887	-2.21079	-37.7021	2.61476	1.25282	-1.37687	-24.2683	2.4307	-1.92617	1.5143	1.44262	-1.25988	-2.07755	-1.61233	1.65943	1.56366	45.3749	-1.58609	-2.19929	3.10327	-1.39898	-8.68754	-1.01874	1.78129	1.16131	-1.16015	1.42194	-4.5978	-1.1015	-2.63759	1.88881	-1.57859	2.33528
147	Head&neck		squamous cell carcinoma	Fold change (Raw limit)	FC (Nraw>=10 OR Traw>=10)	-14.1849	-2.44892	2.17179	-2.47266	-1.1897	5.19107	3.07968	-1.08423	1.15727	-1.95464	-1.35207		-2.21079	-37.7021	2.61476	1.25282	-1.37687	-24.2683	2.4307	-1.92617	1.5143	1.44262	-1.25988	-2.07755		1.65943	1.56366	45.3749	-1.58609	-2.19929	3.10327	-1.39898	-8.68754	-1.01874	1.78129	1.16131	-1.16015	1.42194	-4.5978	-1.1015	-2.63759		-1.57859	2.33528
148	Large intestine	rectum		Normal	(normalized)	1.98849	-4.1636	-3.0966	-1.08009	1.39433	-0.259973	-5.17238	1.8458	-2.18272	-0.77323	-1.79945	-7.09811	0.0138855	-2.82701	-0.484714	1.85699	0.103786	-2.12794	-1.49856	4.31329	2.91078	1.03529	-0.834118	-2.21822	-5.5381	-1.45704	-3.32099	-5.76164	-0.936507	0.105444	0.806164	2.48397	-3.12474	0.884804	-2.4209	3.03167	0.717906	-0.241103	-0.429719	0.46495	1.23521	-4.87151	-1.50533	-0.116848
148	Large intestine	rectum		Tumor	(normalized)	0.046608	-3.50586	-1.40677	-3.81143	1.76919	0.568228	-4.12489	1.78897	-3.2184	-1.80424	-0.810014	-7.20964	2.486	-7.10283	-3.95306	2.16016	-1.28803	-1.61156	0.292374	2.27936	2.67387	1.14438	0.637954	-1.20299	-7.15947	-1.50745	-3.56676	-1.68848	0.826182	-0.798854	3.70806	3.93521	-1.15919	0.519173	-1.17082	3.04891	-0.108684	-0.138487	-0.66959	-0.424932	2.79262	-4.52041	-1.63468	0.070632
148	Large intestine	rectum		Normal	(raw)	1650.05	23.2025	48.6108	196.681	1093.04	347.25	11.5308	1494.66	91.5876	243.297	119.458	3.03499	419.838	58.5985	297.159	1506.29	446.832	95.1325	147.161	8266.68	3127.05	852.229	233.242	89.3613	8.94887	151.457	41.6088	7.66434	217.263	447.346	727.078	2326.22	47.6719	767.811	77.6494	3400.36	683.932	351.822	308.705	573.939	978.899	14.2047	146.471	383.466
148	Large intestine	rectum		Tumor	(raw)	430.483	36.6906	157.197	29.6873	1420.71	617.986	23.8897	1440.32	44.7806	119.342	237.731	2.81584	2335	3.03222	26.9114	1862.94	170.683	136.395	510.433	2023.39	2659.74	921.338	648.587	181.046	2.91549	146.602	35.174	129.313	738.977	239.578	5447.07	6375.89	186.627	597.327	185.129	3449.35	386.552	378.649	262.035	310.462	2887.95	18.1613	134.226	437.711
148	Large intestine	rectum		Fold change	FC	-3.84208	1.5776	3.22618	-6.64071	1.29672	1.77547	2.06693	-1.04018	-2.05008	-2.04346	1.9854	-1.08037	5.54857	-19.3709	-11.0682	1.23386	-2.62408	1.43036	3.46038	-4.09519	-1.17847	1.07855	2.7742	2.02123	-3.07667	-1.03556	-1.18573	16.8323	3.3933	-1.87163	7.47409	2.73443	3.90561	-1.28845	2.37855	1.01202	-1.77349	1.07372	-1.18089	-1.85302	2.94325	1.27553	-1.0938	1.13877
148	Large intestine	rectum		Fold change (Raw limit)	FC (Nraw>=10 OR Traw>=10)	-3.84208	1.5776	3.22618	-6.64071	1.29672	1.77547	2.06693	-1.04018	-2.05008	-2.04346	1.9854		5.54857	-19.3709	-11.0682	1.23386	-2.62408	1.43036	3.46038	-4.09519	-1.17847	1.07855	2.7742	2.02123		-1.03556	-1.18573	16.8323	3.3933	-1.87163	7.47409	2.73443	3.90561	-1.28845	2.37855	1.01202	-1.77349	1.07372	-1.18089	-1.85302	2.94325	1.27553	-1.0938	1.13877
149	Stomach			Normal	(normalized)	-0.815659	-0.290953	-3.01293	-1.67726	0.889117	-0.178683	-4.61861	2.30314	-2.53568	-1.11273	-1.51384	-7.45859	0.67877	-3.63036	-0.552437	1.80378	-1.18384	-0.739218	-1.85777	3.11038	2.49066	0.890904	-0.417377	-1.48549	-7.35134	-1.58965	-3.58924	-4.31991	-0.601654	-0.417671	0.914585	4.46785	-2.5604	0.848176	-2.1814	2.69848	-0.0811539	-0.203116	-0.789959	0.107519	1.88681	-5.52147	-1.90557	-0.162396
149	Stomach			Tumor	(normalized)	-2.16308	-3.27884	-2.69554	-4.16809	0.959365	0.308366	-4.48189	1.04141	-4.01645	-2.29102	-2.37624	-7.48475	0.602997	-7.38276	-1.91413	2.43742	-1.23302	-2.56924	1.31169	2.52297	2.38611	1.46536	0.104457	-1.45732	-7.40188	-0.952839	-3.643	-2.99468	-0.66921	-0.348085	-0.209297	5.35136	-5.0772	0.504817	-1.60042	3.23413	0.222395	-0.28346	-0.904962	0.153325	1.91227	-4.44004	-2.24354	0.708868
149	Stomach			Normal	(raw)	219.174	315.313	47.7907	120.621	714.46	340.83	15.7031	1903.88	66.5288	178.386	135.088	2.19314	617.529	31.1514	263.043	1346.85	169.807	231.1	106.435	3331.53	2168.16	715.345	288.858	137.769	2.3624	128.172	32.0521	19.3154	254.221	288.799	727.184	8536.57	65.3987	694.47	85.0471	2504.09	364.668	335.106	223.113	415.617	1426.64	8.39846	102.966	344.7
149	Stomach			Tumor	(raw)	96.1563	44.3713	66.4802	23.9557	837.391	533.283	19.273	886.39	26.6109	87.9967	82.9488	2.40434	654.11	2.58047	114.267	2332.74	183.212	72.5624	1069.02	2475.26	2251.23	1189.18	462.994	156.831	2.5465	222.483	34.4729	54.0307	270.818	338.334	372.5	17581.3	12.7568	611.076	142.022	4052.29	502.433	353.835	229.99	478.945	1620.99	19.8402	90.9406	703.916
149	Stomach			Fold change	FC	-2.54457	-7.9331	1.24608	-5.62104	1.0499	1.40158	1.09941	-2.39784	-2.79096	-2.26307	-1.81807	-1.0183	-1.05393	-13.4767	-2.56986	1.55147	-1.03468	-3.55543	8.99705	-1.50254	-1.07516	1.48912	1.43578	1.01972	-1.03565	1.55489	-1.03796	2.50573	-1.04794	1.04942	-2.17933	1.84486	-5.72309	-1.26871	1.49586	1.44959	1.23418	-1.05727	-1.08298	1.03226	1.0178	2.11613	-1.26398	1.82927
149	Stomach			Fold change (Raw limit)	FC (Nraw>=10 OR Traw>=10)	-2.54457	-7.9331	1.24608	-5.62104	1.0499	1.40158	1.09941	-2.39784	-2.79096	-2.26307	-1.81807		-1.05393	-13.4767	-2.56986	1.55147	-1.03468	-3.55543	8.99705	-1.50254	-1.07516	1.48912	1.43578	1.01972		1.55489	-1.03796	2.50573	-1.04794	1.04942	-2.17933	1.84486	-5.72309	-1.26871	1.49586	1.44959	1.23418	-1.05727	-1.08298	1.03226	1.0178	2.11613	-1.26398	1.82927
150	Breast			Normal	(normalized)	-2.00968	-3.72783	-4.582	-2.98212	1.55162	0.758609	-5.06998	2.37666	-3.37857	-1.39421	-0.877229	-7.48104	2.66847	-3.33015	-1.1233	2.1967	0.149259	2.75753	0.103223	3.01857	2.74432	1.93255	0.838896	0.319503	-7.37882	-1.74966	-4.22505	-6.42231	-1.09303	0.264745	2.1279	3.10206	4.30941	0.110736	-1.78941	2.60726	0.583486	0.170001	0.16501	0.287202	3.20693	-6.48583	-0.46764	-0.286979
150	Breast			Tumor	(normalized)	-3.1179	-3.87982	-4.43422	-4.61516	1.12041	1.23862	-3.9163	0.361774	-3.09499	-2.19623	-1.37476	-7.72559	0.644998	-5.53897	-4.18871	2.50571	-0.877511	2.67291	-0.146456	2.63453	2.30029	1.75464	0.524075	-1.13426	-7.62443	-0.772	-4.11881	-2.65828	-1.23791	-0.153389	1.67922	3.89382	3.23248	0.384482	-1.39277	2.89214	1.08037	-0.27737	-1.19396	-0.0368071	1.57487	-4.56251	-0.856404	0.182609
150	Breast			Normal	(raw)	121.964	37.0693	20.5061	62.1576	1439.76	830.936	14.6213	2550.64	47.2229	186.855	267.381	2.74907	3122.44	48.8347	225.454	2251.52	544.672	3321.26	527.566	3979.99	3290.99	1874.81	878.489	612.891	2.95091	146.05	26.2626	5.72656	230.233	590.065	2146.68	4217.14	9737.86	530.32	142.081	2992.72	735.953	552.559	550.651	599.322	4535.07	5.4799	355.165	402.545
150	Breast			Tumor	(raw)	54.5585	32.1736	21.9084	19.326	1029.72	1117.65	31.3703	608.622	55.4316	103.35	182.642	2.23774	740.639	10.1871	25.9726	2689.9	257.802	3020.44	427.913	2941.14	2332.92	1598.24	681.091	215.773	2.40027	277.363	27.262	75.0274	200.814	425.861	1516.83	7040.46	4451.6	618.278	180.375	3516.13	1001.54	390.793	207.027	461.703	1410.99	20.0443	261.601	537.544
150	Breast			Fold change	FC	-2.1558	-1.1111	1.10787	-3.10165	-1.34837	1.39476	2.22481	-4.04149	1.21721	-1.74354	-1.41179	-1.18472	-4.06562	-4.62296	-8.3711	1.23886	-2.03746	-1.06041	-1.18894	-1.30499	-1.3604	-1.13124	-1.24386	-2.73921	-1.18559	1.96927	1.07641	13.5858	-1.10564	-1.3362	-1.3648	1.73119	-2.10954	1.20894	1.31644	1.21831	1.41117	-1.36355	-2.56501	-1.2518	-3.09955	3.79296	-1.30927	1.38471
150	Breast			Fold change (Raw limit)	FC (Nraw>=10 OR Traw>=10)	-2.1558	-1.1111	1.10787	-3.10165	-1.34837	1.39476	2.22481	-4.04149	1.21721	-1.74354	-1.41179		-4.06562	-4.62296	-8.3711	1.23886	-2.03746	-1.06041	-1.18894	-1.30499	-1.3604	-1.13124	-1.24386	-2.73921		1.96927	1.07641	13.5858	-1.10564	-1.3362	-1.3648	1.73119	-2.10954	1.20894	1.31644	1.21831	1.41117	-1.36355	-2.56501	-1.2518	-3.09955	3.79296	-1.30927	1.38471
151	Lung		adenocarcinoma	Normal	(normalized)	-0.16162	-3.32698	-1.55404	-1.72342	2.10968	2.93411	-2.36423	1.08297	-2.32556	-1.8157	-2.16627	-7.4889	1.6922	-2.07204	-1.83732	1.57377	0.0587673	-0.553759	0.489097	3.11992	2.36202	0.40276	1.57851	0.289507	-7.39893	-2.14298	-4.18729	-6.49738	-1.39699	-0.173951	1.36763	3.91637	-0.0135298	0.0484257	-0.722922	2.49339	-0.179869	0.149328	-0.379854	-0.0307951	4.52456	-4.56735	-1.21902	0.647863
151	Lung		adenocarcinoma	Tumor	(normalized)	-2.2516	-2.92502	-0.138521	-3.49108	1.2127	0.321196	-5.39317	0.748503	-1.42292	-2.21266	-1.67322	-7.60148	0.847469	-2.90854	-3.77599	1.95785	-0.35387	-0.73729	1.47239	3.46792	2.29841	0.937966	0.804369	-0.769181	-7.43806	-1.86169	-3.57049	-4.55812	-1.06676	-0.167979	1.51158	3.05435	-0.344769	1.00165	-1.65666	2.70721	0.159369	-0.0634975	-0.631635	0.475805	2.41429	-7.49177	-1.05258	-0.622723
151	Lung		adenocarcinoma	Normal	(raw)	440.96	49.1509	167.973	149.365	2128.77	3769.7	95.7959	1044.86	98.3986	140.11	109.885	2.7458	1593.88	117.302	138.027	1468.26	513.739	336.011	692.284	4287.87	2535.66	652.07	1473.09	602.84	2.92248	111.674	27.0739	5.45942	187.291	437.207	1272.77	7447.25	488.629	510.069	298.834	2777.39	435.417	547.021	379.057	482.816	11352.2	20.8037	211.88	772.819
151	Lung		adenocarcinoma	Tumor	(raw)	111.621	69.9888	482.889	47.2743	1231.98	664.103	12.6486	893.034	198.246	114.675	166.67	2.73699	956.445	70.7929	38.8025	2064.99	415.93	318.86	1474.96	5881.59	2614.78	1018.36	928.294	311.889	3.06525	146.259	44.7428	22.564	253.757	473.129	1515.58	4415.67	418.562	1064.32	168.594	3471.35	593.637	508.665	343.088	739.227	2833.48	2.95324	256.264	345.214
151	Lung		adenocarcinoma	Fold change	FC	-4.25742	1.3213	2.66755	-3.40502	-1.86217	-6.11738	-8.16206	-1.26091	1.86948	-1.31672	1.40742	-1.08116	-1.79593	-1.7857	-3.83352	1.30503	-1.33112	-1.13566	1.97697	1.27279	-1.04508	1.44915	-1.71017	-2.08304	-1.0275	1.21528	1.53348	3.83509	1.25721	1.00415	1.10493	-1.81758	-1.25809	1.93619	-1.91022	1.15976	1.26509	-1.15896	-1.19068	1.4207	-4.31772	-7.59166	1.12229	-2.4126
151	Lung		adenocarcinoma	Fold change (Raw limit)	FC (Nraw>=10 OR Traw>=10)	-4.25742	1.3213	2.66755	-3.40502	-1.86217	-6.11738	-8.16206	-1.26091	1.86948	-1.31672	1.40742		-1.79593	-1.7857	-3.83352	1.30503	-1.33112	-1.13566	1.97697	1.27279	-1.04508	1.44915	-1.71017	-2.08304		1.21528	1.53348	3.83509	1.25721	1.00415	1.10493	-1.81758	-1.25809	1.93619	-1.91022	1.15976	1.26509	-1.15896	-1.19068	1.4207	-4.31772	-7.59166	1.12229	-2.4126
152	Large intestine	colon		Normal	(normalized)	1.58838	-3.52774	-1.73416	-2.74051	1.84634	0.217278	-4.29589	1.5881	-1.76023	-0.745032	-1.13872	-7.151	0.491433	-3.78864	-0.759837	1.72635	-0.0683107	-1.81819	-2.93192	4.17764	2.63434	0.789296	-0.981279	-1.9582	-7.05654	-1.41463	-3.46527	-5.12679	-0.637893	-0.0178652	0.525192	3.03151	-2.60379	1.32829	-2.43643	2.75418	0.646147	0.56806	-0.376857	0.231195	1.64058	-6.89252	-1.33314	-0.502742
152	Large intestine	colon		Tumor	(normalized)	-0.950752	-3.62989	-2.79063	-3.95066	2.05005	0.700826	-3.96746	1.32806	-2.14803	-1.37066	-1.32635	-7.31627	0.838638	-6.11984	-2.44432	2.12753	-1.35628	-3.39357	0.0716448	3.22097	2.35552	1.2885	-0.650548	-2.19782	-7.24428	-1.17593	-3.72402	-4.50227	0.763288	-1.17174	0.707828	3.0884	-3.22291	0.995781	-1.60879	2.93622	0.1475	-0.316281	-0.585617	-0.208822	2.41552	-3.73157	-1.83538	0.634748
152	Large intestine	colon		Normal	(raw)	1089.2	31.4052	108.874	54.1978	1302.45	421.08	18.4402	1088.99	106.924	216.113	164.501	2.54854	509.206	26.2097	213.906	1198.51	345.457	102.713	47.4636	6554.67	2248.91	625.978	183.469	93.2136	2.721	135.866	32.7951	10.3667	232.773	357.75	521.262	2961.63	59.5851	909.517	66.9145	2443.7	566.848	536.983	278.941	425.162	1129.33	3.04861	143.761	255.633
152	Large intestine	colon		Tumor	(raw)	202.732	31.6534	56.6324	25.3432	1622.76	636.938	25.0497	983.813	88.4107	151.536	156.263	2.45873	700.781	5.63473	71.9971	1712.29	153.054	37.2872	411.808	3653.72	2005.44	957.201	249.628	85.4118	2.58453	173.435	29.6542	17.2905	665.12	173.94	640.037	3332.94	41.9695	781.425	128.48	2999.28	434.039	314.715	261.119	339.051	2090.61	29.4994	109.805	608.423
152	Large intestine	colon		Fold change	FC	-5.81241	-1.07338	-2.07984	-2.31361	1.15165	1.39818	1.25564	-1.19751	-1.3084	-1.54289	-1.13889	-1.12138	1.27209	-5.03221	-3.21424	1.32059	-2.44185	-2.98014	8.01981	-1.94082	-1.2132	1.41343	1.25765	-1.18068	-1.13898	1.17993	-1.19644	1.5417	2.64118	-2.2251	1.13496	1.04022	-1.53594	-1.2592	1.77478	1.13449	-1.41289	-1.84592	-1.15569	-1.35662	1.71112	8.94421	-1.41641	2.19998
152	Large intestine	colon		Fold change (Raw limit)	FC (Nraw>=10 OR Traw>=10)	-5.81241	-1.07338	-2.07984	-2.31361	1.15165	1.39818	1.25564	-1.19751	-1.3084	-1.54289	-1.13889		1.27209	-5.03221	-3.21424	1.32059	-2.44185	-2.98014	8.01981	-1.94082	-1.2132	1.41343	1.25765	-1.18068		1.17993	-1.19644	1.5417	2.64118	-2.2251	1.13496	1.04022	-1.53594	-1.2592	1.77478	1.13449	-1.41289	-1.84592	-1.15569	-1.35662	1.71112	8.94421	-1.41641	2.19998
153	Sarcoma	soft tissue		Normal	(normalized)	-3.49676	-3.22145	-3.26596	-3.54224	1.77557	1.79596	-3.23463	1.66617	-3.09159	-1.82924	0.494195	-6.86435	0.641408	-4.03546	-2.65355	1.80167	0.825912	-0.361871	-3.24087	4.03484	3.24685	2.34694	0.315313	-0.389724	-6.84503	-1.48919	-2.85667	2.86389	-0.259931	0.626646	0.61252	3.12063	2.6199	1.60174	-0.67133	2.84225	0.350048	-0.643439	0.885393	0.579996	4.48876	-6.67955	-0.765425	0.189958
153	Sarcoma	soft tissue		Tumor	(normalized)	-3.29682	-2.78496	-1.85325	-3.69837	2.18032	1.32919	-3.70042	2.01361	-3.86754	-0.987191	-2.09981	-7.32178	3.26196	-3.15222	0.384755	2.23896	-0.529353	-2.1063	-0.292703	2.99662	2.72937	1.03729	1.47121	-0.341808	-4.35715	-2.0747	-3.54752	0.256128	-1.05396	0.0677605	0.47184	4.51415	0.198602	-0.000422478	-1.85492	2.83487	0.46948	-0.325837	-0.871576	0.48372	2.66427	-4.92253	-0.0077076	0.41334
153	Sarcoma	soft tissue		Normal	(raw)	24.939	30.1828	29.2658	24.1651	963.85	977.568	29.9081	893.463	33.0255	79.2239	396.532	2.41622	439.131	17.1679	44.7418	981.449	499.039	219.067	29.779	4614.42	2672.44	1432.22	350.291	214.878	2.44879	100.281	38.8657	2049.4	235.106	434.66	430.425	2448.58	1730.53	854.444	176.775	2018.89	358.827	180.225	520.045	420.83	6320.64	2.74641	165.613	321.139
153	Sarcoma	soft tissue		Tumor	(raw)	43.0814	61.4292	117.178	32.6147	1919	1063.8	32.5683	1709.57	29.0058	213.578	98.7703	2.6464	4061.44	47.6233	552.783	1998.61	293.346	98.3269	345.636	3379.12	2807.73	868.935	1173.85	334.07	20.6585	100.504	36.2095	505.631	203.919	443.741	587.178	9674.47	485.866	423.257	117.043	3020.75	586.218	337.789	231.399	592.033	2683.83	13.9605	421.125	563.845
153	Sarcoma	soft tissue		Fold change	FC	1.14865	1.3533	2.66236	-1.11429	1.32387	-1.38201	-1.38107	1.2723	-1.71232	1.79259	-6.03772	-1.3731	6.14986	1.84452	8.21524	1.35406	-2.55844	-3.35062	7.7177	-2.05369	-1.43144	-2.47881	2.22823	1.03377	5.60954	-1.50057	-1.61423	-6.09557	-1.73391	-1.47313	-1.10242	2.62719	-5.35653	-3.03599	-2.27141	-1.00513	1.08631	1.24626	-3.37987	-1.06901	-3.54182	3.37999	1.69081	1.16747
153	Sarcoma	soft tissue		Fold change (Raw limit)	FC (Nraw>=10 OR Traw>=10)	1.14865	1.3533	2.66236	-1.11429	1.32387	-1.38201	-1.38107	1.2723	-1.71232	1.79259	-6.03772		6.14986	1.84452	8.21524	1.35406	-2.55844	-3.35062	7.7177	-2.05369	-1.43144	-2.47881	2.22823	1.03377	5.60954	-1.50057	-1.61423	-6.09557	-1.73391	-1.47313	-1.10242	2.62719	-5.35653	-3.03599	-2.27141	-1.00513	1.08631	1.24626	-3.37987	-1.06901	-3.54182	3.37999	1.69081	1.16747
154.1	Large intestine	colon		Normal	(normalized)	1.05032	-3.64939	-2.0735	-1.87405	1.60422	0.0274048	-4.93311	1.75598	-2.02295	-1.03769	-0.933745	-7.53711	0.680495	-2.89327	0.347124	1.96372	-0.076004	-1.31933	-2.75444	3.8905	2.5803	0.700398	-0.302229	-1.67846	-7.48982	-1.92825	-3.09414	-6.76114	-0.926875	-0.00539875	0.42336	3.10193	-1.88222	0.758655	-2.29618	2.67394	0.477345	-0.344362	-0.29237	0.308468	1.90887	-4.76656	-1.21437	-0.412849
154.1	Large intestine	colon		Tumor	(normalized)	-4.22751	-0.118379	-5.61372	-4.56884	1.25658	-0.0639877	-5.25256	1.96737	-3.50209	-2.66998	-1.57632	-7.91825	-0.0642271	-7.80623	-7.54095	2.09189	-1.25585	-5.06886	0.558812	2.43996	2.76022	1.22154	0.164781	-2.13566	-7.89278	-1.29326	-2.73623	-3.36736	-0.131345	-0.894165	-0.354592	3.77678	-4.15903	-0.135158	-2.22642	2.49937	-0.00645828	-0.667542	-0.738503	0.535995	2.23443	-6.47884	-1.86199	0.0679731
154.1	Large intestine	colon		Normal	(raw)	943.345	36.3008	108.22	124.265	1384.88	464.24	14.91	1538.5	112.079	221.879	238.456	2.45243	730.033	61.3102	579.412	1776.77	432.129	182.531	67.5032	6755.38	2724.22	740.174	369.413	142.307	2.53416	119.683	53.3411	4.1994	239.594	453.803	610.853	3910.81	123.563	770.674	92.7414	2906.9	634.144	358.781	371.947	564.093	1710.48	16.7346	196.304	342.147
154.1	Large intestine	colon		Tumor	(raw)	29.1883	503.712	11.1666	23.0389	1306.43	523.065	14.343	2138.24	48.2595	85.9162	183.357	2.26041	522.978	2.44291	2.93607	2330.99	228.965	16.2907	805.447	2967.02	3704.47	1275.08	612.946	124.429	2.30068	223.104	82.0599	52.9835	499.205	294.203	427.637	7494.5	30.6072	497.888	116.842	3091.75	544.345	344.245	327.723	792.809	2573.04	6.13047	150.42	573.165
154.1	Large intestine	colon		Fold change	FC	-38.796	11.5596	-11.6336	-6.47457	-1.27247	-1.0654	-1.24786	1.1578	-2.78783	-3.10003	-1.56111	-1.30237	-1.67565	-30.1266	-236.89	1.09291	-2.26553	-13.45	9.94003	-2.7331	1.13282	1.43509	1.38224	-1.37287	-1.32222	1.55292	1.28157	10.5106	1.73572	-1.85159	-1.7147	1.59643	-4.84608	-1.85808	1.04954	-1.12863	-1.39842	-1.25109	-1.36238	1.17083	1.25315	-3.27677	-1.56657	1.39554
154.1	Large intestine	colon		Fold change (Raw limit)	FC (Nraw>=10 OR Traw>=10)	-38.796	11.5596	-11.6336	-6.47457	-1.27247	-1.0654	-1.24786	1.1578	-2.78783	-3.10003	-1.56111		-1.67565	-30.1266	-236.89	1.09291	-2.26553	-13.45	9.94003	-2.7331	1.13282	1.43509	1.38224	-1.37287		1.55292	1.28157	10.5106	1.73572	-1.85159	-1.7147	1.59643	-4.84608	-1.85808	1.04954	-1.12863	-1.39842	-1.25109	-1.36238	1.17083	1.25315	-3.27677	-1.56657	1.39554
155.1	Large intestine	colon		Normal	(normalized)	-0.587571	-3.38638	-1.7682	-3.16397	1.51228	-0.0925798	-4.27863	1.72752	-1.96831	-1.00406	-1.09491	-7.01678	0.708361	-3.51267	-0.236365	2.10146	-0.0145998	-1.32814	-2.60569	3.96352	2.71836	0.591326	-0.31602	-1.66677	-5.92348	-1.52971	-3.01632	-5.01933	-0.819261	-0.362293	1.04367	2.42744	-2.37569	0.947781	-1.70015	2.87757	0.0153217	0.0568647	-0.390738	0.406773	1.64243	-4.76527	-1.7153	-0.397253
155.1	Large intestine	colon		Tumor	(normalized)	0.9563	-3.29447	-1.18062	-2.322	1.49106	-0.297939	-4.05668	1.50986	-1.62069	-0.866789	-1.45759	-6.61713	0.464286	-3.81582	-0.231781	2.14232	-0.227876	-1.7215	-2.54386	4.30451	2.549	0.586224	-0.291772	-1.97422	-7.0196	-1.65068	-3.33087	-4.25368	-0.98901	-0.34708	0.637183	2.7858	-2.86767	0.883136	-1.67156	2.82852	0.145724	-0.165178	-0.481624	0.438717	1.9735	-5.85762	-1.43363	-0.443199
155.1	Large intestine	colon		Normal	(raw)	298.644	42.9169	131.75	50.0701	1280.18	420.882	23.1225	1486.15	114.686	223.758	210.101	3.46553	733.276	39.3198	380.958	1925.89	444.257	178.739	73.7289	7001.15	2953.51	676.14	360.494	141.345	7.3941	155.432	55.4662	13.8376	254.336	349.115	925.135	2414.13	86.4721	865.645	138.113	3298.11	453.567	466.818	342.299	594.95	1401.03	16.5022	136.67	340.757
155.1	Large intestine	colon		Tumor	(raw)	658.678	34.599	149.76	67.89	954.228	276.127	20.3993	966.746	110.388	186.152	123.601	3.45815	468.341	24.1059	289.085	1498.66	289.868	102.938	58.213	6707.89	1986.66	509.646	277.31	86.3972	2.61629	108.117	33.7369	17.7956	171.032	266.88	527.97	2341.03	46.5097	626.107	106.564	2411.39	375.548	302.743	243.117	460.114	1333.15	5.85436	125.67	249.679
155.1	Large intestine	colon		Fold change	FC	2.91576	1.06578	1.50272	1.7925	-1.01482	-1.15297	1.16631	-1.16284	1.27246	1.09982	-1.28581	1.31918	-1.18433	-1.23384	1.00318	1.02873	-1.15932	-1.31344	1.04379	1.26662	-1.12456	-1.00354	1.01695	-1.23751	-2.1378	-1.08747	-1.24363	1.70014	-1.12486	1.0106	-1.32545	1.28197	-1.40638	-1.04583	1.02001	-1.03459	1.0946	-1.16638	-1.06502	1.02239	1.25795	-2.13221	1.2156	-1.03236
155.1	Large intestine	colon		Fold change (Raw limit)	FC (Nraw>=10 OR Traw>=10)	2.91576	1.06578	1.50272	1.7925	-1.01482	-1.15297	1.16631	-1.16284	1.27246	1.09982	-1.28581		-1.18433	-1.23384	1.00318	1.02873	-1.15932	-1.31344	1.04379	1.26662	-1.12456	-1.00354	1.01695	-1.23751		-1.08747	-1.24363	1.70014	-1.12486	1.0106	-1.32545	1.28197	-1.40638	-1.04583	1.02001	-1.03459	1.0946	-1.16638	-1.06502	1.02239	1.25795	-2.13221	1.2156	-1.03236
156	Head&neck		squamous cell carcinoma	Normal	(normalized)	-2.74311	-3.0384	-4.48918	-3.27221	1.15302	-0.0556984	-3.12435	0.801029	-3.09851	-0.611935	-1.41146	-7.20847	2.05607	-1.72495	-2.67183	1.78082	-0.182796	-1.44651	1.24079	3.19981	2.45091	1.94848	0.501524	-0.405806	-7.20256	-1.68612	-2.49253	-0.547581	0.450349	0.178553	3.25171	2.20772	1.04035	0.913897	-0.98634	2.44215	0.693233	-0.165998	-0.109318	0.0335789	3.01377	-6.69324	-0.891938	-0.295878
156	Head&neck		squamous cell carcinoma	Tumor	(normalized)	-4.20072	-0.770494	-2.26193	-3.33204	0.970889	1.03378	-4.21345	0.224416	-3.06231	-2.52486	-2.14212	-7.6897	-0.436728	-6.39519	-4.5	2.49416	-0.924705	-4.41734	4.57923	2.54583	2.69716	1.02072	-0.885016	-2.64299	-7.49595	-1.53016	-2.12853	-2.71346	-0.414176	-1.12441	4.65593	3.10173	-4.02503	0.670789	-0.462608	3.17415	0.0469179	0.0971985	-1.22617	0.052537	2.11002	-3.2711	-1.19598	0.115644
156	Head&neck		squamous cell carcinoma	Normal	(raw)	51.1334	41.6691	15.2435	35.4348	761.301	329.38	39.2592	596.482	39.9686	224.003	128.698	2.31473	1423.64	103.562	53.7233	1176.37	301.604	125.609	809.057	3145.59	1871.81	1321.34	484.66	258.407	2.32422	106.387	60.8326	234.221	467.77	387.448	3260.8	1581.44	704.108	645.021	172.801	1860.48	553.538	305.136	317.363	350.406	2765.01	3.30824	184.486	278.866
156	Head&neck		squamous cell carcinoma	Tumor	(raw)	25.7263	277.319	98.6311	46.9762	927.231	968.545	25.5004	552.684	56.6337	82.1982	107.172	2.29134	349.505	5.62054	20.9067	2665.25	249.205	22.1396	11308.5	2762.44	3067.95	959.814	256.156	75.7361	2.62068	163.794	108.186	72.1256	355.011	216.991	11926	4061.01	29.0581	753.093	343.291	4270.06	488.703	506.035	202.212	490.61	2042.21	49.0028	206.489	512.547
156	Head&neck		squamous cell carcinoma	Fold change	FC	-2.74653	4.81624	4.68243	-1.04234	-1.13456	2.12797	-2.12742	-1.49134	1.02541	-3.76572	-1.65939	-1.39594	-5.62867	-25.4613	-3.55087	1.6396	-1.67239	-7.83989	10.1151	-1.5735	1.18612	-1.90233	-2.61451	-4.71475	-1.22552	1.11417	1.28699	-4.48739	-1.82074	-2.46734	2.64675	1.85833	-33.4834	-1.18354	1.43767	1.66093	-1.56517	1.20014	-2.16874	1.01323	-1.87092	10.7193	-1.2346	1.33009
156	Head&neck		squamous cell carcinoma	Fold change (Raw limit)	FC (Nraw>=10 OR Traw>=10)	-2.74653	4.81624	4.68243	-1.04234	-1.13456	2.12797	-2.12742	-1.49134	1.02541	-3.76572	-1.65939		-5.62867	-25.4613	-3.55087	1.6396	-1.67239	-7.83989	10.1151	-1.5735	1.18612	-1.90233	-2.61451	-4.71475		1.11417	1.28699	-4.48739	-1.82074	-2.46734	2.64675	1.85833	-33.4834	-1.18354	1.43767	1.66093	-1.56517	1.20014	-2.16874	1.01323	-1.87092	10.7193	-1.2346	1.33009
157	Head&neck		squamous cell carcinoma	Normal	(normalized)	-1.9779	-2.3041	-3.93602	-1.78734	1.24547	-0.185905	-2.93488	1.5467	-4.38117	-1.49909	-0.640234	-6.71376	2.48878	-1.0967	-2.11656	1.48475	0.0567546	-0.414422	-1.79919	3.50848	2.69346	1.89506	1.05919	0.35184	-6.69683	-1.76724	-2.91222	1.08975	-0.318075	0.656853	1.42785	3.54632	1.86491	1.10642	-1.00572	2.69022	0.593709	-0.500303	0.278901	-0.490942	2.11612	-5.94082	-0.698812	-0.544445
157	Head&neck		squamous cell carcinoma	Tumor	(normalized)	-3.41304	-3.83499	-2.18894	-4.62783	1.05136	0.194866	-4.62384	0.293271	-2.23184	-1.82026	1.3657	-7.62552	-1.10796	-7.54757	-5.25948	3.10116	-1.30973	-2.71202	1.8927	2.67488	2.58178	1.49466	1.90712	0.0927153	-7.63075	-0.549685	-3.52608	-2.4557	1.51775	-0.824603	-0.14935	3.05653	-5.56207	0.670494	-1.30375	2.42652	0.807153	0.0844421	0.344069	0.702343	2.49845	-7.43278	-2.30499	0.339083
157	Head&neck		squamous cell carcinoma	Normal	(raw)	63.8853	50.9574	16.4418	72.9063	596.668	221.231	32.9095	735.211	12.0767	89.0305	161.465	2.39753	1412.56	117.671	58.0313	704.311	261.754	188.823	72.3101	2863.96	1627.87	936.004	524.394	321.161	2.42584	73.9294	33.4306	535.621	201.864	396.773	677.071	2940.07	916.648	541.845	125.33	1624.22	379.781	177.911	305.328	179.069	1091	4.09678	155.041	172.55
157	Head&neck		squamous cell carcinoma	Tumor	(raw)	42.589	31.789	99.4921	18.3488	940.189	519.26	18.3996	555.914	96.5772	128.461	1169.07	2.29727	210.473	2.42482	11.8431	3892.85	183.002	69.2349	1684.55	2896.98	2715.93	1278.39	1701.47	483.765	2.28897	309.922	39.3794	82.6961	1299.01	256.15	409.04	3774.27	9.6023	722.044	183.762	2438.83	793.783	480.999	575.837	738.161	2563.51	2.62563	91.802	573.85
157	Head&neck		squamous cell carcinoma	Fold change	FC	-2.70408	-2.88966	3.35678	-7.16262	-1.14402	1.30204	-3.22424	-2.38407	4.43622	-1.24935	4.01649	-1.88134	-12.0984	-87.4793	-8.8331	3.06611	-2.57842	-4.91639	12.9231	-1.78212	-1.08048	-1.31987	1.79991	-1.19675	-1.91046	2.32552	-1.53035	-11.6758	3.56975	-2.7923	-2.9839	-1.40424	-172.085	-1.35278	-1.22946	-1.20055	1.15945	1.49977	1.04621	2.28673	1.30345	-2.81271	-3.04445	1.84488
157	Head&neck		squamous cell carcinoma	Fold change (Raw limit)	FC (Nraw>=10 OR Traw>=10)	-2.70408	-2.88966	3.35678	-7.16262	-1.14402	1.30204	-3.22424	-2.38407	4.43622	-1.24935	4.01649		-12.0984	-87.4793	-8.8331	3.06611	-2.57842	-4.91639	12.9231	-1.78212	-1.08048	-1.31987	1.79991	-1.19675		2.32552	-1.53035	-11.6758	3.56975	-2.7923	-2.9839	-1.40424	-172.085	-1.35278	-1.22946	-1.20055	1.15945	1.49977	1.04621	2.28673	1.30345		-3.04445	1.84488
158	Large intestine	rectum		Normal	(normalized)	1.33269	-4.08942	-3.21477	-1.1516	1.76118	-0.051239	-3.95413	1.88594	-2.05284	-0.923859	-1.44665	-7.42654	0.497649	-3.02521	-0.282763	1.77804	-0.0384359	-1.45059	-2.48109	4.48172	2.87815	1.17837	-0.70295	-1.97503	-7.37188	-1.24546	-3.32967	-4.94366	-1.15595	-0.377776	0.970131	2.54137	-2.89784	1.26524	-2.24555	3.01296	0.741307	0.26086	-0.814753	0.139464	1.84252	-6.25065	-1.64608	-0.46525
158	Large intestine	rectum		Tumor	(normalized)	0.0156326	-2.92447	-1.91223	-4.68095	1.85996	0.98733	-5.09082	1.91301	-2.2239	-2.27802	-0.363279	-6.499	0.387339	-6.76919	-1.73592	2.93822	-1.2598	-2.60152	0.896311	2.86775	2.46178	1.33936	2.1197	0.301156	-7.37259	-0.621409	-3.53087	-4.47309	0.343906	-1.1428	0.328962	2.34487	-3.90382	0.275313	-1.57092	2.84482	0.0176411	-0.282182	-0.890532	0.424387	2.66285	-7.20794	-1.71801	0.84167
158	Large intestine	rectum		Normal	(raw)	1157.03	26.9853	49.4791	206.776	1557.16	443.344	29.6383	1697.82	110.713	242.134	168.532	2.67027	648.594	56.4269	377.612	1575.47	447.296	168.071	82.2778	10263.5	3377.33	1039.66	282.2	116.849	2.77338	193.752	45.6914	14.9271	206.154	353.544	899.92	2674.21	61.635	1104.18	96.8697	3708.14	767.929	550.417	261.156	505.998	1647.48	6.03299	146.773	332.745
158	Large intestine	rectum		Tumor	(raw)	498.222	64.9177	130.942	19.2136	1789.04	977.087	14.4619	1856.06	105.501	101.617	383.141	5.4491	644.64	4.51844	147.963	3777.54	205.816	81.2048	917.346	3597.47	2715.1	1247.11	2141.95	607.259	2.97404	320.372	42.6401	22.1912	625.523	223.204	619.077	2503.76	32.9269	596.478	165.891	3540.74	498.916	405.296	265.852	661.409	3121.15	3.33358	149.811	883.253
158	Large intestine	rectum		Fold change	FC	-2.49157	2.24225	2.46664	-11.5463	1.07087	2.05419	-2.19876	1.01894	-1.12588	-2.55648	2.11898	1.90203	-1.07946	-13.3983	-2.73807	2.23485	-2.33167	-2.22056	10.392	-3.06092	-1.33456	1.11806	7.0746	4.84394	-1.00049	1.54119	-1.14966	1.38565	2.82814	-1.69939	-1.55959	-1.14592	-2.0083	-1.98608	1.59619	-1.1236	-1.65137	-1.45704	-1.05393	1.21834	1.76581	-1.94166	-1.05112	2.47413
158	Large intestine	rectum		Fold change (Raw limit)	FC (Nraw>=10 OR Traw>=10)	-2.49157	2.24225	2.46664	-11.5463	1.07087	2.05419	-2.19876	1.01894	-1.12588	-2.55648	2.11898		-1.07946	-13.3983	-2.73807	2.23485	-2.33167	-2.22056	10.392	-3.06092	-1.33456	1.11806	7.0746	4.84394		1.54119	-1.14966	1.38565	2.82814	-1.69939	-1.55959	-1.14592	-2.0083	-1.98608	1.59619	-1.1236	-1.65137	-1.45704	-1.05393	1.21834	1.76581		-1.05112	2.47413
159.1	Lung		adenocarcinoma	Normal	(normalized)	-0.53753	-3.59049	-2.17436	-0.890136	1.74523	1.11303	-3.65946	0.864767	-2.64981	-1.25799	-1.2166	-7.60237	2.31046	-0.699335	-1.46615	1.62688	0.358034	0.105476	0.941089	3.02591	2.55449	0.147023	1.65096	0.623209	-7.58757	-1.67031	-4.01666	-7.42755	-1.03441	0.69357	2.28695	3.99134	0.643327	0.44125	-0.549151	2.42355	0.345607	0.0424061	0.132835	0.401265	3.07805	-6.83425	-0.327575	0.158323
159.1	Lung		adenocarcinoma	Tumor	(normalized)	-2.67387	-3.35663	-2.83681	-3.79738	0.831164	0.197152	-5.07906	1.17219	-2.6392	-1.23332	-1.20758	-7.71896	0.727539	-3.65241	-3.44763	1.88956	0.10606	-1.37203	0.603574	3.26113	2.66563	0.613755	0.102254	-1.78404	-7.70384	-1.41809	-3.59152	-5.70668	-1.24177	-0.835267	1.16116	4.53066	-1.48996	0.777427	-1.2003	2.62055	0.158415	0.129024	-0.422546	0.23468	2.20477	-3.67101	-1.21032	-0.64351
159.1	Lung		adenocarcinoma	Normal	(raw)	343.094	41.3409	110.326	268.7	1669.52	1077.17	39.4111	906.873	79.3512	208.225	214.285	2.56263	2470.27	306.694	180.247	1538.03	638.27	535.769	956.14	4056.16	2925.51	551.422	1563.92	767.062	2.58904	156.463	30.7673	2.89274	243.13	805.399	2430.33	7920.26	777.833	676.169	340.341	2671.69	632.796	512.851	546.026	657.686	4205.43	4.36425	396.84	555.758
159.1	Lung		adenocarcinoma	Tumor	(raw)	85.9497	53.5442	76.7701	39.4487	975.807	628.792	16.2259	1236.01	88.0399	233.287	237.487	2.60327	908.175	43.6189	50.2711	2032.23	590.317	211.902	833.397	5258.44	3480.1	839.3	588.762	159.261	2.63071	205.244	45.4991	10.5021	231.925	307.41	1226.59	12677.2	195.27	940.128	238.689	3373.06	612.133	599.789	409.222	645.363	2528.49	43.06	237.037	351.11
159.1	Lung		adenocarcinoma	Fold change	FC	-4.39644	1.17598	-1.58277	-7.50185	-1.88434	-1.88672	-2.67512	1.23749	1.00738	1.01724	1.00627	-1.08418	-2.99577	-7.74396	-3.94896	1.19971	-1.19084	-2.78468	-1.26358	1.17709	1.08008	1.38198	-2.92555	-5.3046	-1.08392	1.19104	1.34271	3.29636	-1.15458	-2.88553	-2.18221	1.45329	-4.38717	1.26241	-1.57042	1.14632	-1.13855	1.06188	-1.46956	-1.1224	-1.83182	8.95843	-1.84388	-1.74331
159.1	Lung		adenocarcinoma	Fold change (Raw limit)	FC (Nraw>=10 OR Traw>=10)	-4.39644	1.17598	-1.58277	-7.50185	-1.88434	-1.88672	-2.67512	1.23749	1.00738	1.01724	1.00627		-2.99577	-7.74396	-3.94896	1.19971	-1.19084	-2.78468	-1.26358	1.17709	1.08008	1.38198	-2.92555	-5.3046		1.19104	1.34271	3.29636	-1.15458	-2.88553	-2.18221	1.45329	-4.38717	1.26241	-1.57042	1.14632	-1.13855	1.06188	-1.46956	-1.1224	-1.83182	8.95843	-1.84388	-1.74331
160	Head&neck		squamous cell carcinoma	Normal	(normalized)	-2.77124	-3.69094	-3.89228	-3.66279	0.958142	-0.331462	-4.49262	-0.0658855	-3.40472	-0.663044	-1.69828	-7.05291	1.39756	-3.68517	-3.61159	1.81281	-0.216214	-2.66784	1.15912	3.24988	2.46244	1.32364	-0.744038	-1.46145	-7.04716	-1.59589	-2.22269	-0.597333	0.571614	0.128209	2.45561	3.06674	-0.16497	0.689134	-1.30553	2.38906	0.299339	0.452702	-0.519336	-0.264556	2.65995	-6.86873	-0.973933	-0.565187
160	Head&neck		squamous cell carcinoma	Tumor	(normalized)	-2.84473	-4.29405	-3.51169	-4.21698	0.91196	0.46281	-5.0421	-0.878427	-3.15595	-1.09264	-2.61148	-7.12959	0.492882	-7.0453	-1.91583	2.1992	-0.785021	-3.55173	2.04609	2.75169	2.59482	1.78732	-1.3765	-2.60579	-7.11842	-1.3688	2.92507	-5.28666	0.320132	0.0249968	3.50041	2.66169	-3.01037	0.480829	-2.01052	2.57853	0.587922	0.292835	-0.854964	0.0625124	3.23341	-6.94604	-1.68069	0.127742
160	Head&neck		squamous cell carcinoma	Normal	(raw)	43.1452	22.8074	19.8365	23.2568	572.253	234.088	13.0841	281.401	27.8121	186.021	90.7663	2.2183	776.007	22.8988	24.097	1034.83	253.555	46.3508	657.791	2802.01	1623.41	737.248	175.866	106.959	2.22717	97.4421	63.1049	194.69	437.755	321.924	1615.74	2467.97	262.723	474.907	119.166	1542.89	362.467	403.121	205.505	245.199	1861.59	2.52037	149.96	199.077
160	Head&neck		squamous cell carcinoma	Tumor	(raw)	51.3612	18.8081	32.3488	19.8402	694.241	508.514	11.1985	200.702	41.3951	173.008	60.3738	2.6349	519.225	2.79343	97.7822	1694.37	214.126	31.4633	1523.76	2484.99	2228.95	1273.56	142.107	60.6124	2.65537	142.867	2802.31	9.45236	460.631	375.412	4175.54	2334.71	45.7902	514.905	91.5707	2203.94	554.582	451.997	203.992	385.302	3470.05	2.99239	115.092	403.123
160	Head&neck		squamous cell carcinoma	Fold change	FC	-1.05226	-1.51899	1.30187	-1.46835	-1.03253	1.7342	-1.46356	-1.7563	1.1882	-1.34686	-1.88322	-1.05458	-1.87212	-10.2683	3.23945	1.30711	-1.4833	-1.84534	1.84929	-1.41244	1.0961	1.37905	-1.55021	-2.21046	-1.05064	1.17047	35.4509	-25.8005	-1.19043	-1.07416	2.06308	-1.32414	-7.18704	-1.15533	-1.63013	1.14035	1.22144	-1.11718	-1.26193	1.25446	1.48808	-1.05505	-1.63213	1.61656
160	Head&neck		squamous cell carcinoma	Fold change (Raw limit)	FC (Nraw>=10 OR Traw>=10)	-1.05226	-1.51899	1.30187	-1.46835	-1.03253	1.7342	-1.46356	-1.7563	1.1882	-1.34686	-1.88322		-1.87212	-10.2683	3.23945	1.30711	-1.4833	-1.84534	1.84929	-1.41244	1.0961	1.37905	-1.55021	-2.21046		1.17047	35.4509	-25.8005	-1.19043	-1.07416	2.06308	-1.32414	-7.18704	-1.15533	-1.63013	1.14035	1.22144	-1.11718	-1.26193	1.25446	1.48808		-1.63213	1.61656
161	Breast			Normal	(normalized)	-3.184	-3.34838	-4.15806	-3.20181	2.31121	1.81005	-2.98753	4.48105	-1.52292	-1.07965	-2.418	-7.29733	2.85041	-2.99104	-1.02322	1.69192	-0.0129051	1.51636	-1.55461	2.82888	2.97662	2.81881	1.13385	0.261978	-6.91281	-1.35224	-3.31408	-4.38211	-1.45176	0.46165	3.27887	3.23697	3.32916	0.795699	-0.517831	2.65173	0.592593	-0.464186	-0.440116	0.0531702	4.21619	-5.84285	-0.4442	0.61406
161	Breast			Tumor	(normalized)	-1.90689	-3.63656	-3.71482	-3.75272	1.89731	1.16022	-4.51664	0.861652	-2.64049	-1.60994	-0.682323	-8.09039	1.27913	-5.82727	-2.88779	2.21982	-0.190458	3.28912	-0.273893	3.12253	2.92291	1.91642	0.974692	-0.39106	-7.91924	-1.31952	-3.77383	-4.40047	-1.31665	-0.928934	0.911203	2.91082	3.42692	0.672176	-1.92211	2.52731	0.750918	0.199338	-0.528492	0.61716	3.17535	-5.60421	-1.12753	-0.425385
161	Breast			Normal	(raw)	40.3311	35.9879	20.5313	39.8362	1819.13	1285.28	46.215	8185.57	127.548	173.426	68.585	2.33025	2643.5	46.1026	180.343	1184.23	363.274	1048.55	124.777	2604.34	2885.17	2586.23	804.343	439.524	3.04197	143.567	36.8538	17.5781	133.997	504.765	3557.6	3455.76	3683.79	636.28	255.998	2303.4	552.723	265.696	270.166	380.299	6812.7	6.38626	269.403	561.009
161	Breast			Tumor	(raw)	149.312	45.0209	42.6438	41.538	2085.8	1251.38	24.4616	1017.44	89.7969	183.436	348.921	2.05436	1358.89	9.86153	75.6511	2608.32	490.675	5473.33	463.102	4876.44	4246.3	2113.62	1100.37	426.979	2.31312	224.342	40.9347	26.5127	224.789	294.097	1053	4210.87	6021.91	892.221	147.746	3227.92	942.272	642.886	388.182	858.837	5058.29	11.5105	256.276	416.94
161	Breast			Fold change	FC	2.42352	-1.2211	1.35966	-1.46501	-1.33229	-1.56898	-2.88607	-12.2898	-2.16981	-1.44423	3.33036	-1.73274	-2.97168	-7.1415	-3.64159	1.44183	-1.13096	3.41708	2.4296	1.22574	-1.03793	-1.86917	-1.11663	-1.57248	-2.00893	1.02293	-1.3753	-1.01281	1.09817	-2.62185	-5.16105	-1.25366	1.07012	-1.08939	-2.64685	-1.09007	1.11599	1.58395	-1.06317	1.47835	-2.05742	1.17988	-1.60584	-2.05544
161	Breast			Fold change (Raw limit)	FC (Nraw>=10 OR Traw>=10)	2.42352	-1.2211	1.35966	-1.46501	-1.33229	-1.56898	-2.88607	-12.2898	-2.16981	-1.44423	3.33036		-2.97168	-7.1415	-3.64159	1.44183	-1.13096	3.41708	2.4296	1.22574	-1.03793	-1.86917	-1.11663	-1.57248		1.02293	-1.3753	-1.01281	1.09817	-2.62185	-5.16105	-1.25366	1.07012	-1.08939	-2.64685	-1.09007	1.11599	1.58395	-1.06317	1.47835	-2.05742	1.17988	-1.60584	-2.05544
162	Sarcoma	soft tissue		Normal	(normalized)	-5.47633	-3.10458	-2.76953	-3.6221	1.13295	0.0151048	-5.32147	1.59876	-3.39482	-1.90605	0.72077	-6.70789	0.25916	-4.44161	-3.34494	2.37728	1.00586	-2.17416	-3.19104	4.27255	3.15578	2.48495	0.324465	-0.703764	-4.89431	-1.62698	-2.53628	2.48662	0.288655	0.860092	1.01891	2.63211	3.00998	2.32695	-0.426032	3.1475	0.617787	-0.231037	0.95865	0.450717	3.22975	-6.61023	-0.632372	-0.397678
162	Sarcoma	soft tissue		Tumor	(normalized)	-3.1075	-2.89202	-2.65793	-3.82236	1.80755	2.12148	-2.79903	1.85718	-3.38941	-1.50053	-2.49077	-7.58407	1.16801	-5.79881	-4.30729	1.74971	-0.524022	-3.05565	-1.26854	2.49213	2.51476	0.653501	1.91455	-0.412683	-7.57561	-0.888996	-3.17911	0.34698	-0.910355	0.245585	0.988492	5.63155	-2.3949	1.02373	0.14487	2.19623	0.193425	-0.560096	-1.22669	-0.142129	2.54716	-4.33562	-1.06003	0.440101
162	Sarcoma	soft tissue		Normal	(raw)	5.52948	28.6188	36.1005	19.9924	539.855	248.755	6.15607	745.588	23.4036	65.6821	405.694	2.35477	294.605	11.3283	24.2268	1278.96	494.332	54.5426	26.9541	4757.61	2193.86	1378.06	308.247	151.137	8.27735	79.6992	42.4354	1379.66	300.69	446.826	498.822	1526.05	1982.98	1235.12	183.221	2181.3	377.743	209.737	478.417	336.437	2309.28	2.5197	158.804	186.858
162	Sarcoma	soft tissue		Tumor	(raw)	48.3716	56.1638	66.0577	29.4711	1459.38	1814.14	59.9031	1510.45	39.7857	147.346	74.1727	2.17274	936.802	7.48902	21.0581	1402.02	289.931	50.1417	173.05	2345.56	2382.65	655.79	1571.73	313.193	2.18552	225.127	46.0294	530.265	221.818	494.277	827.194	20668.3	79.269	847.648	460.948	1910.61	476.725	282.772	178.145	377.795	2436.75	20.6485	199.959	565.62
162	Sarcoma	soft tissue		Fold change	FC	5.16523	1.15875	1.08042	-1.14891	1.59615	4.30609	5.74551	1.19617	1.00375	1.32457	-9.26341	-1.83552	1.87755	-2.56187	-1.94847	-1.54497	-2.88762	-1.84227	3.7908	-3.43526	-1.55943	-3.55893	3.01067	1.22356	-6.41437	1.66785	-1.56139	-4.40652	-2.29582	-1.53103	-1.02131	7.99687	-42.3675	-2.46779	1.48545	-1.93357	-1.34198	-1.25619	-4.54832	-1.50822	-1.60502	4.83865	-1.34504	1.7873
162	Sarcoma	soft tissue		Fold change (Raw limit)	FC (Nraw>=10 OR Traw>=10)	5.16523	1.15875	1.08042	-1.14891	1.59615	4.30609	5.74551	1.19617	1.00375	1.32457	-9.26341		1.87755	-2.56187	-1.94847	-1.54497	-2.88762	-1.84227	3.7908	-3.43526	-1.55943	-3.55893	3.01067	1.22356		1.66785	-1.56139	-4.40652	-2.29582	-1.53103	-1.02131	7.99687	-42.3675	-2.46779	1.48545	-1.93357	-1.34198	-1.25619	-4.54832	-1.50822	-1.60502	4.83865	-1.34504	1.7873
163	Large intestine	rectum		Normal	(normalized)	1.2733	-3.7154	-2.68551	-1.19569	1.54341	-0.0290012	-4.52244	1.76338	-2.05002	-0.924626	-1.35736	-7.01392	0.407254	-3.19513	-0.477502	1.79247	-0.228125	-1.48149	-2.42537	4.13354	2.56092	0.963005	-0.282648	-1.37424	-5.29353	-1.63841	-2.77435	-6.91904	-1.00086	0	0.603504	2.69927	-2.278	0.765958	-2.42293	2.80812	0.369838	-0.0773964	-0.677766	0.125595	1.81503	-5.26609	-1.26285	-0.0404253
163	Large intestine	rectum		Tumor	(normalized)	-0.139084	-2.12744	-1.70909	-4.28001	1.58479	0.670492	-3.23929	1.28755	-2.96841	-1.85824	-2.11157	-7.0733	2.35523	-7.02263	-3.20557	2.14952	-1.60051	-3.13382	0.469632	1.90202	2.37597	0.987103	1.32656	-0.6691	-7.05636	-1.76085	-3.11857	-1.97043	-0.352386	-0.568043	2.30917	3.94207	-2.4155	0.354402	-1.69821	2.75452	-0.383358	-0.734385	-1.26721	-0.921442	2.76517	-4.46861	-1.84657	0.563953
163	Large intestine	rectum		Normal	(raw)	762.753	24.0236	49.0529	137.767	919.806	309.281	13.7307	1071.3	76.2018	166.243	123.163	2.44164	418.484	34.4552	226.642	1093.13	269.408	113.008	58.7453	5538.62	1862.07	615.144	259.417	121.729	8.04584	101.361	46.1234	2.60762	157.687	315.561	479.464	2049.48	65.0634	536.611	58.8447	2210.1	407.77	299.078	197.267	344.264	1110.35	8.20036	131.5	306.841
163	Large intestine	rectum		Tumor	(raw)	331.074	83.439	111.508	18.7664	1093.61	580.272	38.6073	889.991	46.5814	100.556	84.3619	2.70719	1865.46	2.80395	39.5203	1617.57	120.224	41.5354	504.855	1362.57	1892.48	722.672	914.38	229.284	2.73916	107.578	41.9768	93.0326	285.571	245.921	1806.85	5603.68	68.337	466.1	112.352	2460.29	279.506	219.14	151.47	192.492	2478.53	16.4667	101.372	538.964
163	Large intestine	rectum		Fold change	FC	-2.66176	3.00623	1.96758	-8.48151	1.0291	1.62393	2.4337	-1.39071	-1.89	-1.91006	-1.68672	-1.04202	3.85832	-14.1969	-6.62567	1.2808	-2.58898	-3.14342	7.43846	-4.69628	-1.13678	1.01684	3.05084	1.6303	-3.39362	-1.08858	-1.26947	30.8802	1.56751	-1.48251	3.2618	2.36658	-1.1	-1.33012	1.65258	-1.03785	-1.68552	-1.57679	-1.50466	-2.06628	1.93207	1.73806	-1.49871	1.52032
163	Large intestine	rectum		Fold change (Raw limit)	FC (Nraw>=10 OR Traw>=10)	-2.66176	3.00623	1.96758	-8.48151	1.0291	1.62393	2.4337	-1.39071	-1.89	-1.91006	-1.68672		3.85832	-14.1969	-6.62567	1.2808	-2.58898	-3.14342	7.43846	-4.69628	-1.13678	1.01684	3.05084	1.6303		-1.08858	-1.26947	30.8802	1.56751	-1.48251	3.2618	2.36658	-1.1	-1.33012	1.65258	-1.03785	-1.68552	-1.57679	-1.50466	-2.06628	1.93207	1.73806	-1.49871	1.52032
165	Large intestine	colon		Normal	(normalized)	-2.92123	-3.95545	-1.38752	-3.62065	3.2577	2.31774	-3.18567	1.95399	-3.0409	-0.812674	-1.73414	-7.30402	2.84309	-0.571144	-1.13529	1.96661	0.434489	0.571636	-0.406673	2.46102	3.30932	0.973641	3.02866	1.23258	-3.82842	-1.07765	-3.29434	-6.04907	-0.44409	0.759629	-0.203661	4.46141	0.0498753	0.550098	-0.86956	2.51923	0.520548	-0.0488453	-0.161921	0.416161	5.00159	-6.57621	-0.919957	1.28281
165	Large intestine	colon		Tumor	(normalized)	-0.873636	-1.59562	-1.6568	-3.81396	1.41853	0.62181	-4.52318	1.17415	-2.53258	-2.10236	-1.32268	-5.31696	0.41222	-7.41796	-2.11097	2.28016	-1.22259	-2.81794	-0.937005	2.41629	2.64448	1.11767	-0.383957	-2.08908	-7.49012	-1.34178	-3.57389	-3.16597	0.425296	-0.344959	0.187071	3.28182	-3.71012	1.14128	-1.55604	3.27147	0.0587845	-0.797144	-1.15873	-0.423619	1.92141	-5.86395	-1.90274	0.847802
165	Large intestine	colon		Normal	(raw)	56.4376	27.5573	163.404	34.7556	4088.97	2131.36	46.9858	1656.37	51.9451	243.393	128.505	2.70532	3067.63	287.75	194.622	1670.92	577.753	635.371	322.498	2353.9	4237.91	839.543	3488.72	1004.59	30.0939	202.554	43.5766	6.45648	314.241	723.8	371.227	9418.16	442.549	625.956	233.983	2450.81	613.265	413.279	382.124	570.459	13695.5	4.48035	225.95	1040.19
165	Large intestine	colon		Tumor	(raw)	269.758	163.544	156.754	35.1438	1321.25	760.586	21.4958	1115.37	85.4244	115.104	197.605	12.3993	657.741	2.89025	114.419	2400.82	211.801	70.0936	258.165	2638.4	3090.52	1072.55	378.776	116.169	2.74925	195.006	41.5064	55.0697	663.73	389.154	562.702	4807.19	37.7666	1090.25	168.093	4772.82	514.826	284.446	221.387	368.504	1872.26	8.48675	132.185	889.567
165	Large intestine	colon		Fold change	FC	4.13417	5.13311	-1.20521	-1.14339	-3.57806	-3.23985	-2.52715	-1.71694	1.42239	-2.44475	1.33002	3.96427	-5.39218	-115.106	-1.96657	1.24276	-3.15377	-10.4801	-1.44426	-1.03149	-1.58539	1.10499	-10.6488	-9.99811	-12.6556	-1.20091	-1.21382	7.37734	1.82688	-2.15038	1.31106	-2.26512	-13.5479	1.50648	-1.60936	1.68441	-1.37722	-1.67981	-1.99558	-1.78978	-8.45723	1.63837	-1.97627	-1.35192
165	Large intestine	colon		Fold change (Raw limit)	FC (Nraw>=10 OR Traw>=10)	4.13417	5.13311	-1.20521	-1.14339	-3.57806	-3.23985	-2.52715	-1.71694	1.42239	-2.44475	1.33002	3.96427	-5.39218	-115.106	-1.96657	1.24276	-3.15377	-10.4801	-1.44426	-1.03149	-1.58539	1.10499	-10.6488	-9.99811	-12.6556	-1.20091	-1.21382	7.37734	1.82688	-2.15038	1.31106	-2.26512	-13.5479	1.50648	-1.60936	1.68441	-1.37722	-1.67981	-1.99558	-1.78978	-8.45723		-1.97627	-1.35192
167	Lung		adenocarcinoma	Normal	(normalized)	-1.49533	-3.79592	-1.78553	-1.31623	0.989624	1.00573	-3.14166	1.47543	-2.47092	-1.69342	-1.76551	-7.19716	0.859576	-0.732608	-0.931793	1.5745	-0.0243959	0.782587	1.31911	3.27163	2.29586	-0.717117	1.59918	0.546738	-7.11051	-1.96981	-3.4894	-7.02936	-0.830782	0.902037	1.18047	4.3508	0.71064	0.273128	-0.844569	2.23271	0.212933	-0.663303	-0.232816	0.296566	2.85304	-4.70506	-0.447524	0.724102
167	Lung		adenocarcinoma	Tumor	(normalized)	-2.77461	-3.89234	-2.58754	-3.05382	0.254668	-0.184601	-5.01487	0.972123	-2.92712	-1.99146	-1.68992	-7.61314	-0.310064	-2.53717	-2.17601	1.72972	-0.575978	-0.284286	0.352534	3.19863	2.6501	0.308038	0.126259	-1.44507	-7.53877	-1.58749	-3.16487	-7.44763	-0.922753	-0.517176	0.846013	4.06314	-1.24224	0.447114	-1.61406	2.27922	-0.285771	-0.71488	-1.1617	0.0306311	2.31475	-7.44607	-1.63318	-0.267873
167	Lung		adenocarcinoma	Normal	(raw)	143.762	29.181	117.568	162.765	804.808	813.844	45.9253	1127.03	73.1081	125.319	119.21	2.762	735.435	243.921	212.465	1207.14	398.512	697.217	1011.29	3914.21	1990.25	246.554	1227.97	592.066	2.93298	103.47	36.0887	3.10268	227.874	757.401	918.632	8270.05	663.3	489.785	225.707	1905.02	469.77	255.924	344.906	497.807	2928.43	15.5389	297.213	669.518
167	Lung		adenocarcinoma	Tumor	(raw)	74.1093	34.1509	84.3699	61.0693	605.031	446.215	15.6851	994.839	66.6751	127.534	157.181	2.59019	409.05	87.3673	112.22	1681.95	340.195	416.424	647.497	4655.85	3183.28	627.832	553.506	186.254	2.7272	168.745	56.5449	2.90506	267.509	354.347	911.57	8476.97	214.369	691.368	165.666	2461.66	415.996	308.969	226.677	518.007	2523.04	2.9082	163.486	421.189
167	Lung		adenocarcinoma	Fold change	FC	-2.42718	-1.06912	-1.74353	-3.33477	-1.66435	-2.28205	-3.66347	-1.41746	-1.37193	-1.22947	1.0538	-1.3342	-2.24956	-3.49324	-2.36889	1.11359	-1.46569	-2.09489	-1.9542	-1.0519	1.27831	2.03518	-2.77583	-3.97735	-1.34561	1.30344	1.25226	-1.33632	-1.06583	-2.67439	-1.2609	-1.22066	-3.87147	1.12817	-1.70467	1.03276	-1.41294	-1.0364	-1.90381	-1.20242	-1.45225	-6.68538	-2.27466	-1.98891
167	Lung		adenocarcinoma	Fold change (Raw limit)	FC (Nraw>=10 OR Traw>=10)	-2.42718	-1.06912	-1.74353	-3.33477	-1.66435	-2.28205	-3.66347	-1.41746	-1.37193	-1.22947	1.0538		-2.24956	-3.49324	-2.36889	1.11359	-1.46569	-2.09489	-1.9542	-1.0519	1.27831	2.03518	-2.77583	-3.97735		1.30344	1.25226		-1.06583	-2.67439	-1.2609	-1.22066	-3.87147	1.12817	-1.70467	1.03276	-1.41294	-1.0364	-1.90381	-1.20242	-1.45225	-6.68538	-2.27466	-1.98891
168	Head&neck		squamous cell carcinoma	Normal	(normalized)	-3.16671	-3.30319	-4.66208	-2.64613	0.459748	-0.570301	-4.62249	0.587994	-2.32639	-0.754344	-1.36249	-7.01134	0.336068	-3.7403	-2.02197	2.05003	-0.44444	-2.52331	1.20253	3.17521	2.40753	1.2608	-0.660255	-1.64338	-6.92763	-1.85698	-2.64906	-3.14298	0.907846	0.211753	2.59751	1.82973	-0.222619	0.12037	-1.70042	2.506	0.558658	-0.160843	0.0359125	0.135466	2.36024	-4.00826	-1.15587	-0.521698
168	Head&neck		squamous cell carcinoma	Tumor	(normalized)	-4.79576	-3.67536	-2.74486	-4.49389	0.846891	1.19657	-3.84748	0.572374	-2.85089	-1.8566	-2.09251	-7.7024	1.16507	-5.80039	-0.97036	2.01966	-1.33266	-4.31873	2.605	2.09834	2.83375	0.910218	0.888104	-1.29346	-6.43667	-0.969973	-0.0140429	-1.28564	-1.06644	0.0348368	3.43171	5.08793	-2.573	0.735113	-0.923659	2.51089	0.615478	-0.53145	-1.37106	0.303457	2.4499	-3.89712	-1.35041	0.447316
168	Head&neck		squamous cell carcinoma	Normal	(raw)	37.4274	34.049	13.275	53.6905	462.233	226.352	13.6444	505.203	67.0116	199.243	130.711	2.60519	424.257	25.1489	82.7537	1391.82	246.986	58.4617	773.499	3035.97	1783.2	805.381	212.67	107.586	2.76082	92.7802	53.5815	38.0481	630.596	389.23	2034.18	1194.72	288.036	365.34	103.415	1909.17	495.034	300.638	344.567	369.183	1725.71	20.886	150.838	234.108
168	Head&neck		squamous cell carcinoma	Tumor	(raw)	19.4777	42.3459	80.7088	24.0109	973.073	1239.97	37.5836	804.466	74.9898	149.387	126.853	2.59748	1213.18	9.70762	276.12	2193.73	214.801	27.1106	3291.46	2316.69	3857.01	1016.74	1001.27	220.717	6.24561	276.195	535.77	221.917	258.33	554.234	5837.87	18400.3	90.9194	900.528	285.205	3083.61	828.864	374.303	209.159	667.66	2955.95	36.3124	212.174	737.669
168	Head&neck		squamous cell carcinoma	Fold change	FC	-3.0931	-1.29431	3.77696	-3.59941	1.3078	3.40315	1.7112	-1.01089	-1.43844	-2.1469	-1.65866	-1.61447	1.77646	-4.17013	2.07285	-1.02128	-1.85089	-3.47117	2.64354	-2.10946	1.34372	-1.27508	2.92484	1.27449	1.40538	1.84934	6.21184	3.62338	-3.92935	-1.13046	1.78288	9.56788	-5.09958	1.53129	1.71328	1.00339	1.04017	-1.2929	-2.6518	1.12349	1.06411	1.08008	-1.14436	1.9575
168	Head&neck		squamous cell carcinoma	Fold change (Raw limit)	FC (Nraw>=10 OR Traw>=10)	-3.0931	-1.29431	3.77696	-3.59941	1.3078	3.40315	1.7112	-1.01089	-1.43844	-2.1469	-1.65866		1.77646	-4.17013	2.07285	-1.02128	-1.85089	-3.47117	2.64354	-2.10946	1.34372	-1.27508	2.92484	1.27449		1.84934	6.21184	3.62338	-3.92935	-1.13046	1.78288	9.56788	-5.09958	1.53129	1.71328	1.00339	1.04017	-1.2929	-2.6518	1.12349	1.06411	1.08008	-1.14436	1.9575
169	Large intestine	rectum		Normal	(normalized)	-0.0156879	-3.98936	-2.6055	-2.06587	2.20638	0.0887232	-4.28237	1.77568	-2.4561	-1.59123	-1.91167	-7.21661	0.951689	-1.18269	-1.12114	1.79865	0.176771	-0.0173969	-1.87928	3.60657	2.92851	1.1276	1.70171	-0.183683	-5.1296	-1.26981	-3.47718	-3.88214	-0.693053	0.0185337	0.67399	2.68354	0.156227	0.729526	-1.86864	2.64019	0.325693	-0.186287	-0.274001	0.348475	2.14463	-5.78775	-1.15493	0.166169
169	Large intestine	rectum		Tumor	(normalized)	-1.57664	-2.14173	-3.22469	-2.76419	2.05737	0.392165	-4.57815	1.85415	-3.63272	-1.20055	-1.08117	-6.73576	2.86213	-1.11905	-0.266405	1.8337	0.100672	0.901351	-0.22933	2.5436	2.79182	0.579859	2.71024	1.12383	-6.66067	-1.949	-3.02007	-6.56732	-0.232244	0.588525	2.13231	3.67567	2.17627	-0.199294	-1.70686	2.31334	0.381839	-0.798024	-0.235151	0.100583	3.80909	-5.35065	-0.719468	0.465179
169	Large intestine	rectum		Normal	(raw)	426.624	27.155	70.8654	103.01	1990.46	458.644	22.1639	1476.72	78.5974	143.139	114.63	2.89969	834.17	189.994	198.276	1500.43	487.507	426.119	117.232	5253.57	3283.49	942.343	1402.92	379.729	12.3198	178.861	38.7287	29.25	266.77	436.864	688.111	2770.72	480.614	715.117	118.1	2688.7	540.519	379.044	356.685	549.122	1907.06	7.80696	193.687	483.938
169	Large intestine	rectum		Tumor	(raw)	101.531	68.6258	32.3956	44.577	1260.51	397.436	12.678	1094.89	24.415	131.769	143.136	2.84149	2201.92	139.427	251.778	1079.47	324.727	565.649	258.332	1765.69	2097.17	452.656	1981.88	659.962	2.99332	78.4344	37.3319	3.1934	257.811	455.383	1327.71	3869.92	1368.78	263.767	92.7677	1505.22	394.601	174.174	257.292	324.707	4244.88	7.42176	183.921	418.067
169	Large intestine	rectum		Fold change	FC	-2.95049	3.59908	-1.53601	-1.62261	-1.1088	1.23409	-1.22755	1.0559	-2.26046	1.31101	1.7783	1.39556	3.75924	1.0451	1.80843	1.02459	-1.05416	1.89047	3.13823	-2.08923	-1.09938	-1.46179	2.01186	2.47514	-2.88999	-1.60123	1.37278	-6.4316	1.37631	1.48451	2.74788	1.98913	4.05595	-1.90372	1.11866	-1.25427	1.03968	-1.5281	1.02729	-1.18747	3.16996	1.35388	1.35234	1.2303
169	Large intestine	rectum		Fold change (Raw limit)	FC (Nraw>=10 OR Traw>=10)	-2.95049	3.59908	-1.53601	-1.62261	-1.1088	1.23409	-1.22755	1.0559	-2.26046	1.31101	1.7783		3.75924	1.0451	1.80843	1.02459	-1.05416	1.89047	3.13823	-2.08923	-1.09938	-1.46179	2.01186	2.47514	-2.88999	-1.60123	1.37278	-6.4316	1.37631	1.48451	2.74788	1.98913	4.05595	-1.90372	1.11866	-1.25427	1.03968	-1.5281	1.02729	-1.18747	3.16996		1.35234	1.2303
170	Large intestine	rectum		Normal	(normalized)	-1.58179	-4.07162	-2.82674	-2.91484	1.25357	-0.449964	-5.13549	1.5127	-3.63118	-1.69989	-2.16464	-6.42665	-1.19853	-5.2967	-1.97714	1.58094	-0.455708	-2.69061	-2.4374	3.9574	3.36307	0.279309	-1.85304	-2.75316	-6.33027	-1.06834	-2.47262	-6.23286	-1.00797	-0.49162	0.0295362	1.7288	-4.90194	1.11037	-1.75374	3.19097	-0.100863	-0.747418	-0.636926	-0.0614615	1.26221	-6.22711	-1.7224	0.018887
170	Large intestine	rectum		Tumor	(normalized)	0.450424	-2.2484	-2.67171	-3.07171	1.20472	-0.326477	-3.53587	1.652	-2.44405	-1.34901	-1.59766	-6.64542	-0.953666	-5.34485	-1.05736	1.92129	-0.477247	-1.86917	-1.36778	3.80512	2.67649	0.606138	-1.22574	-2.70546	-6.55998	-1.57796	-2.86501	-6.45382	-0.657924	-0.275517	0.591424	3.13345	-4.96717	0.82145	-2.1	2.91728	0.297041	-0.396934	-0.529735	0.174522	1.42848	-6.25728	-1.71194	-0.00706482
170	Large intestine	rectum		Normal	(raw)	81.25	14.4648	34.2814	32.2506	579.9	178.048	6.91915	693.997	19.6289	74.8638	54.2462	2.82734	105.974	6.18765	61.7748	727.612	177.341	37.6734	44.9014	3778.22	2502.51	295.169	67.3241	36.075	3.02266	115.981	43.8185	3.23379	120.938	172.981	248.246	806.142	8.13501	525.104	72.1209	2221.11	226.792	144.876	156.407	233.071	583.382	3.24671	73.7047	246.42
170	Large intestine	rectum		Tumor	(raw)	491.805	75.7471	56.4856	42.8079	829.584	287.027	31.0312	1131.1	66.1406	141.289	118.921	3.59527	185.832	8.85608	172.944	1363.22	258.545	98.5206	139.463	5031.03	2300.94	547.858	153.893	55.1796	3.81463	120.556	49.4025	4.10589	228.112	297.347	542.299	3158.38	11.5062	636.038	83.9537	2718.89	442.202	273.346	249.308	406.199	968.76	4.70514	109.864	358.159
170	Large intestine	rectum		Fold change	FC	4.09033	3.53869	1.11344	-1.11487	-1.03444	1.08936	3.03064	1.10137	2.27699	1.27534	1.48141	-1.16374	1.18498	-1.03394	1.89183	1.26607	-1.01504	1.76718	2.09888	-1.11133	-1.60947	1.25425	1.54467	1.03362	-1.1726	-1.42367	-1.31256	-1.16551	1.2746	1.16159	1.4762	2.64753	-1.04625	-1.22173	-1.27125	-1.2089	1.31759	1.27499	1.07713	1.17771	1.12215	-1.02113	1.00728	-1.01815
170	Large intestine	rectum		Fold change (Raw limit)	FC (Nraw>=10 OR Traw>=10)	4.09033	3.53869	1.11344	-1.11487	-1.03444	1.08936	3.03064	1.10137	2.27699	1.27534	1.48141		1.18498		1.89183	1.26607	-1.01504	1.76718	2.09888	-1.11133	-1.60947	1.25425	1.54467	1.03362		-1.42367	-1.31256		1.2746	1.16159	1.4762	2.64753	-1.04625	-1.22173	-1.27125	-1.2089	1.31759	1.27499	1.07713	1.17771	1.12215		1.00728	-1.01815
172	Lung		adenocarcinoma	Normal	(normalized)	-1.20544	-3.76371	-1.81267	-2.14201	1.93443	1.16334	-3.38701	1.39283	-2.42152	-1.73515	-1.68051	-6.78923	1.60223	-1.16344	-1.08646	1.77934	0.249345	0.974675	0.719201	3.42758	2.29903	0.629656	1.26971	0.711885	-6.112	-1.49291	-4.21837	-5.96537	-0.878812	0.0458126	1.79778	4.0142	0.387846	0.643415	-0.340734	2.6876	0.136994	-0.413261	0.177344	0.578351	2.87639	-4.63809	-0.256219	0.444896
172	Lung		adenocarcinoma	Tumor	(normalized)	-4.63125	-2.81104	-1.75601	-4.35496	1.17792	0.916746	-4.72377	-0.403562	-2.59253	-1.64006	-1.68796	-6.57561	0.08249	-6.34599	-1.73721	2.69647	-0.726463	-2.79134	2.59425	2.45678	2.49376	1.26899	0.629651	-0.805815	-4.92631	1.1931	-1.92489	-6.48885	0.223765	-1.47102	0.84955	2.61515	-2.73603	0.715641	-1.26912	2.66353	-0.14667	0.153932	-1.32149	0.283098	2.6724	-4.02514	-1.22735	0.746757
172	Lung		adenocarcinoma	Normal	(raw)	157.715	26.7766	103.533	82.4018	1390.17	814.605	34.7661	955.061	67.8884	109.248	113.465	3.2884	1104.24	162.374	171.273	1248.48	432.322	714.749	598.753	3913.37	1789.88	562.72	876.936	595.724	5.25839	129.222	19.5384	5.82093	197.787	375.438	1264.54	5876.81	475.883	568.112	287.194	2343.13	399.932	273.113	411.275	543.06	2670.7	14.6064	304.521	495.078
172	Lung		adenocarcinoma	Tumor	(raw)	17.007	60.0573	124.784	20.5968	953.591	795.683	15.9506	318.631	69.8782	135.227	130.811	4.41893	446.277	5.1813	126.421	2732.06	254.733	60.8829	2545.19	2313.86	2373.94	1015.72	652.103	241.1	13.8614	963.673	110.999	4.69282	492.189	152.037	759.473	2582.32	63.2623	692.152	174.876	2670.4	380.732	468.932	168.642	512.853	2686.87	25.8871	180.012	707.243
172	Lung		adenocarcinoma	Fold change	FC	-10.7466	1.93546	1.04005	-4.63621	-1.6894	-1.1864	-2.52584	-3.47351	-1.12585	1.06813	-1.00518	1.1596	-2.86739	-36.3166	-1.56998	1.88835	-1.96674	-13.6045	3.66815	-1.95992	1.14451	1.55761	-1.55839	-2.86334	2.27472	6.43527	4.90237	-1.43742	2.14738	-2.86162	-1.92951	-2.63728	-8.71727	1.05134	-1.90314	-1.01682	-1.21728	1.48164	-2.82613	-1.2271	-1.15187	1.52937	-1.96038	1.23273
172	Lung		adenocarcinoma	Fold change (Raw limit)	FC (Nraw>=10 OR Traw>=10)	-10.7466	1.93546	1.04005	-4.63621	-1.6894	-1.1864	-2.52584	-3.47351	-1.12585	1.06813	-1.00518		-2.86739	-36.3166	-1.56998	1.88835	-1.96674	-13.6045	3.66815	-1.95992	1.14451	1.55761	-1.55839	-2.86334	2.27472	6.43527	4.90237		2.14738	-2.86162	-1.92951	-2.63728	-8.71727	1.05134	-1.90314	-1.01682	-1.21728	1.48164	-2.82613	-1.2271	-1.15187	1.52937	-1.96038	1.23273
173	Stomach			Normal	(normalized)	-2.42506	-3.64494	-3.08739	-3.00257	2.26218	0.240667	-4.94142	1.93675	-3.81829	-1.00135	-1.20844	-7.30611	2.0434	-1.28687	-0.0592098	1.89722	-0.400106	0.964518	-1.20239	2.29986	3.03377	0.753114	2.73944	1.13452	-4.0977	-1.49911	-3.99267	0.240448	-0.0283461	0.540603	2.40553	4.06071	0.73281	0.0422297	-1.57375	2.64668	0.349446	-0.194756	-0.150227	0.0243387	1.92925	-5.02973	-0.858676	0.356495
173	Stomach			Tumor	(normalized)	-2.7623	-1.9394	-2.50527	-3.54511	0.883522	-0.0989952	-5.49882	1.90246	-2.55453	-1.52342	-2.15158	-7.4461	0.259688	-7.42105	-1.89677	1.54807	-1.1052	-2.10598	-0.149254	2.38057	3.01056	1.3406	-0.895988	-2.19994	-7.4374	-0.858005	-3.38308	-3.29345	-0.550888	-0.626766	0.405339	4.93694	-3.58381	0.894623	-1.88941	2.58867	0.259047	0.35762	-1.22854	-0.624778	1.722	-5.4886	-2.14972	0.109847
173	Stomach			Normal	(raw)	77.5157	33.2789	48.9787	51.9448	1997.04	491.873	13.5484	1593.77	29.5111	207.954	180.148	2.63055	1716.05	170.615	399.559	1550.69	315.472	812.369	180.904	2049.89	3409.26	701.64	2780.08	913.963	24.315	147.274	26.1511	491.798	408.199	605.539	2205.68	6947.05	691.835	428.664	139.849	2606.96	530.394	363.728	375.13	423.381	1585.5	12.744	229.571	532.991
173	Stomach			Tumor	(raw)	67.5809	119.548	80.7602	39.2801	845.912	428.113	10.1402	1714.18	78.049	159.501	103.197	2.62941	548.949	2.67546	123.133	1340.83	213.138	106.511	413.455	2387.72	3695.1	1161.23	246.399	99.7952	2.64532	252.972	43.949	46.7662	312.986	296.95	607.264	14045.1	38.2406	852.446	123.763	2758.2	548.705	587.507	195.673	297.359	1512.63	10.2123	103.331	494.795
173	Stomach			Fold change	FC	-1.26334	3.26151	1.49705	-1.45654	-2.60026	-1.26546	-1.47162	-1.02405	2.4012	-1.43601	-1.92271	-1.1019	-3.44311	-70.2383	-3.57406	-1.27381	-1.63025	-8.40063	2.07504	1.05754	-1.01622	1.50262	-12.4272	-10.0873	-10.124	1.55953	1.52582	-11.5827	-1.43648	-2.24602	-4.00053	1.83557	-19.9265	1.80549	-1.24458	-1.04103	-1.06467	1.4665	-2.11156	-1.56821	-1.15449	-1.37447	-2.44705	-1.18645
173	Stomach			Fold change (Raw limit)	FC (Nraw>=10 OR Traw>=10)	-1.26334	3.26151	1.49705	-1.45654	-2.60026	-1.26546	-1.47162	-1.02405	2.4012	-1.43601	-1.92271		-3.44311	-70.2383	-3.57406	-1.27381	-1.63025	-8.40063	2.07504	1.05754	-1.01622	1.50262	-12.4272	-10.0873	-10.124	1.55953	1.52582	-11.5827	-1.43648	-2.24602	-4.00053	1.83557	-19.9265	1.80549	-1.24458	-1.04103	-1.06467	1.4665	-2.11156	-1.56821	-1.15449	-1.37447	-2.44705	-1.18645
174	Stomach			Normal	(normalized)	-1.87084	-4.04674	-1.61118	-3.47921	3.19448	1.85646	-2.8104	1.91614	-3.24101	-1.14109	-1.76703	-7.35843	2.34959	-1.04685	-0.0260687	1.88635	0.236661	0.476489	-0.218818	2.45726	3.18054	1.15852	3.02231	1.03947	-4.59666	-1.22892	-3.72892	-1.07393	0.00254536	0.461562	2.86131	3.85594	0.478404	0.555388	-1.20869	2.30492	0.692768	-0.0777617	-0.234115	0.256029	3.17142	-6.85582	-0.487234	0.630199
174	Stomach			Tumor	(normalized)	-3.31072	-3.93602	-2.79206	-3.22092	0.679904	-0.354922	-5.01645	2.34007	-2.67123	-1.20902	-1.52512	-6.63441	0.228241	-6.60097	-0.846148	1.75015	-1.3309	-0.547517	-1.35215	2.79634	2.77054	0.656069	-0.65195	-1.78495	-6.63318	-1.50831	-3.19221	-5.34872	-0.0243111	-0.711504	0.789599	4.85951	-1.57251	0.925155	-2.2793	2.50438	-0.237863	-0.272161	-0.709172	-0.0903511	2.0609	-5.17659	-1.77837	0.00584221
174	Stomach			Normal	(raw)	129.426	28.6425	154.949	42.4479	4333.48	1714.17	67.4819	1786.56	50.0679	214.634	139.082	2.88466	2412.67	229.124	464.894	1750.05	557.755	658.626	406.753	2599.62	4291.81	1056.7	3846	973.001	19.5645	201.958	35.7014	224.862	474.207	651.847	3439.86	6854.18	659.501	695.649	204.81	2339.12	765.148	448.532	402.463	565.294	4264.76	4.08689	337.699	732.674
174	Stomach			Tumor	(raw)	31.7828	20.6042	45.5326	33.8239	505.229	246.59	9.74352	1596.8	49.5105	136.416	109.575	3.17438	369.423	3.24883	175.429	1060.88	125.365	215.773	123.532	2190.79	2151.95	496.951	200.706	91.5152	3.1771	110.859	34.5038	7.7391	310.098	192.59	545.142	9155.37	106.034	598.847	64.965	1789.41	267.432	261.149	192.901	296.223	1315.86	8.71984	91.9339	316.647
174	Stomach			Fold change	FC	-2.71297	1.07976	-2.26716	1.19606	-5.71431	-4.6312	-4.6141	1.34158	1.4843	-1.04821	1.18256	1.65177	-4.351	-46.9849	-1.7655	-1.09901	-2.96402	-2.03356	-2.19365	1.26496	-1.32869	-1.41662	-12.7663	-7.08329	-4.10254	-1.21368	1.45066	-19.3571	-1.01879	-2.2549	-4.20384	2.00496	-4.14369	1.29214	-2.10032	1.14827	-1.90611	-1.14425	-1.38997	-1.27137	-2.15924	3.20258	-2.4472	-1.54152
174	Stomach			Fold change (Raw limit)	FC (Nraw>=10 OR Traw>=10)	-2.71297	1.07976	-2.26716	1.19606	-5.71431	-4.6312	-4.6141	1.34158	1.4843	-1.04821	1.18256		-4.351	-46.9849	-1.7655	-1.09901	-2.96402	-2.03356	-2.19365	1.26496	-1.32869	-1.41662	-12.7663	-7.08329	-4.10254	-1.21368	1.45066	-19.3571	-1.01879	-2.2549	-4.20384	2.00496	-4.14369	1.29214	-2.10032	1.14827	-1.90611	-1.14425	-1.38997	-1.27137	-2.15924		-2.4472	-1.54152
175	Large intestine	colon		Normal	(normalized)	0.232914	-2.87246	-1.66234	-1.98581	1.64817	0.137148	-3.8701	1.7158	-2.41021	-0.816155	-0.988227	-6.73896	0.588104	-2.62943	0.19527	1.80876	-0.0305634	-1.6085	-2.35918	4.23918	2.58114	-0.068593	-0.272615	-1.54399	-5.4029	-1.70362	-2.90134	-6.65323	-0.703281	0.154052	1.32238	2.29134	-1.98005	0.966524	-1.8612	2.51057	0.0835781	0.0757608	-0.387856	0.333786	1.66066	-6.42738	-1.19042	-0.529353
175	Large intestine	colon		Tumor	(normalized)	-0.108152	-5.05607	-1.50314	-4.03094	1.99184	0.436822	-4.88588	1.47049	-2.60638	-0.880684	-1.20302	-4.74076	1.4922	-7.08843	-3.5198	2.46936	-1.88015	-3.37097	0.202019	2.44987	2.80606	1.43721	0.0616713	-1.60481	-7.13862	-0.871518	-3.64892	-3.23852	-0.214225	-0.737739	1.68026	2.50873	-1.9089	0.336684	-2.00757	3.21923	0.313619	-0.447235	-0.446959	-0.507472	2.2054	-6.57241	-1.9225	0.346498
175	Large intestine	colon		Normal	(raw)	417.348	48.4941	112.194	89.659	1113.09	390.544	24.2867	1166.52	66.8096	201.696	179.019	3.32472	533.852	57.3915	406.599	1244.16	347.683	116.46	69.2149	6706.64	2125.12	338.638	293.98	121.786	8.39361	109.029	47.5328	3.52826	218.11	395.146	888.094	1738.39	90.0178	693.963	97.7479	2023.68	376.308	374.274	271.411	447.573	1122.77	4.12619	155.608	246.055
175	Large intestine	colon		Tumor	(raw)	392.262	12.7088	149.156	25.8643	1681.66	572.307	14.3001	1171.64	69.4281	229.626	183.649	15.8133	1189.41	3.10672	36.8609	2341.44	114.856	40.8667	486.347	2310.04	2956.93	1144.93	441.263	139.007	3.0005	231.089	33.7054	44.7962	364.456	253.543	1355.01	2406.22	112.589	533.931	105.146	3937.48	525.462	310.1	310.159	297.419	1949.96	4.44262	111.533	537.575
175	Large intestine	colon		Fold change	FC	-1.26669	-4.54289	1.11667	-4.12708	1.26899	1.23087	-2.02199	-1.18535	-1.14565	-1.04574	-1.16054	3.995	1.87138	-21.9935	-13.1325	1.58074	-3.60396	-3.39278	5.90198	-3.45649	1.16871	2.83983	1.26075	-1.04306	-3.33046	1.78028	-1.67897	10.6643	1.40353	-1.85548	1.28155	1.16262	1.05056	-1.54739	-1.10679	1.63429	1.17287	-1.43694	-1.04182	-1.79161	1.45876	-1.10576	-1.66103	1.83509
175	Large intestine	colon		Fold change (Raw limit)	FC (Nraw>=10 OR Traw>=10)	-1.26669	-4.54289	1.11667	-4.12708	1.26899	1.23087	-2.02199	-1.18535	-1.14565	-1.04574	-1.16054	3.995	1.87138	-21.9935	-13.1325	1.58074	-3.60396	-3.39278	5.90198	-3.45649	1.16871	2.83983	1.26075	-1.04306		1.78028	-1.67897	10.6643	1.40353	-1.85548	1.28155	1.16262	1.05056	-1.54739	-1.10679	1.63429	1.17287	-1.43694	-1.04182	-1.79161	1.45876		-1.66103	1.83509
176	Stomach			Normal	(normalized)	-3.79751	-3.7857	-3.84971	-2.75878	0.860206	-0.179176	-4.12092	2.12957	-2.51439	-1.05451	-0.971564	-6.49083	0.444376	-5.27048	-0.878379	1.79332	-1.44141	-0.391871	-0.980274	3.4143	2.97453	0.831635	-0.671374	-1.4481	-6.47902	-1.36977	-3.70775	-4.50616	-0.168991	-0.736231	0.833608	3.56885	-0.564366	0.961823	-1.67407	2.59554	0.053153	-0.239845	-0.482178	-0.0164871	1.79589	-6.3202	-1.58944	-0.0727787
176	Stomach			Tumor	(normalized)	-2.39246	-3.51827	-3.24914	-3.64412	0.757533	-0.156446	-4.94043	1.58226	-2.9772	-1.49027	-1.96934	-7.12447	0.356699	-7.02073	-0.652049	1.77739	-1.203	-0.856841	-1.32708	2.7369	3.62631	0.996962	-0.291504	-1.43917	-6.84289	-1.01557	-4.10021	-2.95827	-0.37923	-0.555302	-0.189923	5.27316	-3.65806	0.906512	-1.89875	2.7962	-0.0401726	-0.321116	-0.758689	-0.183162	1.98419	-4.97764	-2.06448	0.332923
176	Stomach			Normal	(raw)	21.1372	21.3109	20.3861	43.4249	533.532	259.582	16.8924	1286.11	51.4406	141.505	149.88	3.26796	399.929	7.61446	159.88	1018.72	108.219	224	148.977	3133.42	2310.12	523.07	184.548	107.719	3.29483	113.729	22.4942	12.9337	261.421	176.435	523.785	3487.74	198.757	572.466	92.1016	1776.43	304.939	248.893	210.408	290.569	1020.54	3.67827	97.6658	279.45
176	Stomach			Tumor	(raw)	82.2345	37.6834	45.4117	34.5356	729.955	387.401	14.0617	1292.9	54.8314	153.688	110.262	3.0944	552.883	3.3251	274.77	1480.14	187.549	238.408	172.094	2878.36	5331.94	861.73	352.781	159.229	3.76131	213.57	25.1751	55.5557	331.968	293.828	378.515	16696.8	34.2035	809.363	115.791	2999.15	419.917	345.613	255.193	380.294	1708.27	13.7037	103.225	543.846
176	Stomach			Fold change	FC	2.64828	1.20366	1.51632	-1.8472	-1.07376	1.01588	-1.7648	-1.46136	-1.37823	-1.35262	-1.99692	-1.55147	-1.06266	-3.36417	1.16986	-1.0111	1.17969	-1.38029	-1.27174	-1.59925	1.57111	1.12142	1.30122	1.00621	-1.28688	1.27828	-1.31263	2.9239	-1.15688	1.13361	-2.03289	3.25872	-8.53679	-1.03908	-1.16852	1.14923	-1.06683	-1.05795	-1.21126	-1.12247	1.13942	2.53601	-1.38995	1.32473
176	Stomach			Fold change (Raw limit)	FC (Nraw>=10 OR Traw>=10)	2.64828	1.20366	1.51632	-1.8472	-1.07376	1.01588	-1.7648	-1.46136	-1.37823	-1.35262	-1.99692		-1.06266		1.16986	-1.0111	1.17969	-1.38029	-1.27174	-1.59925	1.57111	1.12142	1.30122	1.00621		1.27828	-1.31263	2.9239	-1.15688	1.13361	-2.03289	3.25872	-8.53679	-1.03908	-1.16852	1.14923	-1.06683	-1.05795	-1.21126	-1.12247	1.13942	2.53601	-1.38995	1.32473
177	Large intestine	rectum		Normal	(normalized)	0.171412	-4.19246	-2.47508	-1.46065	2.55293	0.145065	-4.49074	1.85125	-3.22362	-1.36042	-1.63547	-7.04056	1.75253	-0.478199	-1.18208	1.92486	0.263692	0.597052	-1.15082	3.27104	3.24302	1.01358	2.41963	0.276681	-3.39814	-1.28127	-4.03967	-5.17593	-0.27662	0.38498	1.83808	2.94166	0.0481672	0.527022	-1.46012	2.81642	0.631766	-0.0958433	-0.273345	0.374185	2.17407	-5.60785	-1.04023	0.0756521
177	Large intestine	rectum		Tumor	(normalized)	-1.00033	-1.32491	-2.24717	-3.8297	1.22566	-0.0305605	-3.68219	1.63365	-2.06178	-1.37171	-1.63558	-6.9326	0.653208	-5.16873	-0.89439	1.9017	-0.780487	-0.972659	-1.10675	3.72424	2.55357	0.839106	-0.126058	-1.49594	-6.88271	-1.40955	-3.92552	-3.3158	-0.831267	-0.578305	2.39648	3.12034	-2.96635	0.969817	-1.60435	2.95261	-0.0300989	-0.275324	-0.535256	0.20721	1.91737	-3.98563	-1.8051	-0.106647
177	Large intestine	rectum		Normal	(raw)	544.612	26.4503	86.9791	175.706	2837.89	534.757	21.51	1744.9	51.7703	188.348	155.655	3.67338	1629.49	347.164	213.131	1836.23	580.586	731.505	217.799	4668.41	4578.62	976.352	2587.43	585.836	45.8716	198.969	29.4052	13.3776	399.224	631.506	1729.04	3715.49	500.019	696.846	175.771	3406.53	749.321	452.518	400.131	626.798	2182.47	9.91641	235.151	509.637
177	Large intestine	rectum		Tumor	(raw)	222.441	177.626	93.7305	31.2962	1040.66	435.658	34.6653	1380.78	106.583	171.957	143.215	3.64272	699.811	12.371	239.391	1662.7	259.057	226.749	206.624	5881.05	2612.44	796.052	407.754	157.769	3.77088	167.506	29.285	44.6879	250.097	298.029	2342.92	3869.57	56.9357	871.544	146.348	3444.84	435.798	367.675	307.056	513.714	1680.86	28.09	127.338	413.277
177	Large intestine	rectum		Fold change	FC	-2.25284	7.29823	1.17114	-5.16599	-2.50926	-1.12945	1.75144	-1.1628	2.23742	-1.00786	-1.00008	1.07771	-2.14254	-25.822	1.22068	-1.01618	-2.06219	-2.96845	1.03102	1.36908	-1.61268	-1.12856	-5.83886	-3.41675	-11.1933	-1.09298	1.08234	3.6304	-1.46881	-1.94974	1.47263	1.13185	-8.08092	1.35923	-1.10514	1.099	-1.58213	-1.13248	-1.19907	-1.1227	-1.19474	3.07849	-1.69921	-1.13469
177	Large intestine	rectum		Fold change (Raw limit)	FC (Nraw>=10 OR Traw>=10)	-2.25284	7.29823	1.17114	-5.16599	-2.50926	-1.12945	1.75144	-1.1628	2.23742	-1.00786	-1.00008		-2.14254	-25.822	1.22068	-1.01618	-2.06219	-2.96845	1.03102	1.36908	-1.61268	-1.12856	-5.83886	-3.41675	-11.1933	-1.09298	1.08234	3.6304	-1.46881	-1.94974	1.47263	1.13185	-8.08092	1.35923	-1.10514	1.099	-1.58213	-1.13248	-1.19907	-1.1227	-1.19474	3.07849	-1.69921	-1.13469
[truncated: 2,058 more rows]
[truncated: 176 more columns]

## Sheet: Part 2
					Probe ID	A_23_P72651	A_24_P942346	A_23_P53217	A_32_P210642	A_23_P215790	A_33_P3351944	A_23_P216225	A_33_P3222105	A_32_P157965	A_23_P86550	A_23_P121250	A_23_P104188	A_33_P3297005	A_23_P143127	A_23_P40693	A_23_P253158	A_23_P91081	A_23_P149281	A_23_P169819	A_24_P254744	A_23_P147839	A_24_P226332	A_23_P166993	A_33_P3370787	A_33_P3880302	A_33_P3216532	A_23_P145935	A_24_P357169	A_23_P89249	A_23_P349416	A_33_P3211569	A_32_P183765	A_33_P3228128	A_33_P3365037	A_23_P130488	A_24_P401990	A_23_P5325	A_32_P157481	A_23_P117225	A_23_P301414	A_23_P309739	A_23_P54100	A_24_P751074	A_32_P78491
[truncated: 3,008 more rows]
[truncated: 176 more columns]

[truncated: 2 more sheets: Part 3, Part 4]
