# Supplementary material for: Integrated analysis of gene expression and copy number identified potential cancer driver genes with amplification-dependent overexpression in 1,454 solid tumors
Source: Sci Rep. 2017 Apr 4;7:641. doi: 10.1038/s41598-017-00219-3 (PMC5428069; doi:10.1038/s41598-017-00219-3)
Supplement: Supplementary file 3 — Dataset 1_2 [file 41598_2017_219_MOESM3_ESM.xls]

## Sheet: Part 1
					Probe ID	A_23_P82523	A_23_P44569	A_24_P16913	A_33_P3361067	A_23_P60180	A_32_P139894	A_33_P3413667	A_23_P9415	A_33_P3364433	A_23_P153930	A_32_P134209	A_23_P420359	A_23_P43276	A_23_P252556	A_23_P10980	A_23_P254179	A_24_P414332	A_21_P0000190	A_23_P54055	A_23_P309261	A_33_P3275235	A_23_P208870	A_24_P110983	A_23_P160354	A_23_P324304	A_23_P39402	A_23_P83634	A_23_P15876	A_23_P308150	A_33_P3408983	A_23_P337262	A_24_P48898	A_23_P113111	A_23_P73511	A_33_P3362353	A_33_P3242748	A_33_P3367481	A_24_P92952	A_33_P3333078	A_32_P74955	A_32_P18440	A_32_P902957	A_24_P391568	A_33_P3436316
					Description	Homo sapiens ATP-binding cassette, sub-family B (MDR/TAP), member 1 (ABCB1), mRNA [NM_000927]	Homo sapiens ATP-binding cassette, sub-family C (CFTR/MRP), member 2 (ABCC2), mRNA [NM_000392]	Homo sapiens ATP-binding cassette, sub-family C (CFTR/MRP), member 4 (ABCC4), transcript variant 1, mRNA [NM_005845]	Homo sapiens ATP-binding cassette, sub-family G (WHITE), member 2 (Junior blood group) (ABCG2), transcript variant 1, mRNA [NM_004827]	Homo sapiens ABL proto-oncogene 1, non-receptor tyrosine kinase (ABL1), transcript variant a, mRNA [NM_005157]	Homo sapiens ABL proto-oncogene 2, non-receptor tyrosine kinase (ABL2), transcript variant b, mRNA [NM_007314]	Homo sapiens ABL proto-oncogene 2, non-receptor tyrosine kinase (ABL2), transcript variant e, mRNA [NM_001136001]	Homo sapiens aconitase 1, soluble (ACO1), transcript variant 2, mRNA [NM_002197]	Homo sapiens activin A receptor, type IB (ACVR1B), transcript variant 3, mRNA [NM_020328]	Homo sapiens activin A receptor, type IIA (ACVR2A), transcript variant 2, mRNA [NM_001616]	Homo sapiens activin A receptor, type IIB (ACVR2B), mRNA [NM_001106]	Homo sapiens ADAM metallopeptidase with thrombospondin type 1 motif, 20 (ADAMTS20), mRNA [NM_025003]	Homo sapiens G protein-coupled receptor 124 (GPR124), mRNA [NM_032777]	Homo sapiens brain-specific angiogenesis inhibitor 3 (BAI3), mRNA [NM_001704]	Homo sapiens latrophilin 3 (LPHN3), mRNA [NM_015236]	Homo sapiens activity-dependent neuroprotector homeobox (ADNP), transcript variant 1, mRNA [NM_015339]	Homo sapiens AF4/FMR2 family, member 1 (AFF1), transcript variant 2, mRNA [NM_005935]	Homo sapiens AF4/FMR2 family, member 3 (AFF3), transcript variant 1, mRNA [NM_002285]	Homo sapiens ajuba LIM protein (AJUBA), transcript variant 1, mRNA [NM_032876]	Homo sapiens A kinase (PRKA) anchor protein 9 (AKAP9), transcript variant 2, mRNA [NM_005751]	Homo sapiens v-akt murine thymoma viral oncogene homolog 1 (AKT1), transcript variant 1, mRNA [NM_005163]	Homo sapiens v-akt murine thymoma viral oncogene homolog 2 (AKT2), transcript variant 1, mRNA [NM_001626]	Homo sapiens v-akt murine thymoma viral oncogene homolog 3 (AKT3), transcript variant 2, mRNA [NM_181690]	Homo sapiens v-akt murine thymoma viral oncogene homolog 3 (AKT3), transcript variant 1, mRNA [NM_005465]	Homo sapiens anaplastic lymphoma receptor tyrosine kinase (ALK), mRNA [NM_004304]	Homo sapiens alkB, alkylation repair homolog 6 (E. coli) (ALKBH6), transcript variant 1, mRNA [NM_198867]	Homo sapiens arachidonate 12-lipoxygenase, 12R type (ALOX12B), mRNA [NM_001139]	Homo sapiens alpha-kinase 2 (ALPK2), mRNA [NM_052947]	Homo sapiens APC membrane recruitment protein 1 (AMER1), mRNA [NM_152424]	Homo sapiens adenomatous polyposis coli (APC), transcript variant 1, mRNA [NM_001127511]	Homo sapiens adenomatosis polyposis coli down-regulated 1 (APCDD1), mRNA [NM_153000]	Homo sapiens apolipoprotein L, 2 (APOL2), transcript variant beta, mRNA [NM_145637]	Homo sapiens androgen receptor (AR), transcript variant 1, mRNA [NM_000044]	Homo sapiens A-Raf proto-oncogene, serine/threonine kinase (ARAF), transcript variant 1, mRNA [NM_001654]	Homo sapiens A-Raf proto-oncogene, serine/threonine kinase (ARAF), transcript variant 3, mRNA [NM_001256197]	Homo sapiens ADP-ribosylation factor related protein 1 (ARFRP1), transcript variant 8, mRNA [NM_001267549]	Homo sapiens Rho GTPase activating protein 35 (ARHGAP35), mRNA [NM_004491]	Homo sapiens AT rich interactive domain 1A (SWI-like) (ARID1A), transcript variant 1, mRNA [NM_006015]	Homo sapiens AT rich interactive domain 1B (SWI1-like) (ARID1B), transcript variant 2, mRNA [NM_020732]	Homo sapiens AT rich interactive domain 2 (ARID, RFX-like) (ARID2), mRNA [NM_152641]	Homo sapiens AT rich interactive domain 5B (MRF1-like) (ARID5B), transcript variant 1, mRNA [NM_032199]	Homo sapiens ADP-ribosylation factor-like 11 (ARL11), mRNA [NM_138450]	Homo sapiens aryl hydrocarbon receptor nuclear translocator (ARNT), transcript variant 1, mRNA [NM_001668]	Homo sapiens additional sex combs like transcriptional regulator 1 (ASXL1), transcript variant 2, mRNA [NM_001164603]
					Entrez Gene ID	5243	1244	10257	9429	25	27	27	48	91	92	93	80070	25960	577	23284	23394	4299		84962	10142	207	208	10000	10000	238	84964	242	115701	139285	324	147495	23780	367	369	369	10139	2909	8289	57492	196528	84159	115761	405	171023
					Gene name	ATP-binding cassette, sub-family B (MDR/TAP), member 1	ATP-binding cassette, sub-family C (CFTR/MRP), member 2	ATP-binding cassette, sub-family C (CFTR/MRP), member 4	ATP-binding cassette, sub-family G (WHITE), member 2 (Junior blood group)	ABL proto-oncogene 1, non-receptor tyrosine kinase	ABL proto-oncogene 2, non-receptor tyrosine kinase	ABL proto-oncogene 2, non-receptor tyrosine kinase	aconitase 1, soluble	activin A receptor, type IB	activin A receptor, type IIA	activin A receptor, type IIB	ADAM metallopeptidase with thrombospondin type 1 motif, 20	adhesion G protein-coupled receptor A2	adhesion G protein-coupled receptor B3	adhesion G protein-coupled receptor L3	activity-dependent neuroprotector homeobox	AF4/FMR2 family, member 1	AF4/FMR2 family, member 3	ajuba LIM protein	A kinase (PRKA) anchor protein 9	v-akt murine thymoma viral oncogene homolog 1	v-akt murine thymoma viral oncogene homolog 2	v-akt murine thymoma viral oncogene homolog 3	v-akt murine thymoma viral oncogene homolog 3	anaplastic lymphoma receptor tyrosine kinase	alkB, alkylation repair homolog 6 (E. coli)	arachidonate 12-lipoxygenase, 12R type	alpha-kinase 2	APC membrane recruitment protein 1	adenomatous polyposis coli	adenomatosis polyposis coli down-regulated 1	apolipoprotein L, 2	androgen receptor	A-Raf proto-oncogene, serine/threonine kinase	A-Raf proto-oncogene, serine/threonine kinase	ADP-ribosylation factor related protein 1	Rho GTPase activating protein 35	AT rich interactive domain 1A (SWI-like)	AT rich interactive domain 1B (SWI1-like)	AT rich interactive domain 2 (ARID, RFX-like)	AT rich interactive domain 5B (MRF1-like)	ADP-ribosylation factor-like 11	aryl hydrocarbon receptor nuclear translocator	additional sex combs like transcriptional regulator 1
					Previous symbol	PGY1|MDR1|CLCS	CMOAT	---	---	ABL	ABLL	ABLL	IREB1	ACVRLK4	ACVR2	---	---	GPR124	BAI3	LPHN3	---	PBM1|MLLT2	LAF4	JUB	---	---	---	---	---	---	---	---	---	FAM123B	---	---	---	DHTR|SBMA	ARAF1	ARAF1	---	GRLF1	C1orf4|SMARCF1	---	---	---	---	---	---
					138 driver genes (Oncogene, TSG)	---	---	---	---	Oncogene	---	---	---	TSG	---	---	---	---	---	---	---	---	---	---	---	Oncogene	---	---	---	Oncogene	---	---	---	TSG	TSG	---	---	Oncogene	---	---	---	---	TSG	TSG	TSG	---	---	---	TSG
					Gene symbol	ABCB1	ABCC2	ABCC4	ABCG2	ABL1	ABL2	ABL2	ACO1	ACVR1B	ACVR2A	ACVR2B	ADAMTS20	ADGRA2	ADGRB3	ADGRL3	ADNP	AFF1	AFF3	AJUBA	AKAP9	AKT1	AKT2	AKT3	AKT3	ALK	ALKBH6	ALOX12B	ALPK2	AMER1	APC	APCDD1	APOL2	AR	ARAF	ARAF	ARFRP1	ARHGAP35	ARID1A	ARID1B	ARID2	ARID5B	ARL11	ARNT	ASXL1
					Variant						variant b/c/d/f/g/h/i	variant e																variant 1	variant 1-3										variant 1/2	variant 3
Sample ID	Classification	Tissue	Type		Gene sybmbol (variant)	ABCB1	ABCC2	ABCC4	ABCG2	ABL1	ABL2 variant b/c/d/f/g/h/i	ABL2 variant e	ACO1	ACVR1B	ACVR2A	ACVR2B	ADAMTS20	ADGRA2	ADGRB3	ADGRL3	ADNP	AFF1	AFF3	AJUBA	AKAP9	AKT1	AKT2	AKT3 variant 1	AKT3 variant 1-3	ALK	ALKBH6	ALOX12B	ALPK2	AMER1	APC	APCDD1	APOL2	AR	ARAF variant 1/2	ARAF variant 3	ARFRP1	ARHGAP35	ARID1A	ARID1B	ARID2	ARID5B	ARL11	ARNT	ASXL1
584.2	Large intestine	colon		Normal	(normalized)	1.6173	-3.176	-0.74722	-0.847665	1.79294	0.383471	-3.42428	1.70845	-1.98735	-0.429705	-2.03852	-4.95309	0.492538	-2.95138	0.201795	2.01932	-0.0260534	-1.33747	-2.44337	4.17319	2.61942	0.850604	-0.448844	-1.49863	-6.16149	-1.35385	-4.2894	-6.05475	-1.03471	0.611501	1.27674	2.19514	-2.74156	1.19999	-1.06266	2.32749	0.0757351	-0.15461	-0.305058	0.585855	0.970896	-6.04308	-0.86735	-0.622961
584.2	Large intestine	colon		Tumor	(normalized)	-0.381294	0.153344	-1.10054	-4.35741	1.68132	0.268664	-4.73567	1.6013	-1.92484	-1.32806	-0.778597	-6.37932	0.733971	-6.26788	-2.84429	2.80156	-0.875962	-2.99747	-0.681196	2.9118	1.82024	1.39629	-0.256791	-1.41497	-6.33855	-0.928108	-4.71441	-3.1151	0.581881	0.0730515	4.51382	4.11852	-3.74885	1.12421	-1.09492	3.4228	-0.190522	-0.373872	-0.376098	0.155769	2.31775	-2.45097	-1.27618	0.831747
584.2	Large intestine	colon		Normal	(raw)	1104.56	39.835	214.486	200.061	1247.56	469.646	33.5371	1176.6	90.7991	267.289	87.6354	11.6227	506.528	46.5457	414.077	1459.52	353.583	142.467	66.1923	6495.14	2212.37	649.22	263.766	127.41	5.02969	140.859	18.4118	5.41592	175.734	550.066	872.311	1648.69	53.8323	827.118	172.362	1807.09	379.431	323.439	291.409	540.374	705.673	5.45992	197.35	233.778
584.2	Large intestine	colon		Tumor	(raw)	295.523	428.088	179.504	18.7785	1234.53	463.711	14.4475	1167.92	101.376	153.315	224.383	4.62386	640.205	4.99518	53.5987	2683.64	209.74	48.1997	240.055	2896.74	1359.31	1013.2	322.159	144.352	4.75638	202.294	14.662	44.4256	576.15	404.914	8793.6	6686.07	28.6323	839.059	180.206	4127.97	337.302	297.047	296.589	428.808	1919.04	70.3973	158.929	685.098
584.2	Large intestine	colon		Fold change	FC	-3.99611	10.0515	-1.2775	-11.3904	-1.08044	-1.08283	-2.48181	-1.0771	1.04428	-1.86394	2.39482	-2.68744	1.18217	-9.96245	-8.25969	1.7198	-1.80239	-3.16016	3.39209	-2.39726	-1.74011	1.45971	1.14239	1.0597	-1.13058	1.34326	-1.34258	7.67227	3.06649	-1.45241	9.42884	3.79311	-2.01013	-1.05393	-1.02261	2.13659	-1.20268	-1.16414	-1.05047	-1.34731	2.54357	12.0596	-1.32761	2.74101
584.2	Large intestine	colon		Fold change (Raw limit)	FC (Nraw>=10 OR Traw>=10)	-3.99611	10.0515	-1.2775	-11.3904	-1.08044	-1.08283	-2.48181	-1.0771	1.04428	-1.86394	2.39482	-2.68744	1.18217	-9.96245	-8.25969	1.7198	-1.80239	-3.16016	3.39209	-2.39726	-1.74011	1.45971	1.14239	1.0597		1.34326	-1.34258	7.67227	3.06649	-1.45241	9.42884	3.79311	-2.01013	-1.05393	-1.02261	2.13659	-1.20268	-1.16414	-1.05047	-1.34731	2.54357	12.0596	-1.32761	2.74101
585	Liver			Normal	(normalized)	1.41969	4.42804	-4.41031	-0.0282278	0.00258493	-0.368947	-3.62767	4.02973	-1.81817	-1.04434	-2.18012	-6.13775	-1.13964	-4.35781	-4.86947	1.79544	0.0335493	-0.502919	2.08889	3.79731	2.92808	1.77929	-0.382615	-1.83003	-6.05875	-1.30188	-3.10883	-0.423419	-1.18298	-0.157583	-4.2194	4.44215	4.24814	0.777375	-1.00334	2.79164	-0.800613	-0.467675	-1.86476	-1.03678	1.4738	-6.00341	-0.219442	0.199811
585	Liver			Tumor	(normalized)	0.446496	4.07468	-3.64683	-3.9018	0.387932	0.686708	-3.49255	1.77363	-2.83894	-1.92394	-0.394238	-6.06551	-1.6231	-6.68668	-4.6919	2.92172	-1.05849	0.984068	3.75989	2.49388	2.75455	1.79847	-2.05073	-2.89575	-6.71548	-0.73165	-4.01902	3.97315	-0.0781136	0.0331326	-4.9	3.69083	2.17939	0.828481	-1.5668	3.06061	1.0143	-0.0222998	-0.968387	0.0220194	1.66903	-6.67828	-0.165381	1.89332
585	Liver			Normal	(raw)	550.34	4428.27	9.67447	201.728	206.083	159.294	16.6428	3359.94	58.3364	99.7436	45.3923	2.92157	93.3676	10.033	7.03732	714.076	210.553	145.167	875.15	2860.01	1565.67	706.124	157.792	57.859	3.08602	83.4368	23.8458	153.391	90.6048	184.428	11.0433	4471.82	3909.12	352.595	102.619	1424.39	118.101	148.757	56.4827	100.267	571.375	3.20668	176.687	236.272
585	Liver			Tumor	(raw)	447.54	5533.83	26.2192	21.9717	429.737	528.619	29.1784	1122.9	45.9005	86.5485	249.888	4.90368	106.616	3.1881	12.7064	2488.56	157.684	649.617	4449.01	1849.93	2216.29	1142.4	79.2671	44.1281	3.12508	197.777	20.2571	5157.76	311.106	336.045	10.9996	4241.07	1487.6	583.205	110.858	2740.05	663.375	323.378	167.846	333.466	1044.36	3.20672	292.846	1220.03
585	Liver			Fold change	FC	-1.96318	-1.27752	1.69758	-14.6576	1.30617	2.07866	1.09818	-4.77696	-2.029	-1.83986	3.44829	1.05135	-1.39809	-5.02411	1.13098	2.18294	-2.13174	2.80303	3.18435	-2.46816	-1.12781	1.01339	-3.17798	-2.09322	-1.57651	1.48476	-1.87929	21.062	2.15079	1.14133	-1.6028	-1.68333	-4.1952	1.03606	-1.47781	1.20495	3.51839	1.36167	1.86138	2.0832	1.14491	-1.59645	1.03818	3.23442
585	Liver			Fold change (Raw limit)	FC (Nraw>=10 OR Traw>=10)	-1.96318	-1.27752	1.69758	-14.6576	1.30617	2.07866	1.09818	-4.77696	-2.029	-1.83986	3.44829		-1.39809	-5.02411	1.13098	2.18294	-2.13174	2.80303	3.18435	-2.46816	-1.12781	1.01339	-3.17798	-2.09322		1.48476	-1.87929	21.062	2.15079	1.14133	-1.6028	-1.68333	-4.1952	1.03606	-1.47781	1.20495	3.51839	1.36167	1.86138	2.0832	1.14491		1.03818	3.23442
586	Large intestine	colon		Normal	(normalized)	-0.752223	-3.84652	-2.05311	-3.27472	2.06825	0.0102634	-3.73341	1.50675	-2.88674	-1.44809	-1.57966	-7.36589	0.724595	-1.64382	-0.790162	1.67771	-0.0947323	-0.840432	-1.51487	3.46722	2.6664	0.572155	1.05233	-0.367754	-4.07051	-1.71189	-4.34056	-4.18679	-0.421494	0.5648	1.19447	4.10792	-1.49615	0.740214	-2.10429	2.71693	-0.386628	-0.113033	-0.676386	0.0554199	2.23442	-4.34466	-1.09277	0.106722
586	Large intestine	colon		Tumor	(normalized)	-0.990505	-1.82283	-1.27744	-4.86914	1.93063	0.204159	-3.87826	1.69848	-2.14499	-1.90995	-0.0977297	-7.10904	-0.149177	-7.00536	-2.64948	3.02714	-1.08338	-2.30264	0.156974	3.16034	2.49074	1.43145	-1.03327	-2.59424	-7.0299	-0.957527	-3.64139	-4.40656	0.363407	-1.61988	1.88861	2.42593	-4.36155	1.06979	-1.87727	2.49045	0.105465	0.171633	-0.68228	0.487367	2.56366	-2.30954	-1.63649	1.13837
586	Large intestine	colon		Normal	(raw)	297.13	34.7914	120.598	51.7129	2098.91	504.056	37.6287	1422.22	67.6697	183.43	167.442	3.03413	827.015	160.158	289.419	1601.14	468.675	279.508	175.133	5535.11	3177.28	744.089	1037.94	387.868	29.7881	152.777	24.703	27.4815	373.686	740.305	1145.41	8629.69	177.42	836.018	116.395	3290.54	382.827	462.767	313.167	520.082	2355.14	24.633	234.656	538.909
586	Large intestine	colon		Tumor	(raw)	235.775	132.417	193.251	16.0293	1785.86	539.669	31.8565	1520.42	105.917	124.657	437.774	3.39341	422.438	3.64624	74.6614	3818.81	221.075	94.9523	522.304	4188.2	2633.04	1263.51	228.889	77.5754	3.58475	241.227	37.5406	22.0883	602.651	152.418	1734.59	2517.38	22.7883	983.352	127.514	2632.51	503.985	527.638	291.933	656.722	2769.54	94.4993	150.674	1031.22
586	Large intestine	colon		Fold change	FC	-1.17959	4.0662	1.71199	-3.01972	-1.10009	1.14385	-1.10561	1.14213	1.6722	-1.37731	2.79322	1.19487	-1.83245	-41.1136	-3.62836	2.54811	-1.98432	-2.7553	3.18621	-1.23703	-1.12948	1.81415	-4.24452	-4.67994	-7.77795	1.68688	1.62357	-1.16455	1.72297	-4.54627	1.61792	-3.20869	-7.2874	1.25665	1.17042	-1.16998	1.40648	1.21813	-1.00409	1.34905	1.25635	4.09856	-1.45772	2.04436
586	Large intestine	colon		Fold change (Raw limit)	FC (Nraw>=10 OR Traw>=10)	-1.17959	4.0662	1.71199	-3.01972	-1.10009	1.14385	-1.10561	1.14213	1.6722	-1.37731	2.79322		-1.83245	-41.1136	-3.62836	2.54811	-1.98432	-2.7553	3.18621	-1.23703	-1.12948	1.81415	-4.24452	-4.67994	-7.77795	1.68688	1.62357	-1.16455	1.72297	-4.54627	1.61792	-3.20869	-7.2874	1.25665	1.17042	-1.16998	1.40648	1.21813	-1.00409	1.34905	1.25635	4.09856	-1.45772	2.04436
588	Liver			Normal	(normalized)	0.776799	3.69661	-4.24319	-0.34218	0.341104	-0.290854	-5.60667	3.99602	-2.6319	-1.31613	-0.830985	-6.01229	0.204622	-2.55326	-2.99312	1.68699	-0.0166278	-0.193859	0.992713	4.12218	2.90721	2.03405	0.00323105	-1.46051	-5.94115	-1.19381	-3.58391	-1.05124	-0.0646501	-0.128159	-0.71617	4.18337	4.95907	1.21876	-1.28667	2.46212	0.382466	-0.461468	-1.31355	0.00447559	0.81291	-3.01666	-0.138056	0.333954
588	Liver			Tumor	(normalized)	2.54395	3.4137	-1.87051	-0.607178	1.08373	0.789345	-4.86356	3.34226	-2.29258	-1.40562	-2.12046	-6.61394	-1.00662	-6.53474	-3.78352	2.23376	-0.971889	-3.33102	2.79508	3.49393	2.62394	1.98777	-0.44583	-2.10782	-6.56212	-0.615265	-3.88598	0.696794	2.03275	0.829684	-2.86449	5.84325	4.97275	1.94584	-0.6513	3.72067	0.55658	-0.498596	-2.42171	0.195102	0.640781	-6.51638	0.159604	2.03119
588	Liver			Normal	(raw)	442.084	3345.47	13.625	203.544	326.849	210.916	5.29527	4117.05	41.6279	103.626	145.049	3.99746	297.346	43.9599	32.4075	830.807	255.07	225.584	513.454	4493.3	1935.64	1056.75	258.605	93.7577	4.19953	112.795	21.5179	124.512	246.719	236.094	157.064	4687.98	8025.89	600.55	105.764	1421.8	336.356	187.391	103.812	258.829	453.289	31.8832	234.48	325.233
588	Liver			Tumor	(raw)	2414.26	4411.71	113.214	271.77	877.432	715.478	14.2201	4198.55	84.4976	156.259	95.2044	4.22654	206.042	4.46507	30.0627	1947.19	211.063	41.138	2873.31	4663.99	2551.91	1641.94	303.928	96.0423	4.38112	270.251	28.0017	671.02	1693.94	735.766	56.8438	23767	12999.5	1594.91	263.584	5457.73	608.873	293.013	77.263	473.927	645.467	4.52223	462.408	1692.11
588	Liver			Fold change	FC	3.4038	-1.21665	5.17904	-1.20163	1.67321	2.11433	1.67378	-1.57326	1.26516	-1.064	-2.4444	-1.51745	-2.31538	-15.7959	-1.72955	1.46081	-1.93893	-8.7979	3.48792	-1.54569	-1.21695	-1.0326	-1.36515	-1.56624	-1.53791	1.49335	-1.23291	3.359	4.27937	1.9424	-4.4331	3.1599	1.00953	1.65528	1.55333	2.39254	1.12827	-1.02607	-2.15572	1.14126	-1.12672	-11.3116	1.22915	3.2428
588	Liver			Fold change (Raw limit)	FC (Nraw>=10 OR Traw>=10)	3.4038	-1.21665	5.17904	-1.20163	1.67321	2.11433	1.67378	-1.57326	1.26516	-1.064	-2.4444		-2.31538	-15.7959	-1.72955	1.46081	-1.93893	-8.7979	3.48792	-1.54569	-1.21695	-1.0326	-1.36515	-1.56624		1.49335	-1.23291	3.359	4.27937	1.9424	-4.4331	3.1599	1.00953	1.65528	1.55333	2.39254	1.12827	-1.02607	-2.15572	1.14126	-1.12672	-11.3116	1.22915	3.2428
589	Stomach			Normal	(normalized)	-2.28702	-3.1733	-2.59065	-2.40901	1.24895	-0.468339	-2.67005	1.96122	-2.79592	-1.29714	-0.920497	-6.19159	1.291	-4.01772	-0.327058	1.90632	-0.645121	-0.710258	-1.64635	3.17336	3.08429	0.564044	0.0552664	-0.875197	-6.25184	-1.46209	-4.47406	-3.80522	-0.510516	-0.163705	1.31975	3.71014	-1.47545	0.89851	-1.93754	2.58071	-0.407872	0.19424	-0.864449	-0.0713348	2.12076	-5.22804	-0.938026	0.0504727
589	Stomach			Tumor	(normalized)	-2.0558	-3.91933	-3.18882	-3.33536	1.69981	0.427913	-2.88847	1.7081	-2.59589	-1.78839	-1.95041	-5.34155	1.3136	-5.03449	-1.44651	2.46479	-0.971588	-2.15226	0.49979	3.64004	3.06776	0.989719	0.277821	-1.45541	-6.91281	-1.46184	-4.45541	-2.98246	-0.307202	-0.438801	0.751404	3.34203	-2.80361	0.483181	-1.45788	2.58918	-0.0649147	0.136863	-0.926312	0.177712	2.77214	-4.9848	-1.3428	1.30305
589	Stomach			Normal	(raw)	49.0422	26.5322	39.7345	45.0658	568.857	173	37.6066	931.999	34.4647	97.3986	126.454	3.27473	585.679	14.7766	190.799	897.199	153.049	146.292	76.4594	2159.27	2029.99	353.854	248.695	130.488	3.1408	86.8755	10.7697	17.1216	168.016	213.673	597.468	3132.53	86.0746	446.179	62.4845	1431.87	180.405	273.844	131.464	227.801	1040.98	6.38608	124.927	247.87
589	Stomach			Tumor	(raw)	104.707	28.7737	47.742	43.1307	1414.24	585.659	58.7913	1422.4	72.0093	126.029	112.641	10.7365	1082.09	13.2831	159.731	2403.29	222	97.9342	615.576	5427.39	3650.2	864.5	527.791	158.748	3.61298	158.042	19.8435	55.0832	351.846	321.172	732.867	4414.51	62.3533	608.53	158.477	2619.69	416.187	478.663	229.077	492.41	2973.9	13.7485	171.636	1074.21
589	Stomach			Fold change	FC	1.17383	-1.67717	-1.51379	-1.90047	1.36685	1.86122	-1.16346	-1.19178	1.14872	-1.40567	-2.04191	1.80256	1.01579	-2.02337	-2.17264	1.47271	-1.25394	-2.71698	4.42641	1.38192	-1.01152	1.3432	1.1668	-1.49507	-1.58115	1.00017	1.01301	1.76878	1.15134	-1.21007	-1.48282	-1.29066	-2.51082	-1.3336	1.39442	1.00588	1.26835	-1.04057	-1.04381	1.18842	1.57067	1.18365	-1.32388	2.38267
589	Stomach			Fold change (Raw limit)	FC (Nraw>=10 OR Traw>=10)	1.17383	-1.67717	-1.51379	-1.90047	1.36685	1.86122	-1.16346	-1.19178	1.14872	-1.40567	-2.04191	1.80256	1.01579	-2.02337	-2.17264	1.47271	-1.25394	-2.71698	4.42641	1.38192	-1.01152	1.3432	1.1668	-1.49507		1.00017	1.01301	1.76878	1.15134	-1.21007	-1.48282	-1.29066	-2.51082	-1.3336	1.39442	1.00588	1.26835	-1.04057	-1.04381	1.18842	1.57067	1.18365	-1.32388	2.38267
590	Lung		adenocarcinoma	Normal	(normalized)	-1.18923	-3.49817	-2.1083	-2.4094	2.89047	2.26933	-2.33635	1.32709	-1.77768	-1.45758	-1.2598	-6.75781	2.05176	-1.72768	-0.779266	1.9354	0.301325	-0.0518875	-0.239635	3.16382	2.57231	0.244658	1.6076	0.496411	-6.73166	-1.64119	-4.58597	-6.60004	-1.5738	0.313498	2.02175	3.56995	-0.490305	0.318217	-0.497975	2.48384	-0.311694	0.0280237	-0.420457	0.240452	4.47215	-4.89353	-0.202037	0.280846
590	Lung		adenocarcinoma	Tumor	(normalized)	-2.35131	-1.73637	-2.06144	-4.31266	1.28639	0.732921	-3.49233	1.4053	-2.34909	-2.21378	-1.34987	-6.6421	0.673063	-4.08257	-2.70774	2.44056	-0.411181	-1.9776	0.537165	2.67482	3.27704	2.22506	0.203041	-1.11559	-6.62894	-1.58292	-3.92274	-2.99034	-0.341197	-0.766982	0.514289	4.77609	0.0238466	0.92358	-1.04682	2.4669	-0.213179	0.512768	-1.16633	-0.0896482	2.48338	-4.04259	-1.04622	-0.172158
590	Lung		adenocarcinoma	Normal	(raw)	188.172	37.9747	99.5149	80.7695	3181.75	2068.64	84.9644	1076.57	125.145	156.233	179.189	3.96501	1779.06	129.558	250.015	1641.2	528.757	413.932	363.422	3845.51	2552.07	508.391	1307.63	605.318	4.03755	137.562	17.8662	4.42323	144.141	533.238	1742.43	5095.79	305.458	534.985	303.839	2400.26	345.716	437.507	320.611	506.911	9523.55	14.436	373.018	521.305
590	Lung		adenocarcinoma	Tumor	(raw)	91.0749	139.481	111.342	23.387	1133.59	772.406	41.297	1230.98	91.2154	100.185	182.332	4.65309	741.015	27.4307	71.1383	2522.87	349.492	118.004	674.4	2967.68	4505.08	2172.82	534.978	214.481	4.69576	155.134	30.6444	58.4834	366.863	273.105	663.79	12733.9	472.491	881.536	224.953	2569.36	400.905	663.091	207.068	436.745	2598.88	28.2016	225.045	412.468
590	Lung		adenocarcinoma	Fold change	FC	-2.2378	3.39122	1.03301	-3.74057	-3.04	-2.90071	-2.22835	1.05571	-1.48597	-1.68903	-1.06442	1.08351	-2.60033	-5.11555	-3.80652	1.41928	-1.63865	-3.79924	1.71333	-1.40347	1.62984	3.94603	-2.64737	-3.05675	1.0738	1.04122	1.58363	12.2075	2.34991	-2.11474	-2.84309	2.30719	1.42815	1.52136	-1.46291	-1.01181	1.07067	1.39934	-1.67699	-1.2571	-3.96898	1.80368	-1.79525	-1.36889
590	Lung		adenocarcinoma	Fold change (Raw limit)	FC (Nraw>=10 OR Traw>=10)	-2.2378	3.39122	1.03301	-3.74057	-3.04	-2.90071	-2.22835	1.05571	-1.48597	-1.68903	-1.06442		-2.60033	-5.11555	-3.80652	1.41928	-1.63865	-3.79924	1.71333	-1.40347	1.62984	3.94603	-2.64737	-3.05675		1.04122	1.58363	12.2075	2.34991	-2.11474	-2.84309	2.30719	1.42815	1.52136	-1.46291	-1.01181	1.07067	1.39934	-1.67699	-1.2571	-3.96898	1.80368	-1.79525	-1.36889
591	Stomach			Normal	(normalized)	-3.16106	-3.51829	-3.45483	-3.88575	1.06845	-0.259119	-3.81296	2.36231	-3.0482	-1.03184	-1.02536	-5.71304	0.808856	-5.35974	-0.723783	2.0206	-0.511211	-0.702451	-1.55388	3.25781	3.08224	0.892273	-0.15784	-1.462	-5.72863	-1.11186	-4.40446	-4.78704	-0.424484	-0.31562	0.754406	4.44527	-1.43577	1.01574	-1.55622	2.47278	-0.259346	0.010355	-0.492933	0.0539198	2.23523	-5.53484	-1.51278	-0.0753522
591	Stomach			Tumor	(normalized)	-1.47577	-2.17596	-3.18677	-2.10918	2.49539	1.15853	-2.98549	1.59237	-4.25801	-0.860007	-0.998592	-6.1088	3.0013	-0.156346	-0.183653	2.05885	0.310061	-0.366592	-0.553167	2.84871	2.77745	0.838098	2.42015	1.33301	-4.38816	-1.52377	-5.06129	-1.86915	-0.369206	0.75921	2.8618	3.78794	1.16065	0.266698	-1.00309	2.52383	0.0598927	-0.0910149	0.185015	0.153143	3.32092	-5.93967	0.124904	0.16573
591	Stomach			Normal	(raw)	30.0513	23.4599	24.515	18.1848	563.732	224.613	19.1259	1382.17	32.4967	131.469	132.061	5.12439	470.899	6.5463	162.764	1090.69	188.603	165.188	91.5532	2571.21	2276.59	498.929	240.948	97.5736	5.06929	124.375	12.693	9.73635	200.288	215.986	453.457	5855.96	99.3637	543.507	91.4048	1492.17	224.578	270.741	191.007	279.042	1265.64	5.7981	94.1988	255.126
591	Stomach			Tumor	(raw)	122.112	75.1587	37.2988	78.7194	1915.12	758.16	42.8831	1024.14	17.751	187.121	169.982	4.92128	2719.51	304.751	299.037	1415.1	421.063	263.423	231.467	2446.56	2328.65	607.158	1817.8	855.629	16.2196	118.116	10.1721	92.969	262.946	574.85	2468.86	4691.28	759.278	408.595	169.452	1953.25	354.029	318.868	386.104	377.668	3393.96	5.53337	370.347	380.977
591	Stomach			Fold change	FC	3.21606	2.5356	1.20418	3.4261	2.68875	2.67149	1.77457	-1.70519	-2.31307	1.12649	1.01872	-1.31564	4.57079	36.8448	1.4541	1.02687	1.76696	1.26213	2.00098	-1.32786	-1.23524	-1.03827	5.97106	6.94034	2.53234	-1.33045	-1.57661	7.55736	1.03906	2.10647	4.30912	-1.57717	6.04786	-1.68067	1.46726	1.03602	1.24767	-1.07279	1.59986	1.0712	2.1224	-1.32394	3.11166	1.18188
591	Stomach			Fold change (Raw limit)	FC (Nraw>=10 OR Traw>=10)	3.21606	2.5356	1.20418	3.4261	2.68875	2.67149	1.77457	-1.70519	-2.31307	1.12649	1.01872		4.57079	36.8448	1.4541	1.02687	1.76696	1.26213	2.00098	-1.32786	-1.23524	-1.03827	5.97106	6.94034	2.53234	-1.33045	-1.57661	7.55736	1.03906	2.10647	4.30912	-1.57717	6.04786	-1.68067	1.46726	1.03602	1.24767	-1.07279	1.59986	1.0712	2.1224		3.11166	1.18188
592	Large intestine	colon		Normal	(normalized)	0.390678	-3.56259	-2.42557	-0.746743	2.2578	-0.0525246	-3.34346	1.66383	-2.58746	-0.730201	-0.888183	-6.40458	1.25979	-1.9276	-0.423993	2.01588	0.30381	-0.333411	-2.08444	4.01611	2.72402	0.152921	1.06772	-0.266228	-5.18012	-1.65886	-4.11475	-6.23566	-0.567297	0.427017	0.969114	2.85389	-0.800205	0.628278	-1.807	2.65229	0.168072	-0.0314589	-0.376913	0.623754	2.06834	-6.22372	-0.716046	-0.255299
592	Large intestine	colon		Tumor	(normalized)	1.33536	0.613743	-3.96699	-4.11616	1.53406	0.330917	-4.24939	0.826067	-2.73271	-1.61902	0.139232	-6.38902	0.707974	-6.27586	-4.55454	3.57766	-0.277411	-4.16489	0.897274	3.23834	2.89226	1.04753	-0.0336103	-2.41682	-6.37409	-1.50335	-4.31077	-3.82436	-0.781492	-0.488823	1.81673	2.82741	-3.55415	0.0575199	-1.89083	3.15267	-0.0715265	0.0436983	-0.969591	0.707867	3.08992	-6.22145	-1.79793	1.24714
592	Large intestine	colon		Normal	(raw)	505.688	32.646	71.7972	229.871	1844.77	371.934	38.001	1222.19	64.1763	232.522	208.405	4.5531	923.66	101.394	287.503	1559.97	476.138	306.133	90.9493	6240.9	2548.52	428.855	808.524	320.726	10.6391	122.155	22.2646	5.11866	260.318	518.587	755.109	2788.58	221.509	596.221	110.234	2424.91	433.383	377.404	297.04	594.354	1617.74	5.16121	234.815	323.165
592	Large intestine	colon		Tumor	(raw)	1182.43	717.043	29.9645	27.0211	1357.03	589.395	24.6375	830.733	70.4958	152.551	516.064	5.59119	765.441	6.0474	19.9406	5594.65	386.617	26.1237	872.764	4422.1	3478.94	968.561	457.797	87.7514	5.64935	165.286	23.6113	33.0784	272.607	333.918	1650.75	3326.04	39.892	487.647	126.355	4167.15	445.922	482.997	239.284	765.384	3989.77	6.27982	134.76	1112.28
592	Large intestine	colon		Fold change	FC	1.92477	18.0801	-2.91081	-10.3346	-1.65146	1.30445	-1.87375	-1.78727	-1.10592	-1.85166	2.03837	1.01084	-1.46593	-20.3684	-17.5153	2.95218	-1.49612	-14.236	7.89921	-1.71448	1.12369	1.8591	-2.14553	-4.44011	-2.28781	1.11381	-1.14553	5.31954	-1.16006	-1.88667	1.79953	-1.01852	-6.74557	-1.4853	-1.05983	1.41459	-1.18066	1.05348	-1.50804	1.06004	2.03013	1.00157	-2.1168	2.8332
592	Large intestine	colon		Fold change (Raw limit)	FC (Nraw>=10 OR Traw>=10)	1.92477	18.0801	-2.91081	-10.3346	-1.65146	1.30445	-1.87375	-1.78727	-1.10592	-1.85166	2.03837		-1.46593	-20.3684	-17.5153	2.95218	-1.49612	-14.236	7.89921	-1.71448	1.12369	1.8591	-2.14553	-4.44011	-2.28781	1.11381	-1.14553	5.31954	-1.16006	-1.88667	1.79953	-1.01852	-6.74557	-1.4853	-1.05983	1.41459	-1.18066	1.05348	-1.50804	1.06004	2.03013		-2.1168	2.8332
593	Breast			Normal	(normalized)	-1.77189	-4.27794	-3.7814	-2.38962	2.12682	0.82352	-3.62965	2.44737	-3.14092	-0.880651	-1.08607	-7.20823	2.91631	-3.41568	-1.12728	2.27261	-0.026247	1.39206	-0.115197	3.10821	2.52173	0.804385	1.12825	0.00603485	-5.7989	-1.54626	-4.26372	-2.41683	-1.23242	0.169851	3.36419	3.29496	2.67952	0.430074	-1.11023	2.40307	0.121925	-0.0514669	-0.111769	0.334909	3.71088	-6.40744	-0.258738	-0.0930023
593	Breast			Tumor	(normalized)	-1.84873	-4.04184	-1.58951	-3.48417	1.49228	1.04084	-2.78689	0.453968	-3.59224	-0.947412	-0.418922	-6.76618	2.09194	-4.28389	-2.49807	2.63682	-0.109002	3.1404	0.551124	3.26436	2.30774	0.694722	1.08005	-0.0538635	-6.76735	-1.48456	-4.76643	-3.77767	-1.13325	0.268017	0.764136	3.04362	3.15365	0.346755	-1.74644	2.34948	0.167695	0.341496	-0.264064	0.601124	2.58947	-4.24042	-0.101068	0.181298
593	Breast			Normal	(raw)	134.662	23.7054	33.4441	87.758	2008.51	813.841	37.1536	2508.23	52.1346	249.766	216.618	3.10987	3471.63	43.0935	210.519	2222.08	451.579	1206.94	424.578	3965.51	2640.9	803.118	1005.24	461.798	8.26022	157.458	23.9402	86.1185	195.722	517.328	4735.41	4513.53	2946.13	619.584	213.021	2432.38	500.425	443.754	425.588	580.034	6021.73	5.41758	384.368	431.16
593	Breast			Tumor	(raw)	122.008	26.6807	146.023	39.2709	1236.33	904.142	63.6757	601.963	36.4368	227.883	328.703	4.03727	1873.48	22.5596	77.7887	2733.21	407.473	3874.95	643.897	4222.63	2175.76	711.286	929.053	423.348	4.034	157.042	16.1464	32.042	200.341	529.167	746.345	3623.54	3910.71	558.85	130.973	2239.63	493.62	556.817	365.949	666.604	2644.97	23.2497	409.72	498.297
593	Breast			Fold change	FC	-1.05471	1.1778	4.56905	-2.13546	-1.55244	1.16257	1.79348	-3.98175	-1.36729	-1.04736	1.58793	1.35853	-1.77076	-1.82539	-2.58613	1.28717	-1.05904	3.35972	1.58702	1.11431	-1.15989	-1.07898	-1.03397	-1.04239	-1.95674	1.0437	-1.41687	-2.56834	1.07116	1.07041	-6.06309	-1.19031	1.38908	-1.05945	-1.55423	-1.03784	1.03223	1.31309	-1.11134	1.20265	-2.17559	4.49093	1.11548	1.20941
593	Breast			Fold change (Raw limit)	FC (Nraw>=10 OR Traw>=10)	-1.05471	1.1778	4.56905	-2.13546	-1.55244	1.16257	1.79348	-3.98175	-1.36729	-1.04736	1.58793		-1.77076	-1.82539	-2.58613	1.28717	-1.05904	3.35972	1.58702	1.11431	-1.15989	-1.07898	-1.03397	-1.04239		1.0437	-1.41687	-2.56834	1.07116	1.07041	-6.06309	-1.19031	1.38908	-1.05945	-1.55423	-1.03784	1.03223	1.31309	-1.11134	1.20265	-2.17559	4.49093	1.11548	1.20941
594	Lung		adenocarcinoma	Normal	(normalized)	-1.41547	-3.17155	-2.22528	-0.493585	0.986859	0.0701981	-3.11171	1.27415	-3.28862	-1.50673	-0.772504	-6.80961	1.75846	-1.05531	-1.31311	1.78813	0.041625	0.124716	0.988169	3.80194	2.25699	0.466355	1.54241	0.547343	-6.91925	-1.76371	-4.24379	-5.42346	-1.23876	0.771522	2.23953	3.78785	0.515286	0.241139	-1.13353	2.39123	-0.185184	-0.223167	-0.237798	0.0938425	2.46931	-4.74176	-0.115942	0.0379696
594	Lung		adenocarcinoma	Tumor	(normalized)	-2.99229	-4.33595	-1.09021	-3.11174	1.33949	0.981153	-3.41854	2.34758	-2.02256	-2.64166	-1.05504	-7.2175	0.638864	-2.06503	-4.56664	1.6944	-0.419062	-2.8739	0.110156	3.2515	2.55646	0.818938	0.424578	-1.35432	-5.1071	-1.36223	-3.75726	-5.33282	-1.16622	-0.0131187	0.156825	3.68592	-1.29037	1.37618	-0.975332	2.45699	0.00684547	0.0251741	-1.18804	0.0274935	2.19971	-4.33789	-0.381836	-0.0197706
594	Lung		adenocarcinoma	Normal	(raw)	155.973	46.1759	88.9759	295.504	824.559	436.797	48.1317	1006.25	42.577	146.412	243.557	3.70894	1407.65	200.201	167.441	1436.91	428.231	453.618	825.308	5802.9	1988.7	574.823	1211.88	608.015	3.43751	122.523	21.9604	9.69446	176.297	710.23	1964.78	5746.49	594.654	491.742	189.636	2182.62	365.933	356.424	352.828	444.014	2304.01	15.5502	383.924	427.147
594	Lung		adenocarcinoma	Tumor	(raw)	68.298	26.9109	255.266	62.8709	1375.33	1072.84	50.8272	2766.11	133.76	87.088	261.566	3.65171	846.244	129.88	22.9342	1758.91	406.47	74.1393	586.595	5175.79	3197.04	958.745	729.439	212.563	15.7684	211.401	40.1912	13.4847	242.166	538.554	605.881	6994.41	222.197	1410.75	276.423	2984.05	546.058	553.04	238.53	553.93	2496.65	26.8747	417.094	536.076
594	Lung		adenocarcinoma	Fold change	FC	-2.98313	-2.2414	2.19629	-6.13966	1.27689	1.88029	-1.23699	2.10443	2.40503	-2.19608	-1.21633	-1.32674	-2.17286	-2.01351	-9.53698	-1.06712	-1.3762	-7.99232	-1.83784	-1.46453	1.23069	1.27684	-2.1702	-3.73643	3.51166	1.32087	1.40107	1.06484	1.05157	-1.72266	-4.23602	-1.0732	-3.49589	2.19625	1.11589	1.04664	1.14237	1.18784	-1.9322	-1.04706	-1.20548	1.32305	-1.20238	-1.04083
594	Lung		adenocarcinoma	Fold change (Raw limit)	FC (Nraw>=10 OR Traw>=10)	-2.98313	-2.2414	2.19629	-6.13966	1.27689	1.88029	-1.23699	2.10443	2.40503	-2.19608	-1.21633		-2.17286	-2.01351	-9.53698	-1.06712	-1.3762	-7.99232	-1.83784	-1.46453	1.23069	1.27684	-2.1702	-3.73643	3.51166	1.32087	1.40107	1.06484	1.05157	-1.72266	-4.23602	-1.0732	-3.49589	2.19625	1.11589	1.04664	1.14237	1.18784	-1.9322	-1.04706	-1.20548	1.32305	-1.20238	-1.04083
599	Lung		adenocarcinoma	Normal	(normalized)	0.28188	-3.99413	-1.00462	-0.0879984	2.21687	1.33154	-2.76873	1.25452	-2.09269	-1.23259	-1.49047	-7.2141	1.62251	-0.859299	-0.92854	1.86096	0.334077	1.22923	0.770911	3.25277	2.43472	0.498902	2.0127	0.956126	-7.20085	-1.80519	-4.04938	-7.13325	-1.01249	0.756845	2.06495	3.38427	0.724417	0.728283	-1.01078	2.23925	0.0675869	-0.447368	-0.203431	0.519557	3.16053	-7.13332	-0.378626	0.219799
599	Lung		adenocarcinoma	Tumor	(normalized)	-4.88635	-3.46483	-2.51055	-2.57052	0.849989	0.48437	-3.76133	1.68991	-2.38826	-0.880052	-0.672239	-6.66317	0.466251	-3.22138	-3.77793	1.656	-0.70947	-0.69784	0.540587	3.05366	2.49635	0.875882	0.793527	-0.657742	-5.59427	-1.34206	-3.53981	-7.23093	-0.284024	0.751189	0.829466	3.30994	-0.0263824	0.734027	-1.33294	2.72584	-0.368517	-0.235882	-1.05405	0.215708	2.30007	-5.20771	-0.76275	-0.0338993
599	Lung		adenocarcinoma	Normal	(raw)	516.854	26.6784	211.882	399.966	1976.32	1069.91	62.3796	1014.29	99.6668	180.912	151.299	2.86321	1308.99	234.336	223.355	1544.25	535.896	996.666	725.405	4052.23	2298.45	600.756	1715.53	824.776	2.88962	121.646	25.676	3.02825	210.729	718.367	1778.79	4438.96	702.4	704.285	210.978	2007.22	445.512	311.776	369.211	609.418	3801.26	3.0281	326.991	495.085
599	Lung		adenocarcinoma	Tumor	(raw)	15.4065	41.2689	79.963	76.7074	821.322	637.458	33.6022	1470.13	87.0368	247.582	285.942	4.496	629.502	48.8552	33.2179	1435.98	278.657	280.912	662.788	3783.42	2571.09	836.196	789.799	288.829	9.43189	179.739	39.179	3.0333	374.233	766.959	809.721	4518.89	447.404	757.889	180.878	3014.41	352.945	386.931	219.452	529.147	2244.04	12.33	268.554	445.079
599	Lung		adenocarcinoma	Fold change	FC	-35.9577	1.44323	-2.84009	-5.58874	-2.57912	-1.79896	-1.98977	1.35228	-1.22737	1.2768	1.76325	1.46502	-2.22878	-5.1411	-7.20693	-1.15265	-2.06129	-3.80283	-1.1731	-1.14799	1.04365	1.29862	-2.32814	-3.06071	3.0453	1.37853	1.42363	-1.07005	1.65687	-1.00393	-2.3546	-1.05288	-1.68272	1.00399	-1.2502	1.40113	-1.35295	1.15788	-1.80328	-1.23443	-1.81562	3.79896	-1.30507	-1.19226
599	Lung		adenocarcinoma	Fold change (Raw limit)	FC (Nraw>=10 OR Traw>=10)	-35.9577	1.44323	-2.84009	-5.58874	-2.57912	-1.79896	-1.98977	1.35228	-1.22737	1.2768	1.76325		-2.22878	-5.1411	-7.20693	-1.15265	-2.06129	-3.80283	-1.1731	-1.14799	1.04365	1.29862	-2.32814	-3.06071		1.37853	1.42363		1.65687	-1.00393	-2.3546	-1.05288	-1.68272	1.00399	-1.2502	1.40113	-1.35295	1.15788	-1.80328	-1.23443	-1.81562	3.79896	-1.30507	-1.19226
602	Stomach			Normal	(normalized)	-2.7476	-3.19782	-2.89537	-3.71897	1.26018	0.0372229	-4.19243	2.45846	-3.07947	-0.908234	-1.48579	-6.96405	0.685782	-4.76469	-0.419012	2.07031	-0.481882	-1.3154	-2.12873	3.10444	2.78627	0.923815	-0.192759	-1.66282	-6.91539	-1.12048	-4.79048	-5.13264	-0.458141	-0.395192	0.979565	5.06318	-2.64817	0.903148	-1.73601	2.48571	-0.42424	0.346431	-0.626597	0.0914068	2.16299	-6.38916	-1.58123	-0.280128
602	Stomach			Tumor	(normalized)	-1.59786	-2.99702	-1.23234	-3.14139	0.744973	0.627011	-3.83949	1.18774	-2.59564	-1.07396	-2.13564	-6.53793	1.4484	-6.48262	-0.911408	2.12827	-1.08488	-2.49892	1.55728	2.8489	2.48748	1.32027	0.618947	-1.15913	-6.52439	-0.710946	-3.88677	-2.9428	-0.456045	-0.195208	0.245198	4.39852	-1.27255	0.598769	-2.17503	2.50529	-0.113853	-0.323463	-1.48327	-0.341584	1.86477	-3.72087	-1.16719	0.776821
602	Stomach			Normal	(raw)	55.9825	40.9751	50.5322	28.5521	900.559	385.804	20.5643	2066.48	44.4782	200.334	134.244	3.01144	604.786	13.8307	281.207	1579.02	269.215	151.073	85.9705	3233.62	2593.66	713.275	328.954	118.741	3.11474	172.928	13.5857	10.7172	273.682	285.888	741.377	12569.8	59.9769	703.13	112.868	2105.88	280.19	478.021	243.521	400.569	1683.78	4.48573	125.65	309.624
602	Stomach			Tumor	(raw)	122.732	46.5339	158.121	42.1027	622.616	573.734	25.9513	846.265	61.4605	176.468	84.5413	3.99804	1013.85	4.15431	197.515	1624.18	175.138	65.722	1093.32	2676.48	2083.38	927.687	570.535	166.352	4.03575	226.958	25.1146	48.3158	270.818	324.487	440.325	7835.16	153.774	562.611	82.2645	2109.26	343.311	296.885	132.877	293.18	1353.05	28.1752	165.425	636.513
602	Stomach			Fold change	FC	2.21873	1.14934	3.16679	1.49235	-1.4292	1.50503	1.27716	-2.41282	1.39846	-1.12173	-1.56901	1.34361	1.69657	-3.28962	-1.40678	1.04099	-1.51887	-2.27131	12.8706	-1.19378	-1.23011	1.31627	1.75529	1.41784	1.3113	1.32825	1.87087	4.56256	1.00145	1.14869	-1.66367	-1.58519	2.59478	-1.23489	-1.35568	1.01367	1.24004	-1.59096	-1.81086	-1.35003	-1.22962	6.35673	1.33241	2.08053
602	Stomach			Fold change (Raw limit)	FC (Nraw>=10 OR Traw>=10)	2.21873	1.14934	3.16679	1.49235	-1.4292	1.50503	1.27716	-2.41282	1.39846	-1.12173	-1.56901		1.69657	-3.28962	-1.40678	1.04099	-1.51887	-2.27131	12.8706	-1.19378	-1.23011	1.31627	1.75529	1.41784		1.32825	1.87087	4.56256	1.00145	1.14869	-1.66367	-1.58519	2.59478	-1.23489	-1.35568	1.01367	1.24004	-1.59096	-1.81086	-1.35003	-1.22962	6.35673	1.33241	2.08053
603	Lung			Normal	(normalized)	-1.45292	-3.75864	-2.1107	-2.28706	2.25789	2.26464	-2.92218	1.33425	-1.97321	-1.09651	-1.89017	-7.02606	1.46766	-2.73052	-0.415128	1.74377	0.0749588	-0.122616	-0.506862	2.9972	2.3729	0.464251	1.62156	0.285997	-7.01665	-1.63257	-4.16101	-6.83694	-1.40419	0.231394	1.02233	4.40745	-0.13274	0.37022	-1.22659	2.69719	-0.419388	-0.56855	-0.496613	0.053257	3.78883	-5.19072	-0.592808	0.191163
603	Lung			Tumor	(normalized)	-5.02367	0.906466	-2.43346	-4.02814	1.25717	0.794941	-3.67488	-0.123614	-2.51821	-0.200445	-1.07749	-6.72652	-0.240885	-4.7225	-0.971983	3.00121	-2.30494	-2.70213	-2.76745	2.92289	2.35573	1.53196	3.33635	1.72878	-6.72039	-0.0173302	-4.33088	-6.53319	0.0391235	-0.747463	1.8143	1.48539	-4.64828	-0.181509	-0.312241	2.44876	-0.100128	-0.0135126	-1.6183	-0.488504	0.088376	-6.52799	-1.4172	1.62492
603	Lung			Normal	(raw)	189.839	38.3968	120.33	106.484	2485.71	2497.38	68.5636	1310.41	132.361	243.038	140.204	3.98753	1437.37	78.3052	389.755	1740.54	547.423	477.361	365.744	4149.58	2691.98	716.987	1599.18	633.654	4.01362	167.613	29.0516	4.54605	196.361	610.119	1055.63	11028.9	474.023	671.747	222.085	3370.5	388.606	350.435	368.352	539.25	7183.08	14.2297	344.592	593.34
603	Lung			Tumor	(raw)	12.042	734.259	72.5155	24.0096	936.312	679.637	30.6709	359.554	68.3786	340.907	185.618	3.69907	331.484	14.8375	199.701	3136.39	79.2719	60.1942	57.5295	2970.67	2005.03	1132.77	3956.54	1298.34	3.71482	387.043	19.4648	4.2295	402.488	233.328	1377.63	1096.79	15.6208	345.411	315.487	2138.59	365.455	388.068	127.591	279.204	416.466	4.24477	146.675	1208.16
603	Lung			Fold change	FC	-11.8824	25.3709	-1.25072	-3.34285	-2.00101	-2.76965	-1.68494	-2.74702	-1.45901	1.86099	1.75647	1.23075	-3.26831	-3.97784	-1.47106	2.39072	-5.20501	-5.97737	-4.79187	-1.05285	-1.01197	2.09611	3.28247	2.71844	1.22796	3.06362	-1.12496	1.23435	2.71945	-1.9709	1.73143	-7.57929	-22.8725	-1.46584	1.88471	-1.18792	1.24769	1.46921	-2.17601	-1.45575	-13.0002	-2.52673	-1.77079	2.70149
603	Lung			Fold change (Raw limit)	FC (Nraw>=10 OR Traw>=10)	-11.8824	25.3709	-1.25072	-3.34285	-2.00101	-2.76965	-1.68494	-2.74702	-1.45901	1.86099	1.75647		-3.26831	-3.97784	-1.47106	2.39072	-5.20501	-5.97737	-4.79187	-1.05285	-1.01197	2.09611	3.28247	2.71844		3.06362	-1.12496		2.71945	-1.9709	1.73143	-7.57929	-22.8725	-1.46584	1.88471	-1.18792	1.24769	1.46921	-2.17601	-1.45575	-13.0002	-2.52673	-1.77079	2.70149
605	Breast			Normal	(normalized)	-2.51999	-3.63766	-4.7973	-3.05399	2.37018	1.11284	-4.05114	3.28203	-3.0385	-0.847186	-1.66796	-6.75053	2.78093	-3.18276	-0.657047	2.05686	0.342475	1.30675	-0.553127	3.21185	2.48716	0.872137	1.44839	0.414767	-6.73943	-1.57199	-4.30508	-2.41218	-0.671756	0.856528	3.41947	3.30198	2.72985	0.282206	-0.827466	2.5796	0.0720167	-0.857269	-0.329856	0.469965	4.04652	-3.78817	0.0225048	0.153607
605	Breast			Tumor	(normalized)	-3.91172	-3.67495	-5.19528	-4.41014	1.33626	0.786212	-3.93142	1.69941	-3.47134	-1.93531	-1.08184	-7.06288	1.21641	-7.01467	-3.21911	2.45211	-0.766768	3.56528	1.64863	4.0752	2.91458	1.31815	0.649936	-0.945869	-7.05455	-1.12199	-4.15401	-3.58351	-1.04835	-0.0401592	0.0568266	3.01409	4.03566	0.381448	-1.90878	2.37822	0.724519	-0.428303	-1.70221	0.1987	2.28668	-6.86372	-0.82933	-0.0336332
605	Breast			Normal	(raw)	81.8065	37.6996	16.8752	56.4988	2425.92	1014.8	28.3053	4564.27	57.1087	260.827	147.664	4.35782	3224.96	51.6743	297.571	1952.34	594.944	1160.79	319.796	4347.55	2630.82	858.856	1280.53	625.516	4.39147	157.821	23.7368	88.1541	294.552	849.614	5020.46	4627.8	3112.78	570.602	264.417	2804.91	493.242	259.01	373.323	649.912	7753.65	33.9647	476.602	521.941
605	Breast			Tumor	(raw)	33.9834	40.0443	13.9597	24.0561	1291.41	882.032	33.5225	1661.06	46.1141	133.728	241.627	3.82537	1188.46	3.95535	54.924	2798.78	300.601	6054.34	1603.61	8621.19	3856.44	1275.3	802.53	265.507	3.8475	234.995	28.7295	42.6647	247.301	497.418	532.007	4131.83	8388.13	666.251	136.211	2659.06	845.109	380.083	157.179	586.983	2495.57	4.39161	287.844	499.673
605	Breast			Fold change	FC	-2.62392	-1.02618	-1.31766	-2.56002	-2.04758	-1.25408	1.08652	-2.99513	-1.34989	-2.12598	1.50121	-1.24173	-2.95779	-14.2403	-5.90552	1.31517	-2.15732	4.78503	4.60039	1.81925	1.34483	1.36227	-1.73923	-2.56798	-1.24412	1.36604	1.11039	-2.25219	-1.29827	-1.86179	-10.2862	-1.22085	2.47222	1.07121	-2.11596	-1.1498	1.57189	1.34627	-2.58892	-1.20687	-3.38662	-8.43013	-1.8048	-1.13858
605	Breast			Fold change (Raw limit)	FC (Nraw>=10 OR Traw>=10)	-2.62392	-1.02618	-1.31766	-2.56002	-2.04758	-1.25408	1.08652	-2.99513	-1.34989	-2.12598	1.50121		-2.95779	-14.2403	-5.90552	1.31517	-2.15732	4.78503	4.60039	1.81925	1.34483	1.36227	-1.73923	-2.56798		1.36604	1.11039	-2.25219	-1.29827	-1.86179	-10.2862	-1.22085	2.47222	1.07121	-2.11596	-1.1498	1.57189	1.34627	-2.58892	-1.20687	-3.38662	-8.43013	-1.8048	-1.13858
606	Large intestine	cecum		Normal	(normalized)	-2.61069	-4.6761	-2.80963	-3.50781	2.76437	0.312328	-3.73293	1.92532	-4.07657	-0.902701	-0.181657	-6.31365	3.29033	0.474003	-0.202108	2.31617	1.0129	1.1229	0.0437107	3.10982	2.79198	0.610158	3.07012	1.5322	-2.56514	-1.31509	-4.21308	-5.60254	0.430726	1.29155	1.37455	3.20477	1.23913	0.362726	-1.03659	2.5119	0.408059	-0.621599	0.162121	0.61335	2.96389	-6.17305	-0.256883	0.783557
606	Large intestine	cecum		Tumor	(normalized)	-3.36394	-5.24031	-3.60888	-4.13993	1.14008	-0.336662	-4.71716	1.99346	-2.3378	-1.6636	-1.01019	-6.08491	-2.12205	-5.99476	-0.613996	2.64131	-1.03312	-5.30313	0.13029	3.65996	2.64954	0.851983	-3.47927	-4.44251	-6.06415	-1.33617	-3.23887	-0.515535	-0.174422	-0.0648241	1.3405	2.81737	-6.00884	0.884425	-2.26853	2.74052	-0.115542	-0.911122	-0.30934	0.586104	1.64017	-5.03487	-1.16476	-0.10723
606	Large intestine	cecum		Normal	(raw)	72.5118	17.3244	63.1713	38.9357	3009.27	549.951	33.3103	1682.22	26.2503	236.899	390.498	5.56807	4333.04	615.166	385.002	2205.66	893.753	964.564	456.522	3823.42	3067.42	676.051	3719.66	1280.98	74.8375	178.001	23.8803	9.11529	596.987	1084.18	1148.38	4083.52	1045.49	569.501	215.903	2526.15	587.681	287.861	495.572	677.548	3455.59	6.13804	370.659	762.391
606	Large intestine	cecum		Tumor	(raw)	36.949	10.0637	31.1793	21.5778	838.393	301.234	14.4625	1514.75	75.2493	120.076	188.866	5.60413	87.3871	5.96551	248.553	2373.35	185.887	9.63491	416.361	4808.47	2386.94	686.628	34.1102	17.4953	5.68535	150.669	40.295	266.108	337.088	363.693	963.341	2681.41	5.90757	702.244	78.9503	2542.31	351.13	202.29	306.993	571.063	1185.74	11.6039	169.677	353.159
606	Large intestine	cecum		Fold change	FC	-1.68559	-1.47858	-1.7402	-1.54984	-3.08291	-1.56807	-1.97825	1.04836	3.33751	-1.69455	-1.77587	1.17181	-42.5884	-88.5708	-1.33042	1.25279	-4.12965	-85.9863	1.06185	1.46423	-1.10377	1.18249	-93.6624	-62.8879	-11.306	-1.01472	1.96456	33.9892	-1.52114	-2.56041	-1.02389	-1.30803	-152.005	1.43564	-2.34883	1.17172	-1.43754	-1.22224	-1.38651	-1.01906	-2.5031	2.20104	-1.87628	-1.85419
606	Large intestine	cecum		Fold change (Raw limit)	FC (Nraw>=10 OR Traw>=10)	-1.68559	-1.47858	-1.7402	-1.54984	-3.08291	-1.56807	-1.97825	1.04836	3.33751	-1.69455	-1.77587		-42.5884	-88.5708	-1.33042	1.25279	-4.12965	-85.9863	1.06185	1.46423	-1.10377	1.18249	-93.6624	-62.8879	-11.306	-1.01472	1.96456	33.9892	-1.52114	-2.56041	-1.02389	-1.30803	-152.005	1.43564	-2.34883	1.17172	-1.43754	-1.22224	-1.38651	-1.01906	-2.5031	2.20104	-1.87628	-1.85419
607	EGJ	esophagogastric junction		Normal	(normalized)	-3.868	-3.4497	-4.00317	-3.14772	1.12556	-0.458477	-6.00035	2.29306	-2.40656	-0.992464	-0.67867	-5.98763	0.919216	-4.07943	-0.545885	2.01802	-0.939042	-0.120343	-0.661378	3.43167	2.89669	0.858047	-0.308007	-1.25895	-5.97667	-1.48683	-3.59802	-3.71497	-0.132414	-0.587633	1.29983	2.48208	-0.500681	1.11982	-1.79716	2.59669	-0.185977	-0.48831	-0.765594	0.361444	1.62478	-5.89293	-1.363	-0.0427937
607	EGJ	esophagogastric junction		Tumor	(normalized)	-2.02139	0.00832558	-2.0365	-3.83153	1.20617	0.146382	-4.41559	1.70926	-2.74684	-1.61282	-1.52012	-6.6959	1.45776	-6.64342	-1.87077	2.27668	-0.921452	-3.53093	0.722638	1.54009	2.24962	1.02439	0.533877	-1.2322	-6.68422	0.0672264	-3.79961	-2.77457	-0.962093	-0.0911503	1.22864	3.84998	-1.97037	0.0441475	-1.74477	2.88979	-1.00651	0.634503	-0.922296	-0.0839834	1.73414	-3.32223	-1.63045	1.10939
607	EGJ	esophagogastric junction		Normal	(raw)	14.7808	19.7525	13.4589	24.3514	470.879	157.061	3.37131	1057.7	40.7038	108.473	134.829	3.40116	408.127	12.7659	147.828	874.116	112.565	198.544	136.455	2328.73	1607.21	391.184	174.327	90.1783	3.42709	77.0023	17.8227	16.4349	196.889	143.611	531.337	1205.77	152.533	469.012	62.0991	1305.47	189.714	153.846	126.945	277.261	665.566	3.63191	83.9034	209.508
607	EGJ	esophagogastric junction		Tumor	(raw)	95.8464	391.365	94.8484	27.332	897.782	430.667	18.2328	1272.37	57.9687	127.224	135.667	3.75326	1068.83	3.89231	106.394	1885.49	205.443	33.6636	642.114	1131.59	1850.46	791.493	563.364	165.633	3.78378	407.674	27.9434	56.8651	199.736	365.29	911.874	5610.93	99.2968	401.205	116.104	2883.96	193.681	604.061	205.323	367.109	1294.51	38.9032	125.678	839.532
607	EGJ	esophagogastric junction		Fold change	FC	3.59653	10.9892	3.90865	-1.60637	1.05747	1.52083	2.99958	-1.4988	-1.266	-1.53726	-1.79185	-1.63385	1.45251	-5.91339	-2.50514	1.19636	1.01227	-10.6338	2.60994	-3.71041	-1.56598	1.12221	1.79239	1.01871	-1.63303	2.93641	-1.14997	1.91905	-1.77729	1.41077	-1.05058	2.58095	-2.76962	-2.10771	1.03698	1.22527	-1.76606	2.17771	-1.11474	-1.36172	1.07875	5.94096	-1.20368	2.22251
607	EGJ	esophagogastric junction		Fold change (Raw limit)	FC (Nraw>=10 OR Traw>=10)	3.59653	10.9892	3.90865	-1.60637	1.05747	1.52083	2.99958	-1.4988	-1.266	-1.53726	-1.79185		1.45251	-5.91339	-2.50514	1.19636	1.01227	-10.6338	2.60994	-3.71041	-1.56598	1.12221	1.79239	1.01871		2.93641	-1.14997	1.91905	-1.77729	1.41077	-1.05058	2.58095	-2.76962	-2.10771	1.03698	1.22527	-1.76606	2.17771	-1.11474	-1.36172	1.07875	5.94096	-1.20368	2.22251
608	Lung		squamous cell carcinoma	Normal	(normalized)	-1.39046	-4.16589	-1.15923	-0.784334	2.07028	1.55998	-2.34357	0.777701	-2.24936	-1.36093	-2.05624	-4.2213	1.71941	-2.03909	-1.69764	1.6684	-0.586001	0.768515	0.413231	2.86383	2.44545	1.09691	1.43266	1.10523	-6.20351	-1.45016	-4.27037	-6.13759	-1.38014	0.869635	1.51821	3.90597	0.211104	0.885841	-1.30451	2.55008	0.072114	-0.860918	-0.0863228	0.200713	2.8711	-3.6619	-0.644664	0.607017
608	Lung		squamous cell carcinoma	Tumor	(normalized)	-5.61838	-3.82265	-2.04031	-4.4671	1.34877	1.65401	-3.4086	0.422665	-2.54691	-0.573189	-1.09098	-6.51636	0.650906	-4.19579	-0.547932	2.91489	-1.81067	-6.40314	0.772782	2.94623	2.22801	0.820785	2.52675	1.18056	-6.49691	-0.397971	-4.89463	-5.79209	-0.272542	0.266892	0.0417109	2.57107	-2.50854	0.623793	-0.118846	2.45181	0.445492	-1.54199	-1.41968	0.525754	1.66751	-4.64116	-1.01837	0.727738
608	Lung		squamous cell carcinoma	Normal	(raw)	122.275	17.8589	143.532	186.124	1346.25	945.176	63.1578	549.569	67.4195	124.804	77.0761	17.186	1055.61	77.9978	98.8254	1018.94	213.554	546.081	426.88	2333.51	1746.08	685.669	865.332	689.635	4.3498	117.319	16.6113	4.55314	123.154	585.729	918.2	4805.35	371.073	592.346	129.782	1877.42	336.992	176.502	301.943	368.41	2345.3	25.3261	205.044	488.249
608	Lung		squamous cell carcinoma	Tumor	(raw)	7.6779	26.657	91.6957	17.0535	960.647	1187	35.5185	505.567	64.5427	253.511	177.063	4.12024	592.224	20.5819	257.988	2844.55	107.517	4.45663	644.429	2907.02	1767.02	666.231	2173.56	854.925	4.17618	286.248	12.6798	6.80692	312.249	453.823	388.24	2241.37	66.2825	581.198	347.351	2063.54	513.63	129.527	140.987	543.015	1198.16	15.1153	186.202	624.619
608	Lung		squamous cell carcinoma	Fold change	FC	-18.7383	1.2686	-1.84176	-12.8417	-1.6489	1.06734	-2.09221	-1.27902	-1.22906	1.72638	1.95242	-4.90777	-2.09725	-4.45892	2.2187	2.37264	-2.33702	-144.173	1.28303	1.05878	-1.16267	-1.21094	2.13479	1.0536	-1.22553	2.07368	-1.54142	1.27059	2.15486	-1.5186	-2.78273	-2.52258	-6.5871	-1.19918	2.27468	-1.07049	1.29538	-1.60333	-2.51988	1.2527	-2.30313	-1.97146	-1.29568	1.08728
608	Lung		squamous cell carcinoma	Fold change (Raw limit)	FC (Nraw>=10 OR Traw>=10)	-18.7383	1.2686	-1.84176	-12.8417	-1.6489	1.06734	-2.09221	-1.27902	-1.22906	1.72638	1.95242	-4.90777	-2.09725	-4.45892	2.2187	2.37264	-2.33702	-144.173	1.28303	1.05878	-1.16267	-1.21094	2.13479	1.0536		2.07368	-1.54142		2.15486	-1.5186	-2.78273	-2.52258	-6.5871	-1.19918	2.27468	-1.07049	1.29538	-1.60333	-2.51988	1.2527	-2.30313	-1.97146	-1.29568	1.08728
609	Large intestine	colon		Normal	(normalized)	1.26601	-3.87048	-1.79263	-1.45511	1.75952	0.0448809	-4.12998	1.35792	-1.94133	-0.493654	-1.15451	-6.16161	0.505294	-3.48799	0.0898676	2.17686	0.0808239	-1.7116	-2.91127	4.28073	2.39606	0.307302	-0.316816	-1.31148	-6.15532	-1.6352	-4.02282	-5.76636	-0.639137	0.560814	0.736868	2.85686	-2.2795	0.9533	-1.91414	2.73745	0.387636	-0.402762	-0.356207	0.435759	1.74768	-5.71667	-0.233202	-0.512475
609	Large intestine	colon		Tumor	(normalized)	-3.27575	-0.800262	-2.71299	-5.9027	1.51459	-0.00739956	-4.41964	1.66812	-1.91201	-1.294	-1.86971	-5.93096	0.402551	-5.96397	-2.02161	2.35131	-0.74135	-2.58115	0.160774	3.13191	2.74406	1.33375	-0.0897913	-1.71375	-5.92948	-1.25041	-4.5307	-3.55092	-0.394217	-0.288078	-0.390339	4.1924	-3.52049	0.51826	-1.75902	2.62026	0.198463	-0.375825	-0.768216	0.187767	2.2425	-5.89316	-1.18633	0.302813
609	Large intestine	colon		Normal	(raw)	707.047	20.1006	84.8605	107.228	995.425	303.285	16.7916	753.555	76.5492	208.802	132.068	4.10687	417.3	26.2029	312.891	1329.36	310.936	89.7629	39.0807	5714.39	1547.48	363.787	236.031	118.453	4.12482	94.6447	18.0863	5.40122	188.773	433.673	489.959	2129.81	60.554	569.262	78.0055	1960.62	384.619	222.381	229.674	397.664	987.289	5.59049	250.115	206.096
609	Large intestine	colon		Tumor	(raw)	39.785	221.267	58.7664	6.44067	1100.92	383.347	18.0043	1224.54	102.387	157.14	105.434	6.31569	509.33	6.17286	94.8972	1966.23	230.489	64.3898	430.742	3377.68	2581.46	971.219	362.067	117.471	6.32221	161.96	16.6702	32.8766	293.189	315.572	293.979	7044.61	33.5772	551.863	113.842	2369.17	442.143	296.951	226.237	438.877	1823.39	6.48337	169.316	475.308
609	Large intestine	colon		Fold change	FC	-23.2921	8.39902	-1.89259	-21.8201	-1.18503	-1.0369	-1.22235	1.23988	1.02053	-1.74152	-1.64172	1.17336	-1.07381	-5.56343	-4.32134	1.12853	-1.76807	-1.82708	8.40961	-2.21733	1.2728	2.037	1.17042	-1.32158	1.16946	1.30567	-1.42196	4.64425	1.18503	-1.80112	-2.18435	2.52369	-2.36362	-1.35195	1.11352	-1.08462	-1.14011	1.01885	-1.33054	-1.18755	1.40914	-1.13013	-1.93607	1.75965
609	Large intestine	colon		Fold change (Raw limit)	FC (Nraw>=10 OR Traw>=10)	-23.2921	8.39902	-1.89259	-21.8201	-1.18503	-1.0369	-1.22235	1.23988	1.02053	-1.74152	-1.64172		-1.07381	-5.56343	-4.32134	1.12853	-1.76807	-1.82708	8.40961	-2.21733	1.2728	2.037	1.17042	-1.32158		1.30567	-1.42196	4.64425	1.18503	-1.80112	-2.18435	2.52369	-2.36362	-1.35195	1.11352	-1.08462	-1.14011	1.01885	-1.33054	-1.18755	1.40914		-1.93607	1.75965
610	Head&neck		squamous cell carcinoma	Normal	(normalized)	-1.60935	-3.65517	-3.17107	-1.75002	1.32366	0.248519	-2.56131	0.933836	-3.47717	-1.02194	-1.54165	-2.56631	2.41358	-1.86829	-1.4368	1.59501	-0.286884	-0.140196	-1.57641	3.08663	2.34082	1.52291	1.31534	0.761622	-5.71523	-1.64433	-4.80409	-1.66563	-1.19035	0.511878	1.59226	3.44074	1.14037	0.703558	-1.31494	2.6293	-0.285083	-0.662268	-0.218235	-0.308512	2.34497	-5.61995	-0.719879	-0.098598
610	Head&neck		squamous cell carcinoma	Tumor	(normalized)	-5.08603	-4.82369	-2.33822	-4.94634	0.425869	-0.20714	-4.06153	0.421791	-2.33934	-1.31948	-1.46692	-6.27548	-0.110559	-6.23238	-0.322763	2.69842	-0.782566	-4.52448	1.92069	2.3085	2.3989	1.00089	0.534078	-1.21147	-6.25925	-0.0405951	1.02064	-2.7844	1.30213	0.936249	2.48644	5.2162	-2.75013	0.886816	-1.42574	2.17615	-0.176611	-0.226723	-0.960311	0.586358	2.53361	-6.18534	-0.940568	1.6076
610	Head&neck		squamous cell carcinoma	Normal	(raw)	76.4476	18.5145	25.8964	69.3457	583.831	277.101	39.5179	445.594	20.9456	114.866	80.1205	39.3812	1242.75	63.8876	86.1603	704.648	191.19	211.653	78.2134	1981.51	1181.63	670.299	580.475	395.456	4.43989	74.6163	8.34933	73.5226	102.211	332.596	703.307	2532.75	514.175	379.856	93.7544	1443.2	191.429	147.389	200.508	188.345	1185.04	4.743	141.619	217.844
610	Head&neck		squamous cell carcinoma	Tumor	(raw)	10.9403	13.122	73.4857	12.0526	499.202	321.901	22.2554	497.793	73.4287	148.893	134.428	4.797	344.188	4.94248	297.109	2412.02	216.024	16.1463	1406.9	1840.8	1959.83	743.662	538.085	160.468	4.85128	361.291	753.913	53.9375	916.339	711.076	2082.42	13813.7	55.2337	687.125	138.32	1679.43	328.785	317.561	190.983	557.941	2151.64	5.10628	193.615	1132.43
610	Head&neck		squamous cell carcinoma	Fold change	FC	-11.1323	-2.24782	1.7812	-9.1662	-1.86321	-1.37141	-2.82885	-1.42607	2.2005	-1.22904	1.05316	-13.0789	-5.75228	-20.5931	2.1645	2.14862	-1.40999	-20.8834	11.2909	-1.71491	1.04108	-1.43596	-1.71863	-3.92609	-1.45803	3.03929	56.6785	-2.1716	5.62742	1.34199	1.85855	3.42348	-14.8305	1.13544	-1.07983	-1.36903	1.07809	1.35242	-1.67258	1.85944	1.13969	-1.47979	-1.16529	3.263
610	Head&neck		squamous cell carcinoma	Fold change (Raw limit)	FC (Nraw>=10 OR Traw>=10)	-11.1323	-2.24782	1.7812	-9.1662	-1.86321	-1.37141	-2.82885	-1.42607	2.2005	-1.22904	1.05316	-13.0789	-5.75228	-20.5931	2.1645	2.14862	-1.40999	-20.8834	11.2909	-1.71491	1.04108	-1.43596	-1.71863	-3.92609		3.03929	56.6785	-2.1716	5.62742	1.34199	1.85855	3.42348	-14.8305	1.13544	-1.07983	-1.36903	1.07809	1.35242	-1.67258	1.85944	1.13969		-1.16529	3.263
611	Stomach			Normal	(normalized)	-2.58137	-3.36134	-2.93947	-3.61671	1.69041	0.585179	-3.99281	2.3217	-3.08924	-1.13814	-1.40654	-7.08386	0.670539	-4.54247	-0.734811	1.9162	-0.621061	-1.00507	-1.65689	2.84149	2.89264	0.474785	-0.338937	-1.35813	-6.02989	-1.38639	-4.10757	-3.92298	-0.496178	-0.0958643	1.06499	3.65935	-1.57935	0.984819	-1.61131	2.63013	-0.590694	0.0484867	-0.723787	0.0570421	2.80141	-6.0523	-1.33028	-0.00142479
611	Stomach			Tumor	(normalized)	-0.41493	-4.06792	-3.71839	-2.72894	1.85977	0.322603	-4.46526	0.872579	-2.88713	-0.685409	-1.34204	-6.20159	2.23003	-3.16055	-2.26916	2.37486	-0.209276	-0.619109	0.738904	4.20823	2.62367	0.0990009	1.94867	-0.00217056	-7.4181	-1.73923	-4.25392	-3.58117	-0.738421	-0.104462	1.35354	3.39859	-0.4082	0.8476	-1.2602	2.56465	-0.222413	0.303198	-0.410837	0.0712166	2.89744	-6.44944	-0.907052	0.643086
611	Stomach			Normal	(raw)	56.2323	32.7485	43.8719	27.4357	1086.22	504.907	21.1397	1682.5	39.5458	152.912	126.954	2.48086	535.682	14.4423	202.234	1270.25	218.825	167.687	106.729	2412.28	2499.34	467.713	266.088	131.286	5.15083	128.739	19.5233	22.1881	238.611	314.917	704.124	4252.34	112.622	666.062	110.154	2083.54	223.48	348.057	203.785	350.127	2346.2	5.07144	133.845	336.222
611	Stomach			Tumor	(raw)	355.706	28.2769	36.0288	71.5326	1721.25	593.077	21.4694	868.301	64.1038	294.896	187.07	6.44367	2224.86	53.0367	98.3812	2459.82	410.203	308.764	791.462	8766.01	2922.82	507.925	1830.65	473.527	2.77286	142.048	24.8566	39.624	284.257	441.115	1211.86	5001.22	357.369	853.396	197.988	2805.65	406.485	585.153	356.717	498.237	3533.57	5.42652	252.899	740.604
611	Stomach			Fold change	FC	4.48914	-1.63194	-1.71585	1.85031	1.12456	-1.19962	-1.38746	-2.73042	1.15038	1.36863	1.04572	1.84327	2.9475	2.60614	-2.89658	1.37427	1.33033	1.30673	5.26267	2.57888	-1.20494	-1.29754	4.88245	2.55966	-2.61754	-1.27708	-1.10676	1.26734	-1.18283	-1.00598	1.22141	-1.19811	2.25192	-1.09978	1.27554	-1.04643	1.29081	1.1931	1.24225	1.00987	1.06882	-1.3169	1.34092	1.56321
611	Stomach			Fold change (Raw limit)	FC (Nraw>=10 OR Traw>=10)	4.48914	-1.63194	-1.71585	1.85031	1.12456	-1.19962	-1.38746	-2.73042	1.15038	1.36863	1.04572		2.9475	2.60614	-2.89658	1.37427	1.33033	1.30673	5.26267	2.57888	-1.20494	-1.29754	4.88245	2.55966		-1.27708	-1.10676	1.26734	-1.18283	-1.00598	1.22141	-1.19811	2.25192	-1.09978	1.27554	-1.04643	1.29081	1.1931	1.24225	1.00987	1.06882		1.34092	1.56321
613	Large intestine	colon		Normal	(normalized)	-2.10504	-4.8419	-2.88956	-2.61913	2.98567	0.26401	-3.40458	2.02941	-3.91676	-0.893987	-0.181065	-6.13406	2.6337	0.535532	0.00628758	2.28925	0.952841	1.3417	-0.223927	2.7954	3.34858	0.463882	2.93375	1.60757	-1.58284	-1.11929	-5.04409	-4.47168	0.256125	1.18499	2.2408	3.1021	1.14887	0.301338	-0.984312	2.36199	0.343636	-0.378772	0.382405	0.531879	3.44722	-5.94218	-0.118832	0.653945
613	Large intestine	colon		Tumor	(normalized)	-1.58664	-0.916597	-1.8277	-3.83367	1.40287	0.479659	-3.77373	1.19336	-1.97081	-0.957795	-0.235735	-7.19854	0.783407	-7.20128	-1.23182	2.97002	-1.16539	-2.18409	-0.320599	2.79706	2.0396	1.0816	-0.352837	-1.84719	-7.1493	-1.34913	-3.44559	-3.77494	-0.443388	-1.03545	4.97136	3.57189	-2.94486	0.342175	-2.26096	3.05448	-0.508436	-0.125013	-0.101747	0.235579	2.71703	-2.0623	-1.21191	0.542742
613	Large intestine	colon		Normal	(raw)	87.7461	13.1629	50.9406	61.443	2990.09	453.297	35.6474	1541.07	24.9947	203.138	332.968	5.37492	2342.77	547.166	379.141	1845.19	730.704	956.755	323.221	2620.65	3845.29	520.655	2884.39	1150.36	126.016	173.767	11.4416	17.0137	450.826	858.275	1784.25	3241.4	837.053	465.179	190.81	1940.61	479.019	290.326	492.066	545.782	4117.42	6.13952	347.645	593.971
613	Large intestine	colon		Tumor	(raw)	133.898	213.047	113.294	28.2066	1063.42	560.779	29.4031	919.679	102.595	207.05	341.536	2.73793	692.196	2.73274	171.232	3151.11	179.3	88.4957	322.025	2795.11	1653.41	851.124	314.909	111.774	2.833	157.859	36.9126	29.3785	295.751	196.199	12616.2	4782.39	52.2286	509.805	83.9043	3341.11	282.713	368.78	374.775	473.496	2644.28	96.2911	173.612	585.843
613	Large intestine	colon		Fold change	FC	1.43237	15.1927	2.08762	-2.32067	-2.9955	1.16123	-1.29159	-1.78516	3.85291	-1.04522	-1.03862	-2.09142	-3.60573	-213.31	-2.35889	1.60299	-4.34162	-11.5178	-1.0693	1.00115	-2.47766	1.53444	-9.75799	-10.9644	-47.3882	-1.17271	3.02828	1.62084	-1.62396	-4.66037	6.63713	1.38491	-17.074	1.02871	-2.42275	1.61607	-1.80509	1.19231	-1.39876	-1.22799	-1.65886	14.7218	-2.13328	-1.08013
613	Large intestine	colon		Fold change (Raw limit)	FC (Nraw>=10 OR Traw>=10)	1.43237	15.1927	2.08762	-2.32067	-2.9955	1.16123	-1.29159	-1.78516	3.85291	-1.04522	-1.03862		-3.60573	-213.31	-2.35889	1.60299	-4.34162	-11.5178	-1.0693	1.00115	-2.47766	1.53444	-9.75799	-10.9644	-47.3882	-1.17271	3.02828	1.62084	-1.62396	-4.66037	6.63713	1.38491	-17.074	1.02871	-2.42275	1.61607	-1.80509	1.19231	-1.39876	-1.22799	-1.65886	14.7218	-2.13328	-1.08013
614	Large intestine	rectum		Normal	(normalized)	-1.66316	-3.8895	-2.92471	-2.39573	3.07373	0.739625	-3.19188	2.11207	-3.5961	-1.14447	-0.878775	-6.50898	2.41107	0.343789	0.468996	2.17499	0.553254	0.505986	-0.357873	2.77283	3.27201	0.647036	2.99255	1.37447	-2.55347	-1.52275	-4.17725	-6.41331	0.138956	1.23613	2.65697	3.10161	1.68178	0.144313	-0.938878	2.61439	0.284092	-0.217111	0.387736	0.512125	3.4758	-6.40775	0.0282774	0.641752
614	Large intestine	rectum		Tumor	(normalized)	-1.89456	-2.82641	-1.92363	-4.33002	1.9654	0.417407	-3.49128	1.66226	-2.33548	-2.28401	-1.66486	-6.39956	1.99557	-3.8606	-0.475484	2.01179	-0.542823	-0.307568	-1.16603	3.17123	2.6391	0.631245	1.05807	-0.588163	-6.34646	-1.49035	-4.27995	-1.54499	-0.793864	-0.160657	2.44192	3.28711	-2.6051	0.649266	-1.32232	2.77482	-0.471086	-0.0673475	-0.869971	0.0957308	2.83936	-4.37827	-1.19735	0.0196314
614	Large intestine	rectum		Normal	(raw)	116.901	24.9818	48.759	70.3548	3117.2	618.199	40.5162	1600.58	30.6158	167.479	201.345	4.06519	1969.18	469.862	512.461	1671.92	543.282	525.77	288.901	2530.36	3576.46	579.771	2946.63	959.921	63.068	128.851	20.4646	4.34391	407.67	872.149	2335.11	3178.02	1187.8	409.187	193.13	2267.2	450.816	318.509	484.395	528.012	4119.07	4.36067	377.565	577.651
614	Large intestine	rectum		Tumor	(raw)	96.1673	50.4096	94.2494	17.778	1396.34	477.529	31.7957	1131.71	70.8435	73.4164	112.765	4.23533	1425.86	24.6145	257.166	1441.97	245.438	288.909	159.344	3220.94	2227.39	553.824	744.488	237.845	4.39414	127.265	18.4058	122.535	206.239	319.879	1942.86	3490.34	58.7671	560.785	142.985	2447.11	257.951	341.251	195.641	382.09	2559.07	17.1932	155.923	362.458
614	Large intestine	rectum		Fold change	FC	-1.17397	2.0894	2.0015	-3.82191	-2.15596	-1.25025	-1.23064	-1.36587	2.39599	-2.20311	-1.72438	1.07879	-1.33376	-18.4352	-1.9245	-1.11977	-2.13773	-1.75754	-1.75098	1.31805	-1.55069	-1.01101	-3.8224	-3.89772	-13.8613	1.02271	-1.07378	29.2086	-1.909	-2.63314	-1.16074	1.13721	-19.52	1.41908	-1.30445	1.11762	-1.68784	1.10939	-2.39115	-1.33459	-1.55449	4.08258	-2.33857	-1.53914
614	Large intestine	rectum		Fold change (Raw limit)	FC (Nraw>=10 OR Traw>=10)	-1.17397	2.0894	2.0015	-3.82191	-2.15596	-1.25025	-1.23064	-1.36587	2.39599	-2.20311	-1.72438		-1.33376	-18.4352	-1.9245	-1.11977	-2.13773	-1.75754	-1.75098	1.31805	-1.55069	-1.01101	-3.8224	-3.89772	-13.8613	1.02271	-1.07378	29.2086	-1.909	-2.63314	-1.16074	1.13721	-19.52	1.41908	-1.30445	1.11762	-1.68784	1.10939	-2.39115	-1.33459	-1.55449	4.08258	-2.33857	-1.53914
615	Stomach			Normal	(normalized)	-2.35837	-3.07319	-2.96391	-3.81178	0.761061	0.132567	-2.15153	1.77756	-4.02548	-1.34021	-1.56349	-6.70956	0.862471	-4.58645	-0.158576	2.24488	-0.745584	-0.4818	-0.186584	2.99871	2.50213	0.42745	0.38014	-1.12018	-5.33708	-1.75473	-4.63135	-3.43879	-0.394464	-0.598301	1.53409	4.6763	-3.47475	0.126317	-1.80201	2.93198	-1.03837	-0.321524	-0.603849	0.0171499	2.68384	-4.27554	-1.65164	-0.0850115
615	Stomach			Tumor	(normalized)	-3.17015	1.88848	-3.65568	-1.99106	0.137811	1.11923	-5.28421	1.0051	-3.09913	-1.58286	-1.15217	-6.89786	1.4042	-6.80014	-1.58638	3.04527	-1.18039	-3.61847	1.66402	2.01459	2.76199	1.11339	-0.0224915	-2.21869	-6.83365	-2.13847	-4.00346	-4.21906	0.531023	-1.01309	1.3938	2.6743	-3.91386	0.216642	-1.59468	3.08498	-0.254659	-0.339037	-0.773482	0.0840006	3.51047	-5.70575	-1.31719	1.91923
615	Stomach			Normal	(raw)	58.6547	35.7374	38.5494	21.4183	509.737	329.724	67.6967	1031.2	18.4694	118.795	101.763	2.87385	546.857	12.5195	269.468	1425.68	179.391	215.381	264.287	2404.06	1703.96	404.501	391.451	138.368	7.44088	89.129	12.1358	27.7374	228.822	198.672	871.065	7690.45	27.0545	328.299	86.255	2295.4	146.441	240.689	197.91	304.373	1932.68	15.5302	95.7304	283.565
615	Stomach			Tumor	(raw)	41.8621	1395.15	29.8993	94.7897	414.587	818.563	9.67	756.304	43.9745	125.789	169.548	3.15986	997.328	3.38132	125.483	3110.62	166.264	30.6806	1194.13	1522.59	2556.07	815.256	370.988	80.9542	3.30367	85.5829	23.4946	20.2334	544.484	186.707	990.165	2405.33	25.0001	437.872	124.763	3197.45	315.843	297.9	220.44	399.409	4294.24	7.21989	151.223	1425.2
615	Stomach			Fold change	FC	-1.75537	31.1609	-1.61526	3.53256	-1.54034	1.98159	-8.77057	-1.70818	1.90047	-1.18316	1.3299	-1.13942	1.45572	-4.63859	-2.69036	1.74156	-1.35173	-8.7949	3.60651	-1.9781	1.19737	1.60875	-1.32192	-2.14132	-2.82172	-1.30473	1.5453	-1.71745	1.89933	-1.3331	-1.10212	-4.00556	-1.35577	1.06461	1.15456	1.11188	1.72156	-1.01221	-1.12477	1.04743	1.77354	-2.69484	1.2609	4.01178
615	Stomach			Fold change (Raw limit)	FC (Nraw>=10 OR Traw>=10)	-1.75537	31.1609	-1.61526	3.53256	-1.54034	1.98159	-8.77057	-1.70818	1.90047	-1.18316	1.3299		1.45572	-4.63859	-2.69036	1.74156	-1.35173	-8.7949	3.60651	-1.9781	1.19737	1.60875	-1.32192	-2.14132		-1.30473	1.5453	-1.71745	1.89933	-1.3331	-1.10212	-4.00556	-1.35577	1.06461	1.15456	1.11188	1.72156	-1.01221	-1.12477	1.04743	1.77354	-2.69484	1.2609	4.01178
616	Sarcoma	soft tissue		Normal	(normalized)	-5.48149	-4.65843	-4.1236	-2.86458	0.622282	-0.0341129	-2.16673	1.69779	-4.68731	-1.0472	0.355646	-5.78537	1.63142	-4.0363	-1.33147	2.31929	0.410027	0.0454626	-1.64498	3.9288	3.11688	2.48718	1.07542	-0.366148	-5.64182	-2.59539	-2.8888	2.39627	0.528266	0.246106	1.75431	3.19331	2.95775	1.41858	-1.05787	3.4175	-0.0736361	-0.843234	1.01758	0.292546	2.7022	-5.58487	-0.873578	-0.645498
616	Sarcoma	soft tissue		Tumor	(normalized)	-4.56119	-2.82857	-2.88908	-2.64481	1.22665	1.01384	-1.93733	1.40387	-3.54642	-0.697883	-2.70589	-6.82181	1.74766	-6.81243	-5.95017	2.55219	0.193589	-2.05953	-0.972265	2.98642	2.41152	0.624094	1.97031	-0.248909	-5.55534	-1.57156	-3.37134	-3.03807	-1.41706	0.182934	-1.91325	4.46893	1.01174	-0.414204	-1.60214	2.85649	-1.43675	-0.634012	-0.814903	0.187927	2.05329	-4.31489	-0.934866	0.0210228
616	Sarcoma	soft tissue		Normal	(raw)	3.70127	6.54813	9.48674	22.7049	254.548	161.501	36.8293	536.452	6.41835	80.0211	211.594	2.9983	512.332	10.0785	65.71	825.315	219.723	170.659	52.8758	2518.44	1434.56	927.168	348.48	128.299	3.31197	27.3623	22.3269	870.55	238.489	196.123	557.883	1512.6	1284.74	442.059	79.4318	1766.91	157.137	92.1734	334.786	202.539	1076.19	3.44533	90.2549	105.713
616	Sarcoma	soft tissue		Tumor	(raw)	13.3895	44.4972	42.6696	50.5416	739.734	638.283	82.5322	836.421	27.0544	194.865	48.4464	2.79414	1061.49	2.81237	5.11256	1853.97	361.487	75.8292	161.115	2505.06	1681.73	487.178	1238.62	266.004	6.72191	106.349	30.5451	38.4829	118.369	358.827	83.921	7000.02	637.354	237.208	104.118	2289.32	116.765	203.686	179.683	360.072	1311.95	15.8821	165.346	320.734
616	Sarcoma	soft tissue		Fold change	FC	1.89251	3.55502	2.35304	1.16455	1.52031	2.06759	1.17235	-1.22597	2.20517	1.27396	-8.34863	-2.05116	1.0839	-6.85009	-24.5678	1.17519	-1.16186	-4.30196	1.59407	-1.9217	-1.63056	-3.63784	1.85946	1.08466	1.06178	2.03332	-1.39721	-43.2414	-3.85125	-1.04476	-12.7071	2.42104	-3.85308	-3.56224	-1.45828	-1.4753	-2.5724	1.15606	-3.5615	-1.07521	-1.56799	2.41159	-1.0434	1.58724
616	Sarcoma	soft tissue		Fold change (Raw limit)	FC (Nraw>=10 OR Traw>=10)	1.89251	3.55502	2.35304	1.16455	1.52031	2.06759	1.17235	-1.22597	2.20517	1.27396	-8.34863		1.0839	-6.85009	-24.5678	1.17519	-1.16186	-4.30196	1.59407	-1.9217	-1.63056	-3.63784	1.85946	1.08466		2.03332	-1.39721	-43.2414	-3.85125	-1.04476	-12.7071	2.42104	-3.85308	-3.56224	-1.45828	-1.4753	-2.5724	1.15606	-3.5615	-1.07521	-1.56799	2.41159	-1.0434	1.58724
617	Large intestine	colon		Normal	(normalized)	0.892529	-2.81123	-1.97818	-0.395616	1.51531	0.234411	-3.13441	1.60396	-2.35573	-0.555462	-0.895121	-5.61972	0.734243	-2.06214	-0.139267	2.40118	0.261763	-0.170323	-2.67589	4.4125	2.29142	0.141213	0.482629	-1.22554	-6.24977	-1.99433	-4.24039	-6.1194	-0.372117	0.221565	1.81306	2.4209	-1.88241	0.167921	-1.66472	2.99928	-0.527228	-0.807779	0.277056	0.493011	2.07452	-5.74995	-1.14901	-0.32131
617	Large intestine	colon		Tumor	(normalized)	-0.743999	-3.2171	-3.07093	-2.99773	1.39402	0.966648	-3.40539	1.46246	-4.61741	-1.30193	-1.39651	-5.95656	2.32804	-1.28199	-1.41965	2.67903	-0.0348301	-0.508919	0.685243	2.83261	2.47871	-0.229149	2.14145	0.0739489	-4.96784	-2.22	-4.08154	-2.09649	-0.47318	-0.212555	2.58749	3.66916	-0.213111	-0.363881	-1.20496	2.98928	-0.8647	-0.750573	0.105544	0.194687	2.80206	-4.30468	-0.340149	0.188929
617	Large intestine	colon		Normal	(raw)	569.328	43.6938	77.8383	233.127	876.674	360.785	34.9246	932.232	59.9153	208.676	164.902	6.23706	510.168	73.4375	278.459	1619.99	367.691	272.528	47.9912	6530.99	1501.31	338.216	428.519	131.148	4.03011	76.9718	16.2256	4.41125	236.955	357.587	1077.63	1642.28	83.1807	344.535	96.7284	2452.21	212.801	175.194	371.609	431.614	1291.75	5.69869	138.292	245.448
617	Large intestine	colon		Tumor	(raw)	214.619	38.6536	42.7752	45.0015	944.663	702.465	33.9242	990.558	14.6439	145.785	136.535	5.78804	1804.87	147.815	134.363	2301.99	350.873	252.601	577.981	2560.56	2003.55	306.658	1585.89	378.351	11.486	77.1521	21.2308	84.048	258.937	310.205	2160.46	4572.58	310.086	279.316	155.922	2854.28	197.394	213.644	386.729	411.378	2506.9	18.1885	283.949	409.739
617	Large intestine	colon		Fold change	FC	-3.10917	-1.32489	-2.13281	-6.07178	-1.08771	1.66121	-1.20662	-1.10305	-4.79548	-1.67768	-1.41558	-1.26299	3.01843	1.71731	-2.42903	1.21238	-1.22824	-1.26453	10.2754	-2.98948	1.13862	-1.29268	3.15758	2.46141	2.43164	-1.16932	1.11639	16.256	-1.07256	-1.35109	1.71051	2.37555	3.1806	-1.44573	1.37532	-1.00696	-1.26354	1.04045	-1.12624	-1.22972	1.6558	2.72314	1.75183	1.42429
617	Large intestine	colon		Fold change (Raw limit)	FC (Nraw>=10 OR Traw>=10)	-3.10917	-1.32489	-2.13281	-6.07178	-1.08771	1.66121	-1.20662	-1.10305	-4.79548	-1.67768	-1.41558		3.01843	1.71731	-2.42903	1.21238	-1.22824	-1.26453	10.2754	-2.98948	1.13862	-1.29268	3.15758	2.46141	2.43164	-1.16932	1.11639	16.256	-1.07256	-1.35109	1.71051	2.37555	3.1806	-1.44573	1.37532	-1.00696	-1.26354	1.04045	-1.12624	-1.22972	1.6558	2.72314	1.75183	1.42429
618	Lung		adenocarcinoma	Normal	(normalized)	-3.93849	-3.80371	-3.25292	-3.85745	0.753672	1.60807	-2.97498	1.97214	-3.44266	-1.50203	-1.56285	-5.96221	1.68631	-4.11928	-4.95299	2.51019	-0.719578	-1.18196	1.02356	3.41949	2.36119	0.494903	1.32519	-0.599375	-6.42708	-2.1816	-4.38311	-0.513805	-0.678076	-0.707859	0.0486383	3.92938	-0.913144	0.590364	-1.13558	2.79488	-1.19073	-0.791364	-0.655302	0.318709	2.65774	-3.7745	-1.20826	0.811552
618	Lung		adenocarcinoma	Tumor	(normalized)	-1.49701	-2.9317	-2.59108	-1.46629	2.05457	2.24794	-2.43241	1.79463	-3.8243	-1.06838	-1.75951	-6.16583	1.95058	-0.218655	-2.20129	1.83695	0.3283	-0.0976439	0.208905	3.36548	2.22012	-0.255022	1.87835	0.425835	-6.10439	-2.47743	-4.09375	-3.44931	-1.20304	0.257205	2.17297	3.27955	-0.449284	-0.00277042	-0.700153	2.78469	-0.912161	-1.24758	0.422219	0.523174	3.88382	-4.16281	-0.683407	0.364334
618	Lung		adenocarcinoma	Normal	(raw)	24.995	27.4426	40.2004	26.4391	646.151	1168.24	48.7413	1503.59	35.2461	135.301	129.715	6.14685	1233.35	22.0511	12.3725	2183.23	232.724	168.908	779.074	4100.4	1968.99	540.053	960.234	252.945	4.45362	84.475	18.3658	268.402	239.516	234.622	396.367	5838.72	203.504	576.997	174.427	2659.5	167.884	221.428	243.327	477.966	2418.33	28.0039	165.857	672.601
618	Lung		adenocarcinoma	Tumor	(raw)	118.491	43.8329	55.5058	121.042	1389.37	1588.65	61.9587	1160.29	23.6102	159.484	98.7792	4.65834	1292.75	287.415	72.7236	1194.83	419.913	312.563	386.561	3447.01	1558.31	280.26	1229.62	449.283	4.86101	60.0552	19.588	30.6186	145.271	399.721	1508.2	3247.69	244.953	333.808	205.856	2304.66	177.723	140.855	448.158	480.642	4937.15	18.6724	208.26	430.533
618	Lung		adenocarcinoma	Fold change	FC	5.43198	1.8302	1.5821	5.24581	2.46382	1.55819	1.45657	-1.13093	-1.30282	1.35065	-1.14604	-1.15159	1.20103	14.935	6.73511	-1.59466	2.06749	2.12037	-1.75888	-1.03815	-1.10272	-1.6817	1.4673	2.03525	1.25066	-1.22759	1.2221	-7.65022	-1.4389	1.95215	4.36	-1.56898	1.37923	-1.50852	1.35231	-1.00709	1.21299	-1.37194	2.11041	1.15226	2.33931	-1.30886	1.43878	-1.36341
618	Lung		adenocarcinoma	Fold change (Raw limit)	FC (Nraw>=10 OR Traw>=10)	5.43198	1.8302	1.5821	5.24581	2.46382	1.55819	1.45657	-1.13093	-1.30282	1.35065	-1.14604		1.20103	14.935	6.73511	-1.59466	2.06749	2.12037	-1.75888	-1.03815	-1.10272	-1.6817	1.4673	2.03525		-1.22759	1.2221	-7.65022	-1.4389	1.95215	4.36	-1.56898	1.37923	-1.50852	1.35231	-1.00709	1.21299	-1.37194	2.11041	1.15226	2.33931	-1.30886	1.43878	-1.36341
619	Large intestine	colon		Normal	(normalized)	-2.84398	-4.5879	-2.52306	-2.80407	3.21082	1.10185	-1.74651	1.92591	-4.32762	-1.10388	-0.668308	-6.74076	2.54241	-0.522763	-0.505273	2.14648	0.258988	1.64287	-0.848169	2.61784	3.20849	1.63512	2.69398	1.28331	-2.39479	-1.82104	-3.92195	-6.61619	0.367043	0.41944	1.36559	3.28333	1.10395	-0.0138564	-0.716955	2.89335	0.363111	-0.134501	0.663376	0.737172	3.63487	-6.61393	-0.88213	0.895267
619	Large intestine	colon		Tumor	(normalized)	-1.83273	1.74173	-1.87962	-4.94344	0.98647	1.11377	-2.53599	1.37539	-3.7469	-2.62148	-1.67036	-6.9178	1.12563	-6.86207	-1.00171	2.47265	-1.55884	-2.66488	0.952838	2.56702	2.51065	1.14977	0.0489388	-1.51564	-6.22111	-1.6717	-3.96073	-3.34228	0.150239	-0.933656	2.09283	3.79324	-3.08545	0.258248	-1.72376	3.48117	-0.631363	-0.60014	-0.181811	-0.0641851	2.37396	-5.0502	-1.80288	0.618225
619	Large intestine	colon		Normal	(raw)	35.9837	10.7432	44.9482	36.993	2392.11	554.523	76.9976	981.714	12.8673	120.206	162.573	2.41579	1505.12	179.83	182.023	1143.89	309.167	806.831	143.518	1585.91	2388.25	802.51	1671.86	628.846	49.1277	73.1207	17.0453	2.63365	333.212	345.536	665.752	2515.42	555.33	255.893	157.183	1919.62	332.305	235.364	409.191	430.666	3209.49	2.63777	140.179	480.543
619	Large intestine	colon		Tumor	(raw)	85.3099	1016.3	82.5823	9.87606	602.094	657.634	52.3959	788.388	22.6349	49.3814	95.4728	2.51329	663.062	2.61227	151.762	1686.74	103.145	47.9179	588.221	1800.76	1731.76	674.252	314.369	106.281	4.07348	95.384	19.5168	29.9627	337.236	159.092	1296.32	4212.96	35.801	363.453	92.0035	3393.47	196.177	200.469	267.902	290.66	1575.22	9.17164	87.0934	466.457
619	Large intestine	colon		Fold change	FC	2.01565	80.4283	1.56206	-4.40568	-4.67299	1.00829	-1.72845	-1.46461	1.4956	-2.86314	-2.00284	-1.13056	-2.6699	-80.9695	-1.41072	1.25368	-3.52551	-19.8044	3.48463	-1.03586	-1.62207	-1.39993	-6.25515	-6.95933	-14.1853	1.10907	-1.02725	9.67263	-1.16216	-2.5546	1.65547	1.42396	-18.2446	1.20757	-2.00945	1.50297	-1.99236	-1.38093	-1.7965	-1.74274	-2.39647	2.95619	-1.8931	-1.21171
619	Large intestine	colon		Fold change (Raw limit)	FC (Nraw>=10 OR Traw>=10)	2.01565	80.4283	1.56206	-4.40568	-4.67299	1.00829	-1.72845	-1.46461	1.4956	-2.86314	-2.00284		-2.6699	-80.9695	-1.41072	1.25368	-3.52551	-19.8044	3.48463	-1.03586	-1.62207	-1.39993	-6.25515	-6.95933	-14.1853	1.10907	-1.02725	9.67263	-1.16216	-2.5546	1.65547	1.42396	-18.2446	1.20757	-2.00945	1.50297	-1.99236	-1.38093	-1.7965	-1.74274	-2.39647		-1.8931	-1.21171
620	Large intestine	colon		Normal	(normalized)	0.789192	-3.5036	-2.28421	-0.425875	1.62081	0.324375	-2.31847	1.67233	-3.09759	-0.963321	-1.08985	-6.93817	1.25125	-1.86233	-0.0222654	2.24478	0.10334	-0.704142	-2.20675	4.06226	2.3994	-0.148305	0.437327	-1.13061	-6.23144	-2.31334	-4.27004	-6.343	-0.528095	-0.160274	1.17093	2.81431	-1.36974	0.509886	-1.90702	2.70084	-0.301023	-0.278461	-0.0229464	0.514238	2.27779	-4.42313	-1.28612	-0.254716
620	Large intestine	colon		Tumor	(normalized)	-1.98152	-1.87209	-2.48627	-3.89449	1.09817	0.100732	-4.21783	2.60006	-3.21427	-1.30525	-1.97355	-6.70408	0.636298	-6.64664	-3.61446	2.34216	-1.24671	-4.26965	1.07297	2.71336	2.63894	0.854433	-0.420032	-2.27865	-6.67682	-1.84389	-3.54392	-2.64229	-0.550936	-0.666693	0.513498	3.5877	-3.94478	0.418539	-1.77427	3.48998	-0.501066	-0.619216	-0.636199	-0.298485	1.61434	-6.45837	-2.0892	0.00293732
620	Large intestine	colon		Normal	(raw)	551.603	28.1428	65.5301	237.605	981.675	399.671	63.9923	1017.37	37.2898	163.707	149.961	2.6029	759.834	87.7887	314.306	1512.87	342.898	195.924	69.1448	5332.33	1684.02	288.013	432.22	145.783	4.24822	64.2199	16.5442	3.93208	221.352	285.633	718.689	2245.16	123.516	454.514	85.1111	2075.35	259.083	263.166	314.158	455.887	1547.88	14.8785	130.887	267.534
620	Large intestine	colon		Tumor	(raw)	66.1514	71.3646	46.6225	17.5663	559.269	280.131	14.0393	1583.92	28.148	105.71	66.5183	2.50558	406.053	2.60734	21.3293	1324.64	110.088	13.5439	549.585	1713.33	1627.19	472.332	195.252	53.8387	2.55338	72.7732	22.3981	41.8435	178.316	164.567	372.92	3140.81	16.9645	349.165	76.3709	2935.12	184.587	170.073	168.083	212.415	799.838	2.97081	61.3938	261.771
620	Large intestine	colon		Fold change	FC	-6.82447	3.09838	-1.15034	-11.0702	-1.43658	-1.16768	-3.73048	1.90227	-1.08424	-1.26745	-1.8451	1.17617	-1.5315	-27.5564	-12.0603	1.06983	-2.54921	-11.8393	9.71167	-2.54717	1.18062	2.0038	-1.81172	-2.21613	-1.36167	1.38459	1.65418	13.0024	-1.01596	-1.42052	-1.57727	1.70928	-5.95889	-1.06536	1.09638	1.72804	-1.14873	-1.26642	-1.5297	-1.75652	-1.58386	-4.0989	-1.74483	1.19553
620	Large intestine	colon		Fold change (Raw limit)	FC (Nraw>=10 OR Traw>=10)	-6.82447	3.09838	-1.15034	-11.0702	-1.43658	-1.16768	-3.73048	1.90227	-1.08424	-1.26745	-1.8451		-1.5315	-27.5564	-12.0603	1.06983	-2.54921	-11.8393	9.71167	-2.54717	1.18062	2.0038	-1.81172	-2.21613		1.38459	1.65418	13.0024	-1.01596	-1.42052	-1.57727	1.70928	-5.95889	-1.06536	1.09638	1.72804	-1.14873	-1.26642	-1.5297	-1.75652	-1.58386	-4.0989	-1.74483	1.19553
621	Lung		adenocarcinoma	Normal	(normalized)	-0.736908	-3.00257	-2.44559	-2.33019	1.33746	1.63251	-1.63872	1.57104	-3.53419	-1.27949	-1.72773	-6.21342	1.69223	-1.96184	-1.21256	1.99637	0.489224	0.238374	0.373541	3.22517	2.47201	-0.570675	1.54283	0.0153055	-6.17633	-2.19075	-4.32521	-5.53061	-0.623786	0.049983	1.4423	4.81706	-0.628412	0.190713	-0.537265	2.58699	-0.978233	-0.211468	-0.0298748	0.384729	3.16894	-5.79886	-0.928373	0.112237
621	Lung		adenocarcinoma	Tumor	(normalized)	-2.07176	-3.02694	-1.74183	-3.05336	1.26524	1.17312	-2.40369	0.927732	-3.99017	-1.54104	-0.571074	-6.53222	0.668547	-3.89357	-3.90328	2.53094	0.0828161	-0.886847	0.410631	2.81322	2.13613	0.444586	-0.0437288	-1.87559	-6.47196	-2.07239	-3.67865	-3.90182	-0.762641	-0.520395	1.81481	3.57453	-0.809448	0.378193	-1.08798	3.00178	-1.09695	-0.0214758	-0.468888	-0.101719	3.04774	-6.0182	-0.832746	-0.383461
621	Lung		adenocarcinoma	Normal	(raw)	220.276	45.8072	67.391	73.0032	927.712	1138.23	117.895	1090.75	31.6885	151.229	110.84	4.94733	1186.35	94.2379	158.409	1464.76	515.311	433.067	475.603	3432.98	2036.8	247.177	1069.63	371.027	5.07619	80.4109	18.3138	7.94177	238.243	380.053	997.64	10348.5	237.48	418.994	252.968	2205.76	186.346	317.059	359.587	479.306	3301.74	6.5943	192.899	396.812
621	Lung		adenocarcinoma	Tumor	(raw)	84.558	43.6131	106.286	42.8215	854.46	801.603	67.1788	676.225	22.3695	122.157	239.28	3.84079	565.026	23.9186	23.7582	2054.5	376.484	192.242	472.529	2498.5	1562.63	483.782	344.867	96.8743	4.00461	84.5209	27.7609	23.7821	209.526	247.834	1250.63	4235.03	202.837	462.023	167.225	2847.35	166.189	350.228	256.842	331.28	2939.52	5.48475	199.588	272.51
621	Lung		adenocarcinoma	Fold change	FC	-2.52249	-1.01703	1.62875	-1.65081	-1.05133	-1.37496	-1.69934	-1.5619	-1.37172	-1.19877	2.2294	-1.24729	-2.03311	-3.81512	-6.45634	1.44851	-1.32538	-2.18135	1.02604	-1.33048	-1.26215	2.02127	-3.00332	-3.70864	-1.22743	1.0855	1.56544	3.09253	-1.10103	-1.48491	1.2946	-2.36613	-1.1337	1.13877	-1.46481	1.3331	-1.08577	1.14076	-1.35568	-1.40099	-1.08764	-1.16421	1.06853	-1.41
621	Lung		adenocarcinoma	Fold change (Raw limit)	FC (Nraw>=10 OR Traw>=10)	-2.52249	-1.01703	1.62875	-1.65081	-1.05133	-1.37496	-1.69934	-1.5619	-1.37172	-1.19877	2.2294		-2.03311	-3.81512	-6.45634	1.44851	-1.32538	-2.18135	1.02604	-1.33048	-1.26215	2.02127	-3.00332	-3.70864		1.0855	1.56544	3.09253	-1.10103	-1.48491	1.2946	-2.36613	-1.1337	1.13877	-1.46481	1.3331	-1.08577	1.14076	-1.35568	-1.40099	-1.08764		1.06853	-1.41
622	Stomach			Normal	(normalized)	-2.04541	-1.6355	-2.43182	-3.10409	1.45375	1.56989	-2.93988	1.15862	-3.97805	-1.58908	-1.62083	-6.27466	2.26892	-3.41224	-2.28647	2.55288	-0.074502	-1.64727	0.653712	3.03129	2.30582	0.168054	1.13791	-0.403118	-6.21214	-2.33182	-3.87935	-4.85657	0.0426388	-0.379534	1.48063	4.60553	-2.37086	0.30138	-1.09839	2.75839	-0.657362	-1.05158	-0.172469	0.47464	3.24471	-1.75584	-1.20338	0.742573
622	Stomach			Tumor	(normalized)	-2.55477	-3.723	-2.01878	-3.9023	0.426214	0.799457	-2.87851	1.60793	-3.52742	-2.84161	-1.57321	-6.17121	1.77334	-6.06398	-1.25042	3.08074	-0.725305	-2.37894	1.51273	3.16724	2.15903	1.11436	0.581718	-1.45408	-6.12055	-1.71728	-4.32791	-2.96026	0.117477	-0.621696	0.660053	4.80384	-3.20633	-0.195226	-1.6227	3.04873	-0.288173	-1.35858	-0.33148	0.284106	2.69472	-6.06968	-0.610441	1.15103
622	Stomach			Normal	(raw)	87.0272	115.624	66.5785	41.7791	984.022	1066.52	46.8158	801.981	22.7967	119.405	116.806	4.64006	1731.4	33.7441	73.6354	2108.04	341.159	114.685	565.159	2936.92	1776.26	403.62	790.552	271.665	4.84555	71.3567	24.4109	12.3997	370.015	276.142	1002.53	8745.53	69.452	442.699	167.778	2430.76	227.771	173.312	318.761	499.188	3405.16	106.371	156.002	601.064
622	Stomach			Tumor	(raw)	56.9211	25.3281	82.5321	22.368	449.407	582.099	45.4798	1019.46	29.0054	46.658	112.397	4.64105	1143.31	4.99914	140.58	2829.64	202.301	64.2989	954.363	3004.48	1493.72	724.091	500.554	122.072	4.80692	101.715	16.6535	42.9743	362.828	217.364	528.484	9341.91	36.2355	292.124	108.606	2767.55	273.897	130.426	265.797	407.25	2165.35	4.97945	219.066	742.731
622	Stomach			Fold change	FC	-1.42342	-4.2501	1.33149	-1.73894	-2.03853	-1.70578	1.04345	1.36538	1.36664	-2.38259	1.03356	1.07434	-1.40989	-6.28427	2.05061	1.44178	-1.57004	-1.66057	1.8138	1.09882	-1.1071	1.92694	-1.47039	-2.07191	1.06555	1.53108	-1.36468	3.72259	1.05324	-1.18276	-1.76611	1.14735	-1.78445	-1.41089	-1.43824	1.22293	1.29163	-1.23714	-1.11652	-1.14119	-1.46407	-19.8882	1.50832	1.32727
622	Stomach			Fold change (Raw limit)	FC (Nraw>=10 OR Traw>=10)	-1.42342	-4.2501	1.33149	-1.73894	-2.03853	-1.70578	1.04345	1.36538	1.36664	-2.38259	1.03356		-1.40989	-6.28427	2.05061	1.44178	-1.57004	-1.66057	1.8138	1.09882	-1.1071	1.92694	-1.47039	-2.07191		1.53108	-1.36468	3.72259	1.05324	-1.18276	-1.76611	1.14735	-1.78445	-1.41089	-1.43824	1.22293	1.29163	-1.23714	-1.11652	-1.14119	-1.46407	-19.8882	1.50832	1.32727
623	Large intestine	rectum		Normal	(normalized)	-0.00589848	-4.02239	-2.23043	-2.37931	1.6445	-0.152287	-4.47598	1.44133	-2.41706	-0.864375	-1.11234	-7.20285	0.896176	-1.85629	-0.254765	1.97228	0.0524254	-1.22284	-1.99746	4.25656	2.43007	0.657412	0.52672	-0.771221	-5.79555	-1.37867	-4.06233	-4.64182	-0.911736	0.376035	0.711246	2.37889	-1.42018	1.03361	-2.20077	2.58526	0.244296	-0.326485	-0.136384	0.301075	2.31611	-4.34964	-1.18512	-0.0833473
623	Large intestine	rectum		Tumor	(normalized)	-1.69234	-4.44405	-2.34946	-4.15201	1.23931	-0.204885	-4.17312	1.32169	-3.23235	-1.91295	-0.918027	-7.36164	0.097889	-7.24317	-1.722	2.36697	-0.956306	-2.72238	0.0714426	2.8694	2.75953	0.52573	-0.306817	-1.69023	-7.28646	-0.976427	-4.42185	-4.5778	-0.739027	-0.448305	1.33469	3.57079	-4.39586	0.522181	-2.02777	3.16681	-0.469651	-0.41769	-1.01793	-0.299017	2.05763	-6.30629	-1.99999	1.26272
623	Large intestine	rectum		Normal	(raw)	403.538	24.9344	86.3444	77.8785	1266.79	364.6	18.2078	1100.38	75.8671	222.565	187.418	2.75034	754.112	111.908	339.601	1589.92	420.186	173.6	101.476	7744.82	2183.66	639.088	583.739	237.41	7.29502	155.826	24.2536	16.2305	215.377	525.845	663.386	2107.55	151.406	829.485	88.1377	2431.66	479.955	323.131	368.642	499.221	2017.8	19.8741	178.198	382.446
623	Large intestine	rectum		Tumor	(raw)	141.391	20.9931	89.6628	25.7033	1078.8	396.454	25.3299	1142.18	48.6223	121.343	241.833	2.7784	489.031	3.01619	138.515	2357.21	235.501	69.2389	480.148	3339.21	3094.35	657.854	369.409	141.598	2.92702	232.239	21.3186	19.1343	273.779	334.9	1152.53	5429.81	21.7061	656.237	112.06	4103.69	329.982	342.083	225.652	371.412	1902.29	5.77414	114.238	1096.44
623	Large intestine	rectum		Fold change	FC	-3.21862	-1.33946	-1.086	-3.41694	-1.32426	-1.03713	1.23358	-1.08647	-1.75965	-2.06848	1.14418	-1.11635	-1.73904	-41.8419	-2.76491	1.31467	-2.01214	-2.82753	4.19568	-2.61563	1.25654	-1.09557	-1.78205	-1.89082	-2.81066	1.32156	-1.283	1.04538	1.12717	-1.77072	1.54055	2.28454	-7.86629	-1.42546	1.1274	1.49646	-1.64029	-1.06526	-1.84235	-1.51581	-1.19622	-3.88157	-1.75914	2.54218
623	Large intestine	rectum		Fold change (Raw limit)	FC (Nraw>=10 OR Traw>=10)	-3.21862	-1.33946	-1.086	-3.41694	-1.32426	-1.03713	1.23358	-1.08647	-1.75965	-2.06848	1.14418		-1.73904	-41.8419	-2.76491	1.31467	-2.01214	-2.82753	4.19568	-2.61563	1.25654	-1.09557	-1.78205	-1.89082		1.32156	-1.283	1.04538	1.12717	-1.77072	1.54055	2.28454	-7.86629	-1.42546	1.1274	1.49646	-1.64029	-1.06526	-1.84235	-1.51581	-1.19622	-3.88157	-1.75914	2.54218
624	Large intestine	cecum		Normal	(normalized)	1.02254	-3.41091	-2.49069	-1.31778	1.73293	-0.216523	-3.76339	1.84887	-2.18	-0.90476	-1.17863	-6.54593	0.53648	-2.92152	0.148285	2.02439	0.125618	-1.36088	-2.61579	4.13952	2.61573	1.00936	-0.186517	-1.66114	-6.14873	-1.5232	-4.11891	-6.35251	-0.694585	0.375289	0.834597	3.10601	-2.00946	1.03605	-2.05921	2.93631	0.575545	-0.250213	-0.328599	0.342553	1.86794	-4.67191	-1.29782	-0.548705
624	Large intestine	cecum		Tumor	(normalized)	0.106611	-4.63564	-2.39697	-4.69862	2.00202	0.422868	-4.51943	2.43164	-1.19539	-1.76663	-0.910648	-7.07709	-0.572367	-6.92074	-1.69524	2.78539	0.0245829	-3.21568	0.89413	3.47826	2.53236	2.36352	-1.20454	-3.42379	-6.98412	-0.294081	-4.20789	-6.33268	-0.395155	-0.343056	2.10624	2.81029	-1.39668	0.935992	-2.33312	2.63959	0.777848	-0.828831	0.263153	1.08828	2.45564	-4.82009	-1.21205	0.0159893
624	Large intestine	cecum		Normal	(raw)	610.727	28.2648	53.4886	120.598	999.303	258.734	22.1381	1082.92	66.3417	160.573	132.81	3.21744	436.043	39.6796	333.174	1223.02	327.98	117.049	49.0459	5298.5	1842.66	605.175	264.171	95.0558	4.23722	104.593	17.3028	3.67907	185.756	389.947	536.132	2588.43	74.6663	616.476	72.1353	2301.18	448.012	252.762	239.395	381.199	1097.34	11.7936	122.279	205.521
624	Large intestine	cecum		Tumor	(raw)	409.397	15.2962	72.1925	14.6429	1523.06	509.738	16.5793	2051.39	166.036	111.749	202.264	2.81602	255.712	3.13835	117.418	2621.42	386.769	40.9295	706.661	4237.51	2199.72	1956.79	164.987	35.4314	3.00347	310.116	20.5755	4.71764	289.133	299.765	1637.16	2667.06	144.413	727.467	75.4595	2369.45	651.939	214.066	456.319	808.458	2085.8	13.4605	164.13	384.472
624	Large intestine	cecum		Fold change	FC	-1.88678	-2.33712	1.06712	-10.4168	1.20504	1.55767	-1.68885	1.49773	1.97878	-1.81739	1.20412	-1.44509	-2.15673	-15.9914	-3.58886	1.69466	-1.07254	-3.61701	11.3917	-1.58147	-1.05949	2.55649	-2.02514	-3.39319	-1.78433	2.34424	-1.06362	1.01384	1.23066	-1.64529	2.41436	-1.2275	1.5292	-1.07182	-1.20907	-1.22835	1.15053	-1.49342	1.50708	1.67682	1.50284	-1.10817	1.06125	1.47907
624	Large intestine	cecum		Fold change (Raw limit)	FC (Nraw>=10 OR Traw>=10)	-1.88678	-2.33712	1.06712	-10.4168	1.20504	1.55767	-1.68885	1.49773	1.97878	-1.81739	1.20412		-2.15673	-15.9914	-3.58886	1.69466	-1.07254	-3.61701	11.3917	-1.58147	-1.05949	2.55649	-2.02514	-3.39319		2.34424	-1.06362		1.23066	-1.64529	2.41436	-1.2275	1.5292	-1.07182	-1.20907	-1.22835	1.15053	-1.49342	1.50708	1.67682	1.50284	-1.10817	1.06125	1.47907
625	Stomach			Normal	(normalized)	-2.35657	-3.53307	-2.60845	-3.14201	1.1928	-0.00923824	-3.15071	1.95543	-3.31598	-1.15223	-1.11129	-6.63025	1.25565	-4.11002	-0.292996	1.91511	-0.765289	-0.146321	-2.17427	2.98999	2.83007	0.731145	0.277657	-0.889173	-6.5442	-1.38104	-4.95533	-3.34555	-0.644946	-0.456707	1.67129	4.30406	-1.66903	0.835924	-1.6527	2.48108	-0.218678	-0.104672	-0.488655	0.0854502	2.39035	-4.45114	-0.371497	-0.349077
625	Stomach			Tumor	(normalized)	-2.89664	-1.91803	-1.76429	-2.58252	0.812415	-0.341411	-4.33558	2.25716	-2.36157	-1.30006	-1.68424	-6.23893	0.442454	-4.70944	-0.532101	2.08377	-0.753492	-1.02508	-0.903423	3.03752	3.16188	0.995821	-0.242483	-1.97985	-6.14245	-1.3865	-4.23729	-5.75084	-0.554364	-0.334545	1.31402	3.82878	-2.91191	1.0609	-1.46732	2.81646	0.257795	-0.109975	-0.495287	-0.0127716	1.27297	-6.04333	-1.5724	-0.125348
625	Stomach			Normal	(raw)	63.8724	28.2587	53.6402	37.0573	747.791	325.036	36.8345	1268.69	32.8477	147.182	151.419	3.30223	781.088	18.944	267	1233.73	192.459	295.574	72.4757	2598.9	2326.21	543.012	396.548	176.622	3.5052	125.597	10.5441	32.1811	209.201	238.358	1041.89	6461.95	102.869	583.917	104.04	1826.39	281.115	304.231	233.138	347.085	1715.06	14.955	252.861	256.821
625	Stomach			Tumor	(raw)	48.6289	95.8262	106.602	60.458	635.961	285.821	17.9362	1731.18	70.4638	147.066	112.684	4.79471	492.109	13.8416	250.433	1535.14	214.805	177.946	193.603	2973.41	3241.08	722.173	306.108	91.8066	5.12633	138.513	19.2007	6.72502	246.598	287.184	900.387	5145.72	48.1168	755.497	130.967	2550.99	432.985	335.555	256.905	358.942	875.126	5.4909	121.767	331.998
625	Stomach			Fold change	FC	-1.45404	3.0632	1.79522	1.47375	-1.30169	-1.25891	-2.27342	1.23262	1.93778	-1.1079	-1.48757	1.31159	-1.7571	-1.5151	-1.18026	1.12401	1.00821	-1.83879	2.41303	1.03349	1.25859	1.20137	-1.43409	-2.12974	1.32111	-1.00379	1.64495	-5.29741	1.0648	1.08836	-1.281	-1.39019	-2.3667	1.16876	1.13712	1.26171	1.39134	-1.00368	-1.00461	-1.07045	-2.16952	-3.01508	-2.29883	1.16775
625	Stomach			Fold change (Raw limit)	FC (Nraw>=10 OR Traw>=10)	-1.45404	3.0632	1.79522	1.47375	-1.30169	-1.25891	-2.27342	1.23262	1.93778	-1.1079	-1.48757		-1.7571	-1.5151	-1.18026	1.12401	1.00821	-1.83879	2.41303	1.03349	1.25859	1.20137	-1.43409	-2.12974		-1.00379	1.64495	-5.29741	1.0648	1.08836	-1.281	-1.39019	-2.3667	1.16876	1.13712	1.26171	1.39134	-1.00368	-1.00461	-1.07045	-2.16952	-3.01508	-2.29883	1.16775
626	Large intestine	colon		Normal	(normalized)	-1.61944	-4.07142	-0.646554	-2.13116	2.88411	0.348126	-3.84926	1.64503	-2.51084	-1.06838	-0.40546	-5.97411	2.03311	0.551792	-0.513178	2.04447	0.782642	1.28217	-1.62907	2.86241	3.37521	1.45428	3.14208	1.68404	-2.2622	-0.867248	-4.74255	-4.21664	0.00328493	0.907656	1.97112	2.81712	0.954845	0.364489	-1.17441	2.70238	0.320047	-0.0985517	0.37569	0.664067	2.53957	-6.10584	-0.235028	0.916446
626	Large intestine	colon		Tumor	(normalized)	-0.0789309	-0.628667	-1.65624	-2.94757	1.76388	0.51946	-4.70485	1.17074	-2.79168	-1.06285	-0.520016	-6.49098	0.434184	-6.31065	-2.39803	3.56395	-0.847151	-2.99223	1.49732	3.10366	2.62371	1.5241	-0.634849	-2.39073	-6.39279	-1.26199	-4.93549	-3.87677	0.899659	0.214721	5.67828	2.69147	-4.42895	0.652174	-0.862436	3.91015	-0.251722	-0.194261	-0.910623	-0.0224791	3.00306	-6.29584	-2.12768	1.61463
626	Large intestine	colon		Normal	(raw)	79.7001	14.566	156.433	55.9006	1807.86	311.713	16.9909	765.884	42.9655	116.774	184.886	3.89558	1002.27	358.976	171.584	1010.19	421.267	595.567	79.1697	1780.86	2540.96	671.03	2161.82	786.877	51.0469	134.243	9.14766	13.1712	245.441	459.4	960.12	1725.83	474.675	315.269	108.499	1593.89	305.705	228.714	317.726	388.028	1423.78	3.55565	208.07	462.207
626	Large intestine	colon		Tumor	(raw)	393.539	268.844	131.878	53.8817	1411.66	595.828	15.9385	935.788	60.0299	198.975	289.873	4.62134	561.63	5.23666	78.862	4915.9	231.063	52.2392	1173.51	3573.09	2561.9	1195.49	267.695	79.2625	4.94683	173.321	13.5837	28.2959	775.483	482.376	21285.4	2685.11	19.2975	653.239	228.628	6249.14	349.118	363.304	221.118	409.243	3332.41	5.29066	95.1159	1272.92
626	Large intestine	colon		Fold change	FC	2.90897	10.8736	-2.01347	-1.76102	-2.17382	1.1261	-1.8095	-1.38923	-1.2149	1.00384	-1.08264	-1.43085	-3.02918	-116.359	-3.69316	2.86688	-3.09469	-19.3519	8.73251	1.18202	-1.68354	1.04958	-13.7078	-16.8511	-17.5158	-1.31471	-1.14309	1.26564	1.86138	-1.61657	13.0607	-1.091	-41.7526	1.22068	1.2414	2.3098	-1.48635	-1.06859	-2.43904	-1.60943	1.37887	-1.14077	-3.71316	1.62246
626	Large intestine	colon		Fold change (Raw limit)	FC (Nraw>=10 OR Traw>=10)	2.90897	10.8736	-2.01347	-1.76102	-2.17382	1.1261	-1.8095	-1.38923	-1.2149	1.00384	-1.08264		-3.02918	-116.359	-3.69316	2.86688	-3.09469	-19.3519	8.73251	1.18202	-1.68354	1.04958	-13.7078	-16.8511	-17.5158	-1.31471	-1.14309	1.26564	1.86138	-1.61657	13.0607	-1.091	-41.7526	1.22068	1.2414	2.3098	-1.48635	-1.06859	-2.43904	-1.60943	1.37887		-3.71316	1.62246
627	Lung		adenocarcinoma	Normal	(normalized)	-0.336436	-3.29544	-1.6827	-0.943972	2.04282	1.45702	-2.98501	1.10584	-2.56731	-1.38698	-1.4666	-6.81305	1.46162	-1.08381	-0.702504	1.79653	0.494205	0.973451	0.41877	3.14092	2.55162	0.003932	1.65639	0.506658	-7.22361	-1.68227	-4.63854	-7.03847	-1.17105	0.360308	2.07416	3.82557	0.276632	0.5555	-0.981755	2.51818	-0.206835	-0.185699	0.0519485	0.495224	3.0275	-5.32956	-0.363545	0.11284
627	Lung		adenocarcinoma	Tumor	(normalized)	-3.14089	-4.70736	-2.15581	-3.08952	1.536	1.24423	-3.93102	2.45133	-2.16554	-2.32381	-0.747821	-7.01403	0.476027	-4.32825	-2.14766	2.4094	-1.03041	-1.508	0.19546	3.47431	2.61461	0.900031	0.534446	-1.12984	-6.96861	-1.53726	-4.23142	-4.76526	-0.371875	-0.886172	-0.286406	2.5649	-2.25095	0.993945	-1.28218	3.17359	-0.0336523	-0.209356	-0.252932	0.495719	2.67799	-5.39165	-0.925807	1.23912
627	Lung		adenocarcinoma	Normal	(raw)	351.553	45.2108	138.269	230.73	1829.01	1218.64	56.0649	955.342	74.8914	169.724	160.611	3.94763	1222.53	209.416	272.768	1541.98	625.228	871.577	593.376	3915.44	2602.45	445.094	1399.23	630.648	2.96991	138.311	17.8209	3.37657	197.127	569.812	1869.18	6293.33	537.703	652.364	224.766	2542.82	384.596	390.272	460.157	625.67	3619.39	11.0385	345.009	479.994
627	Lung		adenocarcinoma	Tumor	(raw)	50.2285	16.9589	99.4238	52.0493	1284.79	1049.55	29.0468	2423.12	98.7556	88.4944	263.837	3.42784	616.242	22.0556	99.9871	2353.72	216.905	155.776	507.332	4924.08	2713.49	826.778	641.707	202.46	3.53746	152.648	23.5868	16.2917	342.379	239.711	363.275	2621.58	93.0784	882.389	182.171	3997.58	432.835	383.204	371.803	624.711	2835.37	10.5537	233.215	1045.84
627	Lung		adenocarcinoma	Fold change	FC	-6.98594	-2.66091	-1.38809	-4.4246	-1.42092	-1.15893	-1.92654	2.54116	1.32113	-1.91431	1.64579	-1.14948	-1.98013	-9.47709	-2.72291	1.52929	-2.87709	-5.58459	-1.16741	1.25997	1.04462	1.86103	-2.17639	-3.10909	1.19334	1.10573	1.32604	4.83398	1.74011	-2.37262	-5.13571	-2.39608	-5.76605	1.35514	-1.23151	1.57506	1.12754	-1.01653	-1.23532	1.00034	-1.27412	-1.04397	-1.47658	2.18295
627	Lung		adenocarcinoma	Fold change (Raw limit)	FC (Nraw>=10 OR Traw>=10)	-6.98594	-2.66091	-1.38809	-4.4246	-1.42092	-1.15893	-1.92654	2.54116	1.32113	-1.91431	1.64579		-1.98013	-9.47709	-2.72291	1.52929	-2.87709	-5.58459	-1.16741	1.25997	1.04462	1.86103	-2.17639	-3.10909		1.10573	1.32604	4.83398	1.74011	-2.37262	-5.13571	-2.39608	-5.76605	1.35514	-1.23151	1.57506	1.12754	-1.01653	-1.23532	1.00034	-1.27412	-1.04397	-1.47658	2.18295
628	Large intestine	colon		Normal	(normalized)	-0.242651	-3.88985	-2.01029	-1.97344	2.39255	0.221147	-3.18891	1.74684	-3.14248	-0.986904	-1.02585	-7.20208	2.07595	-0.635846	-0.288296	2.03462	0.311774	-0.124524	-1.56291	3.56813	2.61246	0.258047	1.57207	-0.0403852	-3.91516	-1.6223	-4.02387	-5.62021	-0.425075	0.28219	0.790741	3.10438	0.241565	0.538521	-1.69152	2.67293	-0.12226	-0.192926	-0.241549	0.302259	2.4206	-4.04735	-0.795716	0.124354
628	Large intestine	colon		Tumor	(normalized)	-1.06404	-3.32965	-2.56885	-4.36226	1.67781	0.891528	-4.74182	1.78622	-2.94843	-1.49473	-1.24455	-6.85946	0.302925	-7.20859	-1.16667	2.698	-0.546196	-1.74228	0.0195017	2.9108	2.6531	0.829131	-0.669921	-2.59386	-7.2272	-1.23369	-4.54099	-3.04998	-0.598469	-0.787404	0.0990906	2.43384	0.226348	0.703105	-1.91663	2.28375	-0.164456	-0.465413	-1.08162	0.0808897	2.17513	-5.70661	-1.16681	-0.142588
628	Large intestine	colon		Normal	(raw)	367.532	29.3344	107.94	110.733	2283.33	506.888	47.6852	1459.45	49.2447	219.408	213.565	2.95323	1833.43	279.854	356.086	1781.65	539.751	398.891	147.183	5157.68	2659.32	520.02	1292.94	422.847	28.8244	141.247	26.7323	8.84074	323.877	528.796	752.276	3739.83	514.113	631.613	134.63	2773.15	399.518	380.42	367.813	536.203	2328.16	26.3007	250.499	473.996
628	Large intestine	colon		Tumor	(raw)	208.592	43.3789	73.5027	21.2048	1395.32	809.06	16.2995	1504.22	56.4986	154.755	184.059	3.75579	538.014	2.94852	194.268	2829.99	298.664	130.355	442.053	3279.76	2743.26	774.814	274.118	72.2396	2.91072	185.45	18.734	52.6587	288.036	252.681	467.125	2356.48	510.201	710.002	115.516	2123.64	389.133	315.864	206.065	461.269	1969.63	8.35108	194.249	395.076
628	Large intestine	colon		Fold change	FC	-1.7671	1.47447	-1.4728	-5.23728	-1.64119	1.59149	-2.9341	1.02768	1.14397	-1.42191	-1.16369	1.26806	-3.41771	-95.1901	-1.8383	1.58379	-1.81249	-3.06896	2.9947	-1.57716	1.02857	1.48564	-4.73049	-5.87045	-9.9317	1.30913	-1.4311	5.93906	-1.12771	-2.09884	-1.61513	-1.59167	-1.0106	1.12084	-1.16886	-1.30965	-1.02968	-1.20789	-1.79013	-1.16584	-1.18548	-3.15855	-1.29333	-1.20325
628	Large intestine	colon		Fold change (Raw limit)	FC (Nraw>=10 OR Traw>=10)	-1.7671	1.47447	-1.4728	-5.23728	-1.64119	1.59149	-2.9341	1.02768	1.14397	-1.42191	-1.16369		-3.41771	-95.1901	-1.8383	1.58379	-1.81249	-3.06896	2.9947	-1.57716	1.02857	1.48564	-4.73049	-5.87045	-9.9317	1.30913	-1.4311	5.93906	-1.12771	-2.09884	-1.61513	-1.59167	-1.0106	1.12084	-1.16886	-1.30965	-1.02968	-1.20789	-1.79013	-1.16584	-1.18548	-3.15855	-1.29333	-1.20325
629	Breast			Normal	(normalized)	-2.5341	-2.40135	-5.05516	-3.07608	2.36282	1.38627	-3.33366	3.14415	-2.99213	-1.09864	-1.95964	-6.54483	2.71787	-3.03614	-1.55816	1.81458	0.575417	0.430371	-0.454	2.85777	2.59889	1.92285	1.34425	0.512551	-6.50193	-1.70077	-4.73933	-2.91204	-0.659578	0.327383	2.93788	6.37801	2.18515	0.391396	-0.596242	2.78419	-0.00902843	-0.619882	-0.111844	0.194306	4.10001	-5.71935	0.171417	0.402659
629	Breast			Tumor	(normalized)	-1.83426	-2.42103	-2.48002	-2.7329	2.51321	1.96234	-3.05085	1.4182	-3.98402	-0.472408	-2.09859	-6.42095	3.0034	-6.41451	-1.32811	2.48888	0.0832291	-0.625541	-0.326904	2.91404	2.73541	0.30834	1.83762	0.346368	-6.39548	-2.26104	-4.56282	0.113578	-0.877902	0.204803	1.61254	3.77844	1.81342	0.115023	-1.46982	2.80455	-0.128652	-0.117083	-0.26561	0.459297	4.16961	-6.37615	-0.248682	0.25943
629	Breast			Normal	(raw)	64.8161	71.0631	11.2919	44.5175	1931.09	981.369	37.2383	3318.99	47.1846	175.306	96.5187	4.02098	2469.93	45.7671	127.488	1320.58	559.422	505.914	274.066	2721.44	2274.39	1423.5	953.192	535.569	4.14235	115.489	14.0554	49.8781	237.667	471.058	2876.82	31224.4	1707.34	492.429	248.334	2586.11	373.082	244.298	347.419	429.551	6437.96	7.12569	422.789	496.289
629	Breast			Tumor	(raw)	92.9991	61.9215	59.4406	49.884	1893.19	1292.31	40.0173	886.268	20.9573	239.021	77.4295	3.87032	2659.25	3.88761	132.082	1861.54	351.317	214.95	264.385	2499.54	2208.43	410.643	1185.28	421.611	3.93926	69.1836	14.0313	358.785	180.455	382.205	1014.07	4550.59	1165.57	359.145	119.725	2316.85	303.331	305.773	275.86	455.939	5967.89	3.99239	279.115	396.954
629	Breast			Fold change	FC	1.62433	-1.01373	5.95928	1.26855	1.10986	1.49078	1.21657	-3.30798	-1.98878	1.54353	-1.1011	1.08967	1.21886	-10.399	1.17288	1.59582	-1.40658	-2.07903	1.09209	1.03977	1.09925	-3.06208	1.40773	-1.12209	1.07658	-1.47455	1.13015	8.14335	-1.16338	-1.08868	-2.50592	-6.06107	-1.2939	-1.21115	-1.8322	1.01421	-1.08645	1.41696	-1.11247	1.20163	1.04942	-1.57658	-1.33802	-1.10437
629	Breast			Fold change (Raw limit)	FC (Nraw>=10 OR Traw>=10)	1.62433	-1.01373	5.95928	1.26855	1.10986	1.49078	1.21657	-3.30798	-1.98878	1.54353	-1.1011		1.21886	-10.399	1.17288	1.59582	-1.40658	-2.07903	1.09209	1.03977	1.09925	-3.06208	1.40773	-1.12209		-1.47455	1.13015	8.14335	-1.16338	-1.08868	-2.50592	-6.06107	-1.2939	-1.21115	-1.8322	1.01421	-1.08645	1.41696	-1.11247	1.20163	1.04942		-1.33802	-1.10437
630	Stomach			Normal	(normalized)	-2.06191	-2.94585	-3.15445	-3.11121	0.75917	-0.053298	-2.71456	1.69329	-3.94383	-1.65112	-1.80755	-3.53781	0.932262	-4.25338	-0.58292	2.25037	-0.325234	0.326946	-1.80011	2.95377	2.54028	0.703827	0.50419	-1.12723	-5.79773	-1.13371	-4.81368	-1.22224	-0.91318	-0.474688	1.01831	4.33984	-2.60479	0.743288	-1.91587	2.65732	-0.494098	-0.0730047	-0.411623	0.102737	2.69014	-3.72361	-1.38124	0.180325
630	Stomach			Tumor	(normalized)	-1.05428	-0.54575	-3.42354	-1.64222	1.51003	1.4018	-3.36009	1.42223	-1.9142	-1.3664	-0.980894	-6.69959	2.18449	-5.3359	-2.76468	2.71559	-0.916426	-2.67728	1.63699	3.21091	2.5952	0.882115	1.08956	-0.97738	-6.64719	-1.31847	-3.89887	-2.22129	-0.122063	-0.991826	0.834826	3.06786	-2.4655	0.392715	-1.42014	3.17051	-0.166167	-0.586234	-0.903796	-0.145746	2.70685	-5.83935	-1.10745	0.680571
630	Stomach			Normal	(raw)	96.0111	52.0269	45.0228	46.3927	678.501	386.343	61.0738	1296.43	26.0499	127.639	114.523	34.5167	764.991	21.0194	267.634	1907.43	319.972	502.85	115.115	3105.93	2331.94	652.966	568.583	183.522	7.20653	182.699	14.2546	171.825	212.874	288.485	812.007	8117.8	65.9018	671.073	106.239	2529.01	284.629	381.102	301.375	430.472	2587.21	30.3459	153.894	454.256
630	Stomach			Tumor	(raw)	205.267	292.014	39.7285	136.563	1214.1	1126.35	41.5147	1142.41	113.099	165.335	215.98	4.10123	1937.7	10.5542	62.7247	2800.05	225.85	66.6423	1325.79	3947.04	2575.86	785.659	907.152	216.506	4.25293	170.92	28.5768	91.4149	391.694	214.349	760.324	3574.43	77.1792	559.641	159.289	3838.05	379.9	283.934	227.835	385.316	2783.14	7.4451	197.841	683.224
630	Stomach			Fold change	FC	2.0106	5.27841	-1.20505	2.76827	1.6828	2.74175	-1.56432	-1.2067	4.083	1.21817	1.77357	-8.94929	2.38208	-2.11772	-4.53708	1.38053	-1.50649	-8.02346	10.831	1.1951	1.0388	1.13154	1.50042	1.10945	-1.80182	-1.13663	1.88532	-1.99868	1.73041	-1.43111	-1.13562	-2.41493	1.10136	-1.27507	1.41003	1.42721	1.25521	-1.42724	-1.40656	-1.18796	1.01165	-4.33413	1.20898	1.41445
630	Stomach			Fold change (Raw limit)	FC (Nraw>=10 OR Traw>=10)	2.0106	5.27841	-1.20505	2.76827	1.6828	2.74175	-1.56432	-1.2067	4.083	1.21817	1.77357	-8.94929	2.38208	-2.11772	-4.53708	1.38053	-1.50649	-8.02346	10.831	1.1951	1.0388	1.13154	1.50042	1.10945		-1.13663	1.88532	-1.99868	1.73041	-1.43111	-1.13562	-2.41493	1.10136	-1.27507	1.41003	1.42721	1.25521	-1.42724	-1.40656	-1.18796	1.01165	-4.33413	1.20898	1.41445
633	Lung		adenocarcinoma	Normal	(normalized)	-1.42399	-3.48982	-1.98866	-1.37591	2.15641	0.686945	-3.61226	1.27573	-3.21517	-1.48683	-1.14418	-7.14518	2.0481	-1.06143	-0.374911	1.79142	0.235044	1.47356	0.509973	3.13999	2.59202	0.789037	1.46648	0.100015	-7.11374	-1.64659	-4.152	-6.61097	-0.948071	0.257862	2.57771	3.61095	0.998849	0.558736	-0.858251	2.4791	0.0644445	-0.272796	-0.00894737	0.389803	2.75828	-5.20176	-0.380295	0.006773
633	Lung		adenocarcinoma	Tumor	(normalized)	-2.91526	-3.24714	-1.09137	-3.33725	0.783146	0.559336	-4.88492	1.32278	-2.08894	-2.00201	-1.67161	-6.97513	0.890838	-4.60596	-4.17913	1.97758	-0.277043	-1.40423	0.225307	2.3136	2.46247	0.677661	0.267463	-1.33105	-6.89697	-1.36114	-3.909	-3.46209	-0.504921	-0.262476	0.478841	4.1371	-0.936257	0.968176	-1.70085	2.80633	-0.600261	0.178836	-0.836024	0.1092	1.74148	-6.44031	-1.02059	-0.191648
633	Lung		adenocarcinoma	Normal	(raw)	171.319	40.9193	115.83	177.124	2049.34	740.049	37.5899	1113.02	49.5001	164.017	207.987	3.24756	1901.12	220.265	354.495	1591.26	541.034	1276.6	654.616	4052.29	2771.7	794.316	1270.35	492.693	3.31911	146.824	25.8579	4.70295	238.271	549.659	2744.34	5616.59	918.656	677.12	253.577	2563.02	480.695	380.496	456.853	602.298	3110.25	12.4906	353.174	461.858
633	Lung		adenocarcinoma	Tumor	(raw)	63.2772	50.2737	224.022	47.2297	821.443	703.402	16.1555	1194.05	112.2	119.168	149.838	3.79406	885.107	19.6017	26.3501	1879.91	393.939	180.349	558.022	2372.96	2630.89	763.525	574.568	189.732	4.00527	185.816	31.7762	43.3147	336.38	397.937	665.231	8398.83	249.451	933.85	146.832	3339	314.869	540.333	267.398	514.872	1596.12	5.49668	235.288	417.96
633	Lung		adenocarcinoma	Fold change	FC	-2.81135	1.18319	1.86256	-3.89422	-2.59056	-1.09248	-2.41607	1.03315	2.18288	-1.42917	-1.44135	1.12509	-2.23034	-11.6684	-13.9696	1.13773	-1.42611	-7.35021	-1.21813	-1.77324	-1.09396	-1.08026	-2.29583	-2.69646	1.16212	1.21879	1.18345	8.86967	1.35957	-1.43429	-4.28375	1.44009	-3.82406	1.32817	-1.79327	1.2546	-1.58524	1.36759	-1.77409	-1.2147	-2.02343	-2.35961	-1.55865	-1.14744
633	Lung		adenocarcinoma	Fold change (Raw limit)	FC (Nraw>=10 OR Traw>=10)	-2.81135	1.18319	1.86256	-3.89422	-2.59056	-1.09248	-2.41607	1.03315	2.18288	-1.42917	-1.44135		-2.23034	-11.6684	-13.9696	1.13773	-1.42611	-7.35021	-1.21813	-1.77324	-1.09396	-1.08026	-2.29583	-2.69646		1.21879	1.18345	8.86967	1.35957	-1.43429	-4.28375	1.44009	-3.82406	1.32817	-1.79327	1.2546	-1.58524	1.36759	-1.77409	-1.2147	-2.02343	-2.35961	-1.55865	-1.14744
634	Large intestine	colon		Normal	(normalized)	-2.5928	-3.99495	-2.53345	-2.90137	3.12321	0.700458	-3.62857	2.11687	-3.66266	-0.921391	-0.596009	-5.95729	2.12031	-0.000926018	-0.346393	2.34981	1.07684	1.92746	-1.3752	2.79925	3.18511	0.256121	3.14038	1.13632	-2.10854	-1.24992	-4.7461	-6.34358	0.533229	0.765653	1.55761	3.23106	1.18503	0.353634	-1.0497	2.52782	0.192146	-0.204886	0.221564	0.694759	2.9843	-6.01164	-0.367909	0.583777
634	Large intestine	colon		Tumor	(normalized)	-0.420629	-0.554194	-1.97265	-5.68137	1.60474	0.269713	-4.74629	2.09942	-2.32499	-2.56754	-2.65659	-6.17477	0.625238	-6.15297	-2.80609	2.50425	-0.799176	-2.87304	-0.143734	3.03963	2.81607	2.08221	-0.477165	-2.50744	-6.1716	-0.998554	-4.38031	-1.76442	0.354365	-0.00932312	2.0279	3.69642	-2.69119	0.918725	-1.35722	2.93585	0.566319	-0.332446	-0.863373	0.372914	2.35107	-2.94911	-1.74536	0.567272
634	Large intestine	colon		Normal	(raw)	58.3935	22.0939	60.8456	47.1492	3069.4	572.443	28.4816	1527.97	27.8165	185.997	233.054	5.66956	1531.62	352.042	277.076	1795.71	743.077	1339.97	135.799	2452.06	3203.97	420.701	3106.15	774.357	81.6845	148.119	13.1267	4.33777	509.79	598.905	1036.95	3307.64	800.948	450.119	170.17	2031.53	402.453	305.63	410.744	570.186	2787.64	5.45997	272.974	527.968
634	Large intestine	colon		Tumor	(raw)	305.573	278.553	104.21	7.97028	1243.97	493.092	15.2391	1752.77	81.629	68.9968	64.8671	5.66167	630.887	5.74787	58.4817	2320.54	235.05	55.8298	370.227	3363.21	2880.43	1731.98	293.829	71.9321	5.67413	204.711	19.6396	120.391	522.89	406.377	1668	5302.36	63.3296	773.214	159.651	3129.79	605.641	324.833	224.82	529.657	2086.79	52.9622	121.992	606.041
634	Large intestine	colon		Fold change	FC	4.507	10.8586	1.47509	-6.86853	-2.86488	-1.34793	-2.17003	-1.01217	2.52743	-3.12997	-4.17153	-1.1627	-2.81879	-71.1133	-5.501	1.11299	-3.67059	-27.8672	2.34806	1.1813	-1.2915	3.54575	-12.2741	-12.4992	-16.7149	1.19033	1.28859	23.9036	-1.13199	-1.71116	1.38539	1.38067	-14.6845	1.47948	-1.23758	1.32687	1.2961	-1.09244	-2.12128	-1.24993	-1.55103	8.35437	-2.59809	-1.01151
634	Large intestine	colon		Fold change (Raw limit)	FC (Nraw>=10 OR Traw>=10)	4.507	10.8586	1.47509	-6.86853	-2.86488	-1.34793	-2.17003	-1.01217	2.52743	-3.12997	-4.17153		-2.81879	-71.1133	-5.501	1.11299	-3.67059	-27.8672	2.34806	1.1813	-1.2915	3.54575	-12.2741	-12.4992	-16.7149	1.19033	1.28859	23.9036	-1.13199	-1.71116	1.38539	1.38067	-14.6845	1.47948	-1.23758	1.32687	1.2961	-1.09244	-2.12128	-1.24993	-1.55103	8.35437	-2.59809	-1.01151
635	Stomach			Normal	(normalized)	-3.68784	-3.71425	-4.18799	-2.55702	1.28438	0.128068	-4.37367	2.26848	-2.4288	-1.19342	-0.548921	-5.65269	0.475711	-4.37099	-0.733818	2.18173	-0.820519	-0.0669494	-1.29771	3.77933	3.12685	0.817091	-0.388802	-1.78204	-5.63801	-1.32021	-4.12316	-3.40083	0.0247674	-1.11184	1.57742	2.66148	-0.969101	0.987069	-1.63501	2.74211	-0.303148	-0.333914	-0.431506	0.194357	2.26656	-5.58355	-1.28943	0.0515852
635	Stomach			Tumor	(normalized)	-2.84023	-4.3356	-3.28852	-4.15473	0.671227	0.682601	-4.14368	0.248826	-2.66304	-1.5572	-1.79729	-6.48365	0.682775	-6.4169	-3.67648	2.69947	-0.877474	-4.08431	1.15886	2.34135	2.71076	1.23731	0.186358	-2.46007	-6.45936	-1.32753	-4.36657	-3.69904	-0.336658	0.0411348	0.759449	4.45632	-2.38945	0.51636	-0.672826	3.8279	0.489522	-0.389503	-0.943382	-0.0145388	2.64595	-5.06178	-1.44978	0.465435
635	Stomach			Normal	(raw)	17.2995	16.9858	12.2314	37.8832	543.029	243.634	10.7542	1074.15	41.4041	97.4837	152.386	4.43156	310.02	10.7743	134.055	1011.47	126.236	212.83	90.6851	3061.11	1947.42	392.785	170.273	64.8245	4.47687	89.2819	12.7936	21.1073	226.799	103.155	665.327	1410.49	113.883	441.899	71.7791	1491.57	180.688	176.875	165.306	255.09	1072.72	4.6491	91.2069	231.054
635	Stomach			Tumor	(raw)	63.0846	22.3754	46.2352	25.3641	719.41	725.104	25.5591	536.81	71.3282	153.515	129.98	5.04828	725.191	5.28735	35.3335	2934.53	245.907	26.6327	1008.71	2289.46	2957.58	1065.09	514.063	82.1034	5.13399	180.008	21.9003	34.7853	357.744	464.836	764.775	9917.52	86.2228	646.185	283.385	6415.5	634.275	344.877	234.926	447.24	2827.66	13.526	165.382	623.773
635	Stomach			Fold change	FC	1.79952	-1.53832	1.86537	-3.02662	-1.5296	1.46869	1.17283	-4.05486	-1.17628	-1.2868	-2.37573	-1.77887	1.15434	-4.12933	-7.68827	1.43171	-1.04027	-16.1937	5.48909	-2.70942	-1.3343	1.33813	1.48984	-1.59996	-1.76706	-1.00508	-1.18379	-1.22961	-1.28469	2.22372	-1.76292	3.46978	-2.67649	-1.38579	1.94826	2.12254	1.73228	-1.03928	-1.4259	-1.1558	1.30079	1.43572	-1.11756	1.33224
635	Stomach			Fold change (Raw limit)	FC (Nraw>=10 OR Traw>=10)	1.79952	-1.53832	1.86537	-3.02662	-1.5296	1.46869	1.17283	-4.05486	-1.17628	-1.2868	-2.37573		1.15434	-4.12933	-7.68827	1.43171	-1.04027	-16.1937	5.48909	-2.70942	-1.3343	1.33813	1.48984	-1.59996		-1.00508	-1.18379	-1.22961	-1.28469	2.22372	-1.76292	3.46978	-2.67649	-1.38579	1.94826	2.12254	1.73228	-1.03928	-1.4259	-1.1558	1.30079	1.43572	-1.11756	1.33224
636	Head&neck		squamous cell carcinoma	Normal	(normalized)	-2.53938	-4.1132	-3.60832	-3.0485	1.13029	-0.532256	-4.6428	0.949028	-2.96839	-0.921091	-2.28989	-6.70279	1.94023	-3.25443	-2.38479	2.03714	-0.417389	-1.07264	1.13336	3.15137	2.59405	1.21082	0.964274	-0.569506	-5.02107	-1.5841	-1.54235	-6.53702	0.00981522	0.476694	3.03959	2.78294	-0.433663	0.338069	-2.06884	2.80657	0.103297	-0.642214	-0.634814	0.17949	2.46343	-6.10175	-0.762008	-0.199655
636	Head&neck		squamous cell carcinoma	Tumor	(normalized)	-3.13919	-1.3109	-3.60922	-3.54103	1.40336	0.509451	-4.09312	0.540126	-3.84677	-2.17694	-1.30652	-7.10574	0.814866	-5.69395	-1.05309	2.19963	-0.814173	-4.04717	3.35796	2.47563	2.55696	0.821774	1.50589	-0.324305	-6.28599	-0.98087	-1.67744	-2.45135	-0.143535	-0.183807	0.650034	4.84501	-1.38078	0.01161	-2.59452	2.46841	0.340977	-0.644024	-1.27371	-0.273925	2.03108	-4.60167	-1.16009	0.658003
636	Head&neck		squamous cell carcinoma	Normal	(raw)	62.5934	21.0263	29.8363	43.9814	796.544	251.613	14.5659	702.497	46.4926	192.169	74.4103	3.49315	1396.45	38.1309	69.6732	1493.48	272.466	173.006	798.24	3233.08	2197.08	842.273	709.96	245.2	11.2064	121.366	124.929	3.91848	366.364	506.358	2992.04	2504.42	269.409	459.968	86.7313	2545.77	390.889	233.148	234.348	412.088	2006.89	5.29844	214.571	316.852
636	Head&neck		squamous cell carcinoma	Tumor	(raw)	55.3717	196.633	39.9756	41.9105	1290.42	694.445	28.5841	709.368	33.9067	107.883	197.231	3.5419	858.177	9.42386	235.108	2240.95	277.452	29.5092	5001.78	2713.43	2870.78	862.296	1385.46	389.63	6.25182	247.176	152.517	89.1962	441.641	429.483	765.522	14020.8	187.337	491.782	80.7696	2699.88	617.905	312.182	201.768	403.476	1993.85	20.0926	218.301	769.762
636	Head&neck		squamous cell carcinoma	Fold change	FC	-1.51552	6.97549	-1.00062	-1.40691	1.20837	2.05866	1.46376	-1.32768	-1.8383	-2.38808	1.97708	-1.32221	-2.18156	-5.42461	2.51699	1.11922	-1.31657	-7.86	4.67382	-1.59741	-1.02604	-1.30953	1.4556	1.18526	-2.40313	1.51911	-1.09816	16.9789	-1.11215	-1.58063	-5.23998	4.17585	-1.92801	-1.25393	-1.43962	-1.26414	1.17909	-1.00126	-1.55714	-1.36928	-1.34943	2.82858	-1.31775	1.81209
636	Head&neck		squamous cell carcinoma	Fold change (Raw limit)	FC (Nraw>=10 OR Traw>=10)	-1.51552	6.97549	-1.00062	-1.40691	1.20837	2.05866	1.46376	-1.32768	-1.8383	-2.38808	1.97708		-2.18156	-5.42461	2.51699	1.11922	-1.31657	-7.86	4.67382	-1.59741	-1.02604	-1.30953	1.4556	1.18526	-2.40313	1.51911	-1.09816	16.9789	-1.11215	-1.58063	-5.23998	4.17585	-1.92801	-1.25393	-1.43962	-1.26414	1.17909	-1.00126	-1.55714	-1.36928	-1.34943	2.82858	-1.31775	1.81209
637	Breast			Normal	(normalized)	-3.12349	-2.90342	-4.51123	-2.70141	1.9716	1.02257	-3.09258	3.63179	-2.81899	-0.964286	-1.42329	-6.86958	2.59231	-2.9395	-0.29843	1.97029	0.0110216	1.32137	-0.369081	3.13503	2.6036	2.44477	1.58389	0.684764	-6.78252	-1.69945	-4.60483	-5.95045	-1.52154	0.627756	3.69478	3.28497	2.9935	0.402123	-0.985587	2.60393	0.110884	-0.800945	-0.245382	-0.104476	3.99293	-4.4452	-0.010725	0.425681
637	Breast			Tumor	(normalized)	-1.72452	-4.34699	-4.13667	-2.73411	1.63602	1.58974	-2.5738	0.848993	-2.74672	-1.24332	-1.13878	-6.7516	1.99354	-3.73534	-0.834878	2.41344	-0.107021	1.93108	0.238904	3.56145	2.67887	0.426963	1.39771	0.264768	-5.05164	-2.21497	-4.89837	-5.48374	-1.18925	0.414482	0.597688	2.90534	3.95284	0.228107	-1.61287	2.68434	0.446012	-0.400839	0.0631247	0.247396	3.55456	-4.66515	-0.460001	0.252355
637	Breast			Normal	(raw)	39.6196	46.1486	15.1411	53.0847	1354.2	701.451	40.4777	4280.07	48.9297	176.968	128.742	2.95273	2082.27	45.0087	280.761	1352.98	347.93	862.873	267.343	3033.27	2098.62	1879.85	1035.08	555.02	3.13639	106.314	14.1899	5.58356	120.267	533.516	4471.09	3365.49	2749.83	456.273	174.374	2099.11	372.866	198.183	291.277	321.161	5497.49	15.8502	342.725	463.785
637	Breast			Tumor	(raw)	99.3508	16.1335	18.6656	49.3464	1020.46	988.242	55.1458	591.392	48.9166	138.684	149.106	3.04697	1307.43	24.6521	184.069	1749.12	304.85	1252.03	387.454	3876.21	2102.44	441.399	865.076	394.463	9.89938	70.7182	11.009	7.33724	143.981	437.597	496.85	2459.78	5084.25	384.566	107.345	2110.42	447.266	248.679	343.009	389.742	3857.74	12.9406	238.687	391.084
637	Breast			Fold change	FC	2.63713	-2.71993	1.29645	-1.02292	-1.26188	1.48162	1.43274	-6.88184	1.05137	-1.21338	1.218	1.08521	-1.51443	-1.73609	-1.4504	1.35957	-1.08526	1.52595	1.52413	1.3439	1.05356	-4.04969	-1.13775	-1.33792	3.31931	-1.42951	-1.22564	1.38195	1.25901	-1.15932	-8.55691	-1.30101	1.94443	-1.12819	-1.54465	1.05731	1.26149	1.31961	1.23843	1.27622	-1.35507	-1.16469	-1.36536	-1.12766
637	Breast			Fold change (Raw limit)	FC (Nraw>=10 OR Traw>=10)	2.63713	-2.71993	1.29645	-1.02292	-1.26188	1.48162	1.43274	-6.88184	1.05137	-1.21338	1.218		-1.51443	-1.73609	-1.4504	1.35957	-1.08526	1.52595	1.52413	1.3439	1.05356	-4.04969	-1.13775	-1.33792		-1.42951	-1.22564		1.25901	-1.15932	-8.55691	-1.30101	1.94443	-1.12819	-1.54465	1.05731	1.26149	1.31961	1.23843	1.27622	-1.35507	-1.16469	-1.36536	-1.12766
638	Large intestine	rectum		Normal	(normalized)	-0.468371	-4.49803	-2.42588	-2.97794	1.70773	-0.112555	-4.05205	2.12017	-2.63933	-1.08565	-1.07121	-7.23538	-0.108642	-4.50596	0.0556183	2.29078	-0.383535	-1.81495	-1.31313	3.27993	2.67181	0.613662	-0.208704	-1.71379	-6.00094	-1.63543	-4.65712	-4.26885	-0.238894	0.219932	4.18591	2.05448	-2.04273	0.695343	-2.19528	2.63993	0.144763	-0.369866	-0.82671	0.354663	2.0847	-5.48616	-0.964668	-0.222214
638	Large intestine	rectum		Tumor	(normalized)	-0.365728	-4.8577	-2.49057	-4.03442	1.52304	-0.327105	-4.80655	1.95911	-1.79151	-1.45141	-0.71568	-6.8777	-0.767826	-6.72364	-0.800864	2.49802	-0.638118	-3.39908	0.0642071	3.62977	2.74145	1.35363	-1.20915	-2.88202	-6.79539	-0.7782	-4.86404	-3.49465	-0.444308	-0.261297	2.99888	2.34637	-4.62275	0.738416	-2.43833	2.50072	0.638283	-0.546461	-0.626313	0.490297	2.23342	-6.66577	-1.01679	-0.284795
638	Large intestine	rectum		Normal	(raw)	278.909	17.0772	71.8117	48.9787	1260.48	356.923	23.2631	1677.61	61.9355	181.821	183.65	2.56088	357.892	16.9835	401.051	1888.21	295.802	109.674	155.298	3748.13	2458.95	590.455	333.911	117.64	6.02551	124.206	15.2941	20.0172	326.996	449.43	7023.29	1602.94	93.6557	624.85	84.2577	2405.22	426.613	298.618	217.566	493.424	1636.87	8.60909	197.725	330.798
638	Large intestine	rectum		Tumor	(raw)	258.554	11.4903	59.2803	20.3313	957.477	265.57	11.905	1295.39	96.2385	121.823	202.864	2.83303	195.663	3.15232	191.233	1882.02	214.069	31.5807	348.317	4123.99	2227.95	851.393	144.097	45.1932	2.99937	194.261	11.4399	29.5564	244.848	277.964	2663.18	1694.23	13.5226	555.817	61.4662	1885.56	518.548	228.111	215.828	467.995	1566.65	3.28134	164.651	273.473
638	Large intestine	rectum		Fold change	FC	1.07374	-1.28314	-1.04586	-2.07985	-1.13657	-1.16034	-1.68705	-1.1181	1.79978	-1.28856	1.27945	1.28136	-1.57919	-4.65145	-1.81062	1.15447	-1.19299	-2.99827	2.59788	1.27442	1.04946	1.67014	-2.00062	-2.24736	-1.73442	1.81156	-1.15423	1.71024	-1.15302	-1.39593	-2.27683	1.22424	-5.97949	1.03031	-1.18349	-1.1013	1.40788	-1.13021	1.14901	1.09858	1.10859	-2.26515	-1.03679	-1.04433
638	Large intestine	rectum		Fold change (Raw limit)	FC (Nraw>=10 OR Traw>=10)	1.07374	-1.28314	-1.04586	-2.07985	-1.13657	-1.16034	-1.68705	-1.1181	1.79978	-1.28856	1.27945		-1.57919	-4.65145	-1.81062	1.15447	-1.19299	-2.99827	2.59788	1.27442	1.04946	1.67014	-2.00062	-2.24736		1.81156	-1.15423	1.71024	-1.15302	-1.39593	-2.27683	1.22424	-5.97949	1.03031	-1.18349	-1.1013	1.40788	-1.13021	1.14901	1.09858	1.10859		-1.03679	-1.04433
639	Head&neck			Normal	(normalized)	-1.81027	-3.82812	-4.24837	-3.49506	1.30965	0.150961	-4.05981	0.684305	-2.55847	-0.514892	-1.31364	-6.9153	0.821362	-1.23477	-1.33669	2.42485	-0.158993	0.74033	0.514732	3.89653	2.46349	0.535439	0.373188	-1.17481	-6.90654	-1.71513	-1.10019	-6.72339	-1.24278	-0.304353	1.9425	2.26982	-0.0735483	0.697657	-1.5468	2.39013	-0.124177	-0.55517	-0.15786	0.177414	2.99432	-6.71606	-1.0125	-0.238771
639	Head&neck			Tumor	(normalized)	-3.84147	-4.78338	-4.48298	-3.63312	1.33839	0.91021	-3.53917	-0.553949	-2.96335	-1.57372	0.296041	-6.83738	0.722549	-4.28803	-1.92487	3.13703	-1.45437	-1.04053	0.313636	4.04358	1.79896	0.955484	-0.112346	-1.45207	-4.86344	-1.9522	-0.798836	-6.64697	-0.139656	-0.618048	2.53013	1.83175	-0.237146	-0.00512028	-2.35557	2.39927	0.426674	-0.822263	0.655097	0.910987	2.24654	-4.31297	-0.528202	-0.0761528
639	Head&neck			Normal	(raw)	110.612	27.3129	20.4108	34.4057	961.597	430.717	23.2607	623.369	65.8527	271.488	156.064	3.21393	685.493	164.834	153.591	2083.06	347.446	648.052	554.241	5777.27	2139.6	562.253	502.446	171.829	3.23349	118.152	180.95	3.6712	163.921	314.144	1491.07	1870.82	368.645	629.165	132.774	2033.53	355.933	264.013	347.719	438.688	3091.22	3.68988	192.29	328.754
639	Head&neck			Tumor	(raw)	27.1303	14.1225	17.3918	31.3454	983.443	730.894	33.4548	264.91	49.8651	130.653	477.497	3.40093	641.745	19.9081	102.426	3421.33	141.921	189.071	483.357	6413.47	1353.3	754.195	359.778	142.147	13.3602	100.504	223.553	3.88075	353.031	253.398	2246.46	1384.41	329.963	387.536	75.99	2051.67	522.752	219.952	612.432	731.288	1845.56	19.5669	269.68	368.918
639	Head&neck			Fold change	FC	-4.08747	-1.93893	-1.17658	-1.10043	1.02012	1.69261	1.4346	-2.35913	-1.32398	-2.08323	3.05185	1.0555	-1.07089	-8.30083	-1.50335	1.63828	-2.45441	-3.4363	-1.14957	1.1073	-1.58505	1.33797	-1.4001	-1.2119	4.1213	-1.1786	1.2323	1.05439	2.1482	-1.24289	1.50277	-1.35479	-1.12008	-1.62763	-1.75171	1.00636	1.46495	-1.20338	1.75681	1.66275	-1.67922	5.28937	1.3989	1.11932
639	Head&neck			Fold change (Raw limit)	FC (Nraw>=10 OR Traw>=10)	-4.08747	-1.93893	-1.17658	-1.10043	1.02012	1.69261	1.4346	-2.35913	-1.32398	-2.08323	3.05185		-1.07089	-8.30083	-1.50335	1.63828	-2.45441	-3.4363	-1.14957	1.1073	-1.58505	1.33797	-1.4001	-1.2119	4.1213	-1.1786	1.2323		2.1482	-1.24289	1.50277	-1.35479	-1.12008	-1.62763	-1.75171	1.00636	1.46495	-1.20338	1.75681	1.66275	-1.67922	5.28937	1.3989	1.11932
640	Lung		adenocarcinoma	Normal	(normalized)	0.243278	-3.68853	-1.95203	-1.72096	1.48848	0.225142	-3.02646	1.5061	-3.51151	-1.3563	-1.05756	-7.22159	1.99752	-1.57662	-0.610839	1.84911	0.145967	0.0549793	1.29424	3.13062	2.74938	0.189896	1.51726	0.209174	-7.18898	-1.63265	-4.01142	-7.11162	-0.827712	0.694004	2.09822	3.78732	0.906129	0.534609	-0.868026	2.46227	0.013484	0.153569	0.0478001	0.0197668	2.6863	-4.22637	-0.286825	-0.259834
640	Lung		adenocarcinoma	Tumor	(normalized)	-2.08903	-3.32821	-2.57831	-1.49709	1.15176	0.311716	-3.53755	1.70294	-3.41149	-1.69157	-1.42143	-7.0517	1.09424	-2.76578	-1.80215	1.73306	-0.345123	-1.29412	0.698906	3.1799	2.79909	0.935308	0.87654	-0.621197	-4.66669	-1.39014	-4.41246	-5.08749	-1.0787	0.0897121	1.62297	3.85567	-0.48268	0.544432	-1.2413	2.46588	-0.257551	0.338627	-0.664027	-0.0480223	2.20826	-3.94767	-1.0097	-0.198092
640	Lung		adenocarcinoma	Normal	(raw)	466.044	30.5376	101.759	119.435	1104.76	460.222	48.3212	1118.34	34.5241	153.782	189.163	2.63802	1572.2	132.003	257.817	1418.5	435.645	409.019	965.599	3448.29	2647.52	449.115	1127.02	455.156	2.69833	126.974	24.4138	2.84697	221.833	636.955	1685.86	5436.13	737.845	570.33	215.72	2169.75	397.422	437.947	406.988	399.157	2534.26	21.0344	322.738	328.833
640	Lung		adenocarcinoma	Tumor	(raw)	111.979	47.4361	79.7721	168.784	1058.56	591.338	41.0289	1551.09	44.7753	147.498	177.872	3.5911	1017.18	70.0513	136.615	1583.81	375.066	194.282	773.377	4317.64	3315.95	911.078	874.711	309.743	18.7579	181.772	22.3726	14.0124	225.569	506.998	1467.45	6897.21	340.956	694.848	201.527	2632.11	398.538	602.472	300.682	460.833	2201.67	30.8769	236.619	415.306
640	Lung		adenocarcinoma	Fold change	FC	-5.03611	1.28371	-1.54358	1.16787	-1.26288	1.06185	-1.42513	1.14619	1.07179	-1.26161	-1.28687	1.12498	-1.87032	-2.2802	-2.2836	-1.08376	-1.40551	-2.54753	-1.51082	1.03475	1.03505	1.67645	-1.5591	-1.77814	5.7449	1.18305	-1.32046	4.06746	-1.19002	-1.52023	-1.39016	1.04852	-2.61862	1.00683	-1.29529	1.00251	-1.20667	1.13686	-1.63788	-1.04811	-1.39285	1.2131	-1.65047	1.04373
640	Lung		adenocarcinoma	Fold change (Raw limit)	FC (Nraw>=10 OR Traw>=10)	-5.03611	1.28371	-1.54358	1.16787	-1.26288	1.06185	-1.42513	1.14619	1.07179	-1.26161	-1.28687		-1.87032	-2.2802	-2.2836	-1.08376	-1.40551	-2.54753	-1.51082	1.03475	1.03505	1.67645	-1.5591	-1.77814	5.7449	1.18305	-1.32046	4.06746	-1.19002	-1.52023	-1.39016	1.04852	-2.61862	1.00683	-1.29529	1.00251	-1.20667	1.13686	-1.63788	-1.04811	-1.39285	1.2131	-1.65047	1.04373
641	Large intestine	cecum		Normal	(normalized)	1.17089	-3.27852	-2.16846	-0.878572	2.03	0.0798159	-3.17219	1.85384	-2.3449	-1.07163	-1.00981	-6.95288	0.663273	-2.8932	-0.139267	2.00866	0.00412178	-1.4815	-2.97292	4.0644	2.73962	0.561043	-0.276349	-1.56907	-4.87857	-1.59867	-3.78697	-5.71259	-0.750162	0.0918713	1.03969	2.87262	-0.403364	0.859735	-2.2413	2.86559	0.399095	0.0444412	-0.50878	0.150492	1.74025	-5.34549	-1.20411	-0.427592
641	Large intestine	cecum		Tumor	(normalized)	-2.09861	-2.07764	-2.15325	-4.63095	1.52869	0.353138	-3.58424	1.41506	-2.52358	-2.18194	-1.32944	-6.81287	1.23495	-7.00659	-2.07138	2.88185	-1.10611	-3.69796	-0.1973	3.00431	2.7215	1.2744	-0.135203	-2.20051	-7.03456	-1.21942	-3.98022	-2.48506	0.44836	-0.952723	3.06818	3.66324	-2.0934	0.857107	-1.67666	3.21839	-0.0382776	-0.0988293	-0.581657	-0.0355673	2.14026	-5.09376	-1.66442	0.832424
641	Large intestine	cecum		Normal	(raw)	813.037	37.2137	80.3278	196.408	1474.78	381.649	40.0603	1305.26	71.0807	171.808	179.33	2.91482	571.876	48.6069	327.879	1453.13	362.141	129.319	45.9938	6041.49	2411.82	532.755	298.159	121.702	12.2755	119.231	26.1605	6.88613	214.692	384.851	742.358	2644.73	273.031	655.304	76.3728	2631.87	476.186	372.404	253.793	400.811	1206.43	8.88142	156.734	268.484
641	Large intestine	cecum		Tumor	(raw)	90.7015	92.0296	87.3304	15.6785	1120.83	496.208	32.3889	1035.94	67.5593	85.6112	154.582	3.45525	914.36	3.0211	92.4299	2863.41	180.463	29.9337	338.817	3117.07	2562.2	939.706	353.719	84.5161	2.96309	166.832	24.6146	69.3875	530.064	200.706	3258.17	4921.58	91.0298	703.678	121.516	3615.68	378.3	362.751	259.575	379.011	1712.55	11.3759	122.552	691.741
641	Large intestine	cecum		Fold change	FC	-9.64313	2.29881	1.0106	-13.4766	-1.4155	1.20859	-1.33057	-1.35545	-1.13185	-2.15891	-1.24801	1.10191	1.48626	-17.3083	-3.81613	1.83171	-2.1588	-4.64753	6.84769	-2.08506	-1.01264	1.63962	1.10278	-1.54911	-4.45675	1.30067	-1.14334	9.36665	2.29504	-2.06279	4.0798	1.72982	-3.22664	-1.00182	1.47902	1.27704	-1.35414	-1.10441	-1.05181	-1.13765	1.31952	1.19064	-1.37584	2.39498
641	Large intestine	cecum		Fold change (Raw limit)	FC (Nraw>=10 OR Traw>=10)	-9.64313	2.29881	1.0106	-13.4766	-1.4155	1.20859	-1.33057	-1.35545	-1.13185	-2.15891	-1.24801		1.48626	-17.3083	-3.81613	1.83171	-2.1588	-4.64753	6.84769	-2.08506	-1.01264	1.63962	1.10278	-1.54911	-4.45675	1.30067	-1.14334	9.36665	2.29504	-2.06279	4.0798	1.72982	-3.22664	-1.00182	1.47902	1.27704	-1.35414	-1.10441	-1.05181	-1.13765	1.31952	1.19064	-1.37584	2.39498
642	Stomach			Normal	(normalized)	-2.88174	-4.24063	-4.09975	-3.08124	1.33602	0.157207	-3.65442	2.34372	-2.89075	-1.24175	-1.02811	-6.37045	1.07139	-4.61811	-0.23983	2.07674	-0.638956	-0.893408	-1.1835	3.00267	2.82746	0.97572	0.11659	-1.2735	-6.33056	-1.52194	-3.88599	-5.35784	-0.16867	-0.029541	1.38462	3.93293	-1.38641	0.851008	-2.18878	2.73121	-0.162318	0.0723524	-0.430098	0.207694	1.9575	-6.26191	-1.1773	-0.0230722
642	Stomach			Tumor	(normalized)	-0.529562	-3.09718	-2.91324	-2.87485	1.75692	0.809263	-4.03416	1.45368	-3.16625	-1.73824	-1.97806	-6.41669	2.6188	-3.35151	-1.76537	1.96975	-0.626337	-0.865588	-0.501102	2.55031	2.63331	1.1211	1.40863	-0.548856	-6.40587	-1.50427	-4.37703	-1.24645	-1.02045	-0.357705	2.31555	3.5387	-1.34956	0.517283	-1.66451	2.70014	-0.172603	-0.124999	-0.139935	0.227224	3.07683	-5.92733	-0.977314	-0.146724
642	Stomach			Normal	(raw)	38.3846	14.9655	16.5006	33.4271	714.215	315.479	22.4675	1436.07	38.1454	119.631	138.725	3.4194	594.519	11.5201	239.58	1193.46	181.678	152.301	124.56	2267.47	2008.15	556.375	306.721	117.027	3.51526	98.5137	19.1358	6.89881	251.693	277.175	738.682	4320.93	108.217	510.3	62.0524	1878.55	252.804	297.459	209.978	326.714	1098.78	3.68657	125.096	278.42
642	Stomach			Tumor	(raw)	286.157	48.2696	54.8335	56.3124	1396.06	723.821	25.2126	1131.41	46.0132	123.81	104.848	4.83508	2537.21	40.4683	121.503	1617.98	267.592	226.7	291.858	2419.58	2562.86	898.469	1096.62	282.356	4.87148	145.609	19.8793	174.101	203.626	322.358	2056.22	4800.35	162.092	591.203	130.302	2684.37	366.488	378.783	374.882	483.526	3485.26	6.78756	209.806	373.122
642	Stomach			Fold change	FC	5.10593	2.20908	2.27601	1.15381	1.33876	1.57141	-1.3011	-1.85323	-1.21041	-1.41078	-1.93181	-1.03257	2.92292	2.40595	-2.87895	-1.07698	1.00878	1.01947	1.6048	-1.36828	-1.14405	1.10602	2.44873	1.65249	-1.05358	1.01232	-1.40545	17.2844	-1.80473	-1.25541	1.90651	-1.31425	1.02587	-1.26026	1.43821	-1.02177	-1.00715	-1.14659	1.22278	1.01363	2.17245	1.26101	1.14869	-1.08949
642	Stomach			Fold change (Raw limit)	FC (Nraw>=10 OR Traw>=10)	5.10593	2.20908	2.27601	1.15381	1.33876	1.57141	-1.3011	-1.85323	-1.21041	-1.41078	-1.93181		2.92292	2.40595	-2.87895	-1.07698	1.00878	1.01947	1.6048	-1.36828	-1.14405	1.10602	2.44873	1.65249		1.01232	-1.40545	17.2844	-1.80473	-1.25541	1.90651	-1.31425	1.02587	-1.26026	1.43821	-1.02177	-1.00715	-1.14659	1.22278	1.01363	2.17245		1.14869	-1.08949
643	Large intestine	rectum		Normal	(normalized)	-2.07513	-4.33552	-2.00884	-2.2834	1.62163	0.0748482	-3.91611	1.34511	-4.0206	-1.55523	-1.5283	-5.10164	0.109373	-3.73713	-0.304169	1.80834	-0.673702	-1.27043	-2.69793	4.21948	3.34195	0.0145049	-0.847661	-1.54909	-5.03549	-0.98711	-3.43666	-4.21185	-0.691358	0.00925589	1.21178	2.03468	-4.35178	1.34171	-2.05632	3.39093	0.181175	-1.30077	-0.49495	-0.00649309	1.57928	-4.99887	-1.11208	1.16481
643	Large intestine	rectum		Tumor	(normalized)	0.824567	-0.930088	-1.97985	-3.65205	1.27355	-0.250286	-3.61464	0.963443	-2.53339	-1.03809	-1.09955	-6.11731	1.31158	-4.08477	-0.499587	2.64545	-0.644148	-1.90092	0.650939	3.4015	2.43067	0.392676	1.72195	0.0453587	-6.07688	-1.48566	-3.81677	-3.60175	0.0786848	-0.208492	5.56719	2.92236	-3.36743	0.601149	-1.76986	3.91276	-0.0558977	-0.552679	-0.57867	-0.00185108	2.09245	-4.22746	-1.06484	0.601057
643	Large intestine	rectum		Normal	(raw)	30.9855	6.46716	32.4425	26.8204	401.786	137.52	8.64906	331.707	8.04477	44.429	45.266	3.80267	140.851	9.79145	105.748	457.298	81.8524	54.1249	20.1224	2432.35	1323.92	131.887	72.5545	44.6184	3.98109	65.8698	12.0586	7.04598	80.8568	131.408	302.425	534.976	6.39468	330.926	31.3921	1369.64	148.039	52.9987	92.6491	129.981	390.163	4.08345	60.404	292.737
643	Large intestine	rectum		Tumor	(raw)	408.669	121.107	58.5003	18.3559	557.866	194.003	18.8381	449.964	39.8591	112.371	107.685	3.32397	572.765	13.5993	163.216	1443.82	147.654	61.7899	362.33	2438.41	1244.11	302.942	761.219	238.126	3.41844	82.3992	16.3753	19.0072	243.691	199.705	10940.6	1749.32	22.3591	350.039	67.666	3475.45	221.986	157.318	154.509	230.46	984.105	12.3186	110.307	350.016
643	Large intestine	rectum		Fold change	FC	7.46271	10.5959	1.0203	-2.58229	-1.27286	-1.25278	1.2324	-1.30285	2.80348	1.43111	1.34607	-2.02184	2.30091	-1.27247	-1.14506	1.78647	1.0207	-1.54809	10.1885	-1.76293	-1.8807	1.29969	5.93647	3.01979	-2.05821	-1.4128	-1.30144	1.52637	1.70532	-1.16292	20.4695	1.8502	1.97842	-1.67083	1.21965	1.43578	-1.1786	1.67957	-1.05975	1.00322	1.42718	1.70693	1.03329	-1.47811
643	Large intestine	rectum		Fold change (Raw limit)	FC (Nraw>=10 OR Traw>=10)	7.46271	10.5959	1.0203	-2.58229	-1.27286	-1.25278	1.2324	-1.30285	2.80348	1.43111	1.34607		2.30091	-1.27247	-1.14506	1.78647	1.0207	-1.54809	10.1885	-1.76293	-1.8807	1.29969	5.93647	3.01979		-1.4128	-1.30144	1.52637	1.70532	-1.16292	20.4695	1.8502	1.97842	-1.67083	1.21965	1.43578	-1.1786	1.67957	-1.05975	1.00322	1.42718	1.70693	1.03329	-1.47811
644	Stomach			Normal	(normalized)	-2.61134	-4.08265	-3.65489	-2.68774	3.31927	0.789246	-3.31835	2.08809	-4.29486	-1.14131	-0.752373	-6.72013	2.19319	-1.07684	-0.609321	2.10957	0.654636	0.98508	-0.167727	2.68967	3.5949	0.72179	3.01477	1.46216	-4.34962	-0.968975	-4.31633	-3.06539	0.412261	0.960324	3.8374	3.19079	1.42663	0.484774	-1.17145	2.801	0.476274	-0.0706482	0.269124	0.45853	2.1869	-6.60999	-0.175898	0.76017
644	Stomach			Tumor	(normalized)	-3.99377	-4.08606	-3.94963	-4.70634	1.59332	0.429288	-4.01414	1.08871	-3.75096	-1.41981	-2.28052	-7.12008	1.95903	-4.77177	-4.13079	2.15759	-0.785826	-3.90799	1.27259	2.37611	3.12066	1.50481	0.693644	-1.16686	-7.0931	-1.18696	-4.19852	-0.887792	-1.06377	-0.348656	2.79871	3.71947	-1.20813	0.759204	-1.36747	3.05697	-0.104624	-0.141434	-1.60029	-0.16125	2.04172	-7.01742	-1.58292	0.231804
644	Stomach			Normal	(raw)	49.8497	17.9786	24.1837	47.2787	3040.57	526.432	30.5375	1295.19	15.5193	138.098	180.829	2.88932	1393.06	144.409	199.679	1314.62	479.535	602.967	271.184	1965.29	3680.69	502.384	2462.02	839.287	14.9413	155.62	15.2902	36.3898	405.376	592.709	4354.39	2781.49	818.87	426.272	135.242	2122.96	423.768	290.06	367.088	418.588	1387.01	3.11854	269.653	515.928
644	Stomach			Tumor	(raw)	26.3444	24.7119	27.163	16.0762	1266.4	565.147	25.975	892.624	31.1732	156.865	86.383	3.01699	1631.77	15.3634	23.9574	1872.55	243.431	27.9583	1013.96	2178.78	3650.44	1191.04	678.798	186.928	3.07394	184.341	22.8588	226.82	200.773	329.592	2920.31	5528.49	181.656	710.356	162.661	3492.78	390.335	380.502	138.419	375.311	1728.03	3.23951	140.096	492.848
644	Stomach			Fold change	FC	-2.60707	-1.00237	-1.22666	-4.05189	-3.30798	-1.28339	-1.61978	-1.99914	1.45791	-1.21294	-2.88415	-1.31947	-1.17622	-12.9504	-11.4834	1.03385	-2.71408	-29.7139	2.7138	-1.24277	-1.38919	1.72073	-4.99722	-6.18607	-6.69685	-1.16311	1.08509	4.52401	-2.78183	-2.47766	-2.05436	1.44262	-6.21074	1.20952	-1.14553	1.19413	-1.49578	-1.05029	-3.65384	-1.53664	-1.10587	-1.32632	-2.65189	-1.44229
644	Stomach			Fold change (Raw limit)	FC (Nraw>=10 OR Traw>=10)	-2.60707	-1.00237	-1.22666	-4.05189	-3.30798	-1.28339	-1.61978	-1.99914	1.45791	-1.21294	-2.88415		-1.17622	-12.9504	-11.4834	1.03385	-2.71408	-29.7139	2.7138	-1.24277	-1.38919	1.72073	-4.99722	-6.18607	-6.69685	-1.16311	1.08509	4.52401	-2.78183	-2.47766	-2.05436	1.44262	-6.21074	1.20952	-1.14553	1.19413	-1.49578	-1.05029	-3.65384	-1.53664	-1.10587		-2.65189	-1.44229
645	Lung		adenocarcinoma	Normal	(normalized)	0.00888443	-3.76522	-1.87788	-1.11647	2.1649	1.03001	-3.03609	1.14274	-2.96539	-1.58003	-1.87775	-7.14376	2.18865	-0.911497	-0.148709	1.66633	0.369605	0.374265	0.740145	3.28326	2.42115	-0.285086	1.5491	0.513136	-7.08393	-1.75152	-4.46959	-7.05241	-0.860903	0.717047	1.92716	3.83935	0.860656	0.294654	-0.477181	2.44091	-0.163733	-0.239041	0.0704727	0.387031	2.77985	-4.48374	-0.181831	0.225653
645	Lung		adenocarcinoma	Tumor	(normalized)	-4.19101	-3.2275	-2.83715	-3.27745	1.09135	0.674431	-3.82693	1.74178	-1.84769	-1.70372	-0.560072	-6.80797	1.33523	-4.0348	-3.75295	2.0877	-0.135133	-3.08669	-1.14325	3.18896	2.45049	1.10491	0.303891	-1.5208	-6.76898	-1.60621	-4.41259	-2.57853	-1.34507	-0.37172	3.21375	3.68092	-1.80179	0.364812	-1.77258	2.97468	-0.338326	-0.349672	-0.698652	-0.232042	2.75409	-6.12814	-1.31129	-0.616749
645	Lung		adenocarcinoma	Normal	(raw)	411.666	30.0903	111.32	188.704	1834.72	835.479	49.8789	903.38	52.3842	136.847	111.33	2.89323	1865.17	217.512	369.066	1298.63	528.606	530.316	683.402	3983.18	2191.33	335.777	1197.28	583.901	3.01576	121.509	18.4667	3.08236	225.275	672.547	1555.98	5856.37	742.939	501.845	293.917	2221.55	365.243	346.666	429.62	535.03	2809.88	18.2864	360.69	478.408
645	Lung		adenocarcinoma	Tumor	(raw)	23.0486	44.9458	58.9108	43.4161	896.997	671.873	29.6649	1407.96	116.964	129.239	285.539	3.75716	1062.2	25.6842	31.2258	1789.47	383.34	49.554	190.594	3839.15	2301.09	905.47	519.689	146.709	3.86008	138.276	19.767	70.4773	165.713	325.36	3905.7	5399.2	120.745	542.104	123.215	3309.26	332.979	330.371	259.387	358.436	2840.05	6.01879	169.639	274.539
645	Lung		adenocarcinoma	Fold change	FC	-18.3778	1.45167	-1.94433	-4.47221	-2.10461	-1.2795	-1.73008	1.5147	2.17	-1.08952	2.49265	1.26207	-1.80678	-8.71383	-12.1614	1.3392	-1.41887	-11.0116	-3.68943	-1.06755	1.02055	2.62078	-2.37053	-4.09521	1.24396	1.10597	1.0403	22.2215	-1.39878	-2.12692	2.43951	-1.11607	-6.33107	1.04983	-2.45445	1.44771	-1.12865	-1.0797	-1.70424	-1.53589	-1.01802	-3.12617	-2.18777	-1.79303
645	Lung		adenocarcinoma	Fold change (Raw limit)	FC (Nraw>=10 OR Traw>=10)	-18.3778	1.45167	-1.94433	-4.47221	-2.10461	-1.2795	-1.73008	1.5147	2.17	-1.08952	2.49265		-1.80678	-8.71383	-12.1614	1.3392	-1.41887	-11.0116	-3.68943	-1.06755	1.02055	2.62078	-2.37053	-4.09521		1.10597	1.0403	22.2215	-1.39878	-2.12692	2.43951	-1.11607	-6.33107	1.04983	-2.45445	1.44771	-1.12865	-1.0797	-1.70424	-1.53589	-1.01802	-3.12617	-2.18777	-1.79303
646	Liver			Normal	(normalized)	1.05638	4.22376	-4.63451	0.0937705	-0.15542	-0.0798049	-4.00241	4.37371	-2.36647	-1.33582	-0.652636	-5.70823	-0.128127	-3.31125	-3.62811	1.72047	-0.00871611	-0.347746	1.41523	4.10259	3.06724	2.09778	-0.319725	-2.13933	-5.6959	-1.43721	-3.07597	-0.490664	0.0433259	-0.439333	-2.21798	4.20733	4.31451	1.06037	-1.75039	2.52942	-0.116974	-0.711462	-1.54164	-0.34026	1.72233	-1.98889	0.313977	0.481115
646	Liver			Tumor	(normalized)	1.61207	2.29942	-3.50491	-1.62381	0.0751944	-0.0188484	-3.98543	2.42757	-3.00718	-1.95417	-0.636498	-4.35241	-0.12505	-6.28277	-4.92601	2.12602	-0.672808	0.927505	2.14923	3.34775	2.7584	1.81	-0.709945	-2.20581	-6.70362	-0.816146	-3.91807	0.688678	0.14886	-0.298107	-0.962933	4.19786	2.82679	0.754425	-2.3841	2.79272	-0.552185	0.0741768	-1.8304	-0.461823	1.04918	-6.68983	-0.912355	0.85235
646	Liver			Normal	(raw)	454.043	4079.18	8.78959	232.982	196.024	206.572	13.6223	4525.97	42.3367	86.4915	138.877	4.17586	199.768	21.9943	17.6573	719.462	217.006	171.559	582.266	3750.57	1829.89	934.523	174.923	49.5557	4.21172	80.6216	25.8902	155.378	224.977	161.006	46.9262	4032.99	4344.02	455.3	64.8898	1260.45	201.318	133.329	74.9922	172.451	720.389	55.0022	271.401	304.737
646	Liver			Tumor	(raw)	1147.28	1847.5	33.0603	121.779	395.389	370.438	23.6949	2019.11	46.6806	96.856	241.426	18.3731	344.148	4.82043	12.3456	1638.26	235.426	713.832	1664.84	3820.88	2539.51	1315.99	229.443	81.3531	3.60079	213.159	24.8275	604.925	416.103	305.246	192.538	6887.64	2662.79	633.131	71.8959	2600.65	255.956	395.11	105.532	272.5	776.645	3.63539	199.408	677.598
646	Liver			Fold change	FC	1.46987	-3.79562	2.18798	-3.28885	1.17333	1.04316	1.01184	-3.85342	-1.5591	-1.53512	1.01125	2.55943	1.00214	-7.84365	-2.45872	1.32459	-1.58457	2.42041	1.66325	-1.68744	-1.23871	-1.22076	-1.31059	-1.04716	-2.01074	1.53801	-1.79266	2.26474	1.07589	1.10284	2.38676	-1.00658	-2.80446	-1.23623	-1.55155	1.20022	-1.35211	1.72386	-1.22159	-1.08791	-1.59455	-26.009	-2.33971	1.29346
646	Liver			Fold change (Raw limit)	FC (Nraw>=10 OR Traw>=10)	1.46987	-3.79562	2.18798	-3.28885	1.17333	1.04316	1.01184	-3.85342	-1.5591	-1.53512	1.01125	2.55943	1.00214	-7.84365	-2.45872	1.32459	-1.58457	2.42041	1.66325	-1.68744	-1.23871	-1.22076	-1.31059	-1.04716		1.53801	-1.79266	2.26474	1.07589	1.10284	2.38676	-1.00658	-2.80446	-1.23623	-1.55155	1.20022	-1.35211	1.72386	-1.22159	-1.08791	-1.59455	-26.009	-2.33971	1.29346
648	Uterus	uterine cervix		Normal	(normalized)	-0.537366	-3.98783	-2.60762	0.582925	2.9277	1.30991	-2.13046	1.7953	-2.94035	-0.958841	-1.25851	-6.69701	3.27483	1.12595	0.284284	2.34469	0.631841	1.87996	0.419208	2.76877	2.76721	1.48882	2.20186	1.03545	-6.08299	-1.34487	-4.75448	-6.59692	0.160558	0.42701	0.843493	3.0687	3.62323	0.548749	-0.831321	2.85366	0.272156	0.685852	-0.111303	0.369056	4.06867	-6.59134	-0.0757208	0.75684
648	Uterus	uterine cervix		Tumor	(normalized)	-1.58655	-3.93258	-2.88308	-2.38276	2.31682	0.485106	-3.00268	1.82332	-2.20463	-1.72491	-1.80539	-7.11673	2.76287	-5.62903	-2.64064	2.04982	-0.444879	0.287377	0.691229	2.69887	2.86615	1.60262	0.184646	-0.867475	-7.06637	-0.834312	-4.41023	-3.90427	-1.09725	-0.78622	2.53409	3.54584	2.87938	1.11417	-1.40909	2.34877	0.545488	0.783966	-0.841944	0.138073	2.63687	-6.36946	-0.817795	0.542639
648	Uterus	uterine cervix		Normal	(raw)	229.25	20.9709	54.5884	498.368	2531.62	824.886	75.9869	1154.81	43.3448	171.172	139.066	3.20679	3220.29	726.135	405.182	1690.03	515.555	1224.61	444.904	2267.54	2265.09	933.798	1530.73	681.984	4.90805	130.987	12.3263	3.43716	371.882	447.316	597.02	2791.54	4099.9	486.701	186.99	2404.97	401.79	535.222	308.011	429.704	5582.97	3.4505	315.702	562.217
648	Uterus	uterine cervix		Tumor	(raw)	146.612	28.8367	59.6867	84.4283	2193.82	616.313	54.9379	1558.27	95.5234	133.205	125.978	3.17264	2988.66	8.89742	70.6085	1823.16	323.481	537.377	710.969	2858.98	3210.45	1337.23	500.442	241.343	3.28535	246.954	20.7089	29.4081	205.81	255.326	2550.39	5142.49	3240.04	953.168	165.802	2242.96	642.655	758.171	245.652	484.545	2738.71	5.32565	249.798	641.387
648	Uterus	uterine cervix		Fold change	FC	-2.06937	1.03904	-1.21038	-7.81196	-1.5272	-1.77129	-1.83048	1.01961	1.66523	-1.70063	-1.46092	-1.33766	-1.42599	-108.007	-7.59436	-1.22678	-2.10923	-3.01589	1.2075	-1.04964	1.07098	1.08207	-4.04801	-3.73971	-1.97708	1.4246	1.26948	6.46501	-2.39132	-2.31856	3.2279	1.39198	-1.67464	1.47982	-1.49254	-1.41901	1.2086	1.07037	-1.65938	-1.17363	-2.69785	1.16625	-1.67258	-1.16006
648	Uterus	uterine cervix		Fold change (Raw limit)	FC (Nraw>=10 OR Traw>=10)	-2.06937	1.03904	-1.21038	-7.81196	-1.5272	-1.77129	-1.83048	1.01961	1.66523	-1.70063	-1.46092		-1.42599	-108.007	-7.59436	-1.22678	-2.10923	-3.01589	1.2075	-1.04964	1.07098	1.08207	-4.04801	-3.73971		1.4246	1.26948	6.46501	-2.39132	-2.31856	3.2279	1.39198	-1.67464	1.47982	-1.49254	-1.41901	1.2086	1.07037	-1.65938	-1.17363	-2.69785		-1.67258	-1.16006
649	Stomach			Normal	(normalized)	-2.67172	-3.65756	-2.87496	-2.624	1.51639	-0.0720844	-4.28579	2.24947	-2.54004	-1.22061	-1.05878	-6.02495	0.765351	-4.73191	-0.705769	1.8581	-1.08982	-0.570059	-2.29455	3.08875	3.20803	0.985349	-0.396752	-1.36128	-6.38956	-1.2038	-3.54661	-3.74538	-0.491943	-0.756936	1.55097	4.08826	-1.60796	1.00191	-1.67309	2.64104	-0.326838	0.399757	-0.788126	0.0686488	2.19684	-5.52811	-1.24563	-0.0730944
649	Stomach			Tumor	(normalized)	-1.32866	-2.46387	-3.51106	-3.05293	1.71433	0.244308	-4.54705	1.60002	-2.76799	-1.88701	-1.77833	-7.07973	0.599356	-5.9132	-1.73235	2.00903	-0.645721	-1.85491	-1.8287	3.06302	2.99789	1.00602	-0.161854	-1.55014	-7.02391	-1.09498	-4.57266	-2.90517	-0.211668	-0.381278	-0.00153637	4.76949	-4.24439	0.841454	-2.04416	2.93944	-0.0947714	0.418198	-0.214137	0.407874	2.59163	-5.79111	-1.35401	0.658482
649	Stomach			Normal	(raw)	39.3341	19.861	34.1654	40.6569	716.991	238.417	12.8495	1191.77	43.0931	107.547	120.313	3.84896	426.019	9.43165	153.666	908.615	117.752	168.823	51.0865	2132.27	2316.05	496.199	190.371	97.5553	2.98942	108.807	21.4487	18.688	178.216	148.312	734.386	4263.1	82.2227	501.926	78.5934	1563.4	199.824	330.655	145.14	262.846	1149.08	5.43137	105.697	238.25
649	Stomach			Tumor	(raw)	161.687	73.611	35.6211	48.935	1332.62	481.045	17.3718	1231.1	59.6203	109.798	118.389	3.00215	615.271	6.73894	122.223	1634.63	259.574	112.269	114.327	3393.92	3244.13	815.614	363.011	138.677	3.12058	190.116	17.0661	54.2126	350.69	311.793	405.676	11076.5	21.4266	727.688	98.4667	3115.32	380.288	542.665	350.091	538.796	2447.94	7.33408	158.871	641.01
649	Stomach			Fold change	FC	2.53687	2.28736	-1.55412	-1.34624	1.14706	1.24521	-1.19853	-1.56858	-1.17117	-1.58711	-1.64667	-2.07739	-1.12194	-2.26779	-2.03719	1.11028	1.36046	-2.43657	1.38114	-1.018	-1.15679	1.01443	1.17682	-1.13986	-1.55224	1.07834	-2.03645	1.79032	1.21443	1.29743	-2.93326	1.6035	-6.21791	-1.11764	-1.29331	1.22978	1.17452	1.01286	1.48863	1.26508	1.31475	-1.19997	-1.07802	1.66045
649	Stomach			Fold change (Raw limit)	FC (Nraw>=10 OR Traw>=10)	2.53687	2.28736	-1.55412	-1.34624	1.14706	1.24521	-1.19853	-1.56858	-1.17117	-1.58711	-1.64667		-1.12194		-2.03719	1.11028	1.36046	-2.43657	1.38114	-1.018	-1.15679	1.01443	1.17682	-1.13986		1.07834	-2.03645	1.79032	1.21443	1.29743	-2.93326	1.6035	-6.21791	-1.11764	-1.29331	1.22978	1.17452	1.01286	1.48863	1.26508	1.31475		-1.07802	1.66045
650	Lung			Normal	(normalized)	-0.710351	-2.49734	-2.80841	-2.59849	2.21973	0.740546	-2.99076	0.779054	-2.76471	-1.56512	-1.00396	-6.76645	1.65418	-1.66375	-0.898399	1.70726	-0.214398	-0.274944	0.785752	3.81775	2.32911	0.193109	1.27865	0.279869	-5.95249	-1.65126	-4.37465	-6.6766	-1.09926	-0.0366297	2.00828	3.29558	0.551496	0.282246	-0.964346	2.22397	-0.366761	-0.0680685	0.00937366	-0.0355949	3.15855	-4.86656	-0.369959	-0.0948973
650	Lung			Tumor	(normalized)	-4.49534	-3.64759	-4.74983	-2.7064	1.455	-0.0438662	-4.18187	0.480208	-2.13604	-1.05716	0.320287	-6.28816	0.00171852	-6.02479	-6.27514	2.74685	-0.815324	-2.87148	1.765	3.42797	2.68071	1.46242	-1.74155	-3.10022	-6.25697	-1.57376	-3.23432	-5.81662	-0.294984	0.157931	3.70951	2.61423	-1.34132	0.675029	-1.58023	2.75613	0.242897	0.764007	0.0899172	0.703546	3.39183	-6.19332	-0.94786	-0.0735235
650	Lung			Normal	(raw)	283.698	82.2092	66.2639	76.6425	2162.22	775.569	58.3963	796.549	68.3019	156.872	231.458	4.26371	1461	146.506	249.028	1515.76	400.086	383.643	800.256	6545.61	2332.52	530.671	1126.18	563.564	7.49579	147.78	22.3766	4.53771	216.662	452.551	1867.44	4557.89	680.316	564.493	237.901	2168.58	359.988	442.796	467.214	452.875	4144.89	15.9115	359.191	434.637
650	Lung			Tumor	(raw)	16.6421	29.9506	13.9508	57.5086	1029.05	364.111	20.681	523.596	85.3938	180.386	468.657	4.80303	375.8	5.76495	4.84657	2519.55	213.306	51.2908	1275.72	4039.8	2406.64	1034.36	112.248	43.7703	4.90799	126.093	39.8853	6.65982	305.943	418.776	4910.37	2298.28	148.137	599.298	125.529	2535.81	444.18	637.424	399.491	611.262	3939.86	5.12937	194.583	356.703
650	Lung			Fold change	FC	-13.7846	-2.21953	-3.84081	-1.07766	-1.69906	-1.72239	-2.28327	-1.23016	1.54614	1.42204	2.50402	1.3931	-3.14369	-20.5497	-41.5489	2.05564	-1.51669	-6.04831	1.97143	-1.31019	1.27597	2.41046	-8.11284	-10.4114	-1.23498	1.05519	2.20431	1.81502	1.74627	1.14438	3.25179	-1.60364	-3.71359	1.31292	-1.5325	1.44609	1.5259	1.78024	1.05742	1.66918	1.1755	-2.50838	-1.49268	1.01493
650	Lung			Fold change (Raw limit)	FC (Nraw>=10 OR Traw>=10)	-13.7846	-2.21953	-3.84081	-1.07766	-1.69906	-1.72239	-2.28327	-1.23016	1.54614	1.42204	2.50402		-3.14369	-20.5497	-41.5489	2.05564	-1.51669	-6.04831	1.97143	-1.31019	1.27597	2.41046	-8.11284	-10.4114		1.05519	2.20431		1.74627	1.14438	3.25179	-1.60364	-3.71359	1.31292	-1.5325	1.44609	1.5259	1.78024	1.05742	1.66918	1.1755	-2.50838	-1.49268	1.01493
651	Large intestine	rectum		Normal	(normalized)	0.258057	-3.1353	-2.39535	-1.5598	1.86569	-0.151991	-5.0226	1.3585	-2.8657	-0.952169	-1.61846	-6.37034	0.145415	-2.80656	-0.453654	2.0881	-0.152952	-1.98957	-1.87559	3.93013	3.12677	1.30188	-0.532907	-1.60681	-6.33498	-1.09478	-3.97342	-6.06389	-1.02122	0.237235	0.883265	2.28545	-3.24577	1.24043	-1.81685	3.25399	0.238827	0.127248	-0.54759	0.209465	1.70211	-5.58744	-1.14222	0.123518
651	Large intestine	rectum		Tumor	(normalized)	-1.52979	-2.33088	-1.55056	-4.40146	1.57449	-0.0248613	-3.96464	1.48765	-2.63902	-1.97067	-1.8265	-5.41028	1.14336	-5.92856	-1.04941	2.12426	-1.18392	-3.05146	-0.731516	2.84957	2.97554	1.07041	-0.217688	-1.53922	-5.95509	-1.2024	-4.13379	-3.02122	-0.312301	-0.373021	1.49347	2.88	-4.02482	0.959763	-1.70727	3.18278	-0.375673	-0.118803	-1.235	-0.228402	1.5834	-3.92113	-1.855	0.136703
651	Large intestine	rectum		Normal	(raw)	419.116	39.8872	66.6161	118.879	1277.26	315.426	10.7819	898.669	48.0829	181.142	114.142	4.23632	387.637	50.0949	255.91	1490.15	315.216	88.253	95.5086	5342.42	3061.27	864.082	242.231	115.067	4.34142	164.093	22.3117	5.23889	172.676	413.11	646.458	1708.6	36.9468	828.055	99.4773	3343.49	413.566	382.786	239.778	405.234	1140.35	7.28896	158.784	381.798
651	Large intestine	rectum		Tumor	(raw)	103.663	59.4939	102.181	14.1633	891.469	294.207	19.1717	839.389	48.0521	76.367	84.3928	7.03851	661.187	4.91432	144.622	1304.98	131.747	36.104	180.272	2157.46	2354.31	628.584	257.399	102.988	4.82475	130.071	17.0507	36.8689	241.06	231.125	842.782	2203.45	18.3885	582.176	91.664	2718	230.7	275.66	127.164	255.494	896.988	19.7587	82.7421	329.07
651	Large intestine	rectum		Fold change	FC	-3.45299	1.74644	1.796	-7.16844	-1.22366	1.09212	2.08199	1.09365	1.17013	-2.02581	-1.15512	1.94539	1.99716	-8.70594	-1.51126	1.02538	-2.0434	-2.08766	2.21004	-2.11486	-1.11051	-1.17403	1.2442	1.04797	1.30124	-1.07745	-1.11757	8.24015	1.63458	-1.52653	1.52647	1.51	-1.716	-1.21476	1.07892	-1.0506	-1.53103	-1.18596	-1.61039	-1.3546	-1.08577	3.174	-1.63895	1.00918
651	Large intestine	rectum		Fold change (Raw limit)	FC (Nraw>=10 OR Traw>=10)	-3.45299	1.74644	1.796	-7.16844	-1.22366	1.09212	2.08199	1.09365	1.17013	-2.02581	-1.15512		1.99716	-8.70594	-1.51126	1.02538	-2.0434	-2.08766	2.21004	-2.11486	-1.11051	-1.17403	1.2442	1.04797		-1.07745	-1.11757	8.24015	1.63458	-1.52653	1.52647	1.51	-1.716	-1.21476	1.07892	-1.0506	-1.53103	-1.18596	-1.61039	-1.3546	-1.08577	3.174	-1.63895	1.00918
652	Melanoma	skin		Normal	(normalized)	-2.79653	-3.16493	-5.0236	-3.87007	1.26659	-0.189685	-3.37056	0.596176	-1.78745	0.513078	-1.69244	-6.69652	2.07835	-2.28183	1.67294	2.08065	-0.094224	-1.57962	2.40244	3.02074	2.06461	0.0181246	-0.119036	-0.460239	-3.87572	-1.70315	1.62352	-3.11113	-0.170463	0.96414	5.17811	2.35506	1.5825	0.0436888	-2.19167	2.18318	-0.0974665	-0.606782	0.468813	0.51	2.42202	-6.49973	-0.0748634	-0.0996084
652	Melanoma	skin		Tumor	(normalized)	-4.55983	1.06202	-2.25854	-3.89321	2.39174	3.75253	-2.46085	1.45028	-3.8473	-1.67487	-0.776114	-7.02688	1.59809	-6.92852	-4.11258	2.78033	-1.84902	2.84387	-1.3462	4.05713	2.37195	2.16122	3.3798	1.40967	-2.51914	-0.677741	-2.27556	-4.26157	-1.19292	0.454676	1.25688	3.22604	-4.97068	0.0651541	-1.0011	2.51486	0.305541	-0.608128	-0.852201	-0.391606	3.23463	-6.84194	-0.00706768	1.32861
652	Melanoma	skin		Normal	(raw)	43.9308	34.0305	9.38323	20.8737	734.329	267.613	29.5099	461.397	88.4163	435.572	94.4352	2.94275	1289	62.7637	973.225	1291.06	285.919	102.116	1613.67	2477.08	1276.79	309.075	281.044	221.851	20.7922	93.7364	940.453	35.3235	271.202	595.447	11050.3	1561.54	914.085	314.601	66.8114	1386.15	285.278	200.423	422.41	434.644	1635.72	3.37283	289.782	284.854
652	Melanoma	skin		Tumor	(raw)	16.1062	793.123	79.3872	25.5663	1993.54	5119.93	69.0001	1038.04	26.3929	118.974	221.823	2.91298	1150.04	3.11852	21.9598	2609.78	105.445	2727.28	149.415	6323.48	1966.38	1699.15	3954.22	1009.24	66.2678	237.476	78.4562	19.8051	166.164	520.608	907.818	3554.47	12.1148	397.423	189.792	2171.14	469.479	249.215	210.427	289.57	3575.7	3.3114	378.018	954.093
652	Melanoma	skin		Fold change	FC	-3.39475	18.7258	6.79777	-1.01616	2.18124	15.3718	1.87867	1.80763	-4.16942	-4.55658	1.8873	-1.25733	-1.39499	-25.0491	-55.159	1.62415	-3.37479	21.4587	-13.4416	2.05109	1.23742	4.41709	11.3046	3.65511	2.56077	2.03554	-14.9191	-2.21982	-2.03137	-1.42352	-15.1498	1.82891	-93.908	1.01499	2.28242	1.25848	1.32226	-1.00093	-2.49842	-1.86815	1.75639	-1.26769	1.04811	2.69114
652	Melanoma	skin		Fold change (Raw limit)	FC (Nraw>=10 OR Traw>=10)	-3.39475	18.7258	6.79777	-1.01616	2.18124	15.3718	1.87867	1.80763	-4.16942	-4.55658	1.8873		-1.39499	-25.0491	-55.159	1.62415	-3.37479	21.4587	-13.4416	2.05109	1.23742	4.41709	11.3046	3.65511	2.56077	2.03554	-14.9191	-2.21982	-2.03137	-1.42352	-15.1498	1.82891	-93.908	1.01499	2.28242	1.25848	1.32226	-1.00093	-2.49842	-1.86815	1.75639		1.04811	2.69114
653.1	Large intestine	rectum		Normal	(normalized)	-2.42354	-4.48349	-2.33833	-2.94105	2.65692	0.369489	-3.07693	1.80814	-3.10335	-0.962785	-0.529425	-6.65825	2.80426	0.754685	-0.488426	2.17074	0.904539	1.36631	-0.223783	2.84821	3.23201	0.690796	3.07207	1.72368	-2.42861	-1.12735	-4.83476	-6.47545	0.127066	1.25325	1.71525	2.85295	1.10374	0.388639	-1.3277	2.50079	0.434371	-0.406638	0.403092	0.449883	2.73013	-6.46955	-0.379011	0.803066
653.1	Large intestine	rectum		Tumor	(normalized)	0.458776	0.720801	-2.02514	-3.37972	0.906666	-0.493163	-3.77144	1.25959	-1.68051	-1.65549	-1.6845	-6.73717	0.892542	-6.62814	-0.63062	2.30263	-1.18168	-2.46607	0.065094	3.42443	2.81602	0.901934	-0.402323	-1.7725	-6.70173	-1.64595	-4.21853	-5.62018	-0.499463	0.212547	3.40996	2.65467	-3.4262	0.622219	-2.08099	3.1078	-0.11063	-0.765554	-0.549197	0.157229	1.89484	-4.88717	-1.59096	0.119892
653.1	Large intestine	rectum		Normal	(raw)	55.8876	13.4032	59.288	39.0418	1890.98	387.347	35.5324	1049.98	34.8877	153.832	207.731	2.96852	2094.31	505.89	213.719	1349.99	561.263	772.989	256.749	2159.09	2817.12	483.976	2521.49	990.269	55.6915	137.248	10.5066	3.36953	327.434	714.726	984.499	2166.19	644.367	392.523	119.453	1697.02	405.165	226.185	396.475	409.545	1989.41	3.38333	230.558	523.143
653.1	Large intestine	rectum		Tumor	(raw)	419.151	502.629	74.9265	29.2999	571.74	216.675	22.3331	730.197	95.1436	96.8083	94.8814	2.85875	566.17	3.08315	196.983	1504.62	134.444	55.1956	319.051	3274.31	2147.69	569.868	230.756	89.2668	2.92983	97.4504	16.3817	6.20043	215.731	353.385	3241.65	1920.43	28.371	469.431	72.0817	2629.1	282.463	179.395	208.42	340.091	1134.14	10.3057	101.237	331.403
653.1	Large intestine	rectum		Fold change	FC	7.37331	36.8678	1.24245	-1.35536	-3.36419	-1.81838	-1.61833	-1.46262	2.68112	-1.61631	-2.22695	-1.05622	-3.76258	-166.899	-1.10358	1.09573	-4.24635	-14.2449	1.22169	1.49093	-1.33422	1.1576	-11.1147	-11.2838	-19.3347	-1.43256	1.53286	1.80909	-1.54385	-2.05723	3.23713	-1.14733	-23.1021	1.17575	-1.68563	1.5231	-1.45902	-1.28246	-1.93494	-1.22489	-1.78422	2.99463	-2.3165	-1.60567
653.1	Large intestine	rectum		Fold change (Raw limit)	FC (Nraw>=10 OR Traw>=10)	7.37331	36.8678	1.24245	-1.35536	-3.36419	-1.81838	-1.61833	-1.46262	2.68112	-1.61631	-2.22695		-3.76258	-166.899	-1.10358	1.09573	-4.24635	-14.2449	1.22169	1.49093	-1.33422	1.1576	-11.1147	-11.2838	-19.3347	-1.43256	1.53286		-1.54385	-2.05723	3.23713	-1.14733	-23.1021	1.17575	-1.68563	1.5231	-1.45902	-1.28246	-1.93494	-1.22489	-1.78422	2.99463	-2.3165	-1.60567
654	Large intestine	colon		Normal	(normalized)	0.457916	-3.32368	-2.58017	-0.807009	1.93495	0.0547037	-3.10579	1.61964	-2.63334	-1.12746	-1.14737	-6.99327	0.994625	-2.5635	-0.288954	1.96127	-0.0601149	-0.689476	-2.14231	3.64316	2.72765	0.755665	0.363325	-1.11968	-5.34089	-1.38159	-3.9591	-4.11664	-0.540769	0.229355	0.607676	3.04051	-1.14731	0.649243	-2.24148	2.87991	0.201007	-0.0165472	-0.296219	0.189908	2.08363	-4.04425	-0.87242	-0.215176
654	Large intestine	colon		Tumor	(normalized)	1.07695	-3.53963	-2.65248	-4.40255	1.81071	-0.132663	-5.04362	2.09361	-2.20145	-1.90791	-1.15752	-7.06443	-0.48208	-6.99046	-2.46346	2.56662	-0.651421	-3.94755	0.834454	3.08249	2.87181	2.03629	-1.83026	-3.25604	-6.26546	-0.0719633	-4.19482	-5.04969	0.343406	-0.893479	3.05603	2.8835	-4.42356	1.30992	-1.87366	2.93005	0.650089	0.168512	-0.395897	0.430517	2.79339	-5.3701	-1.71702	0.306704
654	Large intestine	colon		Normal	(raw)	531.224	38.6281	64.6729	221.053	1478.8	401.697	44.9258	1188.48	62.3327	177.024	174.597	3.03561	770.625	65.4244	316.554	1506.02	370.967	239.816	87.6057	4832.06	2561.74	652.994	497.511	177.981	9.54255	148.433	24.8669	22.2946	265.854	453.392	589.332	3182.12	174.606	606.559	81.786	2846.88	444.57	382.34	314.964	441.163	1639.33	23.4417	211.255	333.163
654	Large intestine	colon		Tumor	(raw)	922.686	37.6117	69.5637	20.6804	1534.39	398.955	13.2611	1866.8	95.0946	116.553	196.07	3.2678	313.14	3.4397	79.3021	2591.12	278.459	28.3483	779.928	3704.94	3201.55	1794.08	122.998	45.7819	5.68549	416.098	23.8831	13.2054	554.925	235.448	3637.6	3227.6	20.3814	1084.38	119.353	3333.43	686.366	491.571	332.416	589.465	3032.17	10.5754	133.041	540.986
654	Large intestine	colon		Fold change	FC	1.53585	-1.16147	-1.0514	-12.0883	-1.08993	-1.13868	-3.83129	1.38893	1.349	-1.71766	-1.00705	-1.05056	-2.78312	-21.5103	-4.5143	1.52135	-1.50661	-9.56708	7.87217	-1.47496	1.10509	2.42944	-4.5744	-4.3965	-1.89812	2.47878	-1.1775	-1.90931	1.84571	-2.17774	5.45792	-1.11497	-9.68837	1.58082	1.2904	1.03537	1.36517	1.13686	-1.07153	1.18149	1.63554	-2.5068	-1.79577	1.43582
654	Large intestine	colon		Fold change (Raw limit)	FC (Nraw>=10 OR Traw>=10)	1.53585	-1.16147	-1.0514	-12.0883	-1.08993	-1.13868	-3.83129	1.38893	1.349	-1.71766	-1.00705		-2.78312	-21.5103	-4.5143	1.52135	-1.50661	-9.56708	7.87217	-1.47496	1.10509	2.42944	-4.5744	-4.3965		2.47878	-1.1775	-1.90931	1.84571	-2.17774	5.45792	-1.11497	-9.68837	1.58082	1.2904	1.03537	1.36517	1.13686	-1.07153	1.18149	1.63554	-2.5068	-1.79577	1.43582
655	Large intestine	colon		Normal	(normalized)	-2.06326	-4.29271	-2.84105	-2.83128	2.78891	0.248435	-3.96955	1.72267	-4.00513	-1.08403	-0.612049	-6.79709	2.41714	0.183972	-0.467187	2.17338	0.794009	1.0974	-1.6747	3.09294	3.41532	0.337107	2.90147	1.19684	-2.64961	-1.1817	-4.88747	-3.83139	0.191974	0.857624	1.35067	2.68338	0.348349	0.327094	-0.978465	2.73518	0.259603	-0.3758	0.226619	0.475039	2.76963	-5.58683	-0.603218	0.889018
655	Large intestine	colon		Tumor	(normalized)	-1.81146	-2.92009	-1.9013	-3.73221	1.54661	0.340338	-4.52272	1.09041	-2.21048	-1.6716	-0.679712	-7.0328	0.219759	-6.23378	-1.13221	2.77831	-0.823945	-2.68805	-0.477033	3.44685	2.32808	1.10324	-0.689938	-2.40608	-6.99909	-1.16679	-4.52531	-4.70967	0.604025	-0.683654	0.207065	2.49304	-4.49913	0.777241	-0.814641	3.26952	-0.239458	-0.45986	0.0439548	0.381701	2.18437	-3.77666	-1.39842	0.980664
655	Large intestine	colon		Normal	(raw)	76.3937	16.2902	44.5576	44.8601	2206.51	379.27	20.3803	1053.75	19.8838	150.604	208.89	2.87101	1705.27	362.696	230.953	1440.17	553.583	683.142	100.006	2724.15	3406.25	403.312	2385.57	731.893	50.8803	140.745	10.7866	22.4284	364.713	578.539	814.244	2050.88	406.467	400.523	162.037	2125.86	382.217	246.056	373.578	443.775	2177.22	6.64293	210.172	591.266
655	Large intestine	colon		Tumor	(raw)	122.489	56.8019	115.093	32.3514	1255.95	544.315	18.7035	915.475	92.8919	134.957	268.401	3.28333	500.671	5.71271	196.142	2949.53	242.866	66.7135	308.885	4688.18	2158.84	923.647	266.506	81.1142	3.36094	191.496	18.67	16.4304	653.474	267.669	496.285	2420.34	19.0119	736.837	244.437	4145.92	364.179	312.584	443.231	560.147	1954.15	31.3698	163.092	848.414
655	Large intestine	colon		Fold change	FC	1.1907	2.5894	1.91819	-1.86726	-2.36575	1.06577	-1.46731	-1.54998	3.4693	-1.50272	-1.04802	-1.17749	-4.58646	-85.4943	-1.58559	1.52091	-3.0694	-13.789	2.29368	1.27802	-2.12468	1.7007	-12.0537	-12.1503	-20.3857	1.01039	1.28535	-1.83818	1.33058	-2.91052	-2.20933	-1.14104	-28.7896	1.36618	1.12025	1.44827	-1.41329	-1.06	-1.13498	-1.06684	-1.50031	3.50684	-1.73532	1.06559
655	Large intestine	colon		Fold change (Raw limit)	FC (Nraw>=10 OR Traw>=10)	1.1907	2.5894	1.91819	-1.86726	-2.36575	1.06577	-1.46731	-1.54998	3.4693	-1.50272	-1.04802		-4.58646	-85.4943	-1.58559	1.52091	-3.0694	-13.789	2.29368	1.27802	-2.12468	1.7007	-12.0537	-12.1503	-20.3857	1.01039	1.28535	-1.83818	1.33058	-2.91052	-2.20933	-1.14104	-28.7896	1.36618	1.12025	1.44827	-1.41329	-1.06	-1.13498	-1.06684	-1.50031	3.50684	-1.73532	1.06559
656	Stomach			Normal	(normalized)	-3.12376	-3.53443	-3.54118	-2.6435	1.06436	0.0966558	-3.52961	1.79203	-3.19878	-1.23782	-0.904086	-5.30994	0.87114	-4.22723	-0.438367	1.90956	-0.744532	-0.669176	-1.8881	3.32104	2.88406	0.556642	-0.23195	-1.54901	-6.32295	-1.61005	-3.89025	-4.52589	-0.381234	-0.499722	1.23651	4.50765	-0.762593	0.682575	-1.72893	2.55679	-0.571713	-0.43828	-0.304844	-0.177132	2.47455	-4.95797	-1.13267	-0.13616
656	Stomach			Tumor	(normalized)	-1.31308	-4.1908	-3.37866	-2.92287	1.31319	0.688632	-4.20026	1.37556	-3.41724	-1.59628	-1.76986	-6.19155	2.41461	-2.83026	-1.24874	2.35808	-0.470448	-0.346108	-0.732938	2.77524	2.5207	0.427509	1.07883	-0.78449	-6.18764	-1.32546	-4.71289	-1.68157	-0.252872	-0.418775	1.28542	3.85678	-1.26827	0.354851	-1.53017	2.58725	-0.11412	-0.162509	-0.200379	0.11767	3.11909	-4.12028	-0.710231	0.396157
656	Stomach			Normal	(raw)	33.5598	25.2462	25.1284	46.8159	611.744	312.796	25.3306	1013.03	31.8593	124.035	156.318	7.37417	535.063	15.6186	215.876	1099	174.598	183.96	79.0297	2923.48	2159.5	430.26	249.082	99.9693	3.654	95.8281	19.7281	12.698	224.596	206.888	689.274	6654.33	172.426	469.506	88.2482	1721.22	196.817	215.889	236.809	258.728	1625.85	9.41171	133.413	266.181
656	Stomach			Tumor	(raw)	192.193	26.149	45.9128	62.971	1186.64	769.68	25.9782	1239.07	44.7013	157.937	140.033	6.53385	2546.14	67.1457	200.957	2448.3	344.661	375.684	287.326	3269.21	2740.43	642.251	1008.73	277.24	6.55161	190.55	18.2092	148.87	400.765	357.23	1164.02	6918.59	198.255	610.706	165.342	2869.81	441.223	426.669	415.615	518.124	4149.07	27.4589	291.884	628.444
656	Stomach			Fold change	FC	3.5081	-1.57611	1.11924	-1.21367	1.18824	1.50731	-1.59178	-1.33466	-1.16349	-1.28205	-1.82231	-1.84243	2.91495	2.63348	-1.75367	1.36464	1.20923	1.25099	2.2271	-1.45983	-1.28642	-1.09364	2.48076	1.69881	1.09833	1.21806	-1.76864	7.18167	1.09305	1.05771	1.03448	-1.57012	-1.41979	-1.25503	1.14771	1.02134	1.37325	1.21064	1.0751	1.22672	1.56324	1.78718	1.34019	1.44625
656	Stomach			Fold change (Raw limit)	FC (Nraw>=10 OR Traw>=10)	3.5081	-1.57611	1.11924	-1.21367	1.18824	1.50731	-1.59178	-1.33466	-1.16349	-1.28205	-1.82231		2.91495	2.63348	-1.75367	1.36464	1.20923	1.25099	2.2271	-1.45983	-1.28642	-1.09364	2.48076	1.69881		1.21806	-1.76864	7.18167	1.09305	1.05771	1.03448	-1.57012	-1.41979	-1.25503	1.14771	1.02134	1.37325	1.21064	1.0751	1.22672	1.56324	1.78718	1.34019	1.44625
658	Breast			Normal	(normalized)	-2.06778	-2.9842	-4.84046	-1.81716	1.53057	-0.0871582	-3.34948	1.70634	-3.90718	-0.554575	-0.960412	-6.48111	2.8192	-3.97737	-1.57732	2.24764	-0.729608	0.51196	0.331868	2.97261	2.50086	0.510604	0.418248	-0.588657	-4.99914	-2.12374	-4.2469	-1.5322	-0.587677	0.280177	3.68258	2.578	1.88638	-0.113684	-1.64185	2.67333	0.0703497	-0.499147	-0.0346003	-0.0461283	2.65899	-3.62259	-0.560314	0.234365
658	Breast			Tumor	(normalized)	-2.69574	-4.57285	-3.93695	-2.66334	1.5993	1.06561	-4.65234	0.741641	-3.78897	-1.70654	0.118283	-6.51549	1.31904	-5.41631	-3.27987	2.7318	0.0131588	3.09945	0.190206	2.99531	2.81492	1.47681	1.60687	-0.0649042	-6.48916	-1.675	-4.58405	-2.36363	-1.08964	-0.446299	0.674961	2.90039	2.89343	0.546293	-1.94187	2.66601	0.63137	-0.560166	-0.613485	0.30956	2.65971	-6.35579	-0.505032	-0.240272
658	Breast			Normal	(raw)	77.7545	41.196	11.3779	92.5057	941.752	306.867	31.9812	1063.77	21.7274	221.944	167.523	3.64903	2300.66	20.6957	109.237	1548.09	196.587	464.84	410.289	2558.78	1845.11	464.403	435.605	216.763	10.1929	74.796	17.1689	112.707	216.91	395.849	4185.58	1946.45	1205.16	301.277	104.458	2079.41	342.267	230.637	318.253	315.72	2058.84	26.4654	221.063	383.476
658	Breast			Tumor	(raw)	68.3883	18.6172	28.9295	69.9416	1342.51	927.384	17.6192	740.861	32.0544	135.757	480.936	4.84309	1105.48	10.3755	45.6184	2943.3	447.138	3797.58	505.519	3533.13	3117.85	1233.23	1349.58	423.587	4.93227	138.757	18.4733	86.0906	208.192	325.185	707.398	3308.15	3292.21	647.04	115.324	2812.09	686.343	300.506	289.603	549.12	2799.84	5.41001	312.213	375.104
658	Breast			Fold change	FC	-1.54538	-3.00769	1.87062	-1.79773	1.04879	2.22339	-2.46718	-1.95166	1.08539	-2.22216	2.11213	-1.02411	-2.82875	-2.71121	-3.25477	1.39877	1.67338	6.01051	-1.10318	1.01586	1.2432	1.95369	2.27936	1.43769	-2.80894	1.36484	-1.26326	-1.77946	-1.41614	-1.65459	-8.04238	1.2504	2.00979	1.58006	-1.23116	-1.00508	1.47531	-1.0432	-1.49369	1.2796	1.0005	-6.64925	1.03906	-1.38957
658	Breast			Fold change (Raw limit)	FC (Nraw>=10 OR Traw>=10)	-1.54538	-3.00769	1.87062	-1.79773	1.04879	2.22339	-2.46718	-1.95166	1.08539	-2.22216	2.11213		-2.82875	-2.71121	-3.25477	1.39877	1.67338	6.01051	-1.10318	1.01586	1.2432	1.95369	2.27936	1.43769	-2.80894	1.36484	-1.26326	-1.77946	-1.41614	-1.65459	-8.04238	1.2504	2.00979	1.58006	-1.23116	-1.00508	1.47531	-1.0432	-1.49369	1.2796	1.0005	-6.64925	1.03906	-1.38957
659	Uterus	uterine body		Normal	(normalized)	-1.92165	-3.94599	-3.36456	-0.141212	2.04427	0.522846	-2.12688	1.39999	-3.95374	-1.59578	-0.291152	-5.92966	3.94593	-0.837338	1.78943	2.59145	-0.106656	0.014226	0.585227	2.96067	2.49383	0.999283	2.51371	0.847304	-5.52222	-1.98165	-4.12518	-6.60484	-0.0783482	0.200502	2.95866	3.08486	4.28957	0.101302	-0.979306	2.62665	-0.179094	-0.534413	0.383635	0.399476	4.02632	-6.59505	0.0552235	0.296239
659	Uterus	uterine body		Tumor	(normalized)	-3.58602	-2.63464	-2.26744	-3.68693	0.508126	0.139726	-3.47047	0.464876	-3.02886	-2.30128	-0.263309	-5.86327	-2.05758	-2.73424	-4.19835	2.76543	-1.18247	-0.446506	0.781773	3.72639	2.82586	1.64092	-2.92795	-3.8348	-5.56323	-1.84397	-4.04765	-6.8143	-0.0241451	-0.60771	1.79522	3.4711	2.28924	0.357688	-1.79975	2.08326	-0.527452	0.61082	0.831568	1.23471	3.00179	-5.90203	-1.70835	1.92231
659	Uterus	uterine body		Normal	(raw)	87.9781	21.6266	32.3606	302.232	1374.79	478.897	76.3124	879.606	21.5107	110.274	272.398	5.46821	5136.8	186.546	1152.18	2008.87	309.559	336.614	500.058	2594.78	1877.45	666.291	1903.5	599.672	7.25265	84.3944	19.1006	3.42448	315.693	383.007	2591.16	2828.04	6518.37	357.556	169.063	2058.5	294.399	230.131	434.846	439.647	5431.16	3.4478	346.317	409.286
659	Uterus	uterine body		Tumor	(raw)	30.0881	58.182	75.0459	28.0555	513.873	398.067	32.5971	498.696	44.2708	73.3061	301.044	6.20689	86.7961	54.3009	19.6819	2456.81	159.197	265.144	621.2	4782.45	2561.9	1126.84	47.4781	25.3223	7.64179	100.648	21.8489	3.2106	355.325	237.113	1254.03	4006.81	1766.14	462.987	103.781	1531.15	250.677	551.784	643.015	850.313	2894.17	6.04237	110.568	1369.52
659	Uterus	uterine body		Fold change	FC	-3.16974	2.48174	2.13927	-11.678	-2.90019	-1.30416	-2.53782	-1.91204	1.89853	-1.63071	1.01949	1.04709	-64.156	-3.72412	-63.46	1.12817	-2.10791	-1.37624	1.14595	1.70022	1.25878	1.5601	-43.4615	-25.6717	-1.02884	1.10013	1.05521	-1.15625	1.03829	-1.75104	-2.23991	1.30698	-4.00091	1.19448	-1.76594	-1.45739	-1.27311	2.21182	1.36408	1.78415	-2.03429	1.61667	-3.39537	3.08671
659	Uterus	uterine body		Fold change (Raw limit)	FC (Nraw>=10 OR Traw>=10)	-3.16974	2.48174	2.13927	-11.678	-2.90019	-1.30416	-2.53782	-1.91204	1.89853	-1.63071	1.01949		-64.156	-3.72412	-63.46	1.12817	-2.10791	-1.37624	1.14595	1.70022	1.25878	1.5601	-43.4615	-25.6717		1.10013	1.05521		1.03829	-1.75104	-2.23991	1.30698	-4.00091	1.19448	-1.76594	-1.45739	-1.27311	2.21182	1.36408	1.78415	-2.03429		-3.39537	3.08671
660	Large intestine	rectum		Normal	(normalized)	-2.09187	-3.16075	-2.31975	-3.25958	3.50734	1.88763	-2.14651	1.97464	-3.08764	-1.25526	-1.57371	-6.00863	2.68988	0.580357	-0.387235	2.2666	0.546295	1.44514	-1.09101	2.8969	3.18198	1.17557	2.87814	1.17131	-2.15324	-1.24509	-4.85542	-4.95884	0.0460157	0.428499	1.83927	3.48557	1.04339	0.35484	-0.629392	2.78812	0.340596	-0.439341	0.400303	0.852872	4.5857	-6.5719	-0.363677	0.794789
660	Large intestine	rectum		Tumor	(normalized)	-1.5084	-2.8418	-4.23134	-4.51256	1.17799	0.219956	-3.04877	1.84142	-3.01509	-1.42349	-1.42759	-6.53164	1.11916	-6.46788	-5.88778	2.02609	-1.37031	-3.82116	0.773099	2.40841	2.55764	0.693603	0.388448	-0.976879	-6.26107	-1.82157	-3.65111	-3.38126	0.0827417	-0.14194	-0.647138	4.61737	-2.81367	-0.0141659	-1.98918	2.85671	-0.590573	-0.90773	-0.0360556	-0.121219	2.4912	-4.28944	-1.7544	0.682688
660	Large intestine	rectum		Normal	(raw)	76.939	36.6758	65.6973	34.2476	3729.72	1213.65	74.0794	1289.1	38.5824	137.401	110.186	5.09429	2116.38	490.417	250.779	1578.24	478.974	893.079	153.97	2442.96	2976.68	740.871	2411.38	738.685	73.7348	138.373	11.3301	10.5463	338.62	441.42	1173.64	3673.84	676.01	419.448	212.029	2265.52	415.327	241.883	432.876	592.381	7875.78	3.44763	254.908	569.005
660	Large intestine	rectum		Tumor	(raw)	95.9778	38.087	14.5372	11.9626	617.809	318.022	32.9967	978.513	33.7762	101.796	101.507	2.95136	593.121	3.08473	4.61153	1112.13	105.618	19.3178	466.626	1449.6	1607.57	441.609	357.419	138.731	3.56018	77.2496	21.7344	26.205	289.168	247.466	174.355	6702.1	38.837	270.383	68.7767	1977.88	181.327	145.542	266.311	251.046	1535.21	13.9635	80.9313	438.281
660	Large intestine	rectum		Fold change	FC	1.49845	1.24743	-3.76226	-2.38334	-5.02578	-3.17701	-1.869	-1.09674	1.05157	-1.12368	1.10659	-1.43696	-2.97053	-132.352	-45.2719	-1.18141	-3.77533	-38.487	3.64042	-1.40298	-1.5415	-1.39665	-5.61656	-4.4327	-17.2418	-1.49121	2.30427	2.9847	1.02578	-1.48498	-5.60379	2.19133	-14.4907	-1.29146	-2.56647	1.0487	-1.90682	-1.38356	-1.35318	-1.9644	-4.27078	4.86509	-2.6221	-1.0808
660	Large intestine	rectum		Fold change (Raw limit)	FC (Nraw>=10 OR Traw>=10)	1.49845	1.24743	-3.76226	-2.38334	-5.02578	-3.17701	-1.869	-1.09674	1.05157	-1.12368	1.10659		-2.97053	-132.352	-45.2719	-1.18141	-3.77533	-38.487	3.64042	-1.40298	-1.5415	-1.39665	-5.61656	-4.4327	-17.2418	-1.49121	2.30427	2.9847	1.02578	-1.48498	-5.60379	2.19133	-14.4907	-1.29146	-2.56647	1.0487	-1.90682	-1.38356	-1.35318	-1.9644	-4.27078	4.86509	-2.6221	-1.0808
663.1	Stomach			Normal	(normalized)	-2.85243	-4.58353	-3.65485	-2.74499	1.39132	-0.0967917	-2.8219	2.31188	-2.96819	-1.18272	-1.08367	-6.01743	1.22042	-3.58675	-0.520579	1.9165	-1.03071	0.122921	-1.38227	3.22404	3.10541	0.780272	0.0352621	-1.29227	-5.96658	-1.58318	-4.4985	-3.71126	-0.256006	-1.0359	1.5707	2.81609	-1.49395	0.930559	-1.59903	2.76478	-0.814164	0.282142	-0.309234	-0.136364	2.28316	-5.92296	-1.28693	-0.304974
663.1	Stomach			Tumor	(normalized)	-3.88039	-3.04385	-2.04917	-3.59922	1.01611	0.16015	-4.45445	1.96784	-3.10591	-1.7165	-1.71565	-6.24605	0.398345	-6.18738	-1.23621	1.8865	-1.72656	-2.9417	-0.840298	2.67693	3.00568	1.17536	-0.357547	-1.98021	-6.21533	-0.760159	-5.18248	-4.72049	-0.657318	-1.51719	0.231376	4.46452	-4.24826	1.0884	-1.12949	3	-0.483668	-0.505293	-1.36702	-0.687035	1.89402	-6.16263	-2.06358	0.324153
663.1	Stomach			Normal	(raw)	31.2017	9.39867	17.8907	33.6142	591.121	210.722	31.8692	1118.9	28.7961	99.2691	106.324	3.47873	525.085	18.7555	157.086	850.692	110.299	245.386	86.4457	2105.62	1939.4	387.019	230.92	92.0102	3.60352	75.2076	9.9693	17.2047	188.704	109.903	669.382	1586.99	80.006	429.51	74.3858	1531.55	128.162	274.019	181.869	205.02	1096.85	3.71414	92.3512	182.407
663.1	Stomach			Tumor	(raw)	21.1741	37.812	75.3454	25.7304	630.667	348.441	14.2231	1219.83	36.22	94.8857	94.942	4.10838	410.992	4.27889	132.368	1152.95	94.2266	40.5863	174.167	1994.14	2504.5	704.27	243.381	79.0348	4.1968	184.115	8.58691	11.8279	197.718	108.943	366.075	6884.53	16.4084	663.072	142.531	2494.64	223.008	219.69	120.894	193.687	1158.98	4.35296	74.597	390.39
663.1	Stomach			Fold change	FC	-2.03913	2.9073	3.04338	-1.80779	-1.29703	1.19494	-3.10062	-1.26931	-1.10017	-1.44772	-1.54969	-1.17172	-1.76795	-6.06555	-1.64221	-1.02102	-1.61983	-8.36648	1.45596	-1.46116	-1.07157	1.31503	-1.31295	-1.61098	-1.18818	1.76911	-1.60657	-2.01284	-1.32071	-1.39599	-2.53032	3.13492	-6.74727	1.11562	1.38467	1.17708	1.25745	-1.726	-2.08174	-1.46477	-1.30961	-1.18072	-1.71315	1.54663
663.1	Stomach			Fold change (Raw limit)	FC (Nraw>=10 OR Traw>=10)	-2.03913	2.9073	3.04338	-1.80779	-1.29703	1.19494	-3.10062	-1.26931	-1.10017	-1.44772	-1.54969		-1.76795	-6.06555	-1.64221	-1.02102	-1.61983	-8.36648	1.45596	-1.46116	-1.07157	1.31503	-1.31295	-1.61098		1.76911		-2.01284	-1.32071	-1.39599	-2.53032	3.13492	-6.74727	1.11562	1.38467	1.17708	1.25745	-1.726	-2.08174	-1.46477	-1.30961		-1.71315	1.54663
663.2	Lung		adenocarcinoma	Normal	(normalized)	-0.797631	-3.27417	-2.06838	-1.77988	1.36546	0.478259	-4.00463	1.15738	-3.40379	-1.69215	-1.0363	-6.20663	1.60721	-1.6322	-0.73851	1.73893	-0.110188	0.190872	0.53496	3.38921	2.30332	0.52314	1.4971	0.689956	-6.18581	-1.78299	-4.45159	-6.0984	-1.1456	0.655621	2.02198	4.12216	0.162653	0.267257	-1.08784	2.33914	-0.11639	-0.552594	-0.33558	0.0983028	2.3309	-4.98893	-0.567639	-0.216278
663.2	Lung		adenocarcinoma	Tumor	(normalized)	-5.94073	-6.09399	-3.44151	-3.88838	1.65077	1.07542	-4.47618	0.840522	-3.07601	-2.6274	-1.08269	-6.03568	-0.249846	-4.36413	-3.66321	2.45297	-0.694868	-2.29307	0.775353	2.98736	3.18305	0.520743	-0.508122	-1.63364	0.784525	-2.04635	-4.14158	-5.34984	-1.09241	0.215244	0.938427	2.18414	-1.51307	0.853932	-1.17498	2.39597	0.187561	0.0935268	-2.02426	0.15683	2.95321	-5.93734	0.338714	-0.202904
663.2	Lung		adenocarcinoma	Normal	(raw)	248.32	44.6168	102.915	125.697	1112.16	601.302	26.8911	962.783	40.7832	133.578	210.458	5.84441	1315.05	139.246	258.707	1440.77	399.901	492.698	625.405	4522.46	2130.54	620.302	1218.41	696.338	5.92935	125.427	19.727	6.29971	195.103	679.961	1753.07	7516.49	483.154	519.487	203.072	2184.1	398.186	294.29	342.061	462.077	2171.67	13.5927	291.237	371.549
663.2	Lung		adenocarcinoma	Tumor	(raw)	6.27498	5.64257	35.4776	26.0275	1210.27	812.242	17.3175	690.197	45.7065	62.377	181.982	5.87529	324.145	18.7162	30.424	2110.41	238.108	78.6443	659.714	3056.58	3500.61	552.981	271.013	124.216	663.921	93.3119	21.8379	9.45121	180.76	447.451	738.661	1751.63	135.043	696.643	170.705	2028.66	438.947	411.249	94.752	429.696	2985.08	6.28973	487.432	334.866
663.2	Lung		adenocarcinoma	Fold change	FC	-35.3368	-7.06073	-2.59032	-4.31242	1.21867	1.51274	-1.3866	-1.24561	1.25507	-1.91223	-1.03268	1.1258	-3.62268	-6.64344	-7.59313	1.64038	-1.49971	-5.59425	1.18131	-1.32119	1.84004	-1.00166	-4.0145	-5.00578	125.395	-1.20028	1.23971	1.68011	1.03755	-1.35696	-2.11924	-3.83178	-3.1948	1.50178	-1.06226	1.04018	1.23452	1.56495	-3.22361	1.0414	1.53934	-1.92975	1.8743	1.00931
663.2	Lung		adenocarcinoma	Fold change (Raw limit)	FC (Nraw>=10 OR Traw>=10)	-35.3368	-7.06073	-2.59032	-4.31242	1.21867	1.51274	-1.3866	-1.24561	1.25507	-1.91223	-1.03268		-3.62268	-6.64344	-7.59313	1.64038	-1.49971	-5.59425	1.18131	-1.32119	1.84004	-1.00166	-4.0145	-5.00578	125.395	-1.20028	1.23971		1.03755	-1.35696	-2.11924	-3.83178	-3.1948	1.50178	-1.06226	1.04018	1.23452	1.56495	-3.22361	1.0414	1.53934	-1.92975	1.8743	1.00931
664	Uterus	uterine cervix		Normal	(normalized)	-1.4957	-4.1595	-3.91354	-0.389314	3.13267	1.12781	-2.44473	0.77209	-2.85025	-1.48949	-0.108881	-7.12631	3.49322	-1.35219	1.76154	2.50004	0.0839348	-0.295819	0.823832	3.32528	2.23596	1.67563	2.77532	1.76002	-5.56238	-2.12463	-4.48913	-6.57959	-0.249682	0.815134	3.02181	3.07039	4.26682	0.17509	-1.05882	2.47104	-0.0958033	-0.200648	0.289641	0.418489	4.85325	-7.04872	0.515596	0.692326
664	Uterus	uterine cervix		Tumor	(normalized)	-3.42273	-3.53716	-3.28802	-4.89795	1.43537	1.26446	-3.41328	0.211475	-2.30378	-3.81964	-0.783325	-7.15627	-1.98476	-7.08066	-6.48608	2.72011	-0.865307	-3.47472	1.42858	1.42737	3.4306	2.31679	-2.26881	-3.22018	-2.93917	-0.58076	-3.83	-5.30823	-0.888214	-0.487053	2.15687	6.55113	1.58579	0.985135	-1.15027	2.70648	-0.478957	0.65883	-2.0706	0.2081	4.08134	-7.05246	-0.301576	0.415091
664	Uterus	uterine cervix		Normal	(raw)	145.646	22.9833	27.2555	313.583	3602.27	897.537	75.4415	701.407	56.9559	146.274	380.865	2.93978	4625	160.879	1392.6	2323.46	435.326	334.578	727.019	4116.77	1934.81	1312.08	2811.93	1391.12	8.69167	94.1825	18.2888	4.29433	345.451	722.65	3335.83	3450.06	7906.59	463.719	197.157	2277.22	384.334	357.394	502.04	548.941	11871.9	3.10221	587.162	663.68
664	Uterus	uterine cervix		Tumor	(raw)	44.5183	41.1235	48.8754	16.0123	1291.14	1146.89	44.8109	552.768	96.6887	33.8109	277.382	3.34681	120.618	3.52689	5.32572	3145.7	262.059	42.9425	1285.07	1284	5147.51	2378.51	99.061	51.2287	62.2448	319.195	33.5689	12.0489	257.931	340.616	2128.95	44768.1	1433.02	945.013	215.088	3116.11	342.533	753.72	113.65	551.477	8081.45	3.59651	387.346	636.557
664	Uterus	uterine cervix		Fold change	FC	-3.80272	1.53937	1.54277	-22.7633	-3.24294	1.09935	-1.95687	-1.4749	1.4605	-5.02857	-1.59598	-1.02098	-44.5693	-53.0202	-303.935	1.16479	-1.93086	-9.05618	1.52071	-3.72672	2.28889	1.55958	-32.9941	-31.5637	6.1612	2.91576	1.57913	2.41389	-1.55674	-2.46602	-1.82126	11.1637	-6.41315	1.75327	-1.06544	1.17726	-1.30419	1.81438	-5.13455	-1.157	-1.70752	-1.00259	-1.76195	-1.21187
664	Uterus	uterine cervix		Fold change (Raw limit)	FC (Nraw>=10 OR Traw>=10)	-3.80272	1.53937	1.54277	-22.7633	-3.24294	1.09935	-1.95687	-1.4749	1.4605	-5.02857	-1.59598		-44.5693	-53.0202	-303.935	1.16479	-1.93086	-9.05618	1.52071	-3.72672	2.28889	1.55958	-32.9941	-31.5637	6.1612	2.91576	1.57913	2.41389	-1.55674	-2.46602	-1.82126	11.1637	-6.41315	1.75327	-1.06544	1.17726	-1.30419	1.81438	-5.13455	-1.157	-1.70752		-1.76195	-1.21187
665	Large intestine	colon		Normal	(normalized)	-0.413096	-3.73969	-1.97304	-0.824051	1.81868	-0.0039835	-3.95743	1.30968	-2.92241	-1.07137	-0.750898	-4.02013	0.574341	-2.66798	0.0824614	2.29464	-0.0714397	-0.531233	-2.70033	4.14272	2.62894	-0.00379372	0.165904	-0.8428	-6.31986	-1.79667	-3.5588	-3.27614	-0.421374	0.848143	1.21982	2.78329	-1.70751	0.809751	-1.89661	2.61747	-0.0528097	-0.496624	0.127628	0.581099	2.3462	-4.45132	-0.592794	-0.0828724
665	Large intestine	colon		Tumor	(normalized)	1.90593	-0.778496	-1.60957	-4.57288	1.8775	0.540606	-4.0724	1.43027	-1.81653	-2.25197	-0.512797	-6.70863	1.7626	-6.65091	-3.05852	3.4603	-0.340401	-3.1347	0.519249	3.24628	2.5507	1.59164	0.50735	-1.28151	-6.69537	-1.54705	-4.64472	-2.36928	0.561601	-0.996331	3.48847	2.79709	-1.19116	1.37571	-1.27536	3.67343	0.564789	-0.080719	-0.0189629	0.977406	2.1698	-4.21943	-0.832222	0.803164
665	Large intestine	colon		Normal	(raw)	214.135	21.3443	72.6269	161.056	1005.82	284.343	18.3542	706.798	37.6104	135.684	169.433	17.5736	424.557	44.8642	301.901	1398.93	271.354	197.299	43.8693	5036.45	1763.73	284.381	319.878	158.977	3.56924	82.0713	24.1957	29.4323	212.91	513.285	664.116	1962.89	87.3034	499.806	76.578	1749.76	274.881	202.089	311.503	426.55	1449.84	13.0335	189.057	269.212
665	Large intestine	colon		Tumor	(raw)	1519.99	236.455	132.913	17.0421	1490.33	589.98	24.1093	1093.08	115.151	85.1506	284.27	3.87792	1376.23	4.03621	48.6847	4464.29	320.352	46.1805	581.31	3848.79	2376.48	1222.45	576.535	166.85	3.91372	138.8	16.2143	78.5006	598.628	203.316	4552.3	2819.07	177.633	1052.52	167.562	5175.02	599.952	383.53	400.304	798.595	1825.05	21.7733	227.811	707.742
665	Large intestine	colon		Fold change	FC	4.98996	7.7877	1.28652	-13.4435	1.04162	1.45861	-1.08295	1.08718	2.1523	-2.26671	1.17944	-6.44643	2.27877	-15.8118	-8.82123	2.24337	-1.20494	-6.07746	9.31516	-1.86147	-1.05573	3.02185	1.26703	-1.35539	-1.2973	1.18889	-2.12274	1.87496	1.97654	-3.59122	4.81871	1.00961	1.43033	1.48037	1.53821	2.07911	1.53432	1.33414	-1.10695	1.31613	-1.13006	1.17437	-1.18052	1.84809
665	Large intestine	colon		Fold change (Raw limit)	FC (Nraw>=10 OR Traw>=10)	4.98996	7.7877	1.28652	-13.4435	1.04162	1.45861	-1.08295	1.08718	2.1523	-2.26671	1.17944	-6.44643	2.27877	-15.8118	-8.82123	2.24337	-1.20494	-6.07746	9.31516	-1.86147	-1.05573	3.02185	1.26703	-1.35539		1.18889	-2.12274	1.87496	1.97654	-3.59122	4.81871	1.00961	1.43033	1.48037	1.53821	2.07911	1.53432	1.33414	-1.10695	1.31613	-1.13006	1.17437	-1.18052	1.84809
666	Liver			Normal	(normalized)	0.698419	3.17319	-3.45928	-0.562103	0.30295	-0.768353	-3.91366	3.80296	-2.91356	-1.48786	-0.764575	-6.00844	1.25254	-2.52688	-2.88346	1.69141	-0.28763	-0.171226	1.80812	4.01614	2.82392	1.67112	0.255806	-0.87856	-5.97634	-1.79441	-3.50243	-0.593378	0.287069	0.0451164	-0.519556	4.47316	4.28622	1.00876	-2.21473	2.71012	0.273118	-0.47214	-1.09679	-0.40662	0.887021	-5.90448	-0.140638	0.44653
666	Liver			Tumor	(normalized)	1.979	3.85648	-2.23104	0.184993	0.543048	-0.670444	-3.66557	4.16364	-2.3883	-2.02873	-0.614046	-5.65062	-0.396814	-6.27036	-4.43183	1.87032	-0.271085	-0.270577	3.7386	4.31114	3.16622	2.44582	-0.389209	-1.95532	-6.31499	-0.411531	-3.71927	0.93182	-0.472052	0.0452395	-4.0798	4.68264	4.33937	1.49825	-1.59473	3.89985	0.401046	-0.540663	-1.65533	-0.449707	0.0181408	-6.25257	-0.177639	0.0989475
666	Liver			Normal	(raw)	382.231	2124.74	21.4157	159.541	290.588	138.288	15.6297	3287.66	31.2616	83.9826	138.65	3.659	561.221	40.871	31.9208	760.758	192.973	209.188	824.857	3811.17	1667.88	750.133	281.246	128.118	3.74131	67.9065	20.7848	156.119	287.407	243.032	164.316	5231.64	4595.82	473.968	50.7436	1541.37	284.641	169.806	110.132	177.696	435.613	3.93238	213.671	320.996
666	Liver			Tumor	(raw)	1032.21	3792.69	55.7724	297.658	381.508	164.515	20.6341	4692.55	50.0128	64.1684	171.074	5.21221	198.873	3.39205	12.1316	957.308	216.983	217.059	3495.11	5197.73	2350.49	1426.58	199.925	67.5182	3.28873	196.855	19.8801	499.5	188.768	270.177	15.4842	6724.24	5300.43	739.689	86.6897	3908.41	345.746	180.001	83.1237	191.714	265.149	3.43415	231.502	280.425
666	Liver			Fold change	FC	2.42937	1.6058	2.34281	1.67841	1.18107	1.07022	1.18764	1.28402	1.4392	-1.45485	1.10998	1.28148	-3.13693	-13.3937	-2.92486	1.13203	1.01153	-1.07129	3.81183	1.22689	1.26778	1.71084	-1.56376	-2.10929	-1.26457	2.60787	-1.16218	2.87826	-1.69246	1.00009	-11.7961	1.15627	1.03753	1.40395	1.53687	2.28109	1.09272	-1.04864	-1.47278	-1.03032	-1.82624	-1.27287	-1.02598	-1.27243
666	Liver			Fold change (Raw limit)	FC (Nraw>=10 OR Traw>=10)	2.42937	1.6058	2.34281	1.67841	1.18107	1.07022	1.18764	1.28402	1.4392	-1.45485	1.10998		-3.13693	-13.3937	-2.92486	1.13203	1.01153	-1.07129	3.81183	1.22689	1.26778	1.71084	-1.56376	-2.10929		2.60787	-1.16218	2.87826	-1.69246	1.00009	-11.7961	1.15627	1.03753	1.40395	1.53687	2.28109	1.09272	-1.04864	-1.47278	-1.03032	-1.82624		-1.02598	-1.27243
667	Large intestine	rectum		Normal	(normalized)	0.243307	-3.3766	-2.48463	-1.83032	2.44777	0.0107422	-3.2405	1.63593	-2.81318	-0.856849	-1.02146	-6.44799	1.28213	-1.17529	-0.177403	1.99534	0.0309076	0.259754	-1.86473	3.46355	2.97803	-0.0954495	1.40696	0.0173159	-3.76571	-1.55158	-4.0162	-6.34326	-0.663564	0.361984	1.224	3.00058	-0.182789	0.842438	-1.77575	2.55001	-0.13599	-0.0329866	-0.205239	0.423146	2.32782	-4.22426	-0.745775	-0.0579214
667	Large intestine	rectum		Tumor	(normalized)	-1.08769	-1.21807	-2.84622	-3.43822	1.758	0.612176	-2.96017	1.95045	-3.11312	-1.26312	-0.877065	-4.85259	2.0148	-5.39247	-5.87952	2.34647	-0.889731	-4.19626	-0.24318	2.13889	2.83555	0.965571	0.847178	-1.10279	-6.54872	-1.71017	-4.29426	-0.866203	-0.689082	-0.426178	1.95327	2.89995	-2.72575	0.457425	-1.48811	2.78246	-0.709832	-0.27767	-1.20199	-0.523652	2.61685	-4.66908	-1.27369	0.813888
667	Large intestine	rectum		Normal	(raw)	389.869	31.7115	58.8474	92.6178	1796.92	331.825	34.8487	1023.62	46.8622	181.86	162.25	3.77256	801.004	145.841	291.254	1313.2	336.496	394.339	90.4351	3633.35	2595.09	308.278	873.397	333.34	24.2149	112.358	20.3554	4.05663	207.933	423.295	769.374	2635.97	290.169	590.574	96.1882	1928.88	299.736	321.918	285.688	441.627	1653.56	17.6216	196.415	316.402
667	Large intestine	rectum		Tumor	(raw)	125.89	115.012	37.207	24.6838	904.965	408.982	34.3811	1034.11	30.9228	111.477	145.679	9.26071	1081.28	6.36979	4.54473	1360.75	144.406	14.5956	226.056	1178.39	1909.88	522.501	481.334	124.58	2.85799	81.7728	13.637	146.78	165.954	199.126	1036.13	1997.07	40.4472	367.383	95.3795	1840.87	163.584	220.716	116.302	186.117	1641.23	10.5169	110.663	470.355
667	Large intestine	rectum		Fold change	FC	-2.51577	4.46459	-1.28484	-3.04808	-1.61303	1.51722	1.21447	1.2436	-1.23109	-1.32525	1.10527	3.02178	1.66172	-18.5994	-52.0606	1.27556	-1.89295	-21.9479	3.07705	-2.50474	-1.1038	2.08641	-1.47404	-2.17363	-6.88284	-1.1162	-1.21256	44.5407	-1.01784	-1.72687	1.65779	-1.07224	-5.82784	-1.30587	1.22064	1.17482	-1.48848	-1.18483	-1.99549	-1.92759	1.22182	-1.36114	-1.44184	1.82996
667	Large intestine	rectum		Fold change (Raw limit)	FC (Nraw>=10 OR Traw>=10)	-2.51577	4.46459	-1.28484	-3.04808	-1.61303	1.51722	1.21447	1.2436	-1.23109	-1.32525	1.10527		1.66172	-18.5994	-52.0606	1.27556	-1.89295	-21.9479	3.07705	-2.50474	-1.1038	2.08641	-1.47404	-2.17363	-6.88284	-1.1162	-1.21256	44.5407	-1.01784	-1.72687	1.65779	-1.07224	-5.82784	-1.30587	1.22064	1.17482	-1.48848	-1.18483	-1.99549	-1.92759	1.22182	-1.36114	-1.44184	1.82996
668	Lung		squamous cell carcinoma	Normal	(normalized)	-0.304212	-3.43926	-1.654	-0.811311	1.19772	0.267512	-3.3207	1.39462	-2.86818	-1.4599	-1.22559	-6.32675	1.65499	-0.360544	-2.22638	1.88653	0.306727	0.253146	1.46201	3.32002	2.37821	0.512275	1.31733	0.188965	-7.18679	-1.35435	-4.64512	-7.09786	-0.824629	0.28054	2.10107	4.12197	0.695812	0.918654	-0.81892	2.74855	0.546213	-0.199869	-0.0786743	0.301197	2.42454	-5.08527	-0.350753	0.179314
668	Lung		squamous cell carcinoma	Tumor	(normalized)	-2.01342	-2.63901	-2.17162	-2.68475	1.03766	0.422368	-3.30366	0.485662	-2.9617	-1.52546	-1.7515	-7.57639	1.68345	-2.19461	-2.39924	2.75056	-0.261844	-0.995656	1.33997	3.1418	2.33376	1.42311	0.727311	-0.560458	-5.96497	-0.943224	-3.99902	-3.31342	-0.726215	-0.576396	1.82116	4.05929	-0.785351	0.793789	-1.52086	3.18387	0.349536	0.138484	-0.579526	0.136389	2.77347	-3.95848	-1.1421	0.238776
668	Lung		squamous cell carcinoma	Normal	(raw)	333.514	37.9639	130.854	234.672	944.582	495.701	41.2156	1082.71	56.4003	149.698	176.097	5.13036	1296.85	320.742	88.0003	1522.62	509.36	490.789	1134.49	4112.6	2140.93	587.355	1026.23	469.434	2.82651	161.061	16.4578	3.00622	232.516	500.198	1766.75	7170.13	667.038	778.454	233.438	2767.49	601.336	358.529	389.948	507.411	2210.8	12.1303	322.926	466.304
668	Lung		squamous cell carcinoma	Tumor	(raw)	119.553	77.4888	107.137	75.0708	990.897	646.855	48.8835	675.865	61.9586	167.669	143.353	2.52896	1550.36	105.443	91.4994	3248.36	402.567	242.069	1221.89	4260.26	2433.29	1294.38	799.105	327.3	7.72728	251.028	30.1882	48.5538	291.775	323.704	1705.63	8046.89	280.057	836.788	168.205	4386.34	615.01	531.311	323.003	530.54	3300.34	31.0484	218.704	569.561
668	Lung		squamous cell carcinoma	Fold change	FC	-3.26981	1.74139	-1.4316	-3.66405	-1.11733	1.11331	1.01188	-1.87769	-1.06697	-1.04649	-1.43984	-2.37781	1.01993	-3.56541	-1.12729	1.82012	-1.48305	-2.37644	-1.08828	-1.13149	-1.03129	1.88014	-1.50526	-1.68112	2.33242	1.32972	1.56493	13.7795	1.0706	-1.81119	-1.21412	-1.04441	-2.79174	-1.09041	-1.62669	1.35222	-1.14606	1.26431	-1.41505	-1.12102	1.27362	2.18372	-1.73068	1.04208
668	Lung		squamous cell carcinoma	Fold change (Raw limit)	FC (Nraw>=10 OR Traw>=10)	-3.26981	1.74139	-1.4316	-3.66405	-1.11733	1.11331	1.01188	-1.87769	-1.06697	-1.04649	-1.43984		1.01993	-3.56541	-1.12729	1.82012	-1.48305	-2.37644	-1.08828	-1.13149	-1.03129	1.88014	-1.50526	-1.68112		1.32972	1.56493	13.7795	1.0706	-1.81119	-1.21412	-1.04441	-2.79174	-1.09041	-1.62669	1.35222	-1.14606	1.26431	-1.41505	-1.12102	1.27362	2.18372	-1.73068	1.04208
669	Uterus	uterine body		Normal	(normalized)	-2.96367	-2.49808	-2.31904	-4.05414	1.1956	0.118681	-3.62068	0.120471	-3.29096	-2.67895	-0.973392	-7.01877	-0.86422	-3.98165	-3.47632	2.65694	-0.755981	-1.4488	0.293382	2.98735	2.88489	1.22718	-1.79064	-3.06448	-3.92822	-1.27319	-3.51771	-6.93245	0.124717	-0.747453	3.54293	4.66655	1.83432	0.236784	-2.24649	2.05895	-0.246966	-0.581528	-0.59085	0.174641	3.33205	-5.69289	-1.13467	-0.00854492
669	Uterus	uterine body		Tumor	(normalized)	-2.73005	-2.48305	-2.16195	-3.69706	1.26429	0.161629	-3.84625	0.193051	-3.34182	-2.70322	-0.68897	-6.93897	-0.475994	-4.5541	-2.1862	2.74375	-0.6314	-1.10189	0.442953	3.07769	2.85642	1.23587	-1.46218	-2.68031	-3.4748	-1.21107	-4.61092	-6.8746	0.254754	-0.51987	3.85549	4.11582	2.32058	0.336663	-2.06762	1.98716	-0.157528	-0.386918	-0.535442	0.198078	3.22086	-6.75849	-0.787359	-0.0902319
669	Uterus	uterine body		Normal	(raw)	51.083	70.5397	79.8602	23.9891	912.73	432.67	32.3964	433.207	40.7148	62.2278	202.96	3.07305	218.914	25.2252	35.8058	2513.33	235.97	145.982	488.368	3160.18	2943.54	932.93	115.184	47.6353	26.1768	164.878	34.7931	3.26252	434.484	237.369	4644.72	10120.5	1421.07	469.58	83.9787	1660.49	335.804	266.301	264.586	449.782	4013.08	7.7037	181.493	396.148
669	Uterus	uterine body		Tumor	(raw)	62.2349	73.8567	92.2677	31.8372	991.865	461.867	28.7095	472.037	40.7261	63.4031	256.13	3.36529	296.875	17.5768	90.7297	2765.74	266.558	192.38	561.312	3486.08	2990.41	972.515	149.865	64.4182	37.1402	178.359	16.8981	3.51884	492.664	287.982	5976.95	7158.89	2062.65	521.444	98.502	1637.03	370.204	315.782	284.89	473.685	3849.79	3.81377	239.245	387.882
669	Uterus	uterine body		Fold change	FC	1.17578	1.01047	1.11503	1.28083	1.04877	1.03022	-1.16924	1.0516	-1.03588	-1.01696	1.21792	1.05687	1.30878	-1.48705	2.44548	1.06202	1.09019	1.27183	1.10924	1.06462	-1.01993	1.00604	1.25567	1.30511	1.36929	1.044	-2.13348	1.04091	1.09432	1.17087	1.24191	-1.46484	1.40081	1.07168	1.13199	-1.05102	1.06396	1.14441	1.03915	1.01638	-1.08012	-2.09303	1.27219	-1.05825
669	Uterus	uterine body		Fold change (Raw limit)	FC (Nraw>=10 OR Traw>=10)	1.17578	1.01047	1.11503	1.28083	1.04877	1.03022	-1.16924	1.0516	-1.03588	-1.01696	1.21792		1.30878	-1.48705	2.44548	1.06202	1.09019	1.27183	1.10924	1.06462	-1.01993	1.00604	1.25567	1.30511	1.36929	1.044	-2.13348		1.09432	1.17087	1.24191	-1.46484	1.40081	1.07168	1.13199	-1.05102	1.06396	1.14441	1.03915	1.01638	-1.08012		1.27219	-1.05825
670	Large intestine	rectum		Normal	(normalized)	0.738296	-3.31414	-2.81398	-1.35138	1.65627	0.0503979	-2.89496	1.59178	-2.09691	-1.15669	-1.18918	-6.06248	0.958229	-2.22427	0.10182	2.09941	0.141765	-0.180684	-2.43772	4.05425	2.68191	0.58157	0.0646648	-1.23983	-5.39425	-1.53654	-3.86608	-2.68953	-0.961146	0.0148916	1.30045	2.65798	-1.83198	0.894848	-1.5547	2.75169	-0.138495	-0.230523	0.0194702	0.542346	2.20418	-2.85515	-0.760509	-0.389656
670	Large intestine	rectum		Tumor	(normalized)	-0.749217	-3.77504	-3.25862	0.555863	2.62685	0.688357	-1.75821	0.985387	-3.67397	-0.844489	0.335481	-6.82636	2.41821	1.24963	1.9025	2.76439	0.969011	0.784692	0.746813	3.50174	2.27327	0.655989	2.85322	1.52226	-6.89757	-1.56065	-5.07364	-6.51505	0.23566	0.642724	1.42368	3.54927	3.60395	0.440017	-1.10499	2.47058	-0.12718	0.0574551	0.510137	0.715878	4.35617	-5.02434	0.258297	0.684684
670	Large intestine	rectum		Normal	(raw)	580.521	34.9875	49.4852	136.384	1096.87	360.363	46.7841	1048.92	81.3458	156.089	152.612	5.20693	676.121	74.4727	373.439	1491.26	383.923	307.028	64.2306	5781.23	2233.09	520.761	363.944	147.348	8.27443	119.956	23.8651	53.9435	178.746	351.602	857.123	2196.34	97.7433	647.061	118.456	2343.75	316.139	296.602	352.72	506.794	1603.59	48.093	205.415	265.626
670	Large intestine	rectum		Tumor	(raw)	198.52	24.3747	34.8658	490.537	2061.11	537.72	98.643	660.65	26.1436	185.833	421.046	2.94036	1783.59	793.446	1247.53	2267.27	653.193	574.852	559.955	3779.81	1613.1	525.79	2411.27	958.489	2.79876	113.12	9.90882	3.6485	392.899	520.978	895.183	3906.4	4057.31	452.687	155.133	1849.52	305.531	347.245	475.233	548.076	6834.07	10.2533	399.113	536.353
670	Large intestine	rectum		Fold change	FC	-2.80405	-1.3764	-1.36097	3.75091	1.95963	1.55613	2.19886	-1.52244	-2.9836	1.2416	2.8772	-1.69805	2.75105	11.1109	3.48384	1.58554	1.7743	1.95257	9.0916	-1.46664	-1.32744	1.05294	6.90938	6.78379	-2.83494	-1.01685	-2.30947	-14.1774	2.29232	1.54524	1.08917	1.85484	43.2892	-1.37062	1.36577	-1.21513	1.00787	1.22093	1.40509	1.12782	4.44441	-4.49769	2.02624	2.10576
670	Large intestine	rectum		Fold change (Raw limit)	FC (Nraw>=10 OR Traw>=10)	-2.80405	-1.3764	-1.36097	3.75091	1.95963	1.55613	2.19886	-1.52244	-2.9836	1.2416	2.8772		2.75105	11.1109	3.48384	1.58554	1.7743	1.95257	9.0916	-1.46664	-1.32744	1.05294	6.90938	6.78379		-1.01685	-2.30947	-14.1774	2.29232	1.54524	1.08917	1.85484	43.2892	-1.37062	1.36577	-1.21513	1.00787	1.22093	1.40509	1.12782	4.44441	-4.49769	2.02624	2.10576
671	Head&neck		squamous cell carcinoma	Normal	(normalized)	-1.85503	-3.06289	-3.8464	-2.2129	1.08436	-0.0931912	-3.2862	0.809423	-2.86836	-1.61887	-1.81051	-6.24824	2.08163	-2.21624	-1.52067	2.17895	-0.245883	-1.98384	2.41217	3.12611	2.61666	1.31417	-0.0235457	-0.985848	-6.18529	-1.71486	0.591754	-2.9674	0.0868778	0.162188	4.54669	2.66197	0.0190482	0.184957	-1.48701	2.69712	0.652071	-0.0186286	-0.179513	0.297056	2.56875	-3.61736	-0.621554	-0.0914969
671	Head&neck		squamous cell carcinoma	Tumor	(normalized)	-3.66057	-3.42738	-3.40738	-3.9723	1.30209	1.7042	-2.51767	1.42258	-2.5662	-2.41478	-1.81542	-5.44601	1.46177	-2.97139	-5.3747	2.77984	-1.58931	-5.64182	3.27648	2.30668	3.45463	1.6698	0.728785	-1.11826	-6.18414	-0.938752	-3.85275	-1.39934	0.0543127	-0.285213	1.75715	4.03603	-2.28191	0.704997	0.167618	3.76273	0.711898	-0.137684	-2.0363	-0.0645237	2.64616	-4.98116	-1.34496	1.91573
671	Head&neck		squamous cell carcinoma	Normal	(raw)	64.9171	28.1033	16.3266	50.6557	497.969	220.153	24.0731	411.565	32.16	76.4626	66.9515	3.08937	994.059	50.5387	81.8486	1063.42	198.043	59.3723	1250.01	2050.37	1440.36	583.958	231.042	118.579	3.22716	71.5407	353.927	30.0263	249.42	262.785	5488.68	1486.32	237.964	266.966	83.7804	1522.97	369.038	231.83	207.367	288.537	1393.31	19.1356	152.641	220.412
671	Head&neck		squamous cell carcinoma	Tumor	(raw)	21.7357	25.5489	25.9056	17.512	677.775	895.637	47.9978	736.81	46.41	51.5459	78.0947	6.30528	757.097	35.0461	6.62477	1887.69	91.3451	5.50501	2663.39	1359.86	3013.45	874.534	455.514	126.615	3.78012	143.392	19.025	104.201	285.408	225.558	929.121	4509.02	56.5187	448.065	308.727	3730.88	450.214	249.844	67.0085	262.841	1720.64	8.70234	108.204	1037.07
671	Head&neck		squamous cell carcinoma	Fold change	FC	-3.49561	-1.28743	1.35569	-3.38557	1.16291	3.47592	1.70354	1.5296	1.23298	-1.73617	-1.00341	1.7438	-1.53673	-1.6878	-14.4603	1.51665	-2.53754	-12.623	1.82047	-1.76472	1.78754	1.27955	1.68451	-1.09613	1.0008	1.71251	-21.7735	2.96506	-1.02283	-1.36358	-6.91407	2.59199	-4.92785	1.434	3.14843	2.09306	1.04234	-1.08602	-3.62199	-1.28483	1.05513	-2.57362	-1.65107	4.0201
671	Head&neck		squamous cell carcinoma	Fold change (Raw limit)	FC (Nraw>=10 OR Traw>=10)	-3.49561	-1.28743	1.35569	-3.38557	1.16291	3.47592	1.70354	1.5296	1.23298	-1.73617	-1.00341		-1.53673	-1.6878	-14.4603	1.51665	-2.53754	-12.623	1.82047	-1.76472	1.78754	1.27955	1.68451	-1.09613		1.71251	-21.7735	2.96506	-1.02283	-1.36358	-6.91407	2.59199	-4.92785	1.434	3.14843	2.09306	1.04234	-1.08602	-3.62199	-1.28483	1.05513	-2.57362	-1.65107	4.0201
672	Pancreas			Normal	(normalized)	-2.58551	-4.06044	-2.95935	-4.7264	2.21775	1.89543	-1.97375	1.33954	-3.18334	-0.749246	-1.15943	-6.70939	2.42578	-3.02572	-1.54111	2.06144	-0.606234	-2.31923	0.104949	2.57386	2.78196	0.436933	2.0952	0.361111	-5.36498	-1.40659	-3.96956	-0.274337	-0.76128	0.12727	3.25399	4.21052	-0.245791	0.524857	-0.946364	2.99881	-0.456692	-0.820653	-0.826605	-0.168606	3.23829	-4.11451	-0.609209	-0.00104904
672	Pancreas			Tumor	(normalized)	-1.35873	-3.4872	-3.28804	-3.7194	2.3584	2.03787	-1.74258	1.827	-2.52271	-0.790341	-1.71988	-6.78631	2.52143	-1.37969	0.931361	1.95569	0.21839	-0.269176	0.130216	2.69105	2.78485	0.57304	2.49311	0.840144	-6.749	-2.10249	-4.08034	-2.0687	-0.840167	0.120168	2.96936	3.89304	1.05669	0.499601	-0.646596	2.66558	-0.188649	-0.552442	-0.670736	0.0410509	3.94949	-4.83911	-0.361025	0.204671
672	Pancreas			Normal	(raw)	52.1206	18.7505	40.2229	11.8179	1455.24	1163.88	79.6467	791.715	34.4387	186.115	140.057	2.9895	1680.97	38.4145	107.499	1305.82	205.51	62.6858	336.45	1862.66	2151.69	423.503	1336.74	401.821	7.59114	118.005	19.9697	258.668	184.569	341.695	2984.53	5791.89	263.837	450.116	162.347	2500.69	227.955	177.127	176.398	278.337	2952.22	18.0608	205.086	312.616
672	Pancreas			Tumor	(raw)	124.098	28.3812	32.5826	24.162	1632.05	1306.91	95.1077	1129.19	55.3825	184.021	96.6154	2.88338	1827.3	122.308	606.948	1234.54	370.276	264.091	348.323	2055.27	2193.34	473.463	1791.78	569.76	2.95891	74.1091	18.8139	75.8651	177.774	345.906	2492.58	4728.3	662.031	449.965	203.301	2019.31	279.251	217.011	199.927	327.447	4916.97	11.119	247.802	366.772
672	Pancreas			Fold change	FC	2.34044	1.48786	-1.25587	2.00974	1.10241	1.10377	1.17379	1.40198	1.58077	-1.02889	-1.47473	-1.05476	1.06854	3.1297	5.54995	-1.07605	1.77107	4.14121	1.01767	1.08462	1.002	1.09894	1.3176	1.39381	-2.60995	-1.61989	-1.07982	-3.46863	-1.0562	-1.00493	-1.2181	-1.24615	2.46652	-1.01766	1.23095	-1.25983	1.20417	1.20431	1.11409	1.15641	1.63716	-1.65245	1.18771	1.15326
672	Pancreas			Fold change (Raw limit)	FC (Nraw>=10 OR Traw>=10)	2.34044	1.48786	-1.25587	2.00974	1.10241	1.10377	1.17379	1.40198	1.58077	-1.02889	-1.47473		1.06854	3.1297	5.54995	-1.07605	1.77107	4.14121	1.01767	1.08462	1.002	1.09894	1.3176	1.39381		-1.61989	-1.07982	-3.46863	-1.0562	-1.00493	-1.2181	-1.24615	2.46652	-1.01766	1.23095	-1.25983	1.20417	1.20431	1.11409	1.15641	1.63716	-1.65245	1.18771	1.15326
673.1	Liver			Normal	(normalized)	0.865023	3.77195	-5.59142	-0.611715	0.00539732	-0.310709	-3.15265	4.01164	-1.87706	-1.21507	-0.0431967	-5.4009	-0.552018	-3.24061	-4.25011	1.44301	-0.120017	-0.0819635	0.972236	3.65646	3.36117	1.73854	-0.83246	-2.25306	-5.64498	-1.24088	-2.87316	-4.24194	-0.589074	-0.444715	-1.91642	4.26813	4.42865	1.35359	-0.960088	2.76012	-0.145405	-0.782183	-1.96451	-0.0966701	1.43749	-5.52546	-0.1851	0.678197
673.1	Liver			Tumor	(normalized)	2.90913	3.22953	-5.94186	-1.2809	0.952288	0.528789	-2.79082	3.48371	-2.44157	-1.46114	-1.64581	-4.37112	-0.0958514	-6.09956	-3.13999	2.32418	-0.826247	0.714736	2.86787	3.3288	2.84906	2.98652	-0.0591483	-1.9077	-5.02548	-0.118152	-3.24082	-1.77317	-4.15485	-0.475696	-2.72168	4.76081	2.88655	1.30099	-0.968098	3.65391	0.6674	-0.606385	-1.65518	-0.0852194	1.52532	-5.1037	-0.637628	0.0148969
673.1	Liver			Normal	(raw)	300.437	2253.33	3.42113	107.947	165.569	132.991	18.5487	2660.59	44.906	71.0531	160.085	3.9041	112.507	17.4516	8.66851	448.48	151.784	155.841	323.614	2079.99	1694.99	550.438	92.6317	34.6032	3.29644	69.7931	22.5138	8.71772	109.654	121.194	43.6975	3178.26	3552.32	421.527	84.7891	1117.46	149.136	95.9167	42.2647	154.26	446.768	3.58117	145.089	263.945
673.1	Liver			Tumor	(raw)	1914.58	2390.68	4.14628	104.893	493.178	367.72	36.8313	2851.27	46.9193	92.5738	81.4514	12.3168	238.496	3.71695	28.9138	1276.39	143.751	418.305	1860.6	2560.97	1836.49	2020.08	244.642	67.93	7.82559	234.838	26.9621	74.5692	14.3087	183.289	38.6394	6910.09	1884.84	628.019	130.29	3208.29	404.803	167.416	80.924	240.261	733.675	7.41257	163.829	257.526
673.1	Liver			Fold change	FC	4.12419	-1.45642	-1.27495	-1.59018	1.92771	1.78943	1.28506	-1.44185	-1.47888	-1.18598	-3.03693	2.04171	1.37189	-7.25486	2.15864	1.84187	-1.63154	1.73712	3.72086	-1.25498	-1.42613	2.37508	1.70919	1.27047	1.53635	2.17759	-1.29026	5.53574	-11.8415	-1.02171	-1.74746	1.40706	-2.91219	-1.03713	-1.00557	1.85806	1.75662	1.12959	1.23913	1.00797	1.06277	1.33956	-1.36844	-1.5837
673.1	Liver			Fold change (Raw limit)	FC (Nraw>=10 OR Traw>=10)	4.12419	-1.45642		-1.59018	1.92771	1.78943	1.28506	-1.44185	-1.47888	-1.18598	-3.03693	2.04171	1.37189	-7.25486	2.15864	1.84187	-1.63154	1.73712	3.72086	-1.25498	-1.42613	2.37508	1.70919	1.27047		2.17759	-1.29026	5.53574	-11.8415	-1.02171	-1.74746	1.40706	-2.91219	-1.03713	-1.00557	1.85806	1.75662	1.12959	1.23913	1.00797	1.06277		-1.36844	-1.5837
673.2	Lung		adenocarcinoma	Normal	(normalized)	-1.01381	-3.10997	-2.2541	-1.73931	2.46206	1.54012	-2.8122	1.14854	-2.49715	-1.31079	-1.43948	-7.28751	1.91837	-1.5747	-1.49626	1.82929	0.0342751	0.0872297	0.477968	3.57554	2.37852	0.563037	1.30788	0.305098	-5.85032	-1.57126	-4.60094	-6.81428	-1.22159	0.169118	1.72309	3.41682	0.565807	0.210081	-0.920068	2.28116	-0.210896	-0.321967	-0.054636	0.131807	3.3749	-5.83142	-0.566125	0.251883
673.2	Lung		adenocarcinoma	Tumor	(normalized)	-3.41978	-3.21335	-3.22321	-3.22784	1.43837	0.570227	-4.24759	1.09493	-4.28873	-1.35266	-1.40289	-7.25133	1.37431	-5.17019	-3.26301	2.13179	-0.387004	-1.63339	-0.325591	3.13377	2.95245	0.777319	0.634308	-0.92546	-4.45737	-1.48139	-4.37507	-2.13598	-1.09242	-0.532961	0.643156	4.31017	-1.20986	0.38805	-1.5708	2.7228	-0.671564	0.188392	-0.661036	0.282052	2.417	-5.35779	-1.52512	-0.368817
673.2	Lung		adenocarcinoma	Normal	(raw)	238.404	55.7577	100.913	144.183	2652.5	1399.98	68.5398	1067.2	85.2674	194.05	177.49	3.08136	1819.64	161.61	170.64	1710.69	492.967	511.398	670.476	5739.11	2503.26	711.199	1191.82	594.763	8.34408	161.996	19.8372	4.27757	206.426	541.265	1589.29	5141.23	712.566	556.853	254.409	2339.9	415.924	385.104	463.504	527.446	4993.96	8.45409	325.147	573.224
673.2	Lung		adenocarcinoma	Tumor	(raw)	46.3299	53.4566	53.0925	52.9226	1343.72	736.16	26.1015	1059.07	25.3676	194.145	187.502	3.25424	1285.37	13.77	51.648	2172.95	379.155	159.815	395.644	4351.87	3837.9	849.793	769.596	261.051	22.5692	177.572	23.894	112.803	232.523	342.673	774.33	9835.78	214.345	648.831	166.901	3273.11	311.284	564.974	313.564	602.869	2647.93	12.091	172.27	383.965
673.2	Lung		adenocarcinoma	Fold change	FC	-5.29992	-1.07429	-1.95764	-2.80602	-2.03311	-1.9587	-2.70455	-1.03786	-3.46195	-1.02945	1.02568	1.02539	-1.45806	-12.0879	-3.40286	1.23328	-1.33911	-3.29577	-1.7454	-1.35827	1.48858	1.16013	-1.59501	-2.34658	2.62616	1.06427	1.16948	25.604	1.09367	-1.62685	-2.11395	1.85748	-3.42396	1.13129	-1.56997	1.35815	-1.37618	1.4244	-1.52245	1.10976	-1.94248	1.3886	-1.94396	-1.53762
673.2	Lung		adenocarcinoma	Fold change (Raw limit)	FC (Nraw>=10 OR Traw>=10)	-5.29992	-1.07429	-1.95764	-2.80602	-2.03311	-1.9587	-2.70455	-1.03786	-3.46195	-1.02945	1.02568		-1.45806	-12.0879	-3.40286	1.23328	-1.33911	-3.29577	-1.7454	-1.35827	1.48858	1.16013	-1.59501	-2.34658	2.62616	1.06427	1.16948	25.604	1.09367	-1.62685	-2.11395	1.85748	-3.42396	1.13129	-1.56997	1.35815	-1.37618	1.4244	-1.52245	1.10976	-1.94248	1.3886	-1.94396	-1.53762
674	Stomach			Normal	(normalized)	-2.87712	-2.74774	-3.09933	-2.25053	1.38967	-0.000935078	-2.79805	2.12759	-3.00717	-1.32487	-0.949986	-5.78552	1.1644	-3.6178	-0.747339	1.92902	-0.714277	-0.637072	-1.65248	3.2204	3.24576	1.00321	0.24843	-1.03083	-5.72501	-1.08461	-3.72967	-2.06135	-0.531578	-0.640369	1.70055	3.60091	-0.928418	1.19782	-1.48845	2.58183	-0.118653	0.213873	-0.308101	-0.20285	2.27598	-5.58654	-0.851733	-0.108196
674	Stomach			Tumor	(normalized)	-3.08353	-3.12541	-1.15309	-5.0853	0.899755	0.548276	-3.06656	1.86899	-1.78312	-2.21829	-1.88651	-6.33795	0.396905	-6.21034	-5.48795	2.60523	-1.0791	-3.97553	1.97783	3.26336	2.5239	1.23732	-0.298073	-2.12134	-6.31279	-1.18499	-3.57836	-2.58144	-1.04473	-0.242352	-0.0092392	5.28479	-3.62271	0.469892	-1.01034	3.02732	-0.595726	0.779682	-1.09817	0.958225	2.19606	-5.50203	-1.06994	0.392348
674	Stomach			Normal	(raw)	26.7635	29.2745	22.943	41.3206	515.2	196.499	28.2712	859.233	24.4565	78.4903	101.781	3.56473	440.718	16.0168	117.131	748.745	119.846	126.434	62.5457	1832.65	1865.15	394.129	233.576	96.2344	3.71743	92.7131	14.8218	47.11	136.026	126.146	639.086	2385.75	103.314	451.048	70.0769	1177.2	181.102	228.047	158.816	170.836	952.312	4.0919	108.954	182.42
674	Stomach			Tumor	(raw)	38.8965	37.7836	148.262	9.71216	615.174	482.161	39.3565	1204.39	95.8017	70.8556	89.1761	4.07599	434.135	4.45294	7.34694	2006.31	156.065	20.96	1298.77	3166.03	1896.33	777.348	268.174	75.7806	4.14769	145.019	27.6026	55.0877	159.827	278.734	327.615	12853.6	26.767	456.664	163.682	2688.19	218.179	566.047	154.015	640.618	1510.86	7.27562	157.058	432.766
674	Stomach			Fold change	FC	-1.15381	-1.29924	3.85369	-7.13433	-1.40437	1.46329	-1.20456	-1.19632	2.33602	-1.85757	-1.91391	-1.46655	-1.70231	-6.0316	-26.7342	1.59795	-1.28772	-10.1152	12.3832	1.03022	-1.64931	1.17618	-1.46054	-2.12949	-1.50293	-1.07206	1.11057	-1.43404	-1.42717	1.3177	-3.27113	3.2129	-6.47236	-1.65626	1.39291	1.36178	-1.39192	1.48022	-1.72916	2.23624	-1.05696	1.06033	-1.16329	1.41475
674	Stomach			Fold change (Raw limit)	FC (Nraw>=10 OR Traw>=10)	-1.15381	-1.29924	3.85369	-7.13433	-1.40437	1.46329	-1.20456	-1.19632	2.33602	-1.85757	-1.91391		-1.70231	-6.0316	-26.7342	1.59795	-1.28772	-10.1152	12.3832	1.03022	-1.64931	1.17618	-1.46054	-2.12949		-1.07206	1.11057	-1.43404	-1.42717	1.3177	-3.27113	3.2129	-6.47236	-1.65626	1.39291	1.36178	-1.39192	1.48022	-1.72916	2.23624	-1.05696		-1.16329	1.41475
675	Uterus	uterine cervix		Normal	(normalized)	-1.27293	-4.10488	-3.02956	-2.78826	2.28032	-0.636653	-3.2317	0.548549	-3.07144	-2.10514	-1.33864	-6.63969	2.36917	-3.39044	-0.662856	1.96203	-0.787863	-0.354925	-1.54282	2.49214	2.55387	1.30062	0.716958	-0.143395	-6.5932	-1.51645	-3.87884	-2.57367	-1.21422	0.192554	6.14862	4.01199	1.68349	0.242387	-1.72371	2.97518	-0.0740252	-0.343331	-0.524323	-0.505661	4.36335	-5.46319	-0.0120039	0.541412
675	Uterus	uterine cervix		Tumor	(normalized)	-3.07473	-3.76013	-2.36204	-4.64025	1.41402	-0.319468	-3.6559	-0.00611019	-3.2706	-2.0764	-1.82636	-6.45855	-1.34433	-6.84963	-6.87819	2.48493	-0.448646	-3.67982	1.7323	2.78387	3.0996	1.23236	-1.7056	-2.79958	-6.90604	-0.726393	-4.17504	-4.38006	-1.63419	-0.431091	1.36226	4.63672	-2.36468	0.74062	-1.56551	2.05481	0.545481	0.196441	-0.770273	0.0525255	2.469	-6.78616	-0.648682	0.32894
675	Uterus	uterine cervix		Normal	(raw)	108.86	15.2885	32.2159	38.0808	1277.91	169.202	28.0039	384.757	31.2941	61.1432	104.012	2.63822	1359.09	25.0862	166.157	1024.91	152.365	205.69	90.286	1480.01	1544.72	648.013	432.397	238.172	2.72463	91.9515	17.8817	44.1881	113.381	300.622	18662.7	4244.1	844.965	311.188	79.6467	2068.6	249.904	207.35	182.903	185.284	5414.48	5.9631	260.882	382.858
675	Uterus	uterine cervix		Tumor	(raw)	55.5396	34.5363	91.0213	18.7643	1246.96	374.989	37.1238	465.96	48.4885	110.951	131.947	5.32073	184.291	4.05738	3.97783	2619.55	342.872	36.5134	1554.76	3222.67	4011.06	1099.43	143.467	67.2096	3.90178	282.828	25.9045	22.4729	150.747	347.07	1203.01	11640.8	90.8548	781.874	158.096	1944.24	682.959	536.195	274.355	485.289	2590.79	4.23984	298.48	587.772
675	Uterus	uterine cervix		Fold change	FC	-3.48655	1.26993	1.58834	-3.60998	-1.82298	1.2459	-1.34183	-1.46882	-1.14803	1.02012	-1.40222	1.13378	-13.1182	-10.9982	-74.3023	1.43684	1.26507	-10.0206	9.6808	1.2241	1.45975	-1.04845	-5.36121	-6.30363	-1.24215	1.72915	-1.22791	-3.49766	-1.3379	-1.54076	-27.5955	1.54193	-16.5433	1.41248	1.11589	-1.8926	1.53635	1.45374	-1.18587	1.47242	-3.71755	-2.5018	-1.55474	-1.15867
675	Uterus	uterine cervix		Fold change (Raw limit)	FC (Nraw>=10 OR Traw>=10)	-3.48655	1.26993	1.58834	-3.60998	-1.82298	1.2459	-1.34183	-1.46882	-1.14803	1.02012	-1.40222		-13.1182	-10.9982	-74.3023	1.43684	1.26507	-10.0206	9.6808	1.2241	1.45975	-1.04845	-5.36121	-6.30363		1.72915	-1.22791	-3.49766	-1.3379	-1.54076	-27.5955	1.54193	-16.5433	1.41248	1.11589	-1.8926	1.53635	1.45374	-1.18587	1.47242	-3.71755		-1.55474	-1.15867
677	Lung		adenocarcinoma	Normal	(normalized)	0.665876	-3.2965	-1.13336	-2.16956	2.31584	1.83626	-1.94299	1.20704	-1.83415	-1.53489	-2.22218	-6.42266	1.68289	-1.41338	-0.155713	1.81862	0.11147	1.18503	0.341644	3.30434	2.5173	-0.30716	1.67349	0.92848	-6.21111	-1.87818	-4.09444	-6.25575	-1.33896	0.637556	1.66541	4.06996	0.218113	0.277526	-0.386647	2.25969	-0.306145	-0.788728	-0.135399	0.205042	3.76576	-4.68025	-0.176548	0.835039
677	Lung		adenocarcinoma	Tumor	(normalized)	-2.43969	-3.77961	-3.20213	-4.54289	0.256225	1.2832	-3.86002	1.7412	-3.43286	-3.01377	-2.00893	-6.43561	0.430217	-5.05413	-6.01281	2.38725	-0.611611	-5.03387	0.0278139	3.46633	2.27981	0.57607	0.300421	-1.56672	-6.38633	-1.24878	-4.56573	-3.24192	-0.865468	-0.912713	-0.169632	5.03228	-3.1378	0.160465	-2.22807	3.14085	-1.31226	0.0217152	-2.08688	-0.236632	2.38705	-6.26516	-1.25434	0.334467
677	Lung		adenocarcinoma	Normal	(raw)	572.273	36.7121	164.43	80.1772	1795.94	1288.03	93.8114	832.742	101.163	124.482	77.3058	4.20476	1158.13	135.42	323.803	1272.38	389.682	820.133	457.088	3563.36	2065.09	291.535	1150.6	686.523	4.86883	98.1219	21.1156	4.7205	142.589	561.149	1144.18	6058.07	419.579	437.218	275.907	1727.39	291.74	208.797	328.394	415.794	4906.39	14.0689	319.16	643.467
677	Lung		adenocarcinoma	Tumor	(raw)	93.0436	36.7562	54.8491	21.6552	602.89	1228.54	34.7636	1687.56	46.7427	62.4988	125.418	5.8317	680.167	15.1937	7.81757	2640.83	330.365	15.4086	514.612	5579.26	2451.31	752.526	621.645	170.403	6.03437	212.416	21.315	53.3572	277.061	268.135	448.79	16518.7	57.3501	564.173	107.743	4452.43	203.272	512.441	118.821	428.424	2640.47	6.56307	211.599	636.49
677	Lung		adenocarcinoma	Fold change	FC	-8.60735	-1.39775	-4.19529	-5.18134	-4.16875	-1.4672	-3.77645	1.4481	-3.02872	-2.78733	1.1593	-1.00902	-2.38283	-12.4731	-57.9644	1.48311	-1.6507	-74.486	-1.243	1.11883	-1.17894	1.8445	-2.59021	-5.63806	-1.12913	1.54692	-1.38634	8.07704	1.38847	-2.92872	-3.56783	1.94845	-10.2384	-1.08452	-3.58364	1.84185	-2.0085	1.75375	-3.86772	-1.35818	-2.60036	-2.9999	-2.1108	-1.41477
677	Lung		adenocarcinoma	Fold change (Raw limit)	FC (Nraw>=10 OR Traw>=10)	-8.60735	-1.39775	-4.19529	-5.18134	-4.16875	-1.4672	-3.77645	1.4481	-3.02872	-2.78733	1.1593		-2.38283	-12.4731	-57.9644	1.48311	-1.6507	-74.486	-1.243	1.11883	-1.17894	1.8445	-2.59021	-5.63806		1.54692	-1.38634	8.07704	1.38847	-2.92872	-3.56783	1.94845	-10.2384	-1.08452	-3.58364	1.84185	-2.0085	1.75375	-3.86772	-1.35818	-2.60036	-2.9999	-2.1108	-1.41477
679	Lung		adenocarcinoma	Normal	(normalized)	-0.138741	-3.37056	-1.88496	-1.279	1.99417	0.922453	-3.27771	1.51866	-2.89064	-1.17424	-0.961422	-5.33515	1.42266	-1.52522	-0.640025	1.98496	0.142758	1.02653	0.694789	3.26038	2.61518	0.544082	1.60493	0.317083	-5.44658	-1.64296	-4.20346	-6.79913	-0.87119	0.356833	2.08854	3.94073	0.16645	0.484086	-0.680308	2.46666	-0.318865	-0.111117	-0.223004	0.344934	2.7194	-3.53346	-0.285168	0.0363922
679	Lung		adenocarcinoma	Tumor	(normalized)	-4.66046	4.20509	-1.16097	-1.60841	0.983603	0.650107	-3.74845	0.570129	-3.05942	-1.94966	-0.993431	-6.30135	-0.153651	-6.24667	0.209435	2.52202	-0.776562	-0.1622	-0.828024	2.44687	3.05962	0.599587	2.5698	0.697672	-6.2801	-1.72309	-4.27697	-3.0264	0.676327	-1.07465	6.10883	2.34723	-4.01859	0.481512	0.705665	2.25708	-0.863535	-0.447318	-1.91926	-0.49605	1.41436	-6.19416	-0.992689	1.9444
679	Lung		adenocarcinoma	Normal	(raw)	350.407	37.2991	104.45	158.972	1536.89	731.18	39.7786	1105.35	52.0197	170.945	198.117	9.5565	1034.19	134.03	247.555	1527.11	425.905	785.875	624.44	3696.67	2363.66	562.501	1173.46	480.607	8.84618	123.526	20.9397	3.46415	210.904	494.033	1640.78	5924.04	432.957	539.589	240.738	2132.45	309.279	357.181	330.527	489.975	2540.74	33.3166	316.588	395.634
679	Lung		adenocarcinoma	Tumor	(raw)	10.3761	4839.86	117.351	86.0585	518.88	411.789	19.5244	389.582	31.4773	67.9306	131.802	3.3272	235.896	3.45572	303.403	1507.22	153.181	234.502	147.813	1430.72	2187.82	397.619	1557.97	425.592	3.37657	79.4825	13.5355	32.2059	419.341	124.586	18109.8	1335.24	16.1904	366.372	427.956	1254.36	144.219	192.45	69.3777	186.058	699.421	3.5838	131.869	1009.94
679	Lung		adenocarcinoma	Fold change	FC	-22.9706	190.765	1.65174	-1.25649	-2.0147	-1.20777	-1.38582	-1.92991	-1.1241	-1.71169	-1.02244	-1.95369	-2.98206	-26.3814	1.80183	1.45101	-1.89122	-2.27951	-2.87351	-1.75748	1.36079	1.03922	1.95189	1.30187	-1.78203	-1.05712	-1.05228	13.668	2.92314	-2.69724	16.2266	-3.01781	-18.1896	-1.00179	2.61348	-1.15636	-1.45869	-1.26243	-3.24058	-1.79127	-2.47091	-6.32342	-1.633	3.75291
679	Lung		adenocarcinoma	Fold change (Raw limit)	FC (Nraw>=10 OR Traw>=10)	-22.9706	190.765	1.65174	-1.25649	-2.0147	-1.20777	-1.38582	-1.92991	-1.1241	-1.71169	-1.02244		-2.98206	-26.3814	1.80183	1.45101	-1.89122	-2.27951	-2.87351	-1.75748	1.36079	1.03922	1.95189	1.30187		-1.05712	-1.05228	13.668	2.92314	-2.69724	16.2266	-3.01781	-18.1896	-1.00179	2.61348	-1.15636	-1.45869	-1.26243	-3.24058	-1.79127	-2.47091	-6.32342	-1.633	3.75291
680	Head&neck			Normal	(normalized)	-1.71171	-2.0837	-1.99167	-2.49032	1.41828	0.733034	-3.07325	1.01889	-2.73342	-1.16974	0.760942	-6.0249	1.66082	-6.04955	-2.43864	2.80781	-1.23391	-3.33321	1.08094	2.95351	2.36016	0.899024	0.851642	-0.757506	-6.10152	-1.9918	-4.77569	-2.37249	0.881887	-0.0499153	2.20361	2.45892	-2.33826	0.140775	-1.34236	3.01098	-0.448304	-0.76634	-0.426789	0.208956	1.67609	-3.69904	-1.07307	0.541381
680	Head&neck			Tumor	(normalized)	-4.09158	-5.66612	-6.05027	-6.00476	1.08783	0.0077734	-4.66831	1.41978	-5.01781	-1.08802	-0.649385	-6.10806	-1.40577	-6.06235	-3.3413	2.54609	-0.989504	-3.00425	-0.965269	3.49634	3.54511	0.558753	-2.12178	-3.45934	-6.109	-1.07218	-4.04065	-5.97381	-1.08423	-0.56616	1.99808	3.02019	-0.343615	0.0756006	-1.49005	2.71563	0.182989	-0.68106	-0.0188055	-0.569814	2.91663	-5.99116	-1.08997	-0.512236
680	Head&neck			Normal	(raw)	88.5132	68.3959	72.9009	51.597	774.871	481.892	34.4466	587.492	43.5957	128.872	491.305	4.45255	916.731	4.37712	53.4788	2030.11	123.265	28.7665	613.311	2245.84	1488.55	540.652	523.184	171.495	4.22224	72.8944	10.5842	55.9879	534.268	280.065	1335.48	1594.01	57.3321	319.641	114.339	2337.12	212.487	170.449	215.679	335.11	926.483	22.3236	137.803	421.946
680	Head&neck			Tumor	(raw)	19.2527	6.46413	4.95301	5.11172	697.671	330.006	12.9086	878.165	10.1314	154.403	209.265	4.75853	123.88	4.91171	32.3854	1917.04	165.314	40.9084	168.115	3704.11	3831.48	483.485	75.4159	29.8413	4.75543	156.108	19.9446	5.2226	154.809	221.692	1311.18	2662.87	258.668	345.891	116.851	2156.09	372.62	204.721	323.981	221.131	2478.42	5.16014	154.194	230.135
680	Head&neck			Fold change	FC	-5.2049	-11.9789	-16.6633	-11.4276	-1.25741	-1.6532	-3.02107	1.32031	-4.87159	1.05828	-2.65797	-1.05933	-8.37792	-1.00891	-1.86951	-1.19891	1.1846	1.25611	-4.13019	1.45683	2.27356	-1.26599	-7.85394	-6.50627	-1.00519	1.89162	1.66445	-12.1368	-3.90715	-1.43023	-1.15311	1.47557	3.98519	-1.04621	-1.10779	-1.22719	1.54895	1.06089	1.32683	-1.71567	2.36288	-4.89778	-1.01178	-2.07573
680	Head&neck			Fold change (Raw limit)	FC (Nraw>=10 OR Traw>=10)	-5.2049	-11.9789	-16.6633	-11.4276	-1.25741	-1.6532	-3.02107	1.32031	-4.87159	1.05828	-2.65797		-8.37792		-1.86951	-1.19891	1.1846	1.25611	-4.13019	1.45683	2.27356	-1.26599	-7.85394	-6.50627		1.89162	1.66445	-12.1368	-3.90715	-1.43023	-1.15311	1.47557	3.98519	-1.04621	-1.10779	-1.22719	1.54895	1.06089	1.32683	-1.71567	2.36288	-4.89778	-1.01178	-2.07573
681	Breast			Normal	(normalized)	-1.54045	-3.73847	-5.60436	-2.48022	2.14001	1.13368	-3.31985	1.05017	-3.50015	-1.09935	-0.54456	-6.53187	2.79475	-4.02598	-1.27214	2.47042	-0.118431	1.56793	0.797282	3.38278	2.31918	1.07085	0.944407	-0.130242	-6.50304	-1.82584	-4.77226	-3.13028	-0.843743	-0.0522852	3.22365	2.70562	2.7733	0.186438	-1.04643	2.44576	0.183612	-0.401326	0.15737	0.618259	3.72361	-6.27238	-0.303652	0.202939
681	Breast			Tumor	(normalized)	-2.57356	-4.37166	-3.34807	-3.45444	1.72688	1.26293	-2.72636	0.590101	-3.74309	-1.67335	-0.16449	-6.80875	1.78556	-6.25656	-2.79225	3.09001	-0.102417	2.02159	0.898162	3.30588	2.92941	1.15265	2.69542	0.886814	-6.74119	-1.12383	-5.276	-3.66381	-1.27555	-0.502692	1.05247	3.47452	2.90259	0.389711	-1.62779	2.67484	0.297686	0.172553	-0.349036	0.771228	2.80114	-4.60533	-0.516859	-0.0603237
681	Breast			Normal	(raw)	120.702	26.3055	7.21701	62.924	1547.55	770.388	35.1611	727.061	31.0304	163.871	240.718	3.79445	2436.36	21.5525	145.374	1945.84	323.435	1040.95	610.16	3662.31	1752.19	737.557	675.667	320.797	3.87105	99.039	12.8483	40.0987	195.635	338.609	3279.84	2290.4	2400.41	399.541	169.992	1912.87	398.759	265.844	391.571	538.955	4638.28	4.54215	284.465	404.137
681	Breast			Tumor	(raw)	63.9957	18.4022	37.4112	34.7521	1260.99	914.221	57.5646	573.467	28.4504	119.438	339.902	3.39806	1313.35	4.98264	54.9946	3243.81	354.846	1546.79	709.977	3767.39	2902.09	846.937	2467.59	704.414	3.56098	174.809	9.83187	30.0576	157.36	268.872	790.122	4234.53	2848.64	499.097	123.27	2432.63	468.255	429.353	299.089	650.179	2655.2	15.6505	266.244	365.352
681	Breast			Fold change	FC	-2.04643	-1.55099	4.77762	-1.96457	-1.33157	1.09373	1.5089	-1.37561	-1.1834	-1.48864	1.30141	-1.21158	-2.01277	-4.69322	-2.86813	1.53644	1.01116	1.36951	1.07243	-1.05474	1.5265	1.05833	3.36595	2.02379	-1.17948	1.62676	-1.41789	-1.44747	-1.34892	-1.36643	-4.50392	1.70397	1.09375	1.15131	-1.49625	1.17208	1.08228	1.48852	-1.42051	1.11185	-1.89536	3.17566	-1.15926	-1.20019
681	Breast			Fold change (Raw limit)	FC (Nraw>=10 OR Traw>=10)	-2.04643	-1.55099	4.77762	-1.96457	-1.33157	1.09373	1.5089	-1.37561	-1.1834	-1.48864	1.30141		-2.01277	-4.69322	-2.86813	1.53644	1.01116	1.36951	1.07243	-1.05474	1.5265	1.05833	3.36595	2.02379		1.62676	-1.41789	-1.44747	-1.34892	-1.36643	-4.50392	1.70397	1.09375	1.15131	-1.49625	1.17208	1.08228	1.48852	-1.42051	1.11185	-1.89536	3.17566	-1.15926	-1.20019
683	Kidney	kidney		Normal	(normalized)	1.61681	2.22459	-0.735657	-1.77612	1.52014	-0.281731	-3.65611	3.97527	-1.73949	-1.27083	-0.258616	-5.7628	0.0864363	-4.17178	-2.17368	1.79987	0.639193	-2.06678	1.54475	3.39668	2.31463	1.36488	1.46993	0.00714397	-6.593	-1.62705	-4.43811	0.653426	-0.0080986	-0.0620403	-1.41469	2.53921	1.52468	0.77759	-1.49318	2.66972	0.727262	-0.833711	-1.18834	-0.219035	3.68147	-6.57979	-1.4289	0.129122
683	Kidney	kidney		Tumor	(normalized)	-1.49378	-0.12505	-1.7785	-1.51943	0.837988	0.426984	-3.26237	1.99503	-2.67906	-2.15461	-0.303024	-6.00772	2.66115	-2.47948	-0.780203	2.04232	0.426595	-0.138729	1.84466	3.20402	2.3544	0.830657	1.95447	0.499108	-4.77397	-1.48111	-3.42683	2.2593	-0.861683	0.340935	1.221	3.96408	1.42472	0.418372	-2.23778	2.69182	0.00497532	-0.726838	-1.24751	-0.06176	2.63508	-4.31566	-0.981357	-0.0324764
683	Kidney	kidney		Normal	(raw)	1218.34	1856.64	238.564	115.983	1139.37	326.776	31.5108	6247.91	118.965	164.627	332.053	7.31617	421.773	22.0408	88.0472	1383.16	618.693	94.8194	1158.98	4183.7	1976.21	1023.13	1100.4	399.218	4.11497	128.608	18.3255	624.827	395.022	380.525	149.003	2309.07	1142.97	680.984	141.113	2527.7	657.638	222.888	174.314	341.289	5096.73	4.15282	147.542	434.439
683	Kidney	kidney		Tumor	(raw)	153.412	396.178	125.937	150.709	772.314	580.857	45.0261	1722.25	67.4617	97.0355	350.199	6.71474	2732.87	77.4704	251.576	1779.64	580.7	392.439	1551.79	3981.45	2209.43	768.399	1674.51	610.634	15.7916	154.766	40.1749	2068.48	237.762	547.225	1007.14	6742.83	1159.89	577.4	91.5999	2791.6	433.543	261.056	181.968	413.945	2683.94	21.6965	218.835	422.433
683	Kidney	kidney		Fold change	FC	-8.63739	-5.09696	-2.06028	1.19474	-1.60453	1.63435	1.3138	-3.9456	-1.91796	-1.84521	-1.03126	-1.18503	5.95752	3.23171	2.62711	1.183	-1.15877	3.8054	1.23107	-1.14286	1.02795	-1.44817	1.39914	1.40636	3.52846	1.10645	2.01569	3.0438	-1.80699	1.32223	6.21472	2.68491	-1.07175	-1.28273	-1.67551	1.01543	-1.64979	1.07689	-1.04187	1.11518	-2.06535	4.80365	1.36372	-1.11853
683	Kidney	kidney		Fold change (Raw limit)	FC (Nraw>=10 OR Traw>=10)	-8.63739	-5.09696	-2.06028	1.19474	-1.60453	1.63435	1.3138	-3.9456	-1.91796	-1.84521	-1.03126		5.95752	3.23171	2.62711	1.183	-1.15877	3.8054	1.23107	-1.14286	1.02795	-1.44817	1.39914	1.40636	3.52846	1.10645	2.01569	3.0438	-1.80699	1.32223	6.21472	2.68491	-1.07175	-1.28273	-1.67551	1.01543	-1.64979	1.07689	-1.04187	1.11518	-2.06535	4.80365	1.36372	-1.11853
684	Breast			Normal	(normalized)	-3.03564	-3.36811	-5.10885	-3.20478	2.2355	0.91661	-3.07282	4.53953	-2.56895	-0.701975	-1.25079	-5.39176	2.82604	-3.12936	-1.11628	2.11676	0.616445	0.103413	-1.82967	3.27954	2.79384	2.44674	1.05236	0.277967	-4.15083	-1.1946	-4.64964	-1.9789	-1.15634	0.493392	4.42916	3.1408	3.05779	0.844341	-0.648263	2.68988	0.159735	-0.978988	0.0143824	0.208211	4.30291	-6.30453	0.0502396	0.295795
684	Breast			Tumor	(normalized)	-4.07195	-5.14954	-5.52756	-4.68334	1.44172	1.38464	-3.08547	0.706925	-3.00469	-3.08905	-1.03776	-6.17774	0.557475	-6.12639	-4.84219	3.12144	-0.196946	3.69754	0.0181398	5.22009	3.27497	1.80273	0.121628	-1.00677	-6.18731	-0.953672	-4.53127	-3.03106	-2.1513	-0.55838	0.11333	2.47672	3.95991	0.820044	-1.5014	2.64889	0.940086	-0.0449686	-0.118299	0.797252	2.79672	-2.71264	-0.748452	-0.365215
684	Breast			Normal	(raw)	42.2053	33.5184	10.0292	37.5363	1629.81	653.3	41.1314	8048.58	58.3252	212.75	145.432	8.24334	2454.19	39.5507	159.644	1501.05	530.584	371.806	97.3644	3360.68	2400.03	1886.81	717.76	419.626	19.4833	151.208	13.7881	87.7968	155.272	487.205	7455.84	3052.54	2881.85	621.381	220.82	2233.16	386.608	175.582	349.555	399.819	6831.11	4.37857	358.352	424.844
684	Breast			Tumor	(raw)	25.8856	12.2651	9.4379	16.9438	1182.6	1136.72	51.288	710.627	54.2416	51.1611	212.051	6.01384	640.697	6.23175	15.1772	3788.63	379.795	5648.16	440.856	16227	4214.06	1518.84	473.641	216.654	5.97406	224.777	18.8273	53.2592	98.0006	295.629	470.925	2423.28	6774.64	768.588	153.769	2730.44	835.276	421.987	401.074	756.541	3025.04	66.4123	259.137	337.983
684	Breast			Fold change	FC	-2.05097	-3.43766	-1.33672	-2.78671	-1.73361	1.38322	-1.00881	-14.2471	-1.35261	-5.23094	1.15912	-1.72425	-4.81843	-7.98353	-13.2316	2.00649	-1.75734	12.0765	3.59954	3.8385	1.39584	-1.56267	-1.90625	-2.43638	-4.10245	1.18175	1.08551	-2.07364	-1.99303	-2.07307	-19.9157	-1.58456	1.86881	-1.01698	-1.80643	-1.02882	1.71755	1.91059	-1.09633	1.50425	-2.8406	12.0577	-1.73952	-1.58119
684	Breast			Fold change (Raw limit)	FC (Nraw>=10 OR Traw>=10)	-2.05097	-3.43766	-1.33672	-2.78671	-1.73361	1.38322	-1.00881	-14.2471	-1.35261	-5.23094	1.15912		-4.81843	-7.98353	-13.2316	2.00649	-1.75734	12.0765	3.59954	3.8385	1.39584	-1.56267	-1.90625	-2.43638	-4.10245	1.18175	1.08551	-2.07364	-1.99303	-2.07307	-19.9157	-1.58456	1.86881	-1.01698	-1.80643	-1.02882	1.71755	1.91059	-1.09633	1.50425	-2.8406	12.0577	-1.73952	-1.58119
685	Sarcoma	stomach		Normal	(normalized)	-3.72289	-3.45388	-3.23831	-2.63631	1.12793	-0.503222	-4.2292	2.64308	-2.29182	-1.13277	-0.397148	-4.87793	-0.0327392	-5.2196	-1.29561	2.12598	-0.83349	-0.417075	-2.24006	3.76772	3.28802	0.817963	-1.06929	-2.08409	-6.04315	-1.50071	-3.43842	-3.54365	0.00801516	-0.511207	1.20175	2.76149	-0.579403	1.15861	-1.86172	2.67319	-0.104063	0.172203	-0.39594	0.186134	1.57893	-5.88505	-1.09753	0.0145988
685	Sarcoma	stomach		Tumor	(normalized)	-3.8772	-3.28195	-0.75305	-2.93054	2.11798	0.145614	-3.84357	0.581804	-3.78657	-1.00724	-0.61006	-6.36121	3.581	-6.30931	1.65517	2.83086	-0.454585	0.107584	0.831876	2.42832	3.12914	2.07051	2.2166	0.0599661	-5.80291	-0.0318747	-4.33143	-4.19774	0.027504	-0.116419	0.643708	3.57603	-4.43771	0.624209	-1.40859	2.44768	-0.236881	0.244616	-0.54318	0.176187	3.78325	-6.18696	-0.540936	0.0614786
685	Sarcoma	stomach		Normal	(raw)	16.5914	19.9922	23.2142	35.2351	478.766	154.56	11.6807	1368.45	44.738	99.9048	166.353	7.4504	214.155	5.87931	89.2412	956.241	122.936	164.071	46.3722	2983.87	2139.82	386.202	104.398	51.6666	3.32212	77.4148	20.2077	18.7862	220.291	153.707	503.904	1485.51	146.611	489.056	60.2766	1397.31	203.825	246.843	166.492	249.239	654.47	3.70686	102.375	221.298
685	Sarcoma	stomach		Tumor	(raw)	28.2324	42.6517	246.157	54.4154	1800.85	458.92	28.8984	620.931	30.0629	206.392	271.805	5.04646	4964.69	5.23132	1306.65	2951.73	302.733	446.981	738.452	2233.06	3629.68	1742.56	1928.26	432.469	7.43111	405.796	20.6069	22.6077	422.846	382.699	648.154	4947.61	19.1434	639.453	156.27	2263.23	352.042	491.518	284.701	468.749	5711.82	5.69433	285.144	432.922
685	Sarcoma	stomach		Fold change	FC	-1.11289	1.12656	5.59937	-1.22624	1.98625	1.5679	1.30643	-4.17356	-2.81815	1.09091	-1.15903	-2.79584	12.2418	-2.12831	7.73168	1.63	1.30035	1.43859	8.40902	-2.53046	-1.11642	2.38261	9.75332	4.42003	1.18119	2.76799	-1.85704	-1.57363	1.0136	1.31475	-1.47227	1.75873	-14.5033	-1.44834	1.36901	-1.16919	-1.09643	1.05147	-1.10745	-1.00692	4.60856	-1.23277	1.47079	1.03303
685	Sarcoma	stomach		Fold change (Raw limit)	FC (Nraw>=10 OR Traw>=10)	-1.11289	1.12656	5.59937	-1.22624	1.98625	1.5679	1.30643	-4.17356	-2.81815	1.09091	-1.15903		12.2418		7.73168	1.63	1.30035	1.43859	8.40902	-2.53046	-1.11642	2.38261	9.75332	4.42003		2.76799	-1.85704	-1.57363	1.0136	1.31475	-1.47227	1.75873	-14.5033	-1.44834	1.36901	-1.16919	-1.09643	1.05147	-1.10745	-1.00692	4.60856		1.47079	1.03303
686	Sarcoma	uterine body		Normal	(normalized)	-0.613006	-3.81793	-3.24147	-0.0608673	2.88108	0.747178	-2.56222	1.42993	-3.62395	-1.28169	-0.994914	-7.05239	3.58871	1.59878	1.8205	2.45292	0.294694	0.736393	0.212099	3.40514	2.6655	0.826656	2.89848	1.14655	-6.59391	-1.86131	-4.83878	-5.38315	0.242766	0.516931	3.26336	3.2891	3.25263	0.330234	-0.429283	2.52033	0.0233812	0.0484447	0.396981	0.657058	4.21022	-5.30043	0.312951	0.207115
686	Sarcoma	uterine body		Tumor	(normalized)	0.1953	-5.0738	-2.0895	-3.72955	2.33879	0.473007	-3.28192	1.29989	-3.90374	-1.50364	0.367188	-6.02236	-0.403807	-5.27355	-6.03392	3.1038	-0.411517	-0.176225	1.52845	2.51176	3.57506	1.35475	-2.00217	-3.28414	-0.497794	-0.916792	-4.00476	-1.84845	-0.683821	0.208797	2.89073	2.5509	2.03282	0.148658	-1.21311	2.48548	0.713298	0.28523	1.01284	1.35392	2.87404	-6.42378	-0.831929	0.469112
686	Sarcoma	uterine body		Normal	(raw)	292.406	31.7108	47.2868	428.742	3294.65	750.658	75.7207	1204.96	36.2744	183.947	224.399	3.36929	5380.58	1354.57	1579.59	2448.62	548.569	745.067	518.045	4737.7	2837.36	793.172	3334.64	990.067	4.62972	123.086	15.6279	10.7159	529.175	639.928	4294.27	4371.57	4262.43	562.25	332.118	2565.74	454.525	462.49	588.874	705.202	8277.92	11.3483	555.555	516.258
686	Sarcoma	uterine body		Tumor	(raw)	542.967	14.0804	111.424	35.7501	2399	658.221	48.7558	1167.58	31.6841	167.241	611.67	7.29579	358.447	12.2598	7.23753	4076.8	356.536	419.695	1368.02	2704.57	5651.75	1212.83	118.378	48.6809	335.839	251.189	29.5413	131.687	295.211	548.071	3517.05	2778.95	1940.54	525.694	204.55	2655.74	777.511	577.89	956.923	1212.14	3476.6	5.52373	266.408	656.447
686	Sarcoma	uterine body		Fold change	FC	1.75115	-2.38811	2.22217	-12.7169	-1.45627	-1.2093	-1.64684	-1.09433	-1.21401	-1.16631	2.57059	2.04207	-15.9173	-117.16	-231.429	1.57013	-1.63151	-1.88246	2.49036	-1.85751	1.87847	1.44202	-29.8705	-21.566	68.409	1.92454	1.78265	11.5891	-1.90077	-1.2381	-1.29471	-1.66809	-2.32916	-1.13412	-1.72169	-1.02445	1.61319	1.17836	1.53247	1.62098	-2.52481	-2.17852	-2.21128	1.19914
686	Sarcoma	uterine body		Fold change (Raw limit)	FC (Nraw>=10 OR Traw>=10)	1.75115	-2.38811	2.22217	-12.7169	-1.45627	-1.2093	-1.64684	-1.09433	-1.21401	-1.16631	2.57059		-15.9173	-117.16	-231.429	1.57013	-1.63151	-1.88246	2.49036	-1.85751	1.87847	1.44202	-29.8705	-21.566	68.409	1.92454	1.78265	11.5891	-1.90077	-1.2381	-1.29471	-1.66809	-2.32916	-1.13412	-1.72169	-1.02445	1.61319	1.17836	1.53247	1.62098	-2.52481	-2.17852	-2.21128	1.19914
687	Lung		squamous cell carcinoma	Normal	(normalized)	-1.04215	-3.34094	-2.53958	-1.33685	2.08944	1.64428	-2.99153	1.58439	-3.34872	-1.9071	-1.2954	-6.26032	2.39707	-1.916	-1.34618	2.00982	-0.00452995	-0.885006	0.865687	3.09592	2.70486	0.0959892	2.10949	0.56258	-6.89767	-1.70246	-3.94947	-5.47359	-1.04904	0.136449	2.03608	4.21703	-0.136184	0.56031	-0.588668	2.45457	-0.01157	-0.340023	-0.160976	0.481901	2.98798	-4.60407	-0.654895	0.150649
687	Lung		squamous cell carcinoma	Tumor	(normalized)	-3.23635	-4.26484	-2.65257	-4.04108	0.883611	1.49175	-3.43056	0.455804	-2.47865	-1.46596	-1.36421	-6.48619	-0.244056	-3.73295	-0.462925	3.13825	-1.58635	-3.53732	1.41433	2.45722	3.06569	1.74681	-0.543429	-2.52289	-6.42021	-1.21637	-0.782035	-3.69575	0.581797	-1.15548	1.24935	5.23067	-3.12418	0.315886	-0.653167	3.15483	0.165201	-0.377579	-0.865159	0.191484	4.0578	-6.14694	-1.39663	1.72442
687	Lung		squamous cell carcinoma	Normal	(raw)	245.889	49.973	87.0899	200.46	2154.97	1582.83	63.6674	1518.47	49.7043	135.009	206.301	6.6056	2667.15	134.179	199.167	2039.26	504.77	274.185	922.689	4329.35	3301.43	541.194	2185.13	747.844	4.24672	155.584	32.7754	11.3958	244.718	556.587	2076.72	9416.93	460.747	746.668	336.706	2775.6	502.313	400.037	452.896	707.171	4017.25	20.8206	321.599	562.092
687	Lung		squamous cell carcinoma	Tumor	(raw)	53.1913	26.0755	79.7217	30.4503	924.851	1409.75	46.4919	687.526	89.9357	181.46	194.72	5.59165	423.263	37.7006	363.684	4413.54	166.932	43.1756	1336.09	2752.82	4197.03	1682.37	343.946	87.2191	5.85333	215.732	291.516	38.6855	750.269	225.032	1191.71	18822	57.4918	623.979	318.754	4464.53	562.094	385.848	275.195	572.428	8348.32	7.07402	190.393	1656.45
687	Lung		squamous cell carcinoma	Fold change	FC	-4.57636	-1.89724	-1.08146	-6.51713	-2.30669	-1.11151	-1.35569	-2.18644	1.82775	1.35767	-1.04885	-1.16948	-6.23819	-3.52336	1.84453	2.18622	-2.99347	-6.28677	1.46271	-1.55692	1.28416	3.14013	-6.28939	-8.4883	1.39229	1.40064	8.98448	3.42912	3.09692	-2.44855	-1.72515	2.019	-7.93373	-1.18462	-1.04572	1.62479	1.13035	-1.02637	-1.62922	-1.22299	2.09918	-2.91372	-1.67219	2.97681
687	Lung		squamous cell carcinoma	Fold change (Raw limit)	FC (Nraw>=10 OR Traw>=10)	-4.57636	-1.89724	-1.08146	-6.51713	-2.30669	-1.11151	-1.35569	-2.18644	1.82775	1.35767	-1.04885		-6.23819	-3.52336	1.84453	2.18622	-2.99347	-6.28677	1.46271	-1.55692	1.28416	3.14013	-6.28939	-8.4883		1.40064	8.98448	3.42912	3.09692	-2.44855	-1.72515	2.019	-7.93373	-1.18462	-1.04572	1.62479	1.13035	-1.02637	-1.62922	-1.22299	2.09918	-2.91372	-1.67219	2.97681
688	Large intestine	rectum		Normal	(normalized)	-2.11016	-3.7242	-1.73072	-2.56428	3.11878	0.744879	-2.82706	1.95784	-4.28136	-0.592107	-1.07886	-6.23368	2.22182	-0.00696468	-1.03285	2.46111	0.548395	0.846887	0.0247669	2.82024	3.70579	0.319352	3.24259	1.33955	-2.46824	-1.28316	-4.85381	-3.3947	0.101653	0.982494	1.91785	2.98454	0.603835	0.499273	-0.76124	2.70154	0.185626	-0.447488	0.411891	0.61576	3.8519	-6.47843	-0.366964	0.688428
688	Large intestine	rectum		Tumor	(normalized)	0.108706	-3.09913	-2.47808	-4.8605	1.83396	0.480638	-3.91939	1.87033	-2.20756	-1.96624	-1.21252	-6.16223	0.945571	-6.14886	-2.24438	3.03453	-0.87725	-3.10438	-0.0843544	3.21336	2.52517	1.15802	0.22365	-2.17498	-6.14986	-1.23526	-4.01199	-4.14574	0.439989	-1.13123	3.49652	2.74793	-3.22645	0.904603	-0.631771	2.9795	-0.350719	-0.968166	-0.706413	0.118327	2.46154	-6.07722	-1.87822	0.852961
688	Large intestine	rectum		Normal	(raw)	89.2574	29.1587	116.109	65.1539	3347.43	645.797	54.3046	1497.04	19.8174	255.637	182.429	5.12084	1797.63	383.503	188.342	2121.94	563.571	693.112	392.031	2721.71	5028.27	480.839	3647.4	975.238	69.6389	158.342	13.3268	36.6403	413.491	761.422	1456.12	3050.01	585.649	544.705	227.357	2506.74	438.272	282.591	512.692	590.51	5564.2	4.32177	298.812	621.016
688	Large intestine	rectum		Tumor	(raw)	454.849	49.2281	75.7126	14.5207	1503.9	588.613	27.8798	1542.3	91.3272	107.956	182.028	5.89015	812.435	5.945	89.0262	3456.43	229.649	49.0492	397.878	3912.56	2428.26	941.333	492.571	93.4134	5.94087	179.182	26.1466	23.8315	572.26	192.579	4761.04	2833.69	45.0697	789.689	272.246	3327.08	330.801	215.624	258.519	457.892	2323.49	6.24768	114.747	761.921
688	Large intestine	rectum		Fold change	FC	4.65527	1.54229	-1.67871	-4.9117	-2.43652	-1.201	-2.13218	-1.06253	4.20993	-2.59213	-1.09707	1.05077	-2.42209	-70.6146	-2.31583	1.48804	-2.68635	-15.4685	-1.07857	1.31323	-2.26674	1.7884	-8.10574	-11.4282	-12.8316	1.03376	1.79231	-1.68301	1.2643	-4.32807	2.98695	-1.17822	-14.2243	1.32439	1.09389	1.21248	-1.45029	-1.43463	-2.17092	-1.4117	-2.62145	1.32062	-2.85058	1.1208
688	Large intestine	rectum		Fold change (Raw limit)	FC (Nraw>=10 OR Traw>=10)	4.65527	1.54229	-1.67871	-4.9117	-2.43652	-1.201	-2.13218	-1.06253	4.20993	-2.59213	-1.09707		-2.42209	-70.6146	-2.31583	1.48804	-2.68635	-15.4685	-1.07857	1.31323	-2.26674	1.7884	-8.10574	-11.4282	-12.8316	1.03376	1.79231	-1.68301	1.2643	-4.32807	2.98695	-1.17822	-14.2243	1.32439	1.09389	1.21248	-1.45029	-1.43463	-2.17092	-1.4117	-2.62145		-2.85058	1.1208
689	Stomach			Normal	(normalized)	-2.91273	-3.53369	-3.129	-2.42424	1.07753	-0.203614	-3.74452	2.10119	-2.81837	-1.28245	-1.11046	-3.86381	0.550459	-5.96897	-0.483737	2.27876	-0.990782	-0.268815	-2.21782	3.29737	2.9813	0.718823	-0.572092	-1.68346	-6.13578	-1.70348	-4.85637	-4.53405	-0.402517	-0.657667	1.79741	3.82624	-2.1665	0.89015	-1.52647	2.67366	-0.270958	-0.527277	-0.432104	0.172797	2.03385	-5.76152	-1.34062	-0.036871
689	Stomach			Tumor	(normalized)	-2.48809	-3.33908	-3.85025	-3.70591	1.80491	0.791148	-2.69713	1.12985	-3.63078	-1.17499	-1.59698	-6.23635	1.834	-1.99075	-1.59586	2.28582	-0.285454	-2.01311	0.598498	3.15111	2.91263	0.935226	1.58039	-0.349976	-5.20084	-1.73637	-4.31189	-1.80449	-0.257346	-0.10647	2.2789	4.25789	-0.991938	0.0434446	-1.3818	2.97637	-0.242922	-0.561918	-0.170514	0.473638	2.9594	-6.15421	-1.11171	0.0532579
689	Stomach			Normal	(raw)	39.7552	25.8504	34.2209	55.7755	631.804	259.967	22.3358	1284.5	42.4424	123.071	138.654	20.5632	438.448	4.7794	214.089	1452.74	150.646	248.48	64.355	2943.21	2364.14	492.72	201.371	93.2055	4.25754	91.9212	10.3348	12.922	226.487	189.773	1040.61	4246.45	66.6857	554.849	103.92	1910.14	248.111	207.724	221.89	337.466	1225.92	5.51853	118.208	291.819
689	Stomach			Tumor	(raw)	72.5456	40.2196	28.2202	31.1897	1422.11	704.304	62.7604	890.679	32.8569	180.258	134.543	5.3985	1451.07	102.406	134.648	1984.74	333.942	100.831	616.264	3615.58	3064.72	778.274	1217.15	319.336	11.066	122.152	20.4924	116.519	340.512	378.051	1975.23	7786.69	204.644	419.449	156.184	3203.15	343.933	275.706	361.636	565.171	3165.69	5.71477	188.34	422.312
689	Stomach			Fold change	FC	1.34224	1.14441	-1.64862	-2.4312	1.65563	1.99275	2.06679	-1.96066	-1.75615	1.07734	-1.40106	-5.17853	2.43435	15.7604	-2.16163	1.00491	1.63052	-3.35032	7.04363	-1.1067	-1.04874	1.16183	4.44591	2.5201	1.91181	-1.02307	1.45849	6.63252	1.10586	1.4653	1.39618	1.34877	2.25724	-1.79839	1.10548	1.23345	1.01962	-1.0243	1.1988	1.23186	1.89941	-1.31284	1.17195	1.06447
689	Stomach			Fold change (Raw limit)	FC (Nraw>=10 OR Traw>=10)	1.34224	1.14441	-1.64862	-2.4312	1.65563	1.99275	2.06679	-1.96066	-1.75615	1.07734	-1.40106	-5.17853	2.43435	15.7604	-2.16163	1.00491	1.63052	-3.35032	7.04363	-1.1067	-1.04874	1.16183	4.44591	2.5201	1.91181	-1.02307	1.45849	6.63252	1.10586	1.4653	1.39618	1.34877	2.25724	-1.79839	1.10548	1.23345	1.01962	-1.0243	1.1988	1.23186	1.89941		1.17195	1.06447
690	Sarcoma	skin		Normal	(normalized)	-2.71378	-2.77668	-3.90135	-3.15212	1.24176	-0.183073	-2.78622	2.32142	-2.1779	0.233058	-1.62775	-5.25741	1.49393	-3.38843	1.00118	2.36655	0.00919247	-1.91652	2.12555	3.33511	2.28864	-0.0853138	-0.48457	-0.851	-6.45204	-1.57817	2.12567	-3.63104	0.139939	0.344984	5.12443	1.95567	1.80641	0.0522633	-2.30099	2.28781	-0.739412	-0.137423	0.980724	0.830967	2.58262	-4.93537	-0.182974	-0.473317
690	Sarcoma	skin		Tumor	(normalized)	-3.45374	-2.79276	-2.21958	-3.73826	1.96064	1.99161	-3.21844	1.02269	-3.72867	-1.30593	-1.74906	-6.71041	4.03353	-4.78241	0.23077	2.51586	-0.252086	-1.26497	0.121687	2.87039	2.93324	1.3273	2.80258	0.925456	-6.70702	-1.57635	-3.90868	0.622489	-0.67529	0.218775	3.33175	3.84833	2.0223	0.263698	-1.67667	2.94942	0.204577	-0.00281143	0.106246	0.156764	3.68059	-4.52403	0.177057	0.484986
690	Sarcoma	skin		Normal	(raw)	49.3709	47.2645	21.6758	36.4348	765.959	285.291	46.9528	1618.89	71.5792	380.677	104.808	8.46762	912.258	30.9301	648.31	1670.33	325.961	85.7966	1413.36	3268.64	1582.51	305.293	231.488	179.565	3.69948	108.473	1413.48	26.1425	356.882	411.386	11298.2	1256.36	1132.88	335.84	65.725	1581.6	194.005	294.463	639.185	576.163	1940.19	10.5853	285.311	233.301
690	Sarcoma	skin		Tumor	(raw)	35.1128	55.5186	82.6009	28.8281	1497.46	1529.96	41.333	781.633	29.0202	155.604	114.452	3.67374	6300.26	13.9796	451.453	2200.36	323.042	160.085	418.577	2813.3	2938.59	965.383	2684.13	730.691	3.68238	129.007	25.6161	592.286	240.914	447.715	3873.47	5541.22	1562.85	461.875	120.341	2971.71	443.331	383.97	414.121	428.879	4933	16.7215	434.954	538.442
690	Sarcoma	skin		Fold change	FC	-1.67013	-1.01121	3.20823	-1.50122	1.64591	4.51488	-1.3493	-2.46013	-2.92975	-2.90591	-1.08772	-2.73778	5.81427	-2.62803	-1.70575	1.10904	-1.19854	1.57086	-4.01072	-1.38005	1.56331	2.66218	9.76181	3.42584	-1.19332	1.00126	-65.5422	19.0739	-1.75958	-1.09142	-3.46459	3.71319	1.16142	1.15784	1.54148	1.58185	1.92384	1.0978	-1.83335	-1.59571	2.14053	1.32992	1.28345	1.94302
690	Sarcoma	skin		Fold change (Raw limit)	FC (Nraw>=10 OR Traw>=10)	-1.67013	-1.01121	3.20823	-1.50122	1.64591	4.51488	-1.3493	-2.46013	-2.92975	-2.90591	-1.08772		5.81427	-2.62803	-1.70575	1.10904	-1.19854	1.57086	-4.01072	-1.38005	1.56331	2.66218	9.76181	3.42584		1.00126	-65.5422	19.0739	-1.75958	-1.09142	-3.46459	3.71319	1.16142	1.15784	1.54148	1.58185	1.92384	1.0978	-1.83335	-1.59571	2.14053	1.32992	1.28345	1.94302
691	Large intestine	colon		Normal	(normalized)	0.185641	-3.71096	-2.33338	-1.78156	2.00013	-0.296123	-2.9817	1.35338	-3.05096	-1.07263	-0.938951	-6.91202	1.8062	-0.917803	-0.376659	2.17633	0.100997	0.411456	-2.15071	3.9328	2.73221	0.141968	1.60961	-0.174754	-3.70591	-1.68537	-4.40941	-3.01455	-0.532038	0.168425	1.01586	3.2073	-0.416059	0.535965	-1.52162	2.59016	-0.139262	-0.415821	0.0495024	0.514219	2.4772	-4.09151	-0.633461	-0.248754
691	Large intestine	colon		Tumor	(normalized)	-2.09636	-3.9115	-2.18845	-4.11961	1.59896	-0.0484285	-4.49816	1.10545	-2.68881	-1.89208	-0.536728	-6.86217	0.916403	-6.78336	-2.48404	3.4571	-1.36233	-3.07839	0.59236	3.23919	2.6807	1.29496	-0.381212	-2.48162	-6.85292	-1.4537	-4.20744	-4.27428	0.840556	-1.70262	1.38471	2.12202	-2.73352	0.409933	-0.798852	3.96513	-0.316814	-0.278912	-0.477623	0.35007	3.18695	-3.99826	-1.864	1.77322
691	Large intestine	colon		Normal	(raw)	455.49	30.5833	79.4654	116.491	1602.11	326.177	50.7005	1023.3	48.3243	190.416	208.902	3.3256	1400.6	211.987	308.467	1810.24	429.534	532.667	90.1917	6116.26	2661.17	441.907	1222.18	354.804	30.6905	124.523	18.8464	49.5593	276.972	450.086	809.837	3699.04	300.157	580.679	139.49	2411.63	363.641	300.207	414.473	571.992	2230.01	23.4924	258.169	337.064
691	Large intestine	colon		Tumor	(raw)	108.117	30.7241	101.43	26.597	1400.53	447.075	20.4587	994.793	71.7042	124.563	318.704	3.97411	872.617	4.19725	82.6395	5077.49	179.828	54.7359	697.071	4365.69	2964.35	1134.44	354.979	82.7786	3.99967	168.791	25.0261	23.8931	827.926	142.043	1207.25	2012.56	69.5165	614.272	265.754	7220.72	371.183	381.064	332.032	589.305	4210.43	28.931	127.01	1580.34
691	Large intestine	colon		Fold change	FC	-4.86352	-1.14913	1.10567	-5.05619	-1.32058	1.18731	-2.86087	-1.1875	1.28533	-1.76473	1.32154	1.03516	-1.85291	-58.3053	-4.30909	2.42968	-2.75743	-11.2343	6.69493	-1.61732	-1.03635	2.22375	-3.97463	-4.94806	-8.85819	1.17419	1.15027	-2.39451	2.58936	-3.65797	1.29132	-2.1218	-4.98454	-1.09129	1.65034	2.59362	-1.13096	1.09955	-1.44105	-1.12051	1.63552	1.06677	-2.34655	4.0614
691	Large intestine	colon		Fold change (Raw limit)	FC (Nraw>=10 OR Traw>=10)	-4.86352	-1.14913	1.10567	-5.05619	-1.32058	1.18731	-2.86087	-1.1875	1.28533	-1.76473	1.32154		-1.85291	-58.3053	-4.30909	2.42968	-2.75743	-11.2343	6.69493	-1.61732	-1.03635	2.22375	-3.97463	-4.94806	-8.85819	1.17419	1.15027	-2.39451	2.58936	-3.65797	1.29132	-2.1218	-4.98454	-1.09129	1.65034	2.59362	-1.13096	1.09955	-1.44105	-1.12051	1.63552	1.06677	-2.34655	4.0614
692	Lung		adenocarcinoma	Normal	(normalized)	-1.03328	-2.16711	-1.99876	-1.32459	2.13384	1.07201	-2.80047	1.41922	-3.38203	-1.98053	-1.63264	-6.26748	2.06712	-1.94569	-1.26309	1.95393	-0.0986233	-0.143256	-0.238801	3.04676	2.67966	-0.0740414	1.48064	-0.0504904	-3.63277	-1.77181	-4.20555	-6.08514	-1.4031	0.105556	2.44262	3.82204	-0.282874	0.478421	-1.10773	2.48011	-0.518267	-0.551935	-0.203883	0.22741	3.19065	-3.456	-0.441535	-0.168493
692	Lung		adenocarcinoma	Tumor	(normalized)	-4.25045	-4.80944	-2.69739	-4.54495	1.19057	0.759887	-4.17773	2.76607	-2.03308	-2.48515	-0.67181	-5.83175	0.908071	-4.81782	-5.75146	2.3715	-0.505524	-3.15921	0.199594	2.99572	3.07363	1.03886	0.605641	-1.50448	-5.81795	-1.26769	-4.54167	-2.33679	-0.835169	-0.475601	1.4304	3.85182	-0.771648	0.827288	-1.65301	3.40223	-0.0337992	-0.354821	-1.42062	-0.155271	3.35703	-5.73678	-1.45524	-0.0714292
692	Lung		adenocarcinoma	Normal	(raw)	198.886	90.6334	101.852	162.522	1786.5	855.779	58.4288	1088.63	39.0445	103.147	131.275	5.28389	1705.76	105.668	169.599	1577.05	380.159	368.578	344.959	3363.73	2608.02	386.692	1135.98	393.056	32.8156	119.203	22.0627	5.99575	153.914	437.954	2212.86	5757.09	334.58	567.117	188.883	2271.13	284.21	277.654	353.41	476.552	3716.5	37.0932	299.735	362.186
692	Lung		adenocarcinoma	Tumor	(raw)	22.8526	15.5118	67.0583	18.633	992.76	736.54	24.0339	2958.82	106.274	77.6858	273.031	7.63689	816.214	15.4219	8.07396	2250.82	306.387	48.689	499.495	3469.36	3661.86	893.669	661.856	153.305	7.71027	180.648	18.6754	86.0999	243.802	312.808	1172.31	6280.01	254.776	771.767	138.306	4598.56	424.887	340.123	162.479	390.577	4456.71	8.15654	158.627	413.947
692	Lung		adenocarcinoma	Fold change	FC	-9.29956	-6.24339	-1.62297	-9.32016	-1.92288	-1.24154	-2.59775	2.54357	2.54726	-1.41876	1.94643	1.3526	-2.2331	-7.32149	-22.4456	1.33568	-1.32583	-8.08895	1.3551	-1.03601	1.31401	2.16281	-1.83401	-2.73964	-4.54784	1.41825	-1.26236	13.4389	1.48239	-1.49605	-2.017	1.02085	-1.40325	1.27356	-1.4593	1.8949	1.39907	1.1464	-2.32421	-1.30376	1.12224	-4.8594	-2.01909	1.06959
692	Lung		adenocarcinoma	Fold change (Raw limit)	FC (Nraw>=10 OR Traw>=10)	-9.29956	-6.24339	-1.62297	-9.32016	-1.92288	-1.24154	-2.59775	2.54357	2.54726	-1.41876	1.94643		-2.2331	-7.32149	-22.4456	1.33568	-1.32583	-8.08895	1.3551	-1.03601	1.31401	2.16281	-1.83401	-2.73964	-4.54784	1.41825	-1.26236	13.4389	1.48239	-1.49605	-2.017	1.02085	-1.40325	1.27356	-1.4593	1.8949	1.39907	1.1464	-2.32421	-1.30376	1.12224	-4.8594	-2.01909	1.06959
693	Stomach			Normal	(normalized)	-1.93127	-4.01027	-2.6969	-3.11379	1.37131	-0.227188	-3.42997	1.77795	-3.76968	-1.32181	-1.22727	-5.85898	1.77277	-2.6175	0.0596657	2.15607	-0.264785	0.402586	-1.47614	3.01641	2.70946	0.609629	1.39261	0.101785	-5.80737	-1.43827	-5.03005	-1.26703	-0.631124	-0.135634	2.13899	4.40037	-0.163692	0.431272	-1.37289	2.58717	-0.563583	-0.570197	0.0930586	0.209354	2.70917	-5.01005	-0.883441	-0.164042
693	Stomach			Tumor	(normalized)	-3.24455	-3.2716	-4.9005	-1.926	1.03264	-0.371705	-4.04376	1.83994	-2.50863	-0.537182	-1.02677	-6.20568	0.749916	-6.10888	-3.28439	2.53434	-0.404455	-3.90211	-1.92834	3.54918	3.19927	1.01874	-0.248336	-2.37761	-6.17385	-2.15587	-4.3707	-2.60837	-0.0691156	-0.421119	-0.0318575	4.66017	-3.66676	0.674981	-1.64401	2.98988	-0.0880346	-0.0700169	-0.758682	0.817108	2.63781	-6.02434	-1.55821	1.0114
693	Stomach			Normal	(raw)	98.3176	23.2696	57.8302	43.317	970.079	320.34	34.792	1285.93	27.4926	150.002	160.161	6.4606	1281.32	61.102	390.808	1671.25	312.1	495.67	134.784	3034.11	2452.62	572.161	984.509	402.385	6.69591	138.37	11.4764	155.807	242.111	341.328	1651.59	7918.56	334.754	505.624	144.784	2253.29	253.715	252.555	399.959	433.535	2452.14	11.6366	203.264	334.673
693	Stomach			Tumor	(raw)	38.9659	38.2421	12.365	97.1869	755.519	285.428	22.3923	1322.11	64.8962	254.497	181.261	5.00375	621.066	5.35099	37.9046	2139.45	279.021	24.7024	97.0294	4323.14	3392.08	748.277	310.91	71.0653	5.11535	82.8724	17.8517	60.5608	352.034	275.817	361.244	9337.74	29.0794	589.631	118.166	2933.82	347.448	351.814	218.275	650.676	2298.54	5.67391	125.408	744.477
693	Stomach			Fold change	FC	-2.48505	1.66864	-4.60629	2.27803	-1.26459	-1.10536	-1.53027	1.04391	2.3967	1.72265	1.1491	-1.27165	-2.03194	-11.2463	-10.1545	1.29978	-1.10165	-19.7625	-1.36812	1.4467	1.40426	1.32787	-3.1187	-5.57665	-1.28921	-1.64445	1.57937	-2.53387	1.47632	-1.21882	-4.50288	1.19731	-11.3378	1.18403	-1.20674	1.32199	1.39045	1.41439	-1.80468	1.52388	-1.05071	-2.01991	-1.59634	2.25862
693	Stomach			Fold change (Raw limit)	FC (Nraw>=10 OR Traw>=10)	-2.48505	1.66864	-4.60629	2.27803	-1.26459	-1.10536	-1.53027	1.04391	2.3967	1.72265	1.1491		-2.03194	-11.2463	-10.1545	1.29978	-1.10165	-19.7625	-1.36812	1.4467	1.40426	1.32787	-3.1187	-5.57665		-1.64445	1.57937	-2.53387	1.47632	-1.21882	-4.50288	1.19731	-11.3378	1.18403	-1.20674	1.32199	1.39045	1.41439	-1.80468	1.52388	-1.05071	-2.01991	-1.59634	2.25862
694.1	Esophagus	esophagus	squamous cell carcinoma	Normal	(normalized)	-3.50259	-1.64346	-3.25259	-3.18477	1.99903	1.34695	-2.55995	1.55237	-2.29506	-1.24466	0.248496	-6.21963	1.07337	-1.80594	-2.51593	2.08188	0.765771	-0.431004	-2.55049	3.69834	3.06227	1.89778	0.938535	0.16721	-6.20544	-2.08989	-3.93931	0.27187	0.0229797	0.750583	0.473593	4.20802	2.07912	1.54025	-0.683994	2.82745	0.240276	-0.514911	0.652666	0.176272	3.50539	-6.0558	-0.512377	0.373084
694.1	Esophagus	esophagus	squamous cell carcinoma	Tumor	(normalized)	-3.1319	-3.59087	-2.41654	-3.91556	1.55939	0.877458	-3.2576	0.881256	-2.82132	-1.6482	-2.17389	-5.84915	1.22479	-5.48447	-1.8842	2.3098	-0.879573	-2.86631	2.79786	2.41433	2.66992	1.00548	0.986914	-0.512241	-6.61364	-1.18673	-1.42789	-1.68798	-0.254181	0.00303173	2.02331	4.466	-1.99317	0.424622	-0.581106	2.80106	0.219885	-0.34434	-0.746714	0.273518	1.92569	-4.52792	-0.724967	0.391551
694.1	Esophagus	esophagus	squamous cell carcinoma	Normal	(raw)	25.0358	90.8272	29.7727	31.2059	1134.26	721.801	48.1197	832.256	57.8181	119.748	337.094	3.8076	597.121	81.1529	49.6107	1201.31	482.465	210.475	48.4364	3683.47	2370.18	1057.39	543.843	318.626	3.84524	66.654	18.4968	342.6	288.313	477.413	394.014	5244.29	1199.01	825.289	176.621	2014.16	335.179	198.583	446.086	320.634	3222.36	4.26549	198.932	367.499
694.1	Esophagus	esophagus	squamous cell carcinoma	Tumor	(raw)	49.2985	35.865	80.943	28.6371	1273.66	793.909	45.1852	796.003	61.1403	137.87	95.7691	7.49654	1010.01	9.65247	117.066	2142.64	234.883	59.2631	3005.18	2303.64	2750.14	867.583	856.486	302.991	4.41293	189.84	160.617	134.121	362.338	433.054	1756.73	9550.6	108.549	580.034	288.868	3011.85	503.294	340.387	257.541	522.356	1641.8	18.7323	261.453	566.89
694.1	Esophagus	esophagus	squamous cell carcinoma	Fold change	FC	1.29297	-3.85681	1.78516	-1.65955	-1.35627	-1.38462	-1.62185	-1.59231	-1.44019	-1.32276	-5.36055	1.29278	1.11066	-12.8041	1.54943	1.17115	-3.12822	-5.40879	40.7394	-2.43515	-1.31254	-1.85613	1.0341	-1.60153	-1.32703	1.87016	5.7018	-3.89021	-1.21181	-1.67894	2.92759	1.19581	-16.8221	-2.16689	1.07392	-1.01846	-1.01423	1.1255	-2.63788	1.06973	-2.98909	2.88361	-1.15877	1.01288
694.1	Esophagus	esophagus	squamous cell carcinoma	Fold change (Raw limit)	FC (Nraw>=10 OR Traw>=10)	1.29297	-3.85681	1.78516	-1.65955	-1.35627	-1.38462	-1.62185	-1.59231	-1.44019	-1.32276	-5.36055		1.11066	-12.8041	1.54943	1.17115	-3.12822	-5.40879	40.7394	-2.43515	-1.31254	-1.85613	1.0341	-1.60153		1.87016	5.7018	-3.89021	-1.21181	-1.67894	2.92759	1.19581	-16.8221	-2.16689	1.07392	-1.01846	-1.01423	1.1255	-2.63788	1.06973	-2.98909	2.88361	-1.15877	1.01288
694.2	Stomach			Normal	(normalized)	-2.31258	-3.82305	-1.25974	-3.01924	1.26785	-0.269864	-3.55533	1.8496	-3.55424	-0.962242	-1.31599	-5.77265	1.22946	-2.62363	-0.102242	1.98735	-0.551247	-0.506356	-1.42488	2.97287	2.71362	0.719525	0.596857	-0.397308	-6.32291	-0.925301	-3.33223	-5.97694	-1.00827	0.0677757	1.57965	4.93496	-0.984298	0.802468	-1.86989	2.47422	-0.184741	-0.604514	-0.300406	0.220648	2.38093	-3.96701	-0.784451	0.0564241
694.2	Stomach			Tumor	(normalized)	-1.74588	-2.81195	-2.42898	-3.3593	1.33735	0.19751	-3.18694	1.27497	-3.48868	-1.76018	-1.94995	-6.1695	2.24229	-3.20569	-1.3084	1.74912	-0.936244	-1.18099	-1.36003	2.64115	2.5546	0.901448	0.793353	-0.193651	-6.17644	-1.33866	-4.62956	-1.31001	-1.28184	-0.00897312	2.50669	4.48326	-1.14433	0.460091	-1.80218	2.43271	-0.287161	-0.782188	-0.38544	0.125374	2.39073	-3.80243	-1.21567	-0.0975141
694.2	Stomach			Normal	(raw)	72.8339	25.5644	151.101	44.6281	871.264	300.09	30.7771	1303.99	30.8005	185.706	145.324	6.61833	848.386	58.708	337.063	1434.63	246.915	254.719	134.759	2840.61	2373.39	595.783	547.219	274.718	4.51966	190.522	35.9242	5.74447	179.875	379.221	1081.46	11067.8	182.888	631.039	98.9909	2010.5	318.329	237.965	293.804	421.61	1884.61	23.1367	210.061	376.248
694.2	Stomach			Tumor	(raw)	92.1399	44.0078	57.3873	30.1134	780.897	354.378	33.9349	747.852	27.5305	91.231	79.9868	4.29344	1462.2	33.4966	124.78	1038.84	161.5	136.301	120.393	1927.87	1815.6	577.263	535.591	270.219	4.27285	122.189	12.4846	124.641	127.098	307.121	1756.3	6912.03	139.809	425.12	88.6138	1668.52	253.26	179.7	236.582	337.095	1620.67	22.1496	133.063	288.839
694.2	Stomach			Fold change	FC	1.48113	2.01546	-2.24892	-1.26581	1.04936	1.38259	1.29092	-1.4893	1.04649	-1.73862	-1.55182	-1.31663	2.01786	-1.49699	-2.30722	-1.17954	-1.30586	-1.59619	1.04598	-1.25851	-1.11653	1.13439	1.14591	1.15161	1.10686	-1.33179	-2.45773	25.4032	-1.2088	-1.05464	1.90137	-1.36765	-1.11731	-1.26784	1.04806	-1.02919	-1.07357	-1.13106	-1.06071	-1.06827	1.00682	1.12084	-1.34837	-1.1126
694.2	Stomach			Fold change (Raw limit)	FC (Nraw>=10 OR Traw>=10)	1.48113	2.01546	-2.24892	-1.26581	1.04936	1.38259	1.29092	-1.4893	1.04649	-1.73862	-1.55182		2.01786	-1.49699	-2.30722	-1.17954	-1.30586	-1.59619	1.04598	-1.25851	-1.11653	1.13439	1.14591	1.15161		-1.33179	-2.45773	25.4032	-1.2088	-1.05464	1.90137	-1.36765	-1.11731	-1.26784	1.04806	-1.02919	-1.07357	-1.13106	-1.06071	-1.06827	1.00682	1.12084	-1.34837	-1.1126
695	Liver			Normal	(normalized)	0.931036	3.51912	-5.63134	-0.22083	0.782465	0.0600419	-2.57269	3.27583	-1.83773	-0.824351	-0.186128	-5.9858	1.16577	-1.03008	-2.35375	1.81311	-0.0729785	-0.511342	0.974747	3.6371	2.63225	1.26885	0.810492	-0.736635	-5.95238	-1.49291	-3.70834	-2.25318	-1.47433	-0.211558	-1.17089	3.80703	3.32679	0.683188	-1.21121	2.35606	-0.665908	-0.974029	-1.75248	-0.557776	2.52073	-5.78717	-0.531685	0.700035
695	Liver			Tumor	(normalized)	-0.654236	-0.30891	-2.79917	-2.42934	1.16087	0.464307	-2.67844	1.41867	-2.46659	-1.36959	-2.28092	-6.63352	2.61496	-1.15879	-1.37953	1.95438	-0.286349	-2.15525	-0.138021	2.79786	2.17354	0.501362	1.74974	-0.100309	-6.6226	-1.99523	-4.35385	-1.47566	-0.285102	-0.219197	0.830501	3.84939	0.571961	0.323745	-1.15201	2.63222	-1.2198	-1.07846	-1.32006	-0.793154	2.37533	-3.97684	-1.05356	-0.0403624
695	Liver			Normal	(raw)	467.435	2810.67	4.94592	210.366	421.693	255.579	41.2092	2374.5	68.5867	138.451	215.487	3.86853	550.026	120.051	47.9626	861.495	233.068	171.997	481.814	3050.19	1519.98	590.764	429.966	147.13	3.95919	87.1043	18.7556	51.4252	88.2336	211.722	108.888	3431.48	2459.88	393.651	105.886	1255.15	154.523	124.807	72.7617	166.55	1406.91	4.43956	169.589	398.275
695	Liver			Tumor	(raw)	232.8	295.758	52.6372	68.0183	819.188	505.474	57.2317	979.466	66.2843	141.788	75.3881	3.69011	2244.44	164.096	140.815	1419.89	300.42	82.2495	332.95	2547.81	1652.83	518.625	1232.12	341.769	3.71814	91.8975	17.918	131.738	300.68	314.734	651.529	5280.93	544.635	458.548	164.869	2271.46	157.301	173.492	146.741	211.429	1900.96	23.2691	176.513	356.269
695	Liver			Fold change	FC	-3.00064	-14.202	7.12145	-4.62196	1.2999	1.32341	-1.07605	-3.62294	-1.54634	-1.45926	-4.27165	-1.56669	2.73054	-1.09331	1.96457	1.10287	-1.15939	-3.12511	-2.1626	-1.78911	-1.37431	-1.70231	1.91753	1.55437	-1.59132	-1.41649	-1.56429	1.71418	2.28031	-1.00531	4.00385	1.0298	-6.74971	-1.28293	1.04189	1.21097	-1.46804	-1.07507	1.3495	-1.17722	-1.10604	3.50722	-1.43582	-1.67064
695	Liver			Fold change (Raw limit)	FC (Nraw>=10 OR Traw>=10)	-3.00064	-14.202	7.12145	-4.62196	1.2999	1.32341	-1.07605	-3.62294	-1.54634	-1.45926	-4.27165		2.73054	-1.09331	1.96457	1.10287	-1.15939	-3.12511	-2.1626	-1.78911	-1.37431	-1.70231	1.91753	1.55437		-1.41649	-1.56429	1.71418	2.28031	-1.00531	4.00385	1.0298	-6.74971	-1.28293	1.04189	1.21097	-1.46804	-1.07507	1.3495	-1.17722	-1.10604	3.50722	-1.43582	-1.67064
696	Large intestine	colon		Normal	(normalized)	-2.58896	-4.26219	-2.25005	-2.94009	3.47178	0.672649	-2.36769	1.62406	-3.45979	-0.767246	-0.453237	-5.99586	2.17133	0.646161	-0.263607	2.46823	0.889867	1.35552	-0.6234	2.87953	3.06138	1.07918	2.99072	1.66762	-2.52733	-1.13235	-4.48531	-5.82692	0.633032	0.844263	1.83811	3.41721	1.33521	0.387858	-1.06618	2.61389	0.226166	0.00610828	0.461759	0.712566	2.95936	-5.82329	-0.186589	0.680923
696	Large intestine	colon		Tumor	(normalized)	-3.11514	-3.36994	-2.89037	-2.4373	1.25731	-0.0559673	-4.37327	2.35468	-2.99689	-1.49506	-2.2342	-6.47431	0.685925	-6.31074	-2.57416	2.53936	-0.640627	-3.79103	0.441174	3.0588	3.12989	1.20153	-0.321804	-2.12264	-6.46414	-0.849201	-4.70483	-3.54167	-0.671151	-0.488958	0.0334597	3.50725	-1.80195	0.371449	-1.79305	2.56363	0.106115	-0.47639	-1.20977	-0.308979	2.46501	-3.30293	-1.62799	0.724035
696	Large intestine	colon		Normal	(raw)	50.532	15.8443	63.9127	39.6153	3373.1	484.627	58.9081	937.152	27.6324	178.63	222.066	4.76415	1369.48	475.81	253.26	1682.41	563.373	777.987	197.359	2237.41	2537.97	642.371	2416.66	965.88	52.7374	138.691	13.574	5.35602	471.499	545.843	1087.04	3247.89	767.111	397.811	145.2	1861.14	355.633	305.322	418.719	498.223	2364.69	5.3695	267.147	487.414
696	Large intestine	colon		Tumor	(raw)	47.6486	39.9344	55.6817	76.2251	986.929	397.147	19.9211	2111.69	51.7186	146.468	87.7482	4.64342	664.177	5.20088	69.3265	2400.07	264.82	29.8254	560.539	3440.25	3614.01	949.501	330.314	94.8026	4.67627	229.174	15.8309	35.4529	259.276	294.177	422.544	4694.46	118.401	534.093	119.134	2440.78	444.369	296.751	178.494	333.263	2279.51	41.833	133.575	681.955
696	Large intestine	colon		Fold change	FC	-1.44011	1.85607	-1.55867	1.41695	-4.64112	-1.65705	-4.01551	1.65936	1.37831	-1.65612	-3.43655	-1.39325	-2.79995	-124.233	-4.96074	1.05054	-2.88885	-35.4214	2.09155	1.13231	1.04863	1.0885	-9.93501	-13.8351	-15.3144	1.21685	-1.16434	4.8745	-2.46944	-2.51965	-3.49343	1.0644	-8.79794	-1.01144	-1.65504	-1.03546	-1.08677	-1.39716	-3.18552	-2.03009	-1.40868	5.73728	-2.71584	1.03033
696	Large intestine	colon		Fold change (Raw limit)	FC (Nraw>=10 OR Traw>=10)	-1.44011	1.85607	-1.55867	1.41695	-4.64112	-1.65705	-4.01551	1.65936	1.37831	-1.65612	-3.43655		-2.79995	-124.233	-4.96074	1.05054	-2.88885	-35.4214	2.09155	1.13231	1.04863	1.0885	-9.93501	-13.8351	-15.3144	1.21685	-1.16434	4.8745	-2.46944	-2.51965	-3.49343	1.0644	-8.79794	-1.01144	-1.65504	-1.03546	-1.08677	-1.39716	-3.18552	-2.03009	-1.40868	5.73728	-2.71584	1.03033
697	Lung		adenocarcinoma	Normal	(normalized)	-0.210549	-4.10843	-2.17128	-1.33572	2.51564	1.50625	-2.61472	1.40699	-2.44732	-1.51212	-0.960343	-6.84457	2.17842	-1.65594	-1.1663	1.83699	0.093195	0.0595226	0.834082	3.11816	2.4864	0.16545	1.75406	0.624631	-7.42312	-1.74664	-4.1316	-7.25617	-0.871145	0.646387	1.70078	3.53313	0.594244	0.333006	-0.939415	2.41165	-0.134786	-0.496293	0.123335	0.299764	3.14535	-4.181	-0.111675	0.187138
697	Lung		adenocarcinoma	Tumor	(normalized)	-3.62092	-3.12956	-1.64235	-2.98046	0.874768	0.582208	-3.30563	1.91101	-3.10549	-1.37875	-1.83386	-7.06512	0.212773	-3.51898	-0.54458	1.78337	-0.232417	-1.66158	1.17031	2.9468	3.17682	0.279088	-0.0478277	-1.43385	-7.07059	-1.29413	-4.54307	-5.84811	-0.503778	0.105666	0.173026	2.98567	1.28319	1.30765	-1.49556	2.69927	-0.405162	0.470671	-0.807657	0.0116968	1.97217	-4.76146	-0.797075	0.221941
697	Lung		adenocarcinoma	Normal	(raw)	423.956	28.4409	108.914	194.362	2805.34	1393.57	80.0928	1300.92	89.947	171.993	252.122	4.26855	2220.61	155.674	218.581	1752.64	523.308	511.235	874.553	4259.53	2749.07	550.184	1654.73	756.372	2.85839	146.188	27.9876	3.20907	268.202	767.865	1594.74	5679.1	740.607	617.942	255.806	2610.26	446.816	347.779	534.355	603.866	4340.57	27.0456	454.031	558.518
697	Lung		adenocarcinoma	Tumor	(raw)	42.605	59.8927	167.908	66.414	961.165	784.745	53.0117	1971.23	60.9003	201.568	147.035	3.91429	607.46	45.7245	359.361	1804.32	446.172	165.685	1179.68	4041.48	4740.06	636.034	507.071	194.014	3.89948	213.745	22.4837	9.09937	369.67	563.995	590.953	4151.86	1275.69	1297.51	185.89	3404.3	395.823	726.361	299.459	528.43	2056.59	19.3252	301.664	611.333
697	Lung		adenocarcinoma	Fold change	FC	-10.6322	1.97091	1.44286	-3.12691	-3.11854	-1.89743	-1.61431	1.41816	-1.57809	1.09685	-1.83212	-1.16517	-3.90588	-3.63773	1.5387	-1.03787	-1.2532	-3.29688	1.26245	-1.12612	1.61374	1.08195	-3.48677	-4.16548	1.27679	1.36842	-1.33004	2.6538	1.29	-1.4547	-2.88337	-1.46151	1.61211	1.96516	-1.47034	1.22062	-1.20612	1.95472	-1.90659	-1.221	-2.25508	-1.49533	-1.60815	1.02442
697	Lung		adenocarcinoma	Fold change (Raw limit)	FC (Nraw>=10 OR Traw>=10)	-10.6322	1.97091	1.44286	-3.12691	-3.11854	-1.89743	-1.61431	1.41816	-1.57809	1.09685	-1.83212		-3.90588	-3.63773	1.5387	-1.03787	-1.2532	-3.29688	1.26245	-1.12612	1.61374	1.08195	-3.48677	-4.16548		1.36842	-1.33004		1.29	-1.4547	-2.88337	-1.46151	1.61211	1.96516	-1.47034	1.22062	-1.20612	1.95472	-1.90659	-1.221	-2.25508	-1.49533	-1.60815	1.02442
698	Large intestine	colon		Normal	(normalized)	0.895532	-3.69599	-2.6144	-1.55604	1.71665	-0.23747	-3.10697	1.50806	-2.32726	-1.09045	-1.17102	-6.96779	0.557153	-2.77147	-0.029644	1.98991	-0.0124416	-0.185571	-2.47577	4.31288	2.60337	0.776594	-0.28518	-1.23419	-6.91336	-1.62137	-3.97231	-3.73234	-0.645251	0.464965	0.53343	2.7509	-1.94295	0.7247	-2.20966	2.76587	0.116863	-0.290509	-0.28305	0.278688	1.84918	-3.67571	-1.06585	-0.218093
698	Large intestine	colon		Tumor	(normalized)	-0.425888	-4.08991	-2.29209	-4.11122	1.36477	0.0215769	-4.98496	2.08553	-2.42514	-2.21991	-1.42176	-7.17675	0.7657	-5.2123	-1.20285	2.57321	-0.562157	-2.3514	0.284787	3.15209	2.40093	1.10119	-0.158174	-2.15777	-7.14078	-1.45933	-4.55027	-3.7457	-0.531409	0.0956793	1.29902	2.96813	-1.72762	0.251563	-1.66889	2.77608	-0.515906	-0.477737	-0.843541	0.130654	2.06709	-5.41429	-1.3546	0.417323
698	Large intestine	colon		Normal	(raw)	728.656	30.2229	63.9629	133.207	1287.37	332.242	45.462	1114.07	78.0486	183.943	173.952	3.12914	576.315	57.3646	383.722	1555.83	388.325	344.412	70.414	7784.78	2380.3	670.994	321.435	166.499	3.24947	127.309	24.9548	29.4709	250.438	540.641	566.916	2636.61	101.872	647.287	84.6771	2664.11	424.737	320.249	321.91	475.154	1411.24	30.6508	187.106	336.735
698	Large intestine	colon		Tumor	(raw)	349.215	27.5494	95.7875	27.1455	1208.19	476.204	14.8141	1991.15	87.3488	100.702	175.107	3.2425	797.621	12.6544	203.8	2791.97	317.74	91.9299	571.515	4170.34	2477.71	1006.44	420.42	105.134	3.32436	170.606	20.0231	34.9728	324.584	501.303	1154.36	3671.08	141.655	558.504	147.541	3213.53	328.091	336.887	261.437	513.604	1965.86	11.0011	183.452	626.505
698	Large intestine	colon		Fold change	FC	-2.49912	-1.31396	1.25033	-5.8774	-1.27622	1.19669	-3.67561	1.49222	-1.0702	-2.18777	-1.18982	-1.15585	1.15552	-5.42952	-2.25512	1.49827	-1.4638	-4.48724	6.77659	-2.2358	-1.15064	1.25231	1.09203	-1.89682	-1.17074	1.11887	-1.49273	-1.0093	1.08211	-1.29171	1.70006	1.1625	1.16097	-1.38812	1.45475	1.0071	-1.55054	-1.13857	-1.47477	-1.10806	1.16304	-3.33706	-1.22158	1.55339
698	Large intestine	colon		Fold change (Raw limit)	FC (Nraw>=10 OR Traw>=10)	-2.49912	-1.31396	1.25033	-5.8774	-1.27622	1.19669	-3.67561	1.49222	-1.0702	-2.18777	-1.18982		1.15552	-5.42952	-2.25512	1.49827	-1.4638	-4.48724	6.77659	-2.2358	-1.15064	1.25231	1.09203	-1.89682		1.11887	-1.49273	-1.0093	1.08211	-1.29171	1.70006	1.1625	1.16097	-1.38812	1.45475	1.0071	-1.55054	-1.13857	-1.47477	-1.10806	1.16304	-3.33706	-1.22158	1.55339
699	Large intestine	rectum		Normal	(normalized)	0.51123	-3.5901	-2.78541	-2.24942	1.86864	0.0588245	-3.67861	1.53547	-2.75908	-1.04053	-1.57237	-6.57181	1.24614	-1.5656	0.086237	1.86346	0.145533	-0.18924	-1.66614	3.84952	2.64904	0.533636	1.07632	-0.291848	-4.35624	-1.40741	-4.1859	-4.02609	-0.980735	0.48084	1.64691	2.59014	-0.462714	0.565247	-2.05807	2.76701	-0.109257	-0.582471	-0.25938	0.444936	2.47255	-5.0673	-0.802752	0.140208
699	Large intestine	rectum		Tumor	(normalized)	1.09498	-0.545914	-1.80232	-4.74795	1.75294	0.518666	-4.28423	1.27966	-1.22833	-1.17473	-0.35089	-5.27361	0.92692	-6.17968	-1.83338	3.61278	-1.18235	-2.60059	0.465518	3.61511	2.58973	1.18235	-0.183674	-1.95873	-6.27126	-1.34175	-4.70695	-2.39576	1.09649	-1.3635	1.47043	2.462	-2.84602	0.663868	-1.19943	3.39719	-0.0714827	-0.421596	0.018918	1.05647	1.89389	-6.09322	-1.72275	1.7076
699	Large intestine	rectum		Normal	(raw)	668.837	38.9669	68.0663	98.6922	1713.72	488.801	36.6481	1360.34	69.3202	228.136	157.795	4.93303	1113.14	158.538	498.178	1707.58	519.08	411.583	147.865	6764.67	2943.5	679.305	989.529	383.327	22.9121	176.91	25.7837	28.8038	237.79	654.895	1469.58	2825.76	340.513	694.354	112.689	3194.3	435.046	313.389	392.052	638.798	2604.57	13.9964	269.012	517.168
699	Large intestine	rectum		Tumor	(raw)	819.816	262.88	110.038	14.283	1293.55	549.831	19.6975	931.772	163.807	170.006	300.931	9.92156	729.668	5.2945	107.694	4695.17	169.111	63.2761	529.944	4702.74	2310.36	870.998	337.912	98.732	4.96886	151.422	14.6947	72.9288	820.676	149.156	1063.5	2114.62	53.3774	608.049	167.121	4043.44	365.238	286.538	388.857	798.221	1426.31	5.6215	116.277	1253.52
699	Large intestine	rectum		Fold change	FC	1.49874	8.24882	1.9767	-5.6511	-1.08349	1.37539	-1.52163	-1.19401	2.88936	-1.09749	2.33186	2.45921	-1.24766	-24.4894	-3.78323	3.36201	-2.51034	-5.31971	4.38222	-1.17643	-1.04197	1.56777	-2.39495	-3.17528	-3.7712	1.04656	-1.435	3.09584	4.21996	-3.59089	-1.13012	-1.09288	-5.21731	1.07075	1.81333	1.54776	1.02653	1.11797	1.21276	1.52788	-1.49346	-2.03627	-1.89212	2.96368
699	Large intestine	rectum		Fold change (Raw limit)	FC (Nraw>=10 OR Traw>=10)	1.49874	8.24882	1.9767	-5.6511	-1.08349	1.37539	-1.52163	-1.19401	2.88936	-1.09749	2.33186		-1.24766	-24.4894	-3.78323	3.36201	-2.51034	-5.31971	4.38222	-1.17643	-1.04197	1.56777	-2.39495	-3.17528	-3.7712	1.04656	-1.435	3.09584	4.21996	-3.59089	-1.13012	-1.09288	-5.21731	1.07075	1.81333	1.54776	1.02653	1.11797	1.21276	1.52788	-1.49346	-2.03627	-1.89212	2.96368
700	Head&neck		squamous cell carcinoma	Normal	(normalized)	-2.65238	-3.86564	-4.75169	-3.04133	0.734812	-0.694525	-3.92859	0.361675	-3.09809	-0.747049	-1.32839	-6.13587	0.729966	-2.25968	-3.58256	2.27588	-0.185698	-1.00904	1.31716	3.58035	2.46249	0.542097	-0.207803	-1.11311	-6.08521	-1.72858	-5.1658	-0.200853	0.426711	0.311205	1.89403	2.09049	0.177112	0.236528	-2.59976	2.52263	0.0832901	-0.424074	-0.147082	0.0130491	2.6494	-5.99778	-0.886726	-0.51364
700	Head&neck		squamous cell carcinoma	Tumor	(normalized)	-3.4269	-3.83908	-2.78932	-4.12212	0.247225	0.610236	-4.45402	0.324734	-1.54079	-2.12142	-0.311849	-6.46914	-0.263032	-5.18575	-0.858592	2.53493	-0.5988	-1.21115	1.81462	2.4869	1.85455	0.83108	2.59727	1.32848	-6.08078	-1.53014	-1.82254	1.63607	0.180585	-0.230882	1.8489	4.07944	-3.90779	-0.204717	-2.28088	2.34293	-0.0130787	-0.298747	0.10648	0.721774	2.65458	-4.70373	-1.45488	-0.302461
700	Head&neck		squamous cell carcinoma	Normal	(raw)	52.6953	22.7271	12.2975	40.2425	551.338	204.713	21.7567	425.689	38.69	197.394	131.927	4.71126	549.489	69.1809	27.6542	1604.44	291.284	164.614	825.511	3962.88	1825.99	482.397	286.855	153.157	4.87963	99.9685	9.22904	288.24	445.318	411.054	1231.33	1410.97	374.57	390.319	54.6527	1903.72	350.986	246.921	299.186	334.307	2078.57	5.18449	179.179	232.058
700	Head&neck		squamous cell carcinoma	Tumor	(raw)	45.1892	33.9591	70.3019	27.9095	576.843	741.882	22.174	608.682	167.036	111.693	391.525	5.48569	405	13.3527	268.024	2816.61	320.907	209.915	1709.58	2724.38	1757.56	864.601	2940.99	1220.53	7.18024	168.274	137.403	1510.58	550.804	414.127	1750.69	8216.18	32.3798	421.706	100.005	2465.62	481.613	395.097	523.226	801.514	3060.15	18.6497	177.285	394.081
700	Head&neck		squamous cell carcinoma	Fold change	FC	-1.71063	1.01858	3.89702	-2.1152	-1.4021	2.47043	-1.43936	-1.02594	2.94302	-2.59254	2.02306	-1.25986	-1.99032	-7.60038	6.60685	1.1967	-1.33155	-1.15038	1.41172	-2.13384	-1.52408	1.22178	6.98896	5.4324	1.00308	1.14745	10.149	3.57248	-1.18602	-1.45608	-1.03178	3.96947	-16.9698	-1.35778	1.24736	-1.13265	-1.06908	1.09075	1.19215	1.63436	1.0036	2.45215	-1.48263	1.15763
700	Head&neck		squamous cell carcinoma	Fold change (Raw limit)	FC (Nraw>=10 OR Traw>=10)	-1.71063	1.01858	3.89702	-2.1152	-1.4021	2.47043	-1.43936	-1.02594	2.94302	-2.59254	2.02306		-1.99032	-7.60038	6.60685	1.1967	-1.33155	-1.15038	1.41172	-2.13384	-1.52408	1.22178	6.98896	5.4324		1.14745	10.149	3.57248	-1.18602	-1.45608	-1.03178	3.96947	-16.9698	-1.35778	1.24736	-1.13265	-1.06908	1.09075	1.19215	1.63436	1.0036	2.45215	-1.48263	1.15763
701	Uterus	uterine body		Normal	(normalized)	-0.687685	-3.71851	-3.49118	0.731617	2.18206	0.68141	-1.9896	0.708941	-3.33075	-1.45882	0.64966	-5.80434	2.31931	-0.19884	0.807544	2.84755	1.29942	0.572126	0.538334	3.54961	2.14046	0.456936	3.06321	1.9009	-5.47272	-1.74281	-4.7153	-6.37092	0.261218	0.430938	2.75664	3.38033	3.04507	0.260896	-0.452926	2.65802	-0.0358057	-0.169475	0.713106	0.92459	4.25271	-6.36469	-0.0664854	1.17058
701	Uterus	uterine body		Tumor	(normalized)	-2.56502	-3.768	-2.84571	-5.4429	1.63519	-0.0722141	-3.38105	1.32901	-2.63068	-2.03095	0.0279331	-5.6826	-0.299997	-6.75926	-4.46429	2.69271	-0.631327	0.678752	1.65201	3.04084	3.30322	1.35427	-2.49255	-3.24181	-6.80674	-1.01319	-1.47674	-5.9267	1.45676	-0.190004	2.28079	4.0162	-0.207323	0.433408	-2.31932	2.38064	-1.16933	0.402257	-0.674877	0.235205	3.21325	-6.72731	-0.938846	0.800384
701	Uterus	uterine body		Normal	(raw)	196.437	24.0355	28.1376	525.382	1435.83	507.413	79.6722	517.189	31.4472	115.103	496.368	5.66182	1579.14	275.664	553.773	2277.38	778.756	470.396	459.506	3704.89	1395.02	434.298	2644.57	1181.59	7.12496	94.5362	12.0445	3.82295	379.202	426.542	2138.29	3294.7	2611.51	379.118	231.149	1997.01	308.644	281.332	518.684	600.573	6031.55	3.83949	302.15	712.223
701	Uterus	uterine body		Tumor	(raw)	58.8051	25.5436	48.4081	7.99995	1080.95	330.998	33.4015	874.249	56.1888	85.1502	354.791	6.77531	282.654	3.21236	15.7645	2249.84	224.655	557.043	1093.62	2863.83	3435.05	889.692	61.8345	36.7859	3.10835	172.411	125.031	5.72071	955.196	305.047	1691.03	5630.69	301.407	469.929	69.7235	1812.21	154.725	459.891	217.974	409.607	3227.37	3.28428	181.528	606.043
701	Uterus	uterine body		Fold change	FC	-3.67396	-1.0349	1.56425	-72.2296	-1.46091	-1.68602	-2.62342	1.53695	1.62458	-1.48672	-1.53872	1.08804	-6.14457	-94.3806	-38.6349	-1.1133	-3.81253	1.07671	2.16396	-1.42284	2.23886	1.86262	-47.0384	-35.3273	-2.52104	1.65821	9.43848	1.36058	2.29031	-1.53788	-1.39073	1.55388	-9.52942	1.12702	-3.6462	-1.21199	-2.19394	1.48631	-2.61713	-1.6126	-2.05545	-1.28576	-1.83066	-1.29253
701	Uterus	uterine body		Fold change (Raw limit)	FC (Nraw>=10 OR Traw>=10)	-3.67396	-1.0349	1.56425	-72.2296	-1.46091	-1.68602	-2.62342	1.53695	1.62458	-1.48672	-1.53872		-6.14457	-94.3806	-38.6349	-1.1133	-3.81253	1.07671	2.16396	-1.42284	2.23886	1.86262	-47.0384	-35.3273		1.65821	9.43848		2.29031	-1.53788	-1.39073	1.55388	-9.52942	1.12702	-3.6462	-1.21199	-2.19394	1.48631	-2.61713	-1.6126	-2.05545		-1.83066	-1.29253
702	Stomach			Normal	(normalized)	-0.336943	-0.174085	-3.0484	-0.926813	1.17008	-0.152245	-2.9224	1.76939	-3.97414	-1.16582	-1.24252	-6.21069	0.900963	-3.3612	-0.583791	2.2533	-0.271289	0.38773	-2.37254	3.48266	2.8132	0.617479	0.592035	-0.691079	-6.12948	-1.68323	-4.26805	-2.8877	-0.81223	-0.128564	1.67638	4.5481	-2.22173	0.577052	-1.59791	2.8334	-0.542888	-0.372231	-0.236642	0.265843	2.87293	-4.09857	-1.17597	0.193843
702	Stomach			Tumor	(normalized)	-3.14653	-4.30151	-2.76694	-4.12969	0.989496	0.706835	-3.64318	1.39766	-3.31277	-1.90001	-1.82153	-6.97041	0.827313	-5.52076	-1.39238	2.32565	-0.866663	0.0765028	1.48862	2.82898	2.99351	1.05119	1.23582	-0.45784	-6.88499	-1.03448	-1.955	-2.90851	0.29886	-0.932567	1.2974	4.46835	-2.6814	0.639811	-0.242023	2.68582	-0.193573	-0.54475	-0.960944	0.0440006	2.37462	-4.83787	-1.35993	0.452966
702	Stomach			Normal	(raw)	255.781	286.347	39.0516	169.942	726.986	290.715	42.6155	1101.38	20.5571	143.996	136.54	4.36208	603.274	31.4395	215.556	1540.31	267.69	422.684	62.3867	3611.47	2270.68	495.653	486.988	200.107	4.61467	100.599	16.7682	43.6529	183.989	295.527	1032.61	7558.08	69.2614	481.957	106.728	2302.7	221.754	249.601	274.196	388.441	2366.66	18.8584	142.987	369.531
702	Stomach			Tumor	(raw)	41.8867	18.8101	54.4932	21.1892	736.45	605.416	29.6871	977.264	37.3277	99.3836	104.94	2.95782	658.145	8.07907	141.295	1859.37	203.415	391.115	1040.87	2635.61	2954.02	768.627	873.562	270.055	3.13825	181.078	95.6671	49.3998	456.29	194.332	911.655	8210.72	57.8219	577.933	313.631	2386.64	324.343	254.267	190.547	382.402	1923.56	12.9698	144.509	507.728
702	Stomach			Fold change	FC	-7.01082	-17.4775	1.21542	-9.20792	-1.13334	1.81388	-1.64807	-1.29391	1.58158	-1.66347	-1.49382	-1.69316	-1.05238	-4.46778	-1.7515	1.05143	-1.51086	-1.24076	14.532	-1.57318	1.13313	1.35071	1.56242	1.17547	-1.68822	1.56781	4.96933	-1.01453	2.16009	-1.74594	-1.30042	-1.05683	-1.37523	1.04446	2.55954	-1.10772	1.27396	-1.12702	-1.6521	-1.16622	-1.41256	-1.66936	-1.136	1.19675
702	Stomach			Fold change (Raw limit)	FC (Nraw>=10 OR Traw>=10)	-7.01082	-17.4775	1.21542	-9.20792	-1.13334	1.81388	-1.64807	-1.29391	1.58158	-1.66347	-1.49382		-1.05238	-4.46778	-1.7515	1.05143	-1.51086	-1.24076	14.532	-1.57318	1.13313	1.35071	1.56242	1.17547		1.56781	4.96933	-1.01453	2.16009	-1.74594	-1.30042	-1.05683	-1.37523	1.04446	2.55954	-1.10772	1.27396	-1.12702	-1.6521	-1.16622	-1.41256	-1.66936	-1.136	1.19675
703	Large intestine	cecum		Normal	(normalized)	-1.3497	-3.73224	-2.43128	-2.45691	1.68168	-0.608184	-3.32318	1.84984	-2.46849	-1.0355	-1.56348	-5.15851	0.502706	-2.63694	-0.376096	2.18645	-0.246336	-1.26472	-2.35637	4.37693	2.85642	0.874881	-0.171208	-1.82521	-5.89153	-1.48632	-4.19382	-6.48456	-0.767139	-0.107852	1.11289	3.09137	-2.06193	0.790497	-1.49582	2.94877	-0.00148201	-0.470026	-0.550674	0.307718	1.824	-5.61236	-1.05782	0.0281048
703	Large intestine	cecum		Tumor	(normalized)	-1.10702	-0.109279	-2.19211	-6.33864	1.21335	-0.0267944	-3.99889	1.67407	-3.30343	-1.29331	0.229736	-6.51908	0.133817	-6.34551	-4.63607	3.28607	-0.903319	-5.72733	-0.19298	3.06244	3.04796	1.45178	-1.02258	-3.52376	-6.39302	-1.45577	-3.63	-3.84087	-0.05618	-0.321659	3.89219	1.71782	-3.46778	0.671429	-1.32879	3.04362	0.24731	-0.775656	0.00356293	0.426813	2.65023	-6.3177	-2.10973	0.697049
703	Large intestine	cecum		Normal	(raw)	121.754	23.3491	57.5305	56.5172	995.452	203.565	31.0034	1118.52	56.0657	151.38	104.986	8.688	439.658	49.8871	239.094	1412.44	261.596	129.142	60.5967	6447.24	2247.26	569.051	275.579	87.5672	5.22707	110.754	16.9558	3.46527	182.328	287.951	671.117	2644.72	74.3161	536.721	110.027	2395.83	309.984	224.024	211.844	384.077	1098.66	6.34303	149.056	316.407
703	Large intestine	cecum		Tumor	(raw)	147.741	295.021	69.6397	3.93214	737.911	312.38	19.905	1015.53	32.2342	129.845	373.17	3.46984	349.166	3.91346	12.7983	3104.23	170.146	6.00689	278.392	2658.5	2631.93	870.519	156.647	27.6688	3.78667	116.016	25.7046	22.2092	306.081	254.636	4725.13	1046.8	28.7637	506.838	126.69	2624.04	377.743	185.889	319.023	427.792	1997.77	3.98961	73.732	515.919
703	Large intestine	cecum		Fold change	FC	1.18319	12.3202	1.18031	-14.7406	-1.3835	1.49629	-1.59739	-1.12957	-1.78379	-1.19566	3.46587	-2.56787	-1.29136	-13.0735	-19.1593	2.14299	-1.57678	-22.0485	4.47965	-2.48714	1.14198	1.49164	-1.80421	-3.24575	-1.41568	1.0214	1.47818	6.24931	1.63689	-1.15974	6.86519	-2.59107	-2.64973	-1.08603	1.12274	1.06795	1.18821	-1.23596	1.46839	1.08605	1.77304	-1.63053	-2.07328	1.58991
703	Large intestine	cecum		Fold change (Raw limit)	FC (Nraw>=10 OR Traw>=10)	1.18319	12.3202	1.18031	-14.7406	-1.3835	1.49629	-1.59739	-1.12957	-1.78379	-1.19566	3.46587		-1.29136	-13.0735	-19.1593	2.14299	-1.57678	-22.0485	4.47965	-2.48714	1.14198	1.49164	-1.80421	-3.24575		1.0214	1.47818	6.24931	1.63689	-1.15974	6.86519	-2.59107	-2.64973	-1.08603	1.12274	1.06795	1.18821	-1.23596	1.46839	1.08605	1.77304		-2.07328	1.58991
704	Lung		adenocarcinoma	Normal	(normalized)	-0.949591	-3.91121	-2.5507	-0.459101	1.4288	0.430587	-2.78342	1.373	-3.97538	-1.10958	-0.562298	-5.53371	2.63192	-1.44429	-0.947175	2.22723	0.0639935	0.714311	1.03386	3.27294	2.57926	-0.263921	1.81118	0.795549	-6.59038	-1.67027	-4.5925	-6.52538	-0.882928	0.58746	3.07304	3.84036	0.736338	0.338913	-0.877432	2.59471	-0.3515	-0.596423	0.127164	0.430671	2.54918	-4.7769	-0.139436	0.277421
704	Lung		adenocarcinoma	Tumor	(normalized)	-4.27199	-4.92125	-1.90198	-2.84833	0.678064	0.213037	-3.85764	2.07336	-2.06973	-2.49192	-0.243478	-5.2868	1.37707	-3.46028	-2.77492	2.38776	-0.135143	-1.64875	1.39571	2.83951	2.79891	0.382893	0.824001	-1.0026	-6.43335	-1.38247	-3.67976	-6.14789	-0.880975	0.290073	1.53532	3.80998	-0.438265	0.330083	-1.83486	2.69377	-0.0665484	-0.328856	-0.676911	-0.0413446	1.99083	-5.23987	-1.02447	-0.67665
704	Lung		adenocarcinoma	Normal	(raw)	161.781	20.7679	53.3268	227.29	841.194	421.118	45.3827	809.277	19.8645	144.8	211.6	6.74484	1936.74	114.818	162.053	1463.01	326.624	512.64	639.745	3020.2	1867.32	260.217	1096.49	542.336	3.24252	98.1711	12.951	3.39193	169.432	469.491	2629.44	4475.57	520.527	395.191	170.079	1887.42	244.89	206.654	341.243	421.142	1828.79	11.3971	283.667	378.701
704	Lung		adenocarcinoma	Tumor	(raw)	18.5417	11.8223	95.8508	49.7409	573.146	415.219	24.7105	1507.61	85.3289	63.6804	302.589	9.17618	930.434	32.5461	52.3374	1874.71	326.186	114.242	942.538	2564.04	2492.89	467.1	634.156	178.786	4.14491	137.399	27.9531	5.05183	194.512	437.994	1038.3	5024.17	264.373	450.311	100.415	2317.68	342.069	285.201	224.066	348.098	1423.8	9.47958	176.097	224.107
704	Lung		adenocarcinoma	Fold change	FC	-10.0033	-2.01397	1.56779	-5.23878	-1.68265	-1.16276	-2.10558	1.62491	3.74676	-2.60691	1.24731	1.18666	-2.38643	-4.04459	-3.54983	1.11769	-1.14801	-5.14459	1.28507	-1.35044	1.16445	1.56571	-1.98231	-3.47775	1.11499	1.22077	1.88262	1.29909	1.00135	-1.22892	-2.90336	-1.02129	-2.25731	-1.00614	-1.94184	1.07108	1.21837	1.20378	-1.74603	-1.38705	-1.47258	-1.37838	-1.84681	-1.93733
704	Lung		adenocarcinoma	Fold change (Raw limit)	FC (Nraw>=10 OR Traw>=10)	-10.0033	-2.01397	1.56779	-5.23878	-1.68265	-1.16276	-2.10558	1.62491	3.74676	-2.60691	1.24731		-2.38643	-4.04459	-3.54983	1.11769	-1.14801	-5.14459	1.28507	-1.35044	1.16445	1.56571	-1.98231	-3.47775		1.22077	1.88262		1.00135	-1.22892	-2.90336	-1.02129	-2.25731	-1.00614	-1.94184	1.07108	1.21837	1.20378	-1.74603	-1.38705	-1.47258	-1.37838	-1.84681	-1.93733
705	Others	thymus		Normal	(normalized)	-2.2913	-2.02894	-3.82796	-2.78574	1.66666	0.436827	-2.08573	1.57201	-3.31815	-1.9671	-0.428299	-6.44397	1.44512	-3.35722	-2.66092	2.35899	-0.321492	0.685422	-0.569493	3.0308	2.2797	0.603316	1.1844	0.282805	-5.62515	-1.28116	-4.27251	-0.894154	-1.09836	0.645323	2.74327	3.21196	1.16606	0.586247	-0.947101	2.62085	-0.542817	0.89428	0.298531	1.06332	3.09227	-2.92286	-0.642178	0.420719
705	Others	thymus		Tumor	(normalized)	-4.06771	-3.06083	-6.84659	-3.83495	1.83588	0.714635	-3.59641	1.75253	-5.24313	-1.80883	-0.302854	-6.8955	1.29051	-6.83308	-6.65367	3.10316	-1.37281	-0.779495	1.72947	3.04165	2.35807	1.73904	3.38442	1.48726	-6.86685	-0.664218	-4.81347	-5.67415	-0.20462	0.586565	-4.05561	2.40382	-0.967382	0.660702	-1.2448	2.66292	0.150999	0.580395	-0.626228	0.301468	2.37064	-3.95179	-0.418811	-0.366821
705	Others	thymus		Normal	(raw)	77.996	93.5517	26.884	55.3648	1212.1	516.799	89.9407	1135.13	38.2791	97.6491	283.722	4.38527	1039.56	37.2562	60.3679	1958.62	305.524	613.983	257.27	3120.23	1853.88	580.016	867.69	464.469	7.73545	157.093	19.7547	205.427	178.314	597.153	2556.4	3537.68	856.726	573.194	198.024	2348.43	262.071	709.625	469.559	797.838	3256.03	50.3448	244.63	511.061
705	Others	thymus		Tumor	(raw)	24.0272	48.2839	3.50087	28.2339	1438.33	661.198	33.3102	1357.59	10.6381	114.999	326.616	3.38416	985.566	3.5338	4.00177	3462.18	155.578	234.722	1336.06	3317.67	2065.64	1344.96	4207.44	1129.57	3.45206	254.247	14.3287	7.89069	349.63	605.032	24.2295	2132.19	206.06	636.936	170.013	2551.66	447.363	602.45	261.031	496.542	2083.71	26.0374	301.391	312.45
705	Others	thymus		Fold change	FC	-3.42571	-2.0447	-8.10398	-2.0694	1.12445	1.21235	-2.84944	1.13329	-3.79733	1.11595	1.09084	-1.36749	-1.11312	-11.126	-15.9197	1.67501	-2.07242	-2.76048	4.92103	1.00755	1.05583	2.19729	4.59486	2.3045	-2.36477	1.53362	-1.45494	-27.474	1.85798	-1.04157	-111.344	-1.75095	-4.38762	1.05296	-1.22918	1.02959	1.61756	-1.24305	-1.89837	-1.69567	-1.64905	-2.04051	1.16745	-1.72613
705	Others	thymus		Fold change (Raw limit)	FC (Nraw>=10 OR Traw>=10)	-3.42571	-2.0447	-8.10398	-2.0694	1.12445	1.21235	-2.84944	1.13329	-3.79733	1.11595	1.09084		-1.11312	-11.126	-15.9197	1.67501	-2.07242	-2.76048	4.92103	1.00755	1.05583	2.19729	4.59486	2.3045		1.53362	-1.45494	-27.474	1.85798	-1.04157	-111.344	-1.75095	-4.38762	1.05296	-1.22918	1.02959	1.61756	-1.24305	-1.89837	-1.69567	-1.64905	-2.04051	1.16745	-1.72613
707	Large intestine	rectum		Normal	(normalized)	-0.24248	-4.1684	-1.89487	-1.46846	2.013	0.0352221	-3.98759	1.55045	-2.94646	-1.007	-2.01197	-6.21482	0.749153	-1.60083	-0.16691	1.92094	-0.235796	-1.10335	-0.992104	3.84555	2.94203	0.908791	0.307563	-0.728838	-4.72048	-1.25128	-4.39446	-5.93356	-0.772106	0.566515	1.47247	2.30281	-1.50162	0.786705	-1.71097	2.92532	0.101915	-0.27953	-0.725457	0.314807	1.97418	-6.16975	-0.911835	0.155561
707	Large intestine	rectum		Tumor	(normalized)	-1.68792	-1.60849	-0.822339	-3.2883	1.63779	0.889409	-3.69721	1.36801	-1.93552	-1.42545	-0.950179	-6.46525	1.25376	-6.39143	-1.6865	2.68405	-0.49688	-2.85039	0.484967	2.81715	2.50298	1.79107	0.0146036	-1.67612	-6.43053	-1.02855	-3.8522	-4.54476	0.787528	-1.10851	2.55998	2.02034	-2.45744	0.812152	-0.698777	2.47718	0.22123	-0.0950489	0.208072	0.471826	3.0317	-2.59185	-1.13673	0.456883
707	Large intestine	rectum		Normal	(raw)	353.566	23.2623	112.474	151.152	1688.26	428.615	26.3682	1225.17	54.2616	208.126	103.705	5.63139	703.043	137.9	372.58	1583.89	355.208	194.681	210.286	6012.99	3214.43	785.303	517.666	252.384	15.8657	175.708	19.8884	6.84361	244.927	619.444	1160.7	2063.85	147.718	721.582	127.764	3177.41	448.894	344.602	252.976	520.272	1643.43	5.81011	222.318	465.9
707	Large intestine	rectum		Tumor	(raw)	104.763	110.693	190.886	34.5499	1050.38	625.262	26.0226	871.235	88.2419	125.667	174.699	3.82024	804.901	4.0208	104.866	2169.21	239.192	46.8028	472.403	2378.87	1913.35	1168.13	340.972	105.624	3.91328	165.463	23.372	14.4615	582.63	156.541	1990.46	1369.32	61.4556	592.659	207.955	1879.44	393.478	316.017	389.905	468.12	2760.3	55.9885	153.509	463.296
707	Large intestine	rectum		Fold change	FC	-2.72346	5.89668	2.10312	-3.53041	-1.29703	1.80774	1.22296	-1.1348	2.01522	-1.33649	2.08753	-1.18956	1.41874	-27.6766	-2.86709	1.69715	-1.19838	-3.35668	2.78383	-2.03976	-1.35571	1.84329	-1.22515	-1.92823	-3.27173	1.16694	1.45625	2.61861	2.94779	-3.19325	2.12507	-1.21628	-1.93968	1.01779	2.01698	-1.36428	1.08622	1.13641	1.90994	1.11498	2.08136	11.9414	-1.16869	1.23227
707	Large intestine	rectum		Fold change (Raw limit)	FC (Nraw>=10 OR Traw>=10)	-2.72346	5.89668	2.10312	-3.53041	-1.29703	1.80774	1.22296	-1.1348	2.01522	-1.33649	2.08753		1.41874	-27.6766	-2.86709	1.69715	-1.19838	-3.35668	2.78383	-2.03976	-1.35571	1.84329	-1.22515	-1.92823	-3.27173	1.16694	1.45625	2.61861	2.94779	-3.19325	2.12507	-1.21628	-1.93968	1.01779	2.01698	-1.36428	1.08622	1.13641	1.90994	1.11498	2.08136	11.9414	-1.16869	1.23227
708	Large intestine	rectum		Normal	(normalized)	-0.601716	-5.30899	-2.93818	-1.37045	2.49091	0.134812	-3.88172	1.7926	-3.1023	-0.955267	-0.777491	-5.96716	0.678075	-1.55237	-0.983815	1.94618	0.508047	0.40135	-1.85466	3.81301	2.84303	0.300425	1.67146	0.264094	-3.88573	-1.77045	-4.90535	-5.84968	-0.299322	0.535841	0.395983	2.75233	-0.0594368	0.584552	-1.86334	2.62705	0.0833149	-0.253344	-0.604461	0.451021	2.0902	-5.84382	-0.773132	0.303084
708	Large intestine	rectum		Tumor	(normalized)	0.978529	-2.41042	-1.61602	-3.99432	2.09053	0.86283	-3.78551	1.24401	-2.54562	-1.60528	-0.639788	-6.33132	2.14778	-6.26125	-5.44886	3.01621	-0.748704	-3.53548	0.797318	3.1188	2.68761	1.00746	0.470969	-1.48607	-6.29725	-1.14282	-5.29868	-2.60152	0.517834	-1.29819	2.5453	2.68792	-1.58834	0.918261	-1.30479	3.23421	-0.133962	-0.138228	-1.2826	-0.167263	2.63711	-5.37194	-1.33633	1.26215
708	Large intestine	rectum		Normal	(raw)	230.06	8.80666	45.5507	135.03	1962.52	383.318	23.6844	1209.49	40.6529	180.058	203.671	5.5806	558.595	119.033	176.53	1345.35	496.494	461.1	96.5315	4906.89	2505.03	429.945	1112.08	419.254	23.6186	102.334	11.6498	6.05409	283.708	506.152	459.387	2352.4	335.03	523.533	95.9523	2156.74	369.877	292.895	229.623	477.252	1486.58	6.07873	204.287	430.739
708	Large intestine	rectum		Tumor	(raw)	717.499	68.4929	118.791	22.8478	1550.84	662.205	26.4061	862.463	62.3659	119.679	233.7	4.52206	1613.62	4.74711	8.33653	2945.95	216.707	31.403	632.807	3163.05	2345.88	732.032	504.697	129.988	4.63014	164.904	9.25111	59.9957	521.361	148.068	2125.53	2346.39	121.092	688.144	147.392	3426.49	331.84	330.86	149.676	324.268	2265.19	8.79307	144.204	873.373
708	Large intestine	rectum		Fold change	FC	2.99021	7.45686	2.5004	-6.16403	-1.31986	1.65636	1.06896	-1.46265	1.47088	-1.56918	1.10015	-1.28713	2.76965	-26.1526	-22.0857	2.09948	-2.38957	-15.3145	6.28527	-1.618	-1.11375	1.63244	-2.29817	-3.36398	-5.32034	1.54502	-1.31342	9.50152	1.76193	-3.56531	4.43619	-1.04566	-2.88566	1.26025	1.47279	1.52326	-1.16254	1.08306	-1.60008	-1.53505	1.46096	1.38691	-1.47754	1.94405
708	Large intestine	rectum		Fold change (Raw limit)	FC (Nraw>=10 OR Traw>=10)	2.99021	7.45686	2.5004	-6.16403	-1.31986	1.65636	1.06896	-1.46265	1.47088	-1.56918	1.10015		2.76965	-26.1526	-22.0857	2.09948	-2.38957	-15.3145	6.28527	-1.618	-1.11375	1.63244	-2.29817	-3.36398	-5.32034	1.54502	-1.31342	9.50152	1.76193	-3.56531	4.43619	-1.04566	-2.88566	1.26025	1.47279	1.52326	-1.16254	1.08306	-1.60008	-1.53505	1.46096		-1.47754	1.94405
709	Stomach			Normal	(normalized)	-2.82863	-4.81816	-2.64964	-3.5922	1.167	-0.362013	-3.54106	2.24418	-2.49085	-1.1794	-1.16199	-6.50951	0.452564	-4.33791	-0.386836	2.02484	-0.507622	-0.849487	-1.39608	2.97679	2.97205	0.944967	-0.203455	-1.17633	-6.85949	-1.15884	-4.63939	-5.4824	-0.390388	-0.213245	1.48905	4.28851	-1.81706	1.10567	-1.72874	2.60999	-0.120417	-0.125062	-0.650571	0.118889	1.73049	-5.03237	-1.42799	-0.0563717
709	Stomach			Tumor	(normalized)	-1.96309	-2.93836	-2.22299	-3.23817	1.67966	1.20533	-2.39601	1.67256	-3.01587	-1.07498	-1.58545	-7.05393	2.16656	-4.19808	-0.634521	2.45766	-0.643405	-1.95287	-0.72725	2.82706	2.57345	1.0507	0.746179	-0.33663	-6.80385	-1.60497	-4.41886	-2.39998	-2.42315	0.0222874	1.69637	2.81242	-1.27004	1.28742	-1.21253	3.18157	-0.265224	-0.0267725	-0.118567	0.65403	2.39197	-5.13617	-1.11067	-0.0518293
709	Stomach			Normal	(raw)	48.6776	12.2581	55.1078	28.6731	776.488	269.065	29.7077	1638.32	61.5196	152.686	154.539	3.79556	473.226	17.0999	264.475	1407.25	243.234	191.916	131.392	2722.31	2713.38	665.728	300.322	153.011	2.97798	154.878	13.8752	7.73509	263.824	298.291	970.69	6757.78	98.1395	744.173	104.335	2111.14	318.115	317.092	220.288	375.511	1147.52	10.5667	128.518	332.555
709	Stomach			Tumor	(raw)	94.2612	47.9455	78.7221	38.9489	1177.36	847.467	69.8251	1171.58	45.4375	174.454	122.465	2.76591	1649.99	20.0232	236.74	2018.88	235.287	94.9315	222.002	2608.02	2187.6	761.333	616.459	291.036	3.28942	120.819	17.182	69.6333	68.5238	373.242	1191.08	2581.7	152.392	897.085	158.589	3334.49	305.803	360.763	338.524	578.315	1929.02	10.4506	170.191	354.552
709	Stomach			Fold change	FC	1.82203	3.68025	1.34411	1.27812	1.42668	2.96359	2.21153	-1.4862	-1.43896	1.07506	-1.34114	-1.45843	3.28068	1.10178	-1.1873	1.34987	-1.09869	-2.14857	1.58979	-1.10936	-1.31823	1.07604	1.93138	1.78967	1.03932	-1.36239	1.16516	8.47039	-4.09187	1.17734	1.15455	-2.78194	1.46107	1.13426	1.43019	1.48615	-1.10558	1.0705	1.44594	1.44908	1.58171	-1.0746	1.24601	1.00315
709	Stomach			Fold change (Raw limit)	FC (Nraw>=10 OR Traw>=10)	1.82203	3.68025	1.34411	1.27812	1.42668	2.96359	2.21153	-1.4862	-1.43896	1.07506	-1.34114		3.28068	1.10178	-1.1873	1.34987	-1.09869	-2.14857	1.58979	-1.10936	-1.31823	1.07604	1.93138	1.78967		-1.36239	1.16516	8.47039	-4.09187	1.17734	1.15455	-2.78194	1.46107	1.13426	1.43019	1.48615	-1.10558	1.0705	1.44594	1.44908	1.58171	-1.0746	1.24601	1.00315
711	Lung		adenocarcinoma	Normal	(normalized)	-0.862761	-4.18195	-1.934	-0.1401	2.58109	1.89684	-1.71509	1.08603	-3.22315	-1.05878	-1.8359	-6.19368	2.27966	-0.916313	-1.10998	1.61844	0.20292	-0.210093	0.211612	2.90571	2.33303	-0.365502	1.88602	1.2499	-6.14785	-1.88351	-4.22923	-6.09297	-1.33791	0.932775	2.36012	3.62837	0.356236	0.451009	-0.588025	2.29019	-0.209801	-0.535401	-0.0772181	0.119004	3.20092	-4.27703	-0.247398	0.441864
711	Lung		adenocarcinoma	Tumor	(normalized)	-2.44307	0.554357	-1.16818	-2.86195	0.59583	0.814173	-4.30771	1.21791	-2.68525	-1.83741	-0.885388	-7.14262	0.168529	-7.02778	-3.35563	2.3407	0.379742	-2.75332	2.10716	2.66019	3.29408	0.462091	-0.314896	-1.94662	-7.06328	-0.895386	-3.45585	-3.20357	-0.985573	-0.250318	0.487163	3.33221	-2.85085	1.20444	-1.79392	2.82179	-0.722374	0.155336	-1.14175	0.00263119	1.57671	-3.66557	-0.961342	-0.478965
711	Lung		adenocarcinoma	Normal	(raw)	162.84	16.315	77.4969	268.722	1772	1102.77	90.1955	628.645	31.7113	142.152	82.9499	4.0457	1437.88	156.906	137.195	909.239	340.85	255.996	342.909	2219.14	1492.07	229.853	1094.53	704.266	4.1763	80.2572	15.7889	4.3382	117.146	565.29	1520.35	3662.07	379.067	404.804	196.999	1448.41	256.048	204.318	280.694	321.589	2723.03	15.2744	249.462	402.246
711	Lung		adenocarcinoma	Tumor	(raw)	83.9683	670.551	203.187	62.809	690.107	802.868	23.0571	1062.14	70.9925	127.772	247.187	3.23154	513.199	3.4993	44.6076	2313	594.111	67.721	1967.31	2886.37	4478.89	629.009	367.08	118.457	3.41426	245.48	41.6139	49.5658	230.604	383.885	640.036	4598.84	63.294	1052.27	131.683	3228.47	276.756	508.528	206.944	457.452	1362.04	35.9839	234.51	327.62
711	Lung		adenocarcinoma	Fold change	FC	-2.99035	26.6544	1.70034	-6.59717	-3.95935	-2.11796	-6.03193	1.09572	1.45185	-1.7155	1.93256	-1.93046	-4.32029	-69.1408	-4.7425	1.64976	1.13039	-5.82889	3.72063	-1.18552	1.94672	1.77472	-4.59772	-9.1675	-1.88613	1.98361	1.70927	7.40963	1.27662	-2.27063	-3.66282	-1.22788	-9.23483	1.6858	-2.3068	1.44554	-1.42659	1.61411	-2.09149	-1.08401	-3.08274	1.52781	-1.64028	-1.8932
711	Lung		adenocarcinoma	Fold change (Raw limit)	FC (Nraw>=10 OR Traw>=10)	-2.99035	26.6544	1.70034	-6.59717	-3.95935	-2.11796	-6.03193	1.09572	1.45185	-1.7155	1.93256		-4.32029	-69.1408	-4.7425	1.64976	1.13039	-5.82889	3.72063	-1.18552	1.94672	1.77472	-4.59772	-9.1675		1.98361	1.70927	7.40963	1.27662	-2.27063	-3.66282	-1.22788	-9.23483	1.6858	-2.3068	1.44554	-1.42659	1.61411	-2.09149	-1.08401	-3.08274	1.52781	-1.64028	-1.8932
713	Large intestine	rectum		Normal	(normalized)	0.733972	-3.22155	-2.25948	-1.4184	2.04198	0.00785541	-3.30847	1.96013	-2.59442	-0.560088	-1.21485	-6.6974	1.26452	-1.46573	-0.215055	1.82576	0.255226	-0.726691	-1.73333	4.06079	2.77426	0.893655	0.81292	-0.599206	-5.00044	-1.35508	-4.60387	-4.67876	-0.471735	0.321975	1.31569	2.51468	0.21046	0.937319	-1.79781	2.56121	0.132766	0.0711489	-0.403522	0.337166	2.25307	-5.46569	-0.86895	-0.129465
713	Large intestine	rectum		Tumor	(normalized)	-1.51313	-1.98854	-1.4784	-4.28973	1.40998	0.230475	-4.04504	1.30535	-2.49526	-0.553525	-1.37484	-6.53034	0.854098	-6.46133	-2.13771	3.16059	-0.387257	-2.7486	0.680245	3.03206	2.39358	1.32282	-0.704762	-2.31591	-6.48767	-1.08904	-5.16086	-3.68116	0.81295	-0.688888	1.89623	3.77721	-3.70959	0.895128	-1.39883	2.69792	0.0438509	-0.263984	-0.25861	0.177965	1.67817	-3.37044	-1.57518	1.13813
713	Large intestine	rectum		Normal	(raw)	550.897	35.509	69.1753	123.92	1364.01	333.033	33.4328	1288.78	54.8434	224.657	142.698	3.19157	795.756	119.921	285.354	1174.17	395.324	200.155	99.6183	5527.68	2265.99	615.374	581.883	218.647	10.3476	129.48	13.6213	12.9323	238.845	414.044	824.491	1892.85	383.246	634.284	95.2638	1954.9	363.152	347.969	250.409	418.427	1578.94	7.49527	181.36	302.796
713	Large intestine	rectum		Tumor	(raw)	147.582	106.15	151.178	21.5374	1119.38	494.21	25.5184	1041.07	74.7106	287.015	162.429	4.55727	761.449	4.78056	95.7229	3766.72	322.074	62.6786	675.003	3445.67	2213.45	1053.76	258.45	84.6004	4.69406	198.015	11.7749	32.8392	740.038	261.31	1568.02	5775.45	32.1984	783.415	159.751	2733.3	434.242	350.804	352.113	476.545	1348.06	40.7314	141.369	927.136
713	Large intestine	rectum		Fold change	FC	-4.74729	2.35056	1.71842	-7.31743	-1.5497	1.16685	-1.6662	-1.57437	1.07115	1.00456	-1.11728	1.12277	-1.32907	-31.9025	-3.79121	2.52245	-1.56101	-4.06122	5.32792	-2.04023	-1.30196	1.34646	-2.86331	-3.28685	-2.8035	1.20251	-1.4712	1.99668	2.43629	-2.01512	1.4954	2.39917	-15.1374	-1.02968	1.31858	1.0994	-1.06357	-1.26149	1.10566	-1.11667	-1.48958	4.273	-1.63154	2.4076
713	Large intestine	rectum		Fold change (Raw limit)	FC (Nraw>=10 OR Traw>=10)	-4.74729	2.35056	1.71842	-7.31743	-1.5497	1.16685	-1.6662	-1.57437	1.07115	1.00456	-1.11728		-1.32907	-31.9025	-3.79121	2.52245	-1.56101	-4.06122	5.32792	-2.04023	-1.30196	1.34646	-2.86331	-3.28685	-2.8035	1.20251	-1.4712	1.99668	2.43629	-2.01512	1.4954	2.39917	-15.1374	-1.02968	1.31858	1.0994	-1.06357	-1.26149	1.10566	-1.11667	-1.48958	4.273	-1.63154	2.4076
714	Large intestine	colon		Normal	(normalized)	-0.433063	-3.75222	-2.72959	-2.16029	2.76768	0.0688009	-3.43992	1.64906	-3.49376	-1.37121	-0.814825	-7.14855	2.1203	-0.566411	-0.562573	2.17037	0.304947	0.68137	-1.19087	3.44402	3.12938	0.218559	2.09166	0.539757	-2.63518	-1.37456	-4.241	-2.79067	-0.341828	0.499415	2.01659	2.82516	1.00557	0.662888	-1.8062	2.55017	-0.0631065	0.0677557	0.0157099	0.273692	2.37922	-4.59215	-0.631365	0.158304
714	Large intestine	colon		Tumor	(normalized)	-1.0444	-3.34737	-2.39494	-4.5982	1.40415	-0.0801287	-4.06958	2.13768	-1.88666	-1.75968	-1.594	-6.98415	-0.817066	-5.46187	-2.41105	2.65571	-0.274723	-4.28397	-0.46013	3.49464	3.05366	1.28062	-2.20834	-3.48389	-6.95855	-1.41306	-4.97701	-5.54678	-0.146879	-0.147834	0.649733	3.31192	-5.49695	1.30069	-1.53586	3.29484	-0.299226	0.0941324	0.0195618	0.737458	1.55475	-4.9413	-1.92196	-0.131433
714	Large intestine	colon		Normal	(raw)	300.494	30.1073	61.1664	90.7591	2762.84	425.512	37.3837	1272.38	36.0143	156.828	230.629	2.8594	1763.91	273.964	274.694	1826.2	501.186	650.6	177.711	4415.23	3550.08	472.056	1729.23	589.772	65.3028	156.465	21.4553	58.6307	320.111	573.509	1641.55	2875.15	814.532	642.318	116.006	2376.18	388.333	425.204	410.138	490.445	2110.66	16.82	261.903	452.747
714	Large intestine	colon		Tumor	(raw)	159.834	32.3897	62.6781	13.6104	872.483	311.849	19.6335	1450.68	89.1503	97.353	109.2	2.60392	187.113	7.47961	61.9822	2077.37	272.499	16.9223	239.636	3715.84	2737.22	800.887	71.3326	29.4653	2.65053	123.792	10.4674	7.05208	297.749	297.552	517.195	3273.81	7.29992	812.105	113.691	3235.28	267.91	351.886	334.16	549.62	968.483	10.7297	86.9957	300.954
714	Large intestine	colon		Fold change	FC	-1.52768	1.32395	1.26107	-5.41857	-2.57314	-1.10875	-1.54721	1.4031	3.04638	-1.309	-1.71615	1.1207	-7.66012	-29.7632	-3.6012	1.39991	-1.49451	-31.2405	1.65949	1.03571	-1.05389	2.08792	-19.6984	-16.2644	-20.0199	-1.02704	-1.66556	-6.75572	1.14468	-1.56618	-2.57908	1.40129	-90.6681	1.55596	1.20609	1.67559	-1.17782	1.01845	1.00267	1.37914	-1.77089	-1.27381	-2.44629	-1.22242
714	Large intestine	colon		Fold change (Raw limit)	FC (Nraw>=10 OR Traw>=10)	-1.52768	1.32395	1.26107	-5.41857	-2.57314	-1.10875	-1.54721	1.4031	3.04638	-1.309	-1.71615		-7.66012	-29.7632	-3.6012	1.39991	-1.49451	-31.2405	1.65949	1.03571	-1.05389	2.08792	-19.6984	-16.2644	-20.0199	-1.02704	-1.66556	-6.75572	1.14468	-1.56618	-2.57908	1.40129	-90.6681	1.55596	1.20609	1.67559	-1.17782	1.01845	1.00267	1.37914	-1.77089	-1.27381	-2.44629	-1.22242
718	Large intestine	colon		Normal	(normalized)	0.78165	-3.85531	-2.53759	-2.5859	2.24184	-0.148135	-3.98073	1.51544	-2.99551	-1.12299	-1.34467	-3.16234	0.991793	-2.02557	-0.767195	2.01548	-0.00305367	-1.01073	-1.9152	3.83133	2.99656	0.88407	0.800367	-0.806828	-4.80492	-1.40172	-4.57626	-6.64139	-0.749016	0.0618382	0.38249	3.13827	-1.48993	1.01722	-1.81953	2.96925	0.0389118	-0.175838	-0.652719	0.280112	1.88624	-6.68207	-0.911799	0.151394
718	Large intestine	colon		Tumor	(normalized)	-2.48889	0.477046	-1.4004	-4.3798	1.15782	0.614829	-3.22404	0.527967	-2.87143	-1.6523	-1.24772	-6.8369	0.365165	-6.7544	-3.42456	3.46895	-0.488754	-3.70647	0.898065	3.09994	2.61417	1.11101	-0.780952	-2.544	-6.81111	-0.600247	-4.68253	-3.86925	-0.152904	-0.678601	1.51323	4.35672	-3.08155	0.968986	-2.0869	3.67364	-0.28352	-0.222202	-0.941283	-0.0709028	2.26178	-4.04138	-1.07094	1.65457
718	Large intestine	colon		Normal	(raw)	670.504	26.9487	67.1754	64.9631	1844.85	351.972	24.7048	1115.05	48.906	179.08	153.573	43.5655	775.641	95.7953	229.167	1576.97	389.209	193.571	103.412	5551.95	3112.84	719.836	679.26	222.958	13.9533	147.619	16.3498	3.90702	232.073	407.115	508.443	3434.12	138.864	789.431	110.502	3054.47	400.696	345.278	248.093	473.613	1441.84	3.79838	207.311	433.187
718	Large intestine	colon		Tumor	(raw)	75.197	587.537	159.907	20.2759	941.824	646.416	45.175	608.645	57.6826	134.288	177.758	3.69249	543.696	3.9098	39.3128	4673.99	300.816	32.335	786.638	3619.13	2584.49	911.754	245.663	72.3787	3.7591	278.444	16.438	28.8848	379.666	263.725	1204.92	8648.37	49.8645	826.275	99.3601	5386.5	346.803	361.86	219.824	401.871	2024.39	25.6363	200.93	1328.94
718	Large intestine	colon		Fold change	FC	-9.65006	20.1451	2.19952	-3.46749	-2.11992	1.69697	1.68961	-1.98272	1.08982	-1.44324	1.06951	-12.7689	-1.54395	-26.5167	-6.30882	2.73865	-1.40027	-6.47882	7.02872	-1.66024	-1.3035	1.17035	-2.99243	-3.33381	-4.0172	1.74288	-1.07644	6.83117	1.51164	-1.67068	2.1897	2.32697	-3.01388	-1.03399	-1.20361	1.62945	-1.25044	-1.03266	-1.22142	-1.27546	1.29732	6.2363	-1.11662	2.83465
718	Large intestine	colon		Fold change (Raw limit)	FC (Nraw>=10 OR Traw>=10)	-9.65006	20.1451	2.19952	-3.46749	-2.11992	1.69697	1.68961	-1.98272	1.08982	-1.44324	1.06951	-12.7689	-1.54395	-26.5167	-6.30882	2.73865	-1.40027	-6.47882	7.02872	-1.66024	-1.3035	1.17035	-2.99243	-3.33381	-4.0172	1.74288	-1.07644	6.83117	1.51164	-1.67068	2.1897	2.32697	-3.01388	-1.03399	-1.20361	1.62945	-1.25044	-1.03266	-1.22142	-1.27546	1.29732	6.2363	-1.11662	2.83465
719	Stomach			Normal	(normalized)	-3.26677	-3.55272	-2.80923	-3.2464	1.46494	-0.111996	-4.60917	1.94935	-2.80025	-1.17228	-1.05046	-6.42511	0.769572	-4.00382	-0.644923	2.29925	-0.63477	-0.560684	-1.92732	3.37541	3.22836	0.848279	-0.129593	-1.6472	-6.39812	-1.22069	-4.6893	-4.66125	-0.300712	-0.939207	1.21015	4.2626	-1.12374	1.16662	-1.40169	2.7689	-0.539541	0.0016861	-0.694329	0.370949	2.53127	-6.34244	-1.48417	-0.0278535
719	Stomach			Tumor	(normalized)	-2.16638	-3.09982	-3.04418	-2.70499	1.57378	0.575626	-4.89531	1.5206	-2.8911	-2.17021	-1.93977	-6.81947	1.2316	-2.98664	-0.67702	2.3055	-0.504362	-0.476193	-1.15392	3.08333	2.91024	0.83083	0.547156	-1.18024	-6.80431	-1.7468	-5.62017	-2.4112	0.0707436	-0.325728	1.3848	3.61906	-2.82323	0.669909	-1.79611	2.83198	-0.372933	-0.227752	-0.576917	0.332931	3.25914	-5.84487	-1.58365	-0.316619
719	Stomach			Normal	(raw)	26.7161	21.9127	36.6866	27.0959	709.839	237.933	10.5359	993.076	36.9155	114.098	124.151	2.99239	438.362	16.0287	164.448	1265.64	165.609	174.336	67.6066	2668.5	2409.92	462.942	235.049	82.094	3.04889	110.332	9.96667	10.1623	208.759	134.103	594.923	4935.58	118.002	577.239	97.3233	1752.64	176.909	257.44	158.911	332.534	1486.47	3.16887	91.9156	252.223
719	Stomach			Tumor	(raw)	84.7618	44.382	46.1271	58.3529	1132.66	567.055	12.7853	1091.67	51.2904	84.537	99.1778	3.36884	893.497	48.004	237.98	1880.91	268.236	273.524	170.993	3224.92	2860.32	676.783	555.975	167.903	3.40443	113.372	7.73578	71.5319	399.614	303.592	993.596	4675.11	53.761	605.351	109.563	2709.3	293.819	324.926	255.079	479.255	3642.87	6.62008	126.946	305.515
719	Stomach			Fold change	FC	2.14413	1.36879	-1.17687	1.4554	1.07836	1.61063	-1.21937	-1.34607	-1.065	-1.99714	-1.85229	-1.31436	1.37748	2.02397	-1.0225	1.00434	1.0946	1.06031	1.70929	-1.2244	-1.2467	-1.01217	1.59853	1.3822	-1.32518	-1.44004	-1.90643	4.75697	1.29366	1.52994	1.12869	-1.56215	-3.24785	-1.41099	-1.31441	1.04469	1.12242	-1.17238	1.08479	-1.0267	1.6562	1.41183	-1.07139	-1.22159
719	Stomach			Fold change (Raw limit)	FC (Nraw>=10 OR Traw>=10)	2.14413	1.36879	-1.17687	1.4554	1.07836	1.61063	-1.21937	-1.34607	-1.065	-1.99714	-1.85229		1.37748	2.02397	-1.0225	1.00434	1.0946	1.06031	1.70929	-1.2244	-1.2467	-1.01217	1.59853	1.3822		-1.44004		4.75697	1.29366	1.52994	1.12869	-1.56215	-3.24785	-1.41099	-1.31441	1.04469	1.12242	-1.17238	1.08479	-1.0267	1.6562		-1.07139	-1.22159
720	Lung			Normal	(normalized)	-1.11093	-3.82724	-2.02936	-0.536045	2.19167	1.0163	-2.9351	1.00517	-3.15578	-1.59178	-1.05583	-7.3271	2.31848	-0.903841	-1.59304	1.85084	0.400843	1.3674	0.339479	3.02755	2.56136	0.507102	1.81062	0.837735	-7.3158	-1.98077	-4.15641	-7.23949	-1.03685	0.609834	2.74827	3.47189	0.532579	0.433866	-0.834644	2.44814	-0.152357	-0.354388	-0.175679	0.277624	3.08255	-5.44717	-0.385858	0.150523
720	Lung			Tumor	(normalized)	-1.01496	-3.90614	-0.592006	-0.837696	1.92096	-0.262217	-3.47717	1.13869	-3.59579	-1.99476	-0.510696	-6.52065	3.35853	-3.51104	2.62329	2.16632	-0.326551	2.25139	0.281655	3.16273	2.86458	0.97004	1.42782	-0.35754	-7.3254	-1.42564	-3.95886	-6.55249	-0.617497	-0.115646	3.31889	2.97634	0.913075	0.706194	-0.898323	2.48485	-0.216712	0.181208	-0.287292	0.184221	2.34388	-5.1072	-0.583362	-0.470906
720	Lung			Normal	(raw)	204.303	31.0875	108.093	304.322	2015.84	892.554	57.696	885.695	49.5126	146.394	212.257	2.74803	2201.05	235.839	146.266	1591.69	582.592	1138.48	558.332	3598.17	2604.61	627.121	1547.92	788.646	2.76964	111.796	24.7454	2.92008	215.068	673.406	2964.91	4896.01	638.294	596.081	247.426	2408.03	397.04	345.157	390.673	534.899	3738.01	10.1143	337.71	489.791
720	Lung			Tumor	(raw)	220.958	29.7837	296.232	249.846	1690.87	372.313	40.097	983.161	36.932	112.037	313.407	4.86331	4579.95	39.1665	2751.27	2004.34	356.075	2126.08	542.788	3998.71	3252.14	874.692	1201.32	348.509	2.78407	166.22	28.7149	4.75717	291.044	412.127	4455.83	3514.07	840.827	728.5	239.564	2499.53	384.244	506.282	365.898	507.341	2266.85	12.9546	298.012	322.171
720	Lung			Fold change	FC	1.06879	-1.05621	2.70824	-1.23255	-1.2064	-2.42589	-1.45606	1.09697	-1.35662	-1.32224	1.45915	1.7489	2.05629	-6.0932	18.5885	1.24442	-1.65565	1.84548	-1.04089	1.09823	1.2339	1.37835	-1.30387	-2.28989	-1.00668	1.4693	1.14675	1.60993	1.33733	-1.65345	1.48516	-1.40986	1.30179	1.20775	-1.04513	1.02577	-1.04562	1.44954	-1.08044	-1.06688	-1.66864	1.26573	-1.14671	-1.5384
720	Lung			Fold change (Raw limit)	FC (Nraw>=10 OR Traw>=10)	1.06879	-1.05621	2.70824	-1.23255	-1.2064	-2.42589	-1.45606	1.09697	-1.35662	-1.32224	1.45915		2.05629	-6.0932	18.5885	1.24442	-1.65565	1.84548	-1.04089	1.09823	1.2339	1.37835	-1.30387	-2.28989		1.4693	1.14675		1.33733	-1.65345	1.48516	-1.40986	1.30179	1.20775	-1.04513	1.02577	-1.04562	1.44954	-1.08044	-1.06688	-1.66864	1.26573	-1.14671	-1.5384
721	Lung		squamous cell carcinoma	Normal	(normalized)	-0.714151	-3.55773	-2.38174	-1.53384	2.06848	1.14132	-2.75555	1.38722	-2.65013	-1.75993	-0.834394	-7.14994	2.07138	-2.85912	-1.02418	2.05621	0.0324736	0.108378	0.357325	3.46642	2.62165	-0.0250149	1.55765	0.33592	-4.33965	-1.70831	-4.82963	-5.74178	-0.956604	0.187285	2.38814	3.67845	0.0993166	0.390302	-0.669062	2.31331	-0.543752	-0.251627	-0.205564	0.226332	3.19074	-5.42319	-0.437416	-0.0790949
721	Lung		squamous cell carcinoma	Tumor	(normalized)	-3.78011	-3.94532	-2.52475	-3.35651	1.03071	0.302276	-3.31507	0.89741	-2.39174	-1.82174	-0.993364	-6.63309	1.28129	-4.06778	-0.262362	2.55829	-0.745467	-1.53254	-0.0788059	2.81429	2.56421	1.40477	0.410354	-1.4667	-4.44781	-0.677349	-4.24902	-1.97855	0.145762	-0.690894	0.755609	3.98942	-1.16679	0.246235	-1.01231	2.83858	-0.146945	-0.0774441	-0.694631	0.491414	2.8044	-5.46771	-1.11396	0.416459
721	Lung		squamous cell carcinoma	Normal	(raw)	272.494	37.9624	85.7751	154.385	1875.04	986.071	66.1962	1169.32	71.2147	131.991	250.703	3.14769	1878.82	61.6109	219.801	1859.17	457.207	481.906	572.668	4941.21	2751.27	439.347	1315.94	564.235	22.0787	136.8	15.7208	8.35392	230.341	508.998	2340.12	5723.49	478.889	585.909	281.145	2221.85	306.656	375.483	387.665	522.962	4081.74	10.4182	330.113	423.182
721	Lung		squamous cell carcinoma	Tumor	(raw)	36.7619	32.7843	87.7606	49.3077	1031.81	622.758	50.7445	940.747	96.2368	142.865	253.684	5.08821	1227.53	30.1163	421.063	2974.73	301.243	174.576	478.192	3552.32	2986.96	1337.23	671.203	182.728	23.142	315.808	26.5609	128.151	558.733	312.857	852.68	8021.59	224.95	599.031	250.373	3612.63	456.132	478.644	312.047	709.996	3528.05	11.4125	233.34	674.05
721	Lung		squamous cell carcinoma	Fold change	FC	-8.37426	-1.3082	-1.1042	-3.53734	-2.05305	-1.78886	-1.47378	-1.40426	1.19614	-1.04377	-1.11649	1.43082	-1.72919	-2.31123	1.69563	1.41625	-1.71468	-3.11864	-1.35297	-1.57148	-1.04062	2.69407	-2.21498	-3.48853	-1.07786	2.04339	1.49548	13.5783	2.14707	-1.83805	-3.10055	1.24054	-2.40512	-1.10502	-1.26861	1.4392	1.31659	1.12833	-1.40354	1.2017	-1.30707	-1.03134	-1.59831	1.40986
721	Lung		squamous cell carcinoma	Fold change (Raw limit)	FC (Nraw>=10 OR Traw>=10)	-8.37426	-1.3082	-1.1042	-3.53734	-2.05305	-1.78886	-1.47378	-1.40426	1.19614	-1.04377	-1.11649		-1.72919	-2.31123	1.69563	1.41625	-1.71468	-3.11864	-1.35297	-1.57148	-1.04062	2.69407	-2.21498	-3.48853	-1.07786	2.04339	1.49548	13.5783	2.14707	-1.83805	-3.10055	1.24054	-2.40512	-1.10502	-1.26861	1.4392	1.31659	1.12833	-1.40354	1.2017	-1.30707	-1.03134	-1.59831	1.40986
722	Head&neck		squamous cell carcinoma	Normal	(normalized)	-2.86086	-2.93909	-3.95205	-2.24206	1.62178	-0.280636	-3.34536	1.46433	-3.99265	-1.30837	-0.143914	-5.86879	2.4681	-1.20293	-1.97152	2.2096	0.66112	-0.534488	-1.43926	3.79528	3.30299	1.31508	1.33478	0.384553	-5.82907	-1.75731	-4.0677	2.27258	0.588375	0.733756	0.790716	3.63691	2.13345	1.32543	-0.961511	2.87921	0.242645	-0.558334	0.65088	0.279704	1.82977	-5.67986	-0.176385	-0.468644
722	Head&neck		squamous cell carcinoma	Tumor	(normalized)	-4.93842	-2.87989	-2.48766	-3.49081	1.64859	1.38358	-2.78034	0.779293	-3.25195	-2.84374	-2.38765	-7.03408	1.09327	-6.92463	-6.31802	2.61988	-0.814037	-4.22137	3.70214	2.54812	3.16923	0.934575	1.27299	-0.709106	-6.98336	-1.0936	-3.18456	-1.54643	-1.09359	-0.386278	3.1938	5.35344	-3.54118	-0.0455265	-1.74132	3.21099	-0.188319	-0.246364	-1.6207	0.00687027	2.74322	-6.81275	-1.45628	1.20984
722	Head&neck		squamous cell carcinoma	Normal	(raw)	27.9328	26.4586	13.111	42.8935	624.487	167.048	19.9649	559.922	12.7472	81.9334	183.653	3.47247	1122.77	88.1461	51.7409	938.59	320.876	140.095	74.8274	2817.17	2002.72	504.894	511.832	264.9	3.56939	60.023	12.101	980.468	305.097	337.445	351.034	2524.29	890.335	508.528	104.202	1492.96	240.084	137.799	318.606	246.331	721.333	3.95833	179.566	146.637
722	Head&neck		squamous cell carcinoma	Tumor	(raw)	13.8232	57.5821	75.5718	37.7035	1328.9	1105.91	61.6953	727.461	44.4924	59.043	80.9964	3.23408	904.331	3.48897	5.31257	2605.44	241.085	22.7227	5516.65	2479.02	3812.88	810.129	1024.3	259.273	3.34981	198.615	46.6198	145.11	198.617	324.293	3878.36	17328.7	36.4099	410.69	126.774	3924.85	371.988	357.319	137.829	425.88	2838	3.7703	154.467	980.434
722	Head&neck		squamous cell carcinoma	Fold change	FC	-4.22091	1.04189	2.75947	-2.37634	1.01876	3.16941	1.4794	-1.60774	1.67099	-2.89862	-4.73621	-2.24278	-2.59337	-52.7721	-20.3436	1.32894	-2.78014	-12.8784	35.2952	-2.37374	-1.09715	-1.3018	-1.04376	-2.13415	-2.22573	1.58414	1.84438	-14.1135	-3.20864	-2.17352	5.28932	3.28645	-51.0779	-2.58642	-1.7169	1.25857	-1.34813	1.2414	-4.82852	-1.20818	1.88355	-2.19298	-2.42822	3.20092
722	Head&neck		squamous cell carcinoma	Fold change (Raw limit)	FC (Nraw>=10 OR Traw>=10)	-4.22091	1.04189	2.75947	-2.37634	1.01876	3.16941	1.4794	-1.60774	1.67099	-2.89862	-4.73621		-2.59337	-52.7721	-20.3436	1.32894	-2.78014	-12.8784	35.2952	-2.37374	-1.09715	-1.3018	-1.04376	-2.13415		1.58414	1.84438	-14.1135	-3.20864	-2.17352	5.28932	3.28645	-51.0779	-2.58642	-1.7169	1.25857	-1.34813	1.2414	-4.82852	-1.20818	1.88355		-2.42822	3.20092
724	Lung		adenocarcinoma	Normal	(normalized)	-1.73871	-3.24876	-1.92098	-1.59838	2.01542	0.936913	-2.63976	0.941406	-2.4045	-1.69829	-1.52697	-7.11547	1.95699	-0.829057	0.0973606	2.18138	0.172173	1.12431	0.854871	3.73443	2.61759	0.537231	1.75628	0.556237	-7.06219	-1.59135	-4.55111	-6.71826	-1.38446	0.372274	1.78506	3.85243	0.89315	0.460761	-0.816855	2.41138	-0.264304	-0.261322	-0.0814657	0.544267	3.54386	-6.40195	0.166122	0.371001
724	Lung		adenocarcinoma	Tumor	(normalized)	-2.67171	-2.56853	-1.86834	-2.75221	1.65368	0.573252	-3.85575	0.726879	-3.73043	-1.4497	-0.996425	-5.54329	1.98364	-2.22769	-1.92886	2.29887	-0.0871639	-0.955654	0.695027	3.69354	2.35556	0.592678	1.03364	-0.455235	-6.03979	-1.73878	-4.93636	-2.4276	-1.31926	-0.273185	2.28766	3.0677	0.373941	0.0759354	-1.49608	2.30476	-0.722676	-0.32968	-0.353679	0.341085	3.37399	-6.71016	-0.396978	-0.490289
724	Lung		adenocarcinoma	Normal	(raw)	133.625	46.9157	117.766	147.275	1802.99	853.751	71.5558	856.414	84.2299	137.422	154.749	3.21605	1731.43	251.027	477.09	2022.8	502.483	972.169	806.555	5935.64	2736.95	647.165	1506.56	655.747	3.33704	147.995	19.0227	4.23541	170.816	577.242	1536.91	6441.54	828.242	613.755	253.16	2372.4	371.303	372.072	421.472	650.329	5201.17	5.27366	500.38	576.733
724	Lung		adenocarcinoma	Tumor	(raw)	84.4357	90.6957	147.355	79.8532	1692.77	800.492	37.1616	890.437	40.534	196.964	269.673	11.537	2127.78	114.865	141.301	2647.39	506.468	277.403	870.994	6960.75	2753.51	811.344	1101.41	392.421	8.17771	161.2	17.5711	100.002	215.603	445.199	2626.91	4510.88	697.202	567.087	190.733	2658.23	326.02	428.102	421.04	681.503	5577.79	5.13844	408.591	383.001
724	Lung		adenocarcinoma	Fold change	FC	-1.90924	1.6024	1.03716	-2.22503	-1.28497	-1.28669	-2.323	-1.16032	-2.50695	1.18804	1.44447	2.97352	1.01865	-2.63652	-4.07337	1.08484	-1.19693	-4.22795	-1.11717	-1.02875	-1.19917	1.03918	-1.6502	-2.01597	2.03129	-1.1076	-1.30609	19.5712	1.04623	-1.56424	1.41677	-1.72277	-1.43317	-1.3057	-1.60128	-1.0767	-1.37399	-1.04852	-1.20766	-1.15123	-1.12496	-1.23817	-1.47744	-1.81666
724	Lung		adenocarcinoma	Fold change (Raw limit)	FC (Nraw>=10 OR Traw>=10)	-1.90924	1.6024	1.03716	-2.22503	-1.28497	-1.28669	-2.323	-1.16032	-2.50695	1.18804	1.44447	2.97352	1.01865	-2.63652	-4.07337	1.08484	-1.19693	-4.22795	-1.11717	-1.02875	-1.19917	1.03918	-1.6502	-2.01597		-1.1076	-1.30609	19.5712	1.04623	-1.56424	1.41677	-1.72277	-1.43317	-1.3057	-1.60128	-1.0767	-1.37399	-1.04852	-1.20766	-1.15123	-1.12496		-1.47744	-1.81666
725	Breast			Normal	(normalized)	-2.05931	-2.95664	-3.82368	-2.89766	2.58279	1.29215	-2.23274	3.55616	-2.25741	-0.962561	-1.07682	-6.50835	3.27132	-3.39577	-1.76856	2.00995	0.566048	0.700381	-0.990316	3.07629	2.91465	1.45352	1.62081	1.00039	-5.65248	-1.63086	-5.54854	-3.69101	-1.43979	1.03472	3.89402	3.63042	2.55448	0.537854	-0.72975	2.80368	-0.0552616	-0.227784	-0.302912	-0.0544891	4.04362	-6.30522	0.292483	0.437528
725	Breast			Tumor	(normalized)	-2.21415	-4.1153	-4.08753	-3.32782	1.66917	1.03415	-3.16293	0.854341	-3.23617	-1.27559	-0.206015	-6.27778	1.60182	-1.30876	-3.58751	2.46103	-0.420994	2.94283	-0.947045	3.21516	3.36164	0.778182	0.311847	-0.99139	-7.28436	-0.960463	-4.5764	-2.15057	-1.63277	0.22698	0.313313	2.80489	2.36517	0.221736	-1.53718	2.46415	0.278705	0.325867	-0.36476	0.031827	1.73156	-4.8456	-1.06767	-0.645171
725	Breast			Normal	(raw)	77.862	41.8024	22.9191	43.5469	1944.18	794.724	69.0427	3817.25	67.8722	166.525	153.845	3.56476	3133.33	30.8327	95.2466	1307.06	480.438	527.322	163.352	2737.13	2447.02	888.78	998.048	649.212	6.45168	104.786	6.93366	25.1267	119.625	664.849	4824.57	4018.89	1906.41	471.14	195.688	2265.85	312.324	277.122	263.06	312.491	5351.68	4.10373	397.454	439.49
725	Breast			Tumor	(raw)	98.8386	26.4621	26.9764	45.6751	1458.55	939.206	51.2055	829.153	48.6705	189.435	397.59	5.91086	1392.03	185.129	38.1508	2525.2	342.547	3526.42	237.883	4259.04	4714.2	786.517	569.282	230.682	2.94199	235.681	19.2229	103.292	147.89	536.76	569.86	3204.85	2362.86	534.812	158.021	2530.67	556.353	574.841	356.163	468.849	1523.02	15.9507	218.802	293.249
725	Breast			Fold change	FC	-1.1133	-2.23249	-1.20068	-1.34738	-1.88377	-1.19582	-1.90552	-6.50621	-1.97078	-1.24232	1.82869	1.1733	-3.18104	4.24866	-3.52824	1.36706	-1.98212	4.73201	1.03045	1.10104	1.36319	-1.59697	-2.47763	-3.97727	-3.09916	1.59151	1.96175	2.90882	-1.14313	-1.75047	-11.9647	-1.77219	-1.14022	-1.24498	-1.75009	-1.26534	1.26047	1.4678	-1.0438	1.06166	-4.9659	2.75036	-2.56713	-2.11799
725	Breast			Fold change (Raw limit)	FC (Nraw>=10 OR Traw>=10)	-1.1133	-2.23249	-1.20068	-1.34738	-1.88377	-1.19582	-1.90552	-6.50621	-1.97078	-1.24232	1.82869		-3.18104	4.24866	-3.52824	1.36706	-1.98212	4.73201	1.03045	1.10104	1.36319	-1.59697	-2.47763	-3.97727		1.59151	1.96175	2.90882	-1.14313	-1.75047	-11.9647	-1.77219	-1.14022	-1.24498	-1.75009	-1.26534	1.26047	1.4678	-1.0438	1.06166	-4.9659	2.75036	-2.56713	-2.11799
726	Large intestine	colon		Normal	(normalized)	-1.86809	-4.94795	-2.18962	-3.0025	2.64079	0.177276	-2.84591	1.59413	-2.88318	-0.868899	-0.18087	-6.63655	3.17842	0.192276	-0.467534	2.38529	0.812566	0.795685	-0.719905	3.0886	3.31592	0.253777	3.01908	1.45545	-2.57947	-1.43096	-5.47866	-6.19289	-0.00632477	0.9566	0.717719	3.01565	0.670817	0.416348	-1.29287	2.26426	0.103222	-0.0141087	0.210795	0.47155	2.90034	-6.43869	-0.223785	0.387228
726	Large intestine	colon		Tumor	(normalized)	-0.179743	-4.17013	-2.69733	-4.12531	1.77808	0.154821	-3.94174	2.02651	-2.15669	-1.61947	-1.41536	-7.00953	1.31738	-5.41747	-1.92888	2.90272	-0.901518	-3.08943	-0.0615616	3.24284	2.79377	1.25981	0.236422	-1.54962	-6.92397	-1.31334	-4.86313	-3.71973	-0.494583	-0.189763	0.962652	3.47441	-2.54962	0.781868	-1.57283	2.94762	-0.379214	-0.146044	-0.822532	0.225132	2.41371	-4.98532	-1.48973	0.638153
726	Large intestine	colon		Normal	(raw)	112.645	13.3223	90.1405	51.312	2564.6	464.973	57.195	1241.49	55.7364	225.163	362.756	4.13295	3722.74	469.832	297.386	2148.35	722.219	713.817	249.66	3498.04	4095	490.294	3333.47	1127.71	68.7961	152.511	9.22191	5.62102	409.41	798.045	676.265	3325.56	654.634	548.776	167.83	1975.48	441.708	407.207	475.902	570.181	3070.09	4.7405	352.124	537.811
726	Large intestine	colon		Tumor	(raw)	388.13	24.4204	67.7811	25.1909	1507.79	489.431	28.6091	1791.13	98.5952	143.08	164.823	3.41199	1095.61	10.2864	115.461	3287.69	235.343	51.6506	421.263	4161.76	3048.55	1052.75	517.911	150.177	3.62045	176.901	15.1056	33.3684	312.033	385.444	856.787	4886.37	75.0884	755.877	147.78	3391.62	338.011	397.303	248.587	513.874	2342.53	13.8788	156.543	684.209
726	Large intestine	colon		Fold change	FC	3.22287	1.71454	-1.42179	-2.1777	-1.81845	-1.01569	-2.13736	1.34946	1.6546	-1.68245	-2.35299	-1.29502	-3.6327	-48.8316	-2.75365	1.4314	-3.28088	-14.7753	1.57827	1.11283	-1.4361	2.00838	-6.8812	-8.02818	-20.3154	1.08494	1.53212	5.55261	-1.40275	-2.21355	1.18504	1.37435	-9.32071	1.28835	-1.21416	1.60587	-1.3971	-1.09576	-2.04674	-1.18626	-1.40116	2.73846	-2.40484	1.18997
726	Large intestine	colon		Fold change (Raw limit)	FC (Nraw>=10 OR Traw>=10)	3.22287	1.71454	-1.42179	-2.1777	-1.81845	-1.01569	-2.13736	1.34946	1.6546	-1.68245	-2.35299		-3.6327	-48.8316	-2.75365	1.4314	-3.28088	-14.7753	1.57827	1.11283	-1.4361	2.00838	-6.8812	-8.02818	-20.3154	1.08494	1.53212	5.55261	-1.40275	-2.21355	1.18504	1.37435	-9.32071	1.28835	-1.21416	1.60587	-1.3971	-1.09576	-2.04674	-1.18626	-1.40116	2.73846	-2.40484	1.18997
727	Large intestine	rectum		Normal	(normalized)	-0.237484	-4.05352	-2.79984	-1.53926	2.18158	0.15039	-3.89452	1.86442	-2.63478	-0.934258	-1.77705	-7.23679	1.10579	-1.44735	-0.49538	1.89441	0.02069	-0.589017	-1.48254	3.99139	2.99088	0.78463	0.789107	-0.472884	-3.55597	-1.29167	-4.05074	-5.34389	-0.661099	0.681091	1.1652	2.42026	-1.41015	0.917998	-1.78885	2.86087	0.123569	0.128231	-0.560775	0.309363	2.14094	-5.92213	-1.00654	0.0601568
727	Large intestine	rectum		Tumor	(normalized)	0.21061	0.218491	-4.05629	-4.88805	1.75249	0.323976	-3.49207	2.35492	-2.04241	-1.60145	-1.48249	-6.32722	1.00682	-6.52362	-3.24091	2.51234	-0.171638	-3.58715	0.796575	3.04091	3.47368	1.41727	-0.497242	-2.25217	-5.85668	-1.38274	-4.32334	-3.99196	-0.351807	0.0811386	1.57486	3.41556	-3.43679	0.52091	-1.71156	2.87286	0.127349	0.199385	-1.18224	0.0256138	2.37934	-6.49523	-1.71022	-0.00105095
727	Large intestine	rectum		Normal	(raw)	426.486	30.2804	72.2037	172.994	2280.95	558.041	33.8086	1830.8	80.9555	263.12	146.706	3.33353	1082.11	184.374	356.673	1869.25	510.061	334.258	179.93	7996.92	3997.03	866.146	868.838	362.278	42.7505	205.382	30.339	12.38	317.968	806.163	1127.6	2691.31	189.19	950.034	145.512	3652.6	547.762	549.535	340.866	623.048	2217.59	8.29191	250.262	524.207
727	Large intestine	rectum		Tumor	(raw)	461.075	463.6	23.95	13.4562	1342.53	498.767	35.4122	2038.32	96.7266	131.307	142.593	4.96235	800.672	4.33077	42.1465	2273.33	353.756	33.1538	692.093	3279.26	4426.42	1064.18	282.284	83.6373	6.87599	152.801	19.903	25.0421	312.225	421.499	1187	4251.64	36.7954	571.717	121.658	2918.69	435.219	457.501	175.583	405.585	2073.12	4.41685	121.771	398.158
727	Large intestine	rectum		Fold change	FC	1.36424	19.3199	-2.38908	-10.188	-1.34639	1.12786	1.32175	1.40493	1.50773	-1.58797	1.22651	1.87848	-1.07101	-33.7374	-6.70634	1.53468	-1.14261	-7.98963	4.85381	-1.93252	1.39746	1.5504	-2.4391	-3.43257	-4.92701	-1.06516	-1.20798	2.55254	1.2391	-1.51567	1.32837	1.99349	-4.07456	-1.31685	1.05503	1.00834	1.00262	1.05056	-1.53843	-1.21735	1.17968	-1.48771	-1.62865	-1.04334
727	Large intestine	rectum		Fold change (Raw limit)	FC (Nraw>=10 OR Traw>=10)	1.36424	19.3199	-2.38908	-10.188	-1.34639	1.12786	1.32175	1.40493	1.50773	-1.58797	1.22651		-1.07101	-33.7374	-6.70634	1.53468	-1.14261	-7.98963	4.85381	-1.93252	1.39746	1.5504	-2.4391	-3.43257	-4.92701	-1.06516	-1.20798	2.55254	1.2391	-1.51567	1.32837	1.99349	-4.07456	-1.31685	1.05503	1.00834	1.00262	1.05056	-1.53843	-1.21735	1.17968		-1.62865	-1.04334
728	Stomach			Normal	(normalized)	-3.26496	-4.47284	-2.5734	-1.44655	1.05594	-0.344492	-2.7674	2.29793	-2.9431	-1.28098	-0.808653	-5.0918	0.531367	-4.50916	-0.597736	2.31139	-0.568678	-0.190618	-1.65728	3.43926	2.91913	1.00146	-0.190024	-1.30628	-6.07597	-1.41121	-4.57378	-4.11989	0.0351009	-0.433744	1.2498	4.05081	-1.50034	1.00236	-1.8842	2.65172	-0.462588	-0.0397501	-0.29386	0.189589	2.30359	-5.97207	-1.18568	-0.0916033
728	Stomach			Tumor	(normalized)	-0.74009	-3.19237	-1.97747	-3.3799	1.25593	0.427315	-3.10932	0.748224	-2.60067	-1.11934	-1.44049	-6.81909	2.19578	-2.685	-0.529101	2.72068	-0.630271	-1.31628	1.13524	5.21159	2.43242	1.27953	1.3433	-0.356968	-6.73576	-0.821841	-4.27256	-2.18746	0.302119	-0.338569	2.66707	3.51018	-1.0175	0.286142	-1.69198	2.82025	0.376731	-0.286673	-0.463445	0.100445	3.19777	-6.62809	-0.82397	0.19524
728	Stomach			Normal	(raw)	31.6389	13.6966	51.0975	111.588	632.324	239.535	44.6686	1495.6	39.5468	125.158	173.637	8.91839	439.571	13.3561	200.972	1509.63	205.061	266.495	96.423	3299.06	2300.48	608.894	266.605	122.982	4.5084	114.355	12.771	17.4928	311.629	225.165	723.266	5040.66	107.504	609.274	82.3893	1911.26	220.708	295.873	248.091	346.851	1501.48	4.84505	133.705	285.428
728	Stomach			Tumor	(raw)	271.761	49.6566	115.265	43.6039	1084.05	610.395	52.5992	762.455	74.8338	208.94	167.241	4.01999	2079.56	70.5848	314.558	2992.13	293.255	182.279	997.054	16819.8	2450.23	1101.93	1151.72	354.42	4.25902	256.789	23.4859	99.6519	559.658	358.969	2883	5171.86	224.222	553.495	140.488	3205.95	589.364	372.117	329.204	486.646	4164.85	4.58904	256.411	519.696
728	Stomach			Fold change	FC	5.7552	2.42919	1.51145	-3.8194	1.1487	1.70741	-1.26744	-2.92757	1.26789	1.11855	-1.54954	-3.31105	3.16984	3.54102	1.04872	1.32803	-1.04362	-2.18201	6.92841	3.41606	-1.40125	1.21257	2.89451	1.93096	-1.57986	1.50459	1.23219	3.81699	1.20332	1.0682	2.6708	-1.45461	1.3975	-1.64287	1.14252	1.12391	1.78921	-1.18667	-1.12473	-1.06374	1.85855	-1.57573	1.28495	1.21997
728	Stomach			Fold change (Raw limit)	FC (Nraw>=10 OR Traw>=10)	5.7552	2.42919	1.51145	-3.8194	1.1487	1.70741	-1.26744	-2.92757	1.26789	1.11855	-1.54954		3.16984	3.54102	1.04872	1.32803	-1.04362	-2.18201	6.92841	3.41606	-1.40125	1.21257	2.89451	1.93096		1.50459	1.23219	3.81699	1.20332	1.0682	2.6708	-1.45461	1.3975	-1.64287	1.14252	1.12391	1.78921	-1.18667	-1.12473	-1.06374	1.85855		1.28495	1.21997
729	Breast			Normal	(normalized)	-0.719549	-3.70319	-4.64263	-2.52387	2.61301	1.62676	-3.15373	1.36815	-2.72054	-1.18483	-1.65189	-6.96063	3.14572	-2.27917	-0.27234	2.4309	-0.0627909	0.241451	0.660391	3.24312	2.42184	1.55768	1.90892	0.976026	-4.43508	-1.70532	-4.96649	-7.05976	-1.19467	0.420136	1.9943	3.12685	2.16041	0.314731	-1.07102	2.46106	0.233526	-0.454527	0.0285864	0.328285	4.59626	-7.30796	-0.286449	0.556234
729	Breast			Tumor	(normalized)	-2.31405	-3.33168	-3.60157	-4.5604	1.14816	1.38128	-3.44271	0.170258	-2.74469	-2.21293	-1.82689	-7.09306	0.926575	-6.42394	-3.01532	3.13736	0.213517	2.28203	0.184609	2.99436	2.11004	1.67838	2.67765	1.05701	-7.10341	-0.854164	-4.73169	-4.7015	-2.39312	0.093153	-0.0713406	2.99943	2.84558	0.059576	-1.98993	2.78927	0.148451	-0.28506	0.0336523	0.436297	2.68533	-7.00955	-1.34845	0.19214
729	Breast			Normal	(raw)	255.296	32.2759	16.8298	73.0951	2571.84	1298.24	47.237	1085.18	63.7802	184.919	133.777	3.37514	3720.54	86.6069	348.071	2266.85	402.483	496.974	664.427	3980.39	2252.66	1237.54	1578.67	826.919	19.4337	128.914	13.4458	3.15102	183.661	562.501	1674.92	3672.18	1879.31	522.869	200.096	2314.75	494.252	306.778	428.8	527.805	10168.7	2.65299	344.683	618.149
729	Breast			Tumor	(raw)	91.7579	45.3215	37.5891	19.3386	1011.28	1188.64	41.9644	513.444	68.078	98.4198	128.616	3.34208	867.296	5.31423	56.4339	4014.96	529.073	2219.21	518.577	3636.07	1969.81	1460.44	2919.41	949.366	3.3182	252.413	17.1735	17.5367	86.8641	486.724	434.275	3648.88	3279.78	475.527	114.871	3154.24	505.742	374.48	467.058	617.418	2934.99	3.54123	179.191	521.291
729	Breast			Fold change	FC	-3.01989	1.2937	2.05775	-4.10256	-2.76034	-1.18549	-1.22178	-2.29404	-1.01688	-2.03934	-1.12896	-1.09614	-4.65618	-17.689	-6.69449	1.6318	1.21109	4.1141	-1.39067	-1.18818	-1.24125	1.08726	1.70378	1.05774	-6.35689	1.80394	1.17674	5.1275	-2.29492	-1.25439	-4.1862	-1.09233	1.60789	-1.19346	-1.89069	1.25545	-1.06074	1.12464	1.00352	1.07774	-3.76052	1.22979	-2.08782	-1.28707
729	Breast			Fold change (Raw limit)	FC (Nraw>=10 OR Traw>=10)	-3.01989	1.2937	2.05775	-4.10256	-2.76034	-1.18549	-1.22178	-2.29404	-1.01688	-2.03934	-1.12896		-4.65618	-17.689	-6.69449	1.6318	1.21109	4.1141	-1.39067	-1.18818	-1.24125	1.08726	1.70378	1.05774	-6.35689	1.80394	1.17674	5.1275	-2.29492	-1.25439	-4.1862	-1.09233	1.60789	-1.19346	-1.89069	1.25545	-1.06074	1.12464	1.00352	1.07774	-3.76052		-2.08782	-1.28707
730	Kidney	kidney		Normal	(normalized)	1.07586	1.87543	-0.23838	-1.87109	1.03165	-0.309098	-4.45881	4.0941	-1.94491	-1.61825	-0.22462	-7.08874	-0.0364914	-3.75847	-2.11722	2.08912	0.547548	-1.35354	0.613937	3.23246	2.44796	2.08491	1.05435	-0.315983	-6.99997	-1.65987	-3.80116	-1.24341	-0.326627	-0.360271	-1.3135	2.49242	1.55502	0.968814	-0.877328	2.77104	0.755955	-0.472398	-0.735254	0.146095	2.88271	-6.97498	-1.45931	0.0529776
730	Kidney	kidney		Tumor	(normalized)	-6.44433	-5.48957	0.778625	-3.00013	1.39373	-1.01287	-3.76008	1.75114	-1.77632	-1.91335	-0.866576	-6.79506	-0.75478	-6.68445	-5.05214	3.26729	1.11124	-5.33598	-1.50341	4.53212	3.27326	2.41008	2.0717	0.397261	-6.71746	0.434318	-5.15637	-6.68605	1.10308	-0.600157	0.70615	3.94436	-1.02201	2.44551	-1.06073	3.37297	1.31397	-0.893239	-0.41193	0.662802	-2.39839	-6.67795	-2.1486	1.4415
730	Kidney	kidney		Normal	(raw)	845.931	1472.41	340.18	109.702	820.404	323.908	18.2488	6853.53	104.23	130.715	343.441	2.94813	391.277	29.6522	92.4961	1707.48	586.54	157.041	614.161	3771.7	2189.67	1702.51	833.411	322.366	3.13522	126.998	28.7877	169.498	319.996	312.62	161.46	2258.19	1179.17	785.436	218.457	2739.28	677.695	289.243	241.066	444.067	2959.72	3.19001	145.94	416.31
730	Kidney	kidney		Tumor	(raw)	4.16398	8.07084	622.062	45.3227	952.796	179.696	26.7637	1220.65	105.857	96.265	198.875	3.26534	214.898	3.52554	10.9295	3491.38	783.359	8.97748	127.9	8389.75	3505.85	1927.31	1524.37	477.564	3.44578	489.99	10.1677	3.52161	778.941	239.21	591.585	5582.34	178.563	1975.22	173.834	3756.74	901.546	195.233	272.547	574.074	68.7793	3.54145	81.7809	984.872
730	Kidney	kidney		Fold change	FC	-183.57	-164.849	2.02371	-2.18713	1.28528	-1.62876	1.62307	-5.07342	1.12396	-1.22697	-1.56044	1.22576	-1.64523	-7.59988	-7.64715	2.2629	1.47805	-15.8064	-4.33897	2.46171	1.7719	1.25282	2.02421	1.63949	1.21631	4.26987	-2.55836	-43.491	2.69392	-1.1809	4.05486	2.73577	-5.96707	2.7831	-1.13555	1.51775	1.47224	-1.33871	1.25121	1.43069	-38.8838	1.22861	-1.61249	2.61811
730	Kidney	kidney		Fold change (Raw limit)	FC (Nraw>=10 OR Traw>=10)	-183.57	-164.849	2.02371	-2.18713	1.28528	-1.62876	1.62307	-5.07342	1.12396	-1.22697	-1.56044		-1.64523	-7.59988	-7.64715	2.2629	1.47805	-15.8064	-4.33897	2.46171	1.7719	1.25282	2.02421	1.63949		4.26987	-2.55836	-43.491	2.69392	-1.1809	4.05486	2.73577	-5.96707	2.7831	-1.13555	1.51775	1.47224	-1.33871	1.25121	1.43069	-38.8838		-1.61249	2.61811
731	Large intestine	rectum		Normal	(normalized)	-0.589797	-3.66323	-2.34217	-3.33193	2.34208	0.236959	-3.77793	1.90666	-3.10054	-1.3231	-1.5492	-6.79981	1.33787	-0.667267	-0.681795	2.09948	-0.0883017	-0.11344	-1.59756	3.49429	3.14584	0.528951	1.67974	0.0570164	-3.95249	-1.40376	-5.46882	-3.65015	-0.555424	0.25546	1.83473	3.00453	-0.24433	0.840444	-1.62785	2.83971	-0.271691	-0.384548	-0.421804	0.542809	1.92685	-5.05377	-1.01952	0.13889
731	Large intestine	rectum		Tumor	(normalized)	-1.7168	-3.23058	-1.94679	-4.9486	1.71368	0.523169	-3.63095	2.26936	-2.60238	-1.7373	-0.531134	-7.0962	0.899064	-6.26388	-1.6435	3.57708	-0.759318	-2.40644	0.54806	3.39615	2.69472	0.640162	1.2455	-0.401565	-7.03068	-1.03186	-4.34069	-4.01082	-0.586677	-0.36633	0.492216	2.61446	-4.32331	0.44756	-2.22852	3.55049	-0.577149	-0.77728	-1.28856	0.207894	1.6173	-4.54818	-1.52153	1.27568
731	Large intestine	rectum		Normal	(raw)	283.338	33.6598	84.0983	42.3488	2162.17	502.555	31.0873	1598.87	49.7162	170.435	145.712	3.82742	1077.93	268.525	265.834	1827.51	401.117	394.188	140.909	4805.49	3774.37	615.293	1366.16	443.625	27.5445	161.168	9.6288	33.9663	290.17	509.041	1521.11	3422.19	359.999	763.573	137.982	3052.74	353.236	326.657	318.329	621.232	1621.41	12.8386	210.352	469.529
731	Large intestine	rectum		Tumor	(raw)	130.999	45.8749	111.695	13.9444	1412.36	618.822	34.7578	2075.97	70.9059	129.151	297.981	3.14708	803.011	5.60352	137.827	5139.07	254.389	81.2204	629.591	4533.34	2787.83	671.095	1020.96	325.982	3.2933	210.599	21.2519	26.7116	286.727	334.041	605.687	2636.98	21.5095	587.226	91.8805	5045.23	288.627	251.242	176.271	497.346	1321.09	18.405	149.985	1042.55
731	Large intestine	rectum		Fold change	FC	-2.18404	1.34971	1.3153	-3.06665	-1.54586	1.21943	1.10725	1.28583	1.41241	-1.33256	2.02521	-1.22807	-1.35548	-48.3891	-1.94761	2.78485	-1.59219	-4.90075	4.42483	-1.07039	-1.36711	1.08014	-1.3512	-1.37419	-8.44554	1.29406	2.18575	-1.28402	-1.0219	-1.53878	-2.53593	-1.31045	-16.9003	-1.31301	-1.51643	1.63669	-1.23581	-1.31288	-1.82356	-1.2613	-1.23932	1.4197	-1.41619	2.19892
731	Large intestine	rectum		Fold change (Raw limit)	FC (Nraw>=10 OR Traw>=10)	-2.18404	1.34971	1.3153	-3.06665	-1.54586	1.21943	1.10725	1.28583	1.41241	-1.33256	2.02521		-1.35548	-48.3891	-1.94761	2.78485	-1.59219	-4.90075	4.42483	-1.07039	-1.36711	1.08014	-1.3512	-1.37419	-8.44554	1.29406	2.18575	-1.28402	-1.0219	-1.53878	-2.53593	-1.31045	-16.9003	-1.31301	-1.51643	1.63669	-1.23581	-1.31288	-1.82356	-1.2613	-1.23932	1.4197	-1.41619	2.19892
732	Stomach			Normal	(normalized)	-3.40405	-3.91304	-2.98562	-2.96056	1.34335	-0.0483432	-3.25837	2.41859	-2.79871	-1.08604	-0.747819	-5.39263	0.441043	-4.55793	-0.964019	2.33791	-0.704396	-0.148081	-0.790391	3.47922	3.21941	1.15377	-0.232201	-1.79455	-5.85996	-1.15698	-5.08431	-3.92365	0.0262799	-0.655798	1.26657	2.6296	-0.532503	1.39164	-1.48372	2.72013	-0.16662	0.200047	-0.413415	0.1256	2.21974	-5.86329	-1.1775	-0.0370207
732	Stomach			Tumor	(normalized)	-3.38431	-4.00338	-2.71374	-3.34108	1.08485	-0.388869	-4.90258	2.76138	-1.38892	-0.771317	-1.39638	-5.34944	0.595264	-4.598	-0.315996	2.43573	-0.211873	-1.1091	-1.48964	3.53225	2.98042	0.878345	-0.149766	-1.99626	-6.61222	-1.08007	-4.9709	-6.58701	-0.242516	-0.27827	0.972955	3.2204	-2.95334	1.54634	-1.60011	2.54399	-0.132198	0.0502729	-0.488527	0.540361	1.63503	-6.58622	-1.05941	0.0746756
732	Stomach			Normal	(raw)	19.7084	13.8494	26.3396	26.8012	529.37	201.752	21.8024	1115.42	29.9831	98.2742	124.238	4.96624	283.229	8.85725	106.948	1054.76	128.034	188.276	120.626	2326.6	1943.17	464.184	177.612	60.139	3.59209	93.5593	6.14953	13.7478	212.462	132.421	501.933	1291.1	144.235	547.39	74.5979	1374.71	185.872	239.658	156.647	227.604	971.803	3.58381	92.2379	203.342
732	Stomach			Tumor	(raw)	34.1488	22.234	54.3546	35.1876	756.356	272.328	11.9215	2417.75	136.159	208.913	135.457	8.74604	538.699	14.7238	286.437	1929.22	307.875	165.303	126.978	4125.4	2814.18	655.484	321.418	89.376	3.64483	168.664	11.3701	3.70907	301.404	294.026	699.911	3323.47	46.0374	1041.47	117.618	2079.55	325.356	369.222	254.151	518.584	1107.51	3.71112	171.096	375.52
732	Stomach			Fold change	FC	1.01378	-1.06462	1.20738	-1.30181	-1.19623	-1.26622	-3.12577	1.2682	2.65697	1.24378	-1.56761	1.03039	1.11282	-1.02816	1.56702	1.07015	1.4069	-1.94669	-1.62366	1.03744	-1.18016	-1.21035	1.0588	-1.15005	-1.68443	1.05476	1.08178	-6.33506	-1.2048	1.29911	-1.2257	1.50608	-5.35481	1.11319	-1.08402	-1.12986	1.02415	-1.1094	-1.05344	1.33308	-1.49973	-1.65053	1.08529	1.0805
732	Stomach			Fold change (Raw limit)	FC (Nraw>=10 OR Traw>=10)	1.01378	-1.06462	1.20738	-1.30181	-1.19623	-1.26622	-3.12577	1.2682	2.65697	1.24378	-1.56761		1.11282	-1.02816	1.56702	1.07015	1.4069	-1.94669	-1.62366	1.03744	-1.18016	-1.21035	1.0588	-1.15005		1.05476	1.08178	-6.33506	-1.2048	1.29911	-1.2257	1.50608	-5.35481	1.11319	-1.08402	-1.12986	1.02415	-1.1094	-1.05344	1.33308	-1.49973		1.08529	1.0805
733	Stomach			Normal	(normalized)	-2.68321	-3.27893	-2.88481	-3.16805	1.05123	0.0375271	-2.95316	2.01901	-2.79579	-1.68731	-0.978432	-7.00801	0.912354	-4.6124	-0.626466	2.2401	-0.542871	-0.753149	-1.86749	3.21861	3.09134	0.977576	-0.0988922	-1.30748	-6.96009	-1.23323	-3.86123	-3.58537	-0.776204	-0.617647	1.07651	5.01506	-2.46527	1.02472	-2.06555	2.62429	-0.478262	0.19822	-0.815377	0.111702	2.4838	-4.69997	-1.35672	0.0180178
733	Stomach			Tumor	(normalized)	-2.50285	-2.02796	-2.26618	-2.27888	1.67669	1.33979	-3.00063	1.57112	-2.72246	-2.39052	-2.12846	-5.9253	1.78359	-3.71535	-0.276627	2.31486	-0.722086	-1.68393	-1.88042	2.86358	2.74971	0.968122	0.58388	-1.0498	-7.35982	-1.78994	-4.93123	-2.6897	-0.823596	-0.299168	1.34912	3.50105	-2.03905	0.661138	-1.68333	2.85363	-0.240675	-0.151457	-0.692883	0.214558	3.37075	-6.45186	-1.01855	0.18083
733	Stomach			Normal	(raw)	55.8268	36.9415	48.5463	39.8925	743.059	368.017	46.2999	1453.29	51.6361	111.337	181.984	2.78581	674.865	14.6589	232.266	1693.98	246.122	212.741	98.2656	3337.86	3056.02	706.075	334.812	144.871	2.87989	152.521	24.6732	29.8721	209.368	233.69	756.194	11594.5	64.931	729.53	85.66	2210.86	257.395	411.378	203.76	387.433	2005.72	13.7956	140.01	363.074
733	Stomach			Tumor	(raw)	92.6758	128.803	109.197	108.24	1679.32	1329.59	65.6328	1560.83	79.5898	100.18	120.135	8.64387	1808.49	39.9916	433.638	2613.63	318.442	163.489	142.672	3823.18	3533.02	1027.62	787.346	253.735	3.19797	151.906	17.2168	81.418	296.806	426.915	1338.22	5947.34	127.816	830.658	163.556	3796.89	444.58	472.941	324.954	609.521	5433.71	6.00064	259.29	595.437
733	Stomach			Fold change	FC	1.13317	2.38002	1.53541	1.85211	1.5427	2.46615	-1.03345	-1.36404	1.05214	-1.62812	-2.21918	2.11801	1.82924	1.86225	1.27442	1.05319	-1.13227	-1.9063	-1.00901	-1.27901	-1.26718	-1.00657	1.60522	1.19555	-1.31926	-1.4709	-2.09943	1.86048	-1.0334	1.24702	1.20799	-2.85601	1.3437	-1.28662	1.30335	1.17229	1.17902	-1.27428	1.08861	1.0739	1.84926	-3.368	1.26415	1.11947
733	Stomach			Fold change (Raw limit)	FC (Nraw>=10 OR Traw>=10)	1.13317	2.38002	1.53541	1.85211	1.5427	2.46615	-1.03345	-1.36404	1.05214	-1.62812	-2.21918		1.82924	1.86225	1.27442	1.05319	-1.13227	-1.9063	-1.00901	-1.27901	-1.26718	-1.00657	1.60522	1.19555		-1.4709	-2.09943	1.86048	-1.0334	1.24702	1.20799	-2.85601	1.3437	-1.28662	1.30335	1.17229	1.17902	-1.27428	1.08861	1.0739	1.84926	-3.368	1.26415	1.11947
734	Lung		adenocarcinoma	Normal	(normalized)	-0.597405	-3.59868	-2.00745	-1.24462	2.1833	1.66336	-2.35867	1.03598	-2.88255	-1.55382	-1.88119	-6.79021	1.92961	-1.0157	-0.759777	2.15843	-0.0835123	-0.683126	-0.0303211	3.1945	2.54338	0.67646	1.69285	0.486491	-7.00308	-1.79125	-4.78471	-4.02717	-1.48252	0.230005	2.45065	3.88108	-0.032773	0.541331	-0.682071	2.56498	-0.33008	-0.242503	-0.385497	0.416158	3.54652	-5.24017	-0.328012	0.121939
734	Lung		adenocarcinoma	Tumor	(normalized)	-3.73453	-3.48337	-2.58608	-4.34194	1.25421	0.491049	-3.83201	0.752686	-3.29174	-2.89768	-1.2855	-7.40669	0.770529	-3.57174	-4.12764	2.79564	-0.775931	-3.00261	0.743805	3.39448	3.09565	1.70114	0.361855	-1.29273	-2.71296	-1.109	-4.08474	-3.37296	-0.621151	-0.874744	3.30689	3.94773	1.57588	0.923025	-1.33252	3.14249	0.0188866	0.0909843	-1.29174	0.139325	3.08124	-4.49784	-1.17838	0.112383
734	Lung		adenocarcinoma	Normal	(raw)	280.6	35.0439	105.589	179.166	1928.25	1344.76	82.7741	870.531	57.569	144.603	115.247	3.83591	1617.31	209.974	250.731	1895.3	400.667	264.413	415.715	3886.55	2474.89	678.514	1372.53	594.802	3.30968	122.66	15.4022	26.0391	151.929	497.923	2320.83	6255.25	415.01	617.847	264.606	2512.23	337.722	358.858	324.996	566.5	4960.57	11.2325	338.207	461.988
734	Lung		adenocarcinoma	Tumor	(raw)	37.7912	44.9777	83.7738	24.8051	1199.92	706.996	35.3222	847.574	51.3671	67.5007	206.359	2.96456	858.121	42.3054	28.7775	3492.75	293.777	62.7657	842.372	5289.78	4300.12	1635.65	646.436	205.327	76.7212	233.213	29.646	48.5552	327.048	274.329	4978.18	7762.14	1499.63	953.794	199.741	4442.02	509.662	535.779	205.468	554.035	4257.37	22.2644	222.264	543.785
734	Lung		adenocarcinoma	Fold change	FC	-8.79769	1.08321	-1.49343	-8.55831	-1.90408	-2.25373	-2.77664	-1.21697	-1.32793	-2.53829	1.5112	-1.53314	-2.23315	-5.8809	-10.3235	1.55531	-1.61599	-4.99152	1.71015	1.14869	1.4664	2.03451	-2.51576	-3.4324	19.564	1.60464	1.62446	1.57376	1.81676	-2.15062	1.81032	1.04728	3.04967	1.30287	-1.56966	1.49228	1.27365	1.26006	-1.87416	-1.21153	-1.38059	1.67287	-1.80296	-1.00665
734	Lung		adenocarcinoma	Fold change (Raw limit)	FC (Nraw>=10 OR Traw>=10)	-8.79769	1.08321	-1.49343	-8.55831	-1.90408	-2.25373	-2.77664	-1.21697	-1.32793	-2.53829	1.5112		-2.23315	-5.8809	-10.3235	1.55531	-1.61599	-4.99152	1.71015	1.14869	1.4664	2.03451	-2.51576	-3.4324	19.564	1.60464	1.62446	1.57376	1.81676	-2.15062	1.81032	1.04728	3.04967	1.30287	-1.56966	1.49228	1.27365	1.26006	-1.87416	-1.21153	-1.38059	1.67287	-1.80296	-1.00665
735	Large intestine	colon		Normal	(normalized)	-2.63695	-4.29923	-1.78093	-3.72503	2.85673	0.672038	-3.28969	1.98527	-4.01341	-1.09625	-0.140062	-6.99661	2.26766	0.972076	-0.533976	2.43509	0.947863	1.87216	-1.3884	2.77725	3.63146	0.488977	3.12901	1.53348	-1.88367	-1.05965	-4.03687	-5.46536	0.407527	1.16574	1.62298	3.04045	1.74898	0.332232	-1.62636	2.66756	0.279578	-0.127088	0.577701	0.531842	3.02618	-6.90781	-0.191285	0.921449
735	Large intestine	colon		Tumor	(normalized)	0.756525	-0.981708	-2.015	-1.79638	1.85366	0.498134	-4.0959	1.43501	-1.97408	-1.95291	-0.122965	-7.18682	0.642113	-7.11847	-2.02696	3.69805	-0.501391	-2.89721	0.231604	3.08778	2.34558	1.35843	-0.699825	-2.44121	-7.1602	-1.30566	-4.36413	-3.97105	-0.0719166	-0.901625	2.86457	2.86973	-4.10334	0.512735	-2.13004	3.58498	-0.15261	-0.0402288	-0.5798	0.448198	2.57126	-6.02491	-1.44278	1.25219
735	Large intestine	colon		Normal	(raw)	50.3601	15.9108	91.154	23.6889	2269.08	499.106	32.0328	1240.26	19.3969	146.516	284.267	2.45301	1508.42	614.487	216.345	1694.04	604.26	1146.74	119.657	2147.46	3882.1	439.628	2740.4	906.8	84.8884	150.28	19.0841	7.09008	415.496	702.77	964.839	2577.25	1052.89	394.367	101.462	1990.24	380.233	286.835	467.513	452.886	2551.87	2.60874	274.351	593.298
735	Large intestine	colon		Tumor	(raw)	868.352	260.277	127.17	147.977	1857.66	725.959	30.0587	1389.76	130.828	132.762	472.001	3.52785	802.147	3.69901	126.12	6670.86	363.099	68.9939	603.502	4369.91	2612.46	1317.91	316.439	94.6415	3.59354	207.93	24.9589	32.7758	489.001	275.133	3743.53	3756.95	29.904	733.344	117.423	6168	462.401	499.86	343.892	701.262	3054.82	7.8937	189.077	1224.35
735	Large intestine	colon		Fold change	FC	10.5085	9.96949	-1.17615	3.80698	-2.00426	-1.12811	-1.74862	-1.46435	4.11055	-1.81084	1.01192	-1.14093	-3.08559	-272.583	-2.8147	2.39988	-2.73067	-27.2726	3.07376	1.24016	-2.4383	1.82696	-14.21	-15.7217	-38.761	-1.18592	-1.25463	2.81729	-1.39421	-4.19122	2.36459	-1.12562	-57.773	1.13328	-1.41782	1.88872	-1.34928	1.06206	-2.23071	-1.05969	-1.3707	1.84408	-2.38088	1.25766
735	Large intestine	colon		Fold change (Raw limit)	FC (Nraw>=10 OR Traw>=10)	10.5085	9.96949	-1.17615	3.80698	-2.00426	-1.12811	-1.74862	-1.46435	4.11055	-1.81084	1.01192		-3.08559	-272.583	-2.8147	2.39988	-2.73067	-27.2726	3.07376	1.24016	-2.4383	1.82696	-14.21	-15.7217	-38.761	-1.18592	-1.25463	2.81729	-1.39421	-4.19122	2.36459	-1.12562	-57.773	1.13328	-1.41782	1.88872	-1.34928	1.06206	-2.23071	-1.05969	-1.3707		-2.38088	1.25766
738	Breast			Normal	(normalized)	-1.61055	-2.75228	-4.24436	-2.71403	2.62599	2.06994	-2.41907	2.4007	-2.36095	-1.05935	-1.89467	-6.7964	2.89118	-2.3932	-0.50154	1.96653	0.146932	1.00176	-0.393823	3.1915	2.61662	1.45416	1.48429	0.853088	-5.93039	-1.50254	-4.5907	-3.15893	-1.67918	0.526934	3.30955	3.15249	2.66709	0.456484	-0.746966	2.3478	0.408023	-0.578848	0.102521	0.420898	3.90343	-5.67017	-0.18329	0.473321
738	Breast			Tumor	(normalized)	-4.01454	-3.62354	-1.7506	-4.45405	1.9924	0.49748	-4.1473	-0.321538	-2.78349	-1.42443	-2.44024	-7.10202	0.138675	-6.98682	-5.43657	3.25711	-1.25456	-5.23831	-0.000398636	3.2631	3.9399	0.125216	2.30102	0.151813	-7.04995	-1.11838	-3.48872	2.2857	-0.782791	-0.588949	0.914736	4.04563	1.32354	0.23172	-1.96597	2.75911	0.909822	-0.321163	-2.01888	0.200888	1.88274	-4.97177	-1.30319	0.742865
738	Breast			Normal	(raw)	133.058	60.3039	21.4381	61.9241	2508.22	1706	75.9717	2145.6	79.0947	194.97	109.273	3.65548	3014.37	77.3462	287.003	1588	449.879	813.625	309.252	3711.95	2491.99	1113.3	1136.79	733.956	6.66253	143.402	16.8626	45.4916	126.876	585.447	4028.45	3612.93	2580.71	557.545	242.106	2068.35	539.128	272.028	436.241	543.961	6080.14	7.97948	357.84	564.09
738	Breast			Tumor	(raw)	30.8533	40.458	148.189	22.7508	1984.14	703.972	28.1408	399.03	72.4241	185.782	91.8785	3.62975	548.964	3.93147	11.514	4767.44	208.996	13.2102	498.515	4787.29	7652.89	543.867	2457.4	553.986	3.76315	229.685	44.421	2431.43	289.838	331.518	940.073	8234.84	1248.03	585.536	127.639	3375.78	936.877	399.134	123.042	573.155	1838.91	15.8908	202.069	834.494
738	Breast			Fold change	FC	-5.29263	-1.82926	5.63242	-3.34039	-1.55141	-2.97411	-3.31322	-6.59898	-1.34029	-1.28795	-1.45959	-1.23595	-6.73886	-24.1445	-30.5909	2.44625	-2.64175	-75.5873	1.31351	1.05088	2.50234	-2.51219	1.76141	-1.62594	-2.17281	1.3051	2.14649	43.551	1.8614	-2.16728	-5.25909	1.85721	-2.53774	-1.16859	-2.32786	1.32989	1.41598	1.19556	-4.35117	-1.16474	-4.05776	1.6227	-2.17332	1.20543
738	Breast			Fold change (Raw limit)	FC (Nraw>=10 OR Traw>=10)	-5.29263	-1.82926	5.63242	-3.34039	-1.55141	-2.97411	-3.31322	-6.59898	-1.34029	-1.28795	-1.45959		-6.73886	-24.1445	-30.5909	2.44625	-2.64175	-75.5873	1.31351	1.05088	2.50234	-2.51219	1.76141	-1.62594		1.3051	2.14649	43.551	1.8614	-2.16728	-5.25909	1.85721	-2.53774	-1.16859	-2.32786	1.32989	1.41598	1.19556	-4.35117	-1.16474	-4.05776	1.6227	-2.17332	1.20543
739	Uterus	uterine cervix	squamous cell carcinoma	Normal	(normalized)	-0.368636	-4.14596	-2.82164	0.498736	2.61185	0.225348	-3.39142	1.57454	-3.41936	-0.785591	-1.0134	-6.83891	3.24534	-1.13202	-0.0448008	2.53807	0.209743	1.26508	1.05129	2.95792	2.9374	1.24953	3.72046	2.215	-5.26953	-1.49766	-4.7125	-6.24442	0.342879	0.779872	3.63012	2.96513	3.01306	0.549653	-1.24012	2.82021	0.293939	-0.238638	-0.135731	0.646745	3.9552	-6.52978	-0.190827	0.629047
739	Uterus	uterine cervix	squamous cell carcinoma	Tumor	(normalized)	-1.33969	-1.9809	-2.61206	-3.21647	1.02749	-0.0915422	-3.42336	1.195	-2.48997	-2.87906	-2.11205	-5.37927	0.873059	-6.54089	-5.94529	2.03759	-1.11058	-1.53528	-0.232002	2.99568	2.83741	1.37023	0.585978	-0.124004	-6.60084	-1.51369	-4.66258	-1.81612	-0.742054	0.164468	-0.0428591	5.05377	-0.722164	0.420355	-1.24254	2.54865	0.0680676	-0.423	-1.08915	0.185387	2.17215	-3.02679	-1.22868	0.864147
739	Uterus	uterine cervix	squamous cell carcinoma	Normal	(raw)	279.377	20.3752	51.0227	509.678	2204.98	421.694	34.3748	1074.35	33.7156	209.254	178.689	3.15098	3420.64	164.584	349.683	2095.05	417.158	866.941	747.534	2802.74	2763.16	857.646	4754.79	1674.72	9.35136	127.738	13.7581	4.75778	457.486	619.335	4466.17	2816.79	2911.95	527.987	152.703	2547.59	442.227	305.72	328.324	564.743	5594.93	3.90392	316.021	557.857
739	Uterus	uterine cervix	squamous cell carcinoma	Tumor	(raw)	132.751	85.1164	54.956	36.1468	684.899	315.33	31.3176	769.224	59.809	45.671	77.7201	8.07235	615.374	3.60842	5.4527	1379.43	155.599	115.92	286.077	2679.87	2401.41	868.566	504.335	308.314	3.46155	117.667	13.2662	95.4145	200.882	376.558	326.152	11159.8	203.671	449.637	141.997	1965.81	352.219	250.603	157.927	382.058	1514.27	41.2256	143.368	611.585
739	Uterus	uterine cervix	squamous cell carcinoma	Fold change	FC	-1.96027	4.48488	1.15635	-13.1337	-2.99875	-1.24564	-1.02238	-1.30093	1.90447	-4.26772	-2.14154	2.75039	-5.1776	-42.4848	-59.7343	-1.41468	-2.49721	-6.96615	-2.43394	1.02652	-1.07177	1.08726	-8.7816	-5.05952	-2.51632	-1.01118	1.03521	21.5302	-2.12128	-1.53199	-12.7549	4.25346	-13.3173	-1.09376	-1.00168	-1.20711	-1.16948	-1.13631	-1.93645	-1.37684	-3.44154	11.3372	-2.05317	1.17699
739	Uterus	uterine cervix	squamous cell carcinoma	Fold change (Raw limit)	FC (Nraw>=10 OR Traw>=10)	-1.96027	4.48488	1.15635	-13.1337	-2.99875	-1.24564	-1.02238	-1.30093	1.90447	-4.26772	-2.14154		-5.1776	-42.4848	-59.7343	-1.41468	-2.49721	-6.96615	-2.43394	1.02652	-1.07177	1.08726	-8.7816	-5.05952		-1.01118	1.03521	21.5302	-2.12128	-1.53199	-12.7549	4.25346	-13.3173	-1.09376	-1.00168	-1.20711	-1.16948	-1.13631	-1.93645	-1.37684	-3.44154	11.3372	-2.05317	1.17699
740	Liver			Normal	(normalized)	1.12686	4.33143	-5.02553	0.278335	0.3808	0.0249166	-3.21469	4.08651	-2.09997	-1.0677	0.145452	-5.66965	0.640388	-2.30951	-2.9108	1.79126	0.0950656	-0.541012	1.67031	3.96887	2.93599	2.03393	0.16819	-1.09887	-5.85226	-1.09318	-3.05993	-1.59091	-0.365122	-0.228076	-1.36124	4.2613	4.39455	1.11955	-1.94931	2.55894	-0.273508	-0.629485	-1.49415	-0.16877	2.05714	-5.77188	-0.54149	0.412093
740	Liver			Tumor	(normalized)	2.72328	4.65896	-1.77965	1.07142	1.11454	1.32567	-3.21377	3.73474	-2.70009	-3.76472	-0.23789	-6.0894	-2.00469	-5.97295	-5.86871	2.5932	-0.500004	-4.18598	2.8417	4.32008	3.05297	2.96784	-1.8518	-3.05288	-6.04065	-0.590982	-4.00876	2.71947	2.46208	0.156035	-3.03289	3.7811	5.13993	1.44519	-2.11702	3.81896	0.843538	0.182664	-2.00255	0.163417	-0.122434	-5.9363	0.761066	1.33353
740	Liver			Normal	(raw)	529.949	4885.44	7.45041	294.308	315.971	246.897	26.1395	4122.65	56.6059	115.772	268.411	4.76737	378.26	48.9533	32.2684	839.92	259.198	166.784	772.375	3799.82	1857.1	993.773	272.675	113.298	4.20057	113.746	29.0994	80.557	188.409	207.184	94.4585	4653.65	5103.94	527.27	62.8369	1429.99	200.762	156.863	86.1449	215.879	1009.89	4.44126	166.729	322.899
740	Liver			Tumor	(raw)	2002.28	7659.87	88.3093	637.184	656.513	759.976	32.6809	4036.48	46.6581	22.3069	257.112	4.45291	75.5548	4.82721	5.1889	1829.63	214.397	16.6582	2173.56	6056.29	2516.34	2372.15	84.0018	36.5365	4.60592	201.294	18.8355	1996.99	1670.68	337.836	37.0461	4168.29	10690.7	825.622	69.8952	4279.14	544.083	344.129	75.6673	339.569	278.534	4.95142	513.852	764.13
740	Liver			Fold change	FC	3.02392	1.25487	9.48651	1.73278	1.66294	2.46357	1.00064	-1.27613	-1.51584	-6.48461	-1.30436	-1.33769	-6.25531	-12.6708	-7.77001	1.74344	-1.51055	-12.5097	2.25229	1.27563	1.08446	1.91045	-4.0558	-3.87449	-1.13949	1.41637	-1.93031	19.8405	7.09694	1.30506	-3.1858	-1.39494	1.67642	1.25322	-1.12328	2.39499	2.16902	1.75582	-1.42246	1.25892	-4.53018	-1.12072	2.46666	1.894
740	Liver			Fold change (Raw limit)	FC (Nraw>=10 OR Traw>=10)	3.02392	1.25487	9.48651	1.73278	1.66294	2.46357	1.00064	-1.27613	-1.51584	-6.48461	-1.30436		-6.25531	-12.6708	-7.77001	1.74344	-1.51055	-12.5097	2.25229	1.27563	1.08446	1.91045	-4.0558	-3.87449		1.41637	-1.93031	19.8405	7.09694	1.30506	-3.1858	-1.39494	1.67642	1.25322	-1.12328	2.39499	2.16902	1.75582	-1.42246	1.25892	-4.53018		2.46666	1.894
741	Stomach			Normal	(normalized)	-3.64071	-4.41249	-3.04241	-3.0968	1.29096	-0.119581	-3.42259	2.57869	-2.47107	-1.00468	-1.00296	-5.92691	0.617594	-4.37685	-1.14303	2.03705	-0.706104	-0.528808	-1.36077	3.49158	3.40361	0.94856	-0.92177	-1.66349	-5.86458	-1.03414	-6.01844	-2.03219	-0.141009	-0.678717	1.35667	2.71047	-1.17633	1.36824	-1.36514	2.72242	-0.374522	-0.0072093	-0.654796	0.182991	2.13982	-1.96988	-1.00903	0.010407
741	Stomach			Tumor	(normalized)	-1.84334	-4.45471	-2.42543	-2.71489	2.27096	0.586925	-3.86725	1.38	-3.15455	-0.750412	-1.19027	-6.90604	2.13824	0.215154	-0.574781	2.46088	0.0323238	-1.71509	0.145865	2.7052	2.99183	1.08857	2.35076	0.858405	-3.62287	-1.03788	-4.80823	-3.57775	-0.555656	0.395957	2.48271	3.56217	0.0803671	0.691368	-1.17947	2.57641	0.239787	-0.0716133	-0.306181	0.321815	2.68415	-3.07009	-0.432705	0.846045
741	Stomach			Normal	(raw)	16.3871	9.5978	24.8089	23.8909	500.129	188.134	19.0618	1221.03	36.8636	101.865	101.986	3.3596	313.602	9.83787	92.5505	838.837	125.287	141.67	79.5853	2298.98	2162.99	394.466	107.891	64.5215	3.50791	99.8064	3.15306	49.9707	185.36	127.688	523.434	1337.82	90.4383	527.649	79.3446	1348.95	157.66	203.373	129.823	232.033	900.773	52.176	101.558	205.872
741	Stomach			Tumor	(raw)	128.911	21.0955	86.1123	70.4576	2232.64	694.823	31.698	1203.97	51.9491	274.976	202.715	3.85716	2036.41	536.982	310.574	2546.77	473.067	140.895	511.802	3016.74	3679.78	983.75	2359.62	838.682	37.549	225.299	16.5108	38.742	314.719	608.677	2585.6	5464.02	489.085	746.989	204.238	2759.1	546.229	440.184	374.13	578.187	2973.05	55.081	342.716	831.528
741	Stomach			Fold change	FC	3.47585	-1.0297	1.53366	1.30307	1.97246	1.63185	-1.361	-2.29531	-1.60601	1.19273	-1.13863	-1.97128	2.86919	24.1174	1.48272	1.34148	1.66836	-2.27566	2.84146	-1.72474	-1.33033	1.10191	9.66339	5.74335	4.72958	-1.0026	2.31371	-2.91918	-1.33297	2.10625	2.18259	1.80463	2.38949	-1.59867	1.13734	-1.10651	1.53082	-1.04565	1.27334	1.10101	1.45834	-2.14386	1.49105	1.78465
741	Stomach			Fold change (Raw limit)	FC (Nraw>=10 OR Traw>=10)	3.47585	-1.0297	1.53366	1.30307	1.97246	1.63185	-1.361	-2.29531	-1.60601	1.19273	-1.13863		2.86919	24.1174	1.48272	1.34148	1.66836	-2.27566	2.84146	-1.72474	-1.33033	1.10191	9.66339	5.74335	4.72958	-1.0026	2.31371	-2.91918	-1.33297	2.10625	2.18259	1.80463	2.38949	-1.59867	1.13734	-1.10651	1.53082	-1.04565	1.27334	1.10101	1.45834	-2.14386	1.49105	1.78465
742.1	Large intestine	rectum		Normal	(normalized)	-0.81824	-3.39012	-1.5962	-2.82926	2.79639	0.247982	-2.89215	1.35177	-3.02862	-0.997355	-1.40032	-5.82379	1.20662	-0.950877	-0.528681	2.02718	0.363817	0.453176	-1.87771	3.98343	3.01391	0.152541	1.41756	0.109785	-3.85069	-1.64753	-4.51823	-4.65781	-0.69768	0.71483	0.790589	2.14597	-0.418597	0.643596	-0.74695	2.23081	0.0449066	0.0305586	0.195511	0.752203	3.17858	-5.47166	-0.401932	0.114985
742.1	Large intestine	rectum		Tumor	(normalized)	0.588334	-0.342835	-2.44272	-3.93314	1.94023	0.337222	-3.96722	1.11365	-2.87915	-1.5064	-1.06805	-6.79066	0.79303	-6.75929	-2.97694	2.6316	-0.249286	-3.26422	0.0296316	2.59562	2.95326	1.62448	-0.436258	-1.90369	-6.8196	-1.61106	-3.36505	-3.83263	-0.182923	-0.523431	3.4384	2.75875	-3.45666	0.344889	-1.90348	3.07866	0.152864	0.171015	-0.941643	0.17425	2.95079	-6.67869	-1.46506	0.586414
742.1	Large intestine	rectum		Normal	(raw)	204.617	34.4135	119.331	50.765	2506.42	428.456	48.5994	920.83	44.2131	180.727	136.684	6.36971	832.693	186.644	250.096	1470.62	464.276	493.942	98.177	5706.73	2914.29	401.029	963.796	389.318	25.0083	115.16	15.7446	14.2927	222.451	592.164	624.09	1596.82	269.927	563.635	214.982	1693.54	372.199	368.515	413.153	607.704	3266.66	8.13058	273.063	390.724
742.1	Large intestine	rectum		Tumor	(raw)	528.739	277.288	64.6848	23.022	1349.59	444.272	22.4844	760.985	47.7996	123.784	167.734	3.17647	609.342	3.24627	44.6669	2179.35	295.864	36.6021	358.968	2125.67	2723.67	1084.31	259.901	93.9871	3.11338	115.122	34.1314	24.6831	309.792	244.662	3812.38	2380.13	32.0314	446.639	94.0007	2971.01	390.978	395.928	183.093	396.816	2719.02	3.4328	127.382	528.036
742.1	Large intestine	rectum		Fold change	FC	2.65107	8.26654	-1.79816	-2.14931	-1.81022	1.06381	-2.10682	-1.17946	1.10916	-1.4231	1.25899	-1.95458	-1.33199	-56.0413	-5.45758	1.52037	-1.52955	-13.1537	3.75117	-2.6168	-1.04293	2.77394	-3.61456	-4.03753	-7.82946	1.0256	2.22404	1.77176	1.42875	-2.35914	6.26714	1.5292	-8.21389	-1.23004	-2.2292	1.79982	1.0777	1.10225	-2.19947	-1.49273	-1.17104	-2.30862	-2.08946	1.38648
742.1	Large intestine	rectum		Fold change (Raw limit)	FC (Nraw>=10 OR Traw>=10)	2.65107	8.26654	-1.79816	-2.14931	-1.81022	1.06381	-2.10682	-1.17946	1.10916	-1.4231	1.25899		-1.33199	-56.0413	-5.45758	1.52037	-1.52955	-13.1537	3.75117	-2.6168	-1.04293	2.77394	-3.61456	-4.03753	-7.82946	1.0256	2.22404	1.77176	1.42875	-2.35914	6.26714	1.5292	-8.21389	-1.23004	-2.2292	1.79982	1.0777	1.10225	-2.19947	-1.49273	-1.17104		-2.08946	1.38648
743	Kidney	kidney		Normal	(normalized)	1.82468	2.00839	-0.87531	-1.85725	1.39122	-0.471854	-3.47754	3.90151	-1.86605	-1.49783	-0.566605	-7.0853	0.350124	-3.39941	-2.58642	1.86368	1.12911	-1.67316	1.4116	3.22056	2.57362	1.39495	1.54462	0.0867348	-7.12815	-1.55543	-3.8295	1.51029	-0.547737	-0.383731	-0.48968	2.7612	1.29205	0.691077	-1.15063	2.69935	0.314258	-0.390059	-1.14763	-0.250128	3.32783	-6.8339	-1.56132	-0.0794621
743	Kidney	kidney		Tumor	(normalized)	0.486651	-3.27612	-6.50935	-2.46718	2.07479	0.0656309	-4.52567	2.20026	-1.77107	-1.81061	-0.0773401	-7.20272	1.35129	0.983657	-3.51747	2.76809	-3.1941	0.92465	-4.09483	4.14297	2.4499	2.2335	3.01344	1.69914	-7.22242	-0.736265	-3.80434	-7.03742	-1.49233	0.715749	4.57623	2.35153	-4.34514	0.867939	-0.621895	2.60996	0.594147	0.863544	0.495185	0.328708	1.50053	-6.89729	-0.895311	0.548193
743	Kidney	kidney		Normal	(raw)	1572.65	1786.22	242.021	122.535	1164.52	320.114	39.8567	6634.68	121.79	157.201	299.766	3.26932	565.907	42.075	73.9191	1615.73	971.055	139.211	1181.08	4138.4	2642.93	1167.53	1295.16	471.473	3.17365	151.048	31.2286	1264.71	303.712	340.277	316.183	3009.9	1087.16	716.774	199.974	2883.59	552.011	338.788	200.39	373.294	4457.82	3.89168	150.433	420.171
743	Kidney	kidney		Tumor	(raw)	630.692	46.4632	4.94096	81.3999	1896.25	471.061	19.5415	2068.54	131.878	128.313	426.617	3.05552	1148.41	890.083	39.3057	3066.18	49.1813	854.413	26.3423	7952.04	2459.32	2116.76	3634.58	1461.55	3.01408	270.198	32.218	3.42645	159.987	739.234	10737.5	2297.22	22.1464	821.478	292.49	2747.88	679.479	818.979	634.433	565.29	1273.57	3.77598	241.994	658.177
743	Kidney	kidney		Fold change	FC	-2.52806	-38.9761	-49.6609	-1.52619	1.60611	1.45144	-2.06784	-3.25185	1.06804	-1.2421	1.40373	-1.08479	2.00161	20.8657	-1.90667	1.87178	-20.0178	6.05368	-45.4569	1.89528	-1.08954	1.78825	2.76795	3.05762	-1.06753	1.76438	1.01759	-374.214	-1.92464	2.14277	33.4959	-1.32838	-49.7695	1.13042	1.44266	-1.06392	1.2141	2.38436	3.12275	1.49364	-3.54873	-1.04491	1.58667	1.54505
743	Kidney	kidney		Fold change (Raw limit)	FC (Nraw>=10 OR Traw>=10)	-2.52806	-38.9761	-49.6609	-1.52619	1.60611	1.45144	-2.06784	-3.25185	1.06804	-1.2421	1.40373		2.00161	20.8657	-1.90667	1.87178	-20.0178	6.05368	-45.4569	1.89528	-1.08954	1.78825	2.76795	3.05762		1.76438	1.01759	-374.214	-1.92464	2.14277	33.4959	-1.32838	-49.7695	1.13042	1.44266	-1.06392	1.2141	2.38436	3.12275	1.49364	-3.54873		1.58667	1.54505
744	Breast			Normal	(normalized)	-4.03301	-2.96722	-4.42893	-3.4005	2.41689	1.04006	-3.31232	4.61621	-2.96855	-0.736787	-1.71862	-5.93778	3.00372	-2.84878	-1.08493	2.31672	0.824922	0.777663	-1.79092	3.56881	3.01275	1.83041	1.46963	0.129323	-5.12513	-1.40025	-5.25296	-3.01974	-1.26089	0.574917	3.4105	4.00825	2.47982	0.628828	-0.448437	2.82522	-0.219177	-0.0739365	0.0673103	-0.0799894	5.06928	-1.77017	0.852737	0.343549
744	Breast			Tumor	(normalized)	-2.84137	-4.32941	-3.3146	-3.80623	1.77149	0.868949	-3.79348	1.27693	-3.09686	-1.86621	-1.22994	-6.55023	1.83103	-6.52021	-2.8932	2.64009	0.145643	1.73226	0.359875	3.49459	3.6072	0.832685	0.865029	-0.5115	-6.58343	-1.45847	-4.73457	-4.1169	-1.54209	0.0235834	0.164963	4.20134	4.00982	0.372828	-1.5861	2.41523	0.626284	0.395295	-0.30466	0.383914	3.39725	-0.990081	-0.516342	-0.136871
744	Breast			Normal	(raw)	20.5344	42.985	15.6063	31.8337	1795.13	691.238	33.8401	8244.36	42.9453	201.718	102.137	5.48392	2696.18	46.6627	158.469	1674.72	595.478	576.288	97.1446	3988.95	2713.11	1195.5	930.983	367.68	9.63209	127.357	8.81536	41.4484	140.273	500.734	3574.4	5409.32	1875.17	519.799	246.347	2382.4	288.776	319.361	352.21	318.024	11286.1	98.5518	607.07	426.538
744	Breast			Tumor	(raw)	65.0996	23.2078	46.8944	33.3524	1592.89	852.109	33.6484	1130.61	54.5339	127.977	198.915	4.97852	1660.01	5.08318	62.8023	2908.44	516.129	1550.16	598.754	5258.85	5685.79	830.957	849.797	327.294	4.86524	169.774	17.5254	26.8909	160.214	474.258	523.087	8583.1	7516.1	604.154	155.4	2488.7	720.187	613.636	377.749	608.814	4915.73	234.894	326.198	424.339
744	Breast			Fold change	FC	2.28412	-2.57074	2.16493	-1.32476	-1.56418	-1.12592	-1.39586	-10.121	-1.09301	-2.18771	1.40316	-1.52886	-2.25431	-12.7412	-3.50223	1.25124	-1.60134	1.93803	4.44072	-1.0528	1.5099	-1.99685	-1.52056	-1.55922	-2.74784	-1.04118	1.43236	-2.13933	-1.2152	-1.46544	-9.4843	1.14321	2.88786	-1.19416	-2.20025	-1.32867	1.79684	1.38437	-1.29412	1.37927	-3.18663	1.71724	-2.58306	-1.39515
744	Breast			Fold change (Raw limit)	FC (Nraw>=10 OR Traw>=10)	2.28412	-2.57074	2.16493	-1.32476	-1.56418	-1.12592	-1.39586	-10.121	-1.09301	-2.18771	1.40316		-2.25431	-12.7412	-3.50223	1.25124	-1.60134	1.93803	4.44072	-1.0528	1.5099	-1.99685	-1.52056	-1.55922		-1.04118	1.43236	-2.13933	-1.2152	-1.46544	-9.4843	1.14321	2.88786	-1.19416	-2.20025	-1.32867	1.79684	1.38437	-1.29412	1.37927	-3.18663	1.71724	-2.58306	-1.39515
745	Head&neck			Normal	(normalized)	-2.63526	-3.46289	-4.69231	-3.32715	1.29646	0.942942	-3.45126	0.146537	-2.67917	-1.13466	-1.84323	-5.85866	1.67223	-3.26275	-2.34698	2.18057	-0.126813	-2.01509	1.36393	3.73945	2.60824	1.06304	0.345491	-0.645303	-5.88504	-1.77775	0.471458	-0.988009	0.355254	0.570118	3.25287	1.83368	0.168145	0.345167	-0.771259	2.30828	0.0386982	-0.128287	-0.150652	0.648177	3.70027	-5.69643	-0.655766	0.180183
745	Head&neck			Tumor	(normalized)	-4.76008	-4.67009	-6.10635	-3.56325	2.59788	1.86752	-3.62481	2.21502	-2.56694	-1.72844	0.210983	-6.19834	2.72044	-6.16825	-6.30236	3.57934	-2.60884	-0.664464	2.88007	3.2159	3.80374	1.9094	-0.811655	-2.71409	0.22863	-1.62687	-4.2368	-0.370972	0.0225563	-0.452923	-1.99233	1.64763	-2.06428	0.0150766	-0.380756	2.49556	1.01695	0.24491	0.060195	1.26308	1.8745	-6.03635	-0.839574	0.560999
745	Head&neck			Normal	(raw)	47.542	26.7878	11.4247	29.4306	725.511	567.838	27.0045	326.951	46.117	134.525	82.3196	5.09025	941.375	30.7741	58.0578	1339.02	270.518	73.0749	760.248	3945.1	1801.07	617.131	375.296	188.849	4.99802	86.1421	409.537	148.919	377.844	438.524	2815.67	1052.84	331.885	375.212	173.061	1462.96	303.403	270.242	266.085	462.904	3839.4	5.69604	187.484	334.666
745	Head&neck			Tumor	(raw)	15.4962	16.4935	6.09476	35.5227	2542.09	1532.25	34.0388	1949.56	70.8638	126.718	486.03	5.71826	2767.49	5.83877	5.32048	5019.26	68.8353	264.928	3091.27	3901.52	5863.94	1577.38	239.231	63.9923	492.011	135.961	22.2714	324.696	426.521	306.766	105.536	1315.64	100.402	424.316	322.501	2368.03	849.732	497.595	437.795	1007.81	1539.68	6.39778	234.646	619.481
745	Head&neck			Fold change	FC	-4.36147	-2.3089	-2.66481	-1.1778	2.46471	1.89813	-1.12783	4.19444	1.08089	-1.50919	4.15317	-1.26548	2.06797	-7.4928	-15.5128	2.63677	-5.58682	2.55023	2.86023	-1.43749	2.29023	1.79796	-2.23016	-4.19534	69.2464	1.11025	-26.1413	1.53372	-1.25937	-2.0322	-37.9282	-1.13765	-4.69923	-1.25709	1.31085	1.13861	1.97007	1.29522	1.15737	1.53146	-3.54496	-1.26568	-1.13588	1.30208
745	Head&neck			Fold change (Raw limit)	FC (Nraw>=10 OR Traw>=10)	-4.36147	-2.3089	-2.66481	-1.1778	2.46471	1.89813	-1.12783	4.19444	1.08089	-1.50919	4.15317		2.06797	-7.4928	-15.5128	2.63677	-5.58682	2.55023	2.86023	-1.43749	2.29023	1.79796	-2.23016	-4.19534	69.2464	1.11025	-26.1413	1.53372	-1.25937	-2.0322	-37.9282	-1.13765	-4.69923	-1.25709	1.31085	1.13861	1.97007	1.29522	1.15737	1.53146	-3.54496		-1.13588	1.30208
746	Lung			Normal	(normalized)	0.406158	-3.29568	-2.38859	-1.85083	2.85411	1.02668	-3.77632	1.47018	-2.70128	-1.2573	-1.32709	-7.21188	2.92688	-0.712582	-0.531325	1.80518	0.739867	0.215296	-2.08539	3.39374	2.99192	0.790253	1.99603	0.684821	-3.0878	-1.526	-4.88464	-6.86065	-0.644573	0.0212746	1.96008	3.4463	0.00309086	0.869116	-0.942052	2.83621	0.542033	0.0198021	-0.11862	0.146094	3.49873	-7.10086	-0.612607	0.0726557
746	Lung			Tumor	(normalized)	0.929258	-3.1786	-2.81071	-2.8564	2.196	0.441716	-4.22542	1.53031	-1.49697	-1.17156	-2.26107	-6.68229	0.272053	-4.32979	-1.38968	1.81231	-0.100732	-2.15867	-2.48773	4.25163	3.10767	1.46806	-1.17921	-2.27037	-4.51297	-1.08644	-3.93759	-4.19211	-0.628005	-0.668525	1.24628	2.66075	-3.46078	1.77688	-1.67869	3.26148	0.631146	0.612605	-0.78279	0.0373678	1.88217	-5.3052	-1.02152	-0.339254
746	Lung			Normal	(raw)	472.871	36.3395	68.1458	98.9287	2580.18	727.007	26.043	988.654	54.8668	149.276	142.227	2.40704	2713.66	217.755	246.906	1247.06	595.935	414.274	84.0838	3750.53	2838.8	617.116	1423.45	573.625	41.9716	123.909	12.0797	3.07055	228.266	362.144	1388.42	3889.71	357.608	651.788	185.734	2548.36	519.571	361.774	328.676	394.871	4033.66	2.59959	233.38	375.274
746	Lung			Tumor	(raw)	523.5	30.3619	39.1809	37.9595	1259.63	373.38	14.6962	794.054	97.3976	122.041	57.3496	2.67677	331.954	13.6705	104.917	965.473	256.365	61.5684	49.0119	5236.59	2369.65	760.523	121.396	56.9814	12.0404	129.458	17.9411	15.0394	177.883	172.956	652.154	1738.39	24.968	942.056	85.8709	2636.24	425.77	420.334	159.786	282.118	1013.38	6.95276	135.417	217.298
746	Lung			Fold change	FC	1.43704	1.08454	-1.33989	-2.00773	-1.57802	-1.5	-1.36518	1.04256	2.30427	1.06123	-1.91055	1.44352	-6.29772	-12.2712	-1.81297	1.00495	-1.79079	-5.18363	-1.32165	1.81239	1.08354	1.59971	-9.03321	-7.75533	-2.68546	1.35619	1.92792	6.35783	1.01155	-1.61306	-1.64012	-1.72376	-11.0339	1.87614	-1.66629	1.34282	1.06372	1.50817	-1.58466	-1.07828	-3.06644	3.47174	-1.32768	-1.33045
746	Lung			Fold change (Raw limit)	FC (Nraw>=10 OR Traw>=10)	1.43704	1.08454	-1.33989	-2.00773	-1.57802	-1.5	-1.36518	1.04256	2.30427	1.06123	-1.91055		-6.29772	-12.2712	-1.81297	1.00495	-1.79079	-5.18363	-1.32165	1.81239	1.08354	1.59971	-9.03321	-7.75533	-2.68546	1.35619	1.92792	6.35783	1.01155	-1.61306	-1.64012	-1.72376	-11.0339	1.87614	-1.66629	1.34282	1.06372	1.50817	-1.58466	-1.07828	-3.06644		-1.32768	-1.33045
747	Others	thymus		Normal	(normalized)	-1.46315	-2.45528	-3.92676	-1.63557	1.58578	0.0287328	-2.71475	3.22794	-3.37412	-1.13347	-1.21452	-6.38798	3.04728	-2.18871	-0.540404	1.88859	-0.0170732	0.214696	-0.592404	2.43127	2.72414	2.28972	1.5791	0.939212	-6.33864	-2.16567	-4.47462	-6.2917	-1.04349	0.672991	4.00438	4.1276	1.38303	0.593846	-0.651062	2.92449	-0.00127125	-0.843881	-0.622687	-0.0364337	2.79514	-5.97327	0.0149088	0.314807
747	Others	thymus		Tumor	(normalized)	-2.27916	-2.34543	-2.35356	-2.96476	0.814585	0.380472	-3.14262	0.116271	-3.78511	-2.25669	-1.39578	-7.2553	0.955505	-7.19207	-2.95213	2.44493	-0.322092	0.376872	-0.237056	3.07565	2.42503	1.08954	1.92042	0.722241	-6.84452	-1.31432	-4.81375	0.10981	0.345813	0.192239	0.358118	4.34009	-1.28652	0.755652	-1.63041	2.68178	-0.261841	-0.0191936	0.0308399	0.467984	2.90778	-2.44929	-1.10823	0.384189
747	Others	thymus		Normal	(raw)	84.4607	42.4612	15.312	74.9461	698.994	237.55	35.4719	2181.79	22.4592	106.144	100.345	2.78056	1924.98	51.0785	160.113	862.238	230.126	270.231	154.445	1256.01	1538.7	1138.63	695.764	446.515	2.8773	51.9009	10.474	2.97245	112.975	371.275	3737.17	4070.39	607.351	351.456	148.291	1767.93	232.66	129.739	151.237	227.058	1616.32	3.70656	235.285	289.649
747	Others	thymus		Tumor	(raw)	77.9953	74.4937	74.0748	48.4934	665.853	492.831	42.8688	410.36	27.4621	79.2197	143.878	2.47799	734.176	2.58903	48.9198	2061.39	302.834	491.602	321.221	3191.75	2033.16	805.656	1433.08	624.569	3.29427	152.235	13.4611	408.527	481.132	432.548	485.253	7667.64	155.197	639.202	122.282	2429.19	315.749	373.582	386.766	523.65	2841.15	69.3195	175.612	494.102
747	Others	thymus		Fold change	FC	-1.76054	1.07912	2.97564	-2.51261	-1.70669	1.2761	-1.34525	-8.64383	-1.3296	-2.17833	-1.13387	-1.82428	-4.26271	-32.0745	-5.3211	1.47053	-1.23543	1.11897	1.27929	1.56307	-1.23038	-2.29768	1.26692	-1.16229	-1.41999	1.80418	-1.265	84.5371	2.61952	-1.39547	-12.5208	1.15869	-6.36231	1.11869	-1.97158	-1.18321	-1.19795	1.77115	1.57301	1.41855	1.08121	11.5034	-2.1782	1.04927
747	Others	thymus		Fold change (Raw limit)	FC (Nraw>=10 OR Traw>=10)	-1.76054	1.07912	2.97564	-2.51261	-1.70669	1.2761	-1.34525	-8.64383	-1.3296	-2.17833	-1.13387		-4.26271	-32.0745	-5.3211	1.47053	-1.23543	1.11897	1.27929	1.56307	-1.23038	-2.29768	1.26692	-1.16229		1.80418	-1.265	84.5371	2.61952	-1.39547	-12.5208	1.15869	-6.36231	1.11869	-1.97158	-1.18321	-1.19795	1.77115	1.57301	1.41855	1.08121	11.5034	-2.1782	1.04927
748	Large intestine	colon		Normal	(normalized)	-0.0300617	-3.3542	-1.84683	-1.40151	1.73251	-0.0928879	-3.46048	1.4912	-2.4886	-0.930181	-1.16493	-6.49929	0.577259	-2.81347	-0.260812	2.09144	0.194566	-1.31037	-2.48566	4.39536	2.56436	0.686319	-0.163668	-1.18982	-5.30449	-1.17059	-4.5393	-6.4187	-1.11239	0.40418	1.36549	2.71036	-2.01808	1.09789	-1.91968	2.67	0.226168	-0.218624	-0.0349169	0.699253	2.09329	-4.60592	-0.928774	-0.278033
748	Large intestine	colon		Tumor	(normalized)	-1.27875	-4.09337	-1.48559	-4.03312	2.12236	0.508047	-4.37541	0.994924	-1.64014	-0.776172	-0.567222	-7.18314	0.698598	-7.13507	-2.58261	3.09056	-1.073	-3.08405	-0.0723391	3.17846	2.18144	1.45002	-0.495482	-2.41637	-6.43593	0.455834	-4.78807	-3.23487	-0.0778122	-0.461878	1.78804	2.38263	-2.75831	0.837076	-1.66608	2.13128	0.201676	-0.0803118	-0.607007	0.378636	2.22336	-2.44002	-1.32955	1.0376
748	Large intestine	colon		Normal	(raw)	316.128	31.5644	89.7349	122.184	1072.63	302.656	29.3228	907.42	57.5132	169.395	143.957	3.56805	481.597	45.917	269.401	1375.62	369.387	130.152	57.6306	6792.77	1909.24	519.415	288.166	141.494	8.16773	143.394	13.8819	3.77303	149.296	427.152	831.695	2112.58	79.6911	690.891	85.3162	2054.3	377.568	277.396	315.066	524.093	1377.39	13.2554	169.56	266.205
748	Large intestine	colon		Tumor	(raw)	214.074	30.4284	185.481	31.7261	2261.52	738.659	25.0251	1035.16	166.639	303.288	350.555	3.5741	842.957	3.69519	86.7088	4424.45	246.889	61.2511	494.004	4702.38	2356.05	1419.07	368.427	97.2983	5.99929	712.404	18.7999	55.1713	492.133	377.11	1793.75	2708.63	76.7666	927.88	163.669	2275.55	597.334	491.281	341.02	675.286	2425.52	95.7163	206.667	1066.24
748	Large intestine	colon		Fold change	FC	-2.37626	-1.66922	1.28453	-6.19717	1.31025	1.5167	-1.88549	-1.41057	1.80058	1.11266	1.51331	-1.60642	1.08774	-19.9955	-4.99956	1.99879	-2.40755	-3.41925	5.327	-2.32447	-1.30398	1.69784	-1.25859	-2.34007	-2.19076	3.08746	-1.1882	9.08715	2.04851	-1.82268	1.3403	-1.25504	-1.67044	-1.19815	1.19218	-1.45269	-1.01712	1.10062	-1.48668	-1.24886	1.09434	4.48744	-1.32022	2.48911
748	Large intestine	colon		Fold change (Raw limit)	FC (Nraw>=10 OR Traw>=10)	-2.37626	-1.66922	1.28453	-6.19717	1.31025	1.5167	-1.88549	-1.41057	1.80058	1.11266	1.51331		1.08774	-19.9955	-4.99956	1.99879	-2.40755	-3.41925	5.327	-2.32447	-1.30398	1.69784	-1.25859	-2.34007		3.08746	-1.1882	9.08715	2.04851	-1.82268	1.3403	-1.25504	-1.67044	-1.19815	1.19218	-1.45269	-1.01712	1.10062	-1.48668	-1.24886	1.09434	4.48744	-1.32022	2.48911
749	Head&neck		squamous cell carcinoma	Normal	(normalized)	-1.83208	-2.59466	-4.14316	-2.01494	1.80083	0.624659	-1.89805	0.975443	-3.03196	-0.947104	-1.18491	-6.39231	2.25424	-1.21207	-1.82967	1.94064	-0.0754957	-0.878329	0.704164	2.98467	2.45868	0.845151	0.84828	0.127041	-5.74123	-2.10245	-6.36703	-1.14532	-0.0706825	0.593158	3.05255	2.89709	1.11546	0.440989	-0.989697	2.08121	0.248898	0.0631247	-0.448096	-0.198411	3.76577	-3.95914	-0.449668	0.105719
749	Head&neck		squamous cell carcinoma	Tumor	(normalized)	-5.88443	-3.91966	-2.71242	-4.05298	2.19917	1.63527	-3.35899	0.734757	-3.00756	-2.28146	-1.35329	-6.78676	0.493807	-6.71072	-5.99917	2.57249	-1.10989	-5.83011	2.88714	2.47743	3.12125	1.67242	1.78072	-0.271057	-4.25609	-0.951364	-2.47816	-2.21217	-0.52717	0.0957756	2.50264	5.07014	-4.12019	0.436849	-0.959432	3.52301	0.369734	-0.440928	-1.10717	0.297336	2.41727	-6.70546	-1.70332	1.09067
749	Head&neck		squamous cell carcinoma	Normal	(raw)	79.9022	47.0977	16.1011	70.3902	991.225	438.642	76.331	559.38	34.7824	147.558	125.134	3.38682	1357.27	122.8	80.0359	1092.09	269.987	154.763	463.494	2251.88	1563.89	511.076	512.186	310.68	5.31848	66.2476	3.44668	128.616	270.889	429.169	2360.37	2119.24	616.391	386.207	143.265	1203.86	338.061	297.216	208.535	247.937	3869.72	18.2916	208.308	306.122
749	Head&neck		squamous cell carcinoma	Tumor	(raw)	7.2401	28.2617	65.2549	25.7672	1964.04	1328.61	41.6849	711.735	53.1825	87.9722	167.399	3.87361	602.262	4.08325	6.68657	2544.08	198.164	7.5179	3164.11	2381.85	3721.55	1363.28	1469.55	354.436	22.3833	221.18	76.7597	92.3005	296.784	457.052	2423.84	14368.1	24.5943	578.947	219.946	4916.61	552.631	315.066	198.537	525.583	2284.57	4.09816	131.336	910.872
749	Head&neck		squamous cell carcinoma	Fold change	FC	-16.5912	-2.50534	2.69583	-4.10686	1.31799	2.01476	-2.75288	-1.18155	1.01706	-2.52163	-1.1238	-1.31444	-3.38801	-45.2125	-17.9948	1.54955	-2.04825	-30.9481	4.54091	-1.42133	1.58289	1.77433	1.9085	-1.31777	2.79944	2.22081	14.8138	-2.09486	-1.3722	-1.41165	-1.464	4.50975	-37.6779	-1.00287	1.0212	2.71659	1.08736	-1.41819	-1.57907	1.41005	-2.54648	-6.71006	-2.38444	1.97924
749	Head&neck		squamous cell carcinoma	Fold change (Raw limit)	FC (Nraw>=10 OR Traw>=10)	-16.5912	-2.50534	2.69583	-4.10686	1.31799	2.01476	-2.75288	-1.18155	1.01706	-2.52163	-1.1238		-3.38801	-45.2125	-17.9948	1.54955	-2.04825	-30.9481	4.54091	-1.42133	1.58289	1.77433	1.9085	-1.31777	2.79944	2.22081	14.8138	-2.09486	-1.3722	-1.41165	-1.464	4.50975	-37.6779	-1.00287	1.0212	2.71659	1.08736	-1.41819	-1.57907	1.41005	-2.54648	-6.71006	-2.38444	1.97924
750	Lung			Normal	(normalized)	-1.75361	-3.97448	-1.72847	-1.65774	2.07717	1.21246	-2.02642	1.03988	-2.63024	-1.58094	-1.08836	-6.14536	1.98004	-1.65053	-0.601805	1.96363	0.205729	1.00682	0.521046	3.29022	2.50211	0.36691	1.85742	0.783158	-7.40586	-1.68024	-4.59847	-5.85567	-0.601823	0.55911	1.69902	4.13292	0.651547	0.347178	-0.896541	2.53297	-0.36904	-0.189311	-0.431545	0.194659	2.96983	-4.08312	-0.0620346	0.0325441
750	Lung			Tumor	(normalized)	-5.85619	-4.5043	-3.79376	-4.36174	2.01622	0.668613	-4.3464	0.993176	-2.26416	-0.688364	-0.176992	-7.40494	-0.669599	-1.29385	-4.62098	3.52541	0.108594	-0.29704	0.162815	2.46789	2.53087	0.844233	-1.23375	-2.82093	-7.44964	0.754656	-5.27071	-7.23425	1.47424	-0.634682	-1.33412	2.61919	-3.87292	0.611086	-1.45873	2.91242	-0.239179	1.3568	-0.156653	0.972283	1.12778	-7.23089	-0.394277	1.30701
750	Lung			Normal	(raw)	128.907	27.6522	131.174	137.765	1834.25	1007.29	106.698	893.726	70.208	145.297	204.428	6.14086	1714.83	138.455	286.422	1695.44	501.302	873.476	623.762	4252.28	2462.51	560.556	1575.1	748.036	2.56319	135.633	17.9428	7.50649	286.419	640.438	1411.32	7626.09	682.815	552.941	233.498	2515.75	336.571	381.224	322.3	497.47	3405.46	25.6465	416.384	444.596
750	Lung			Tumor	(raw)	9.70438	24.77	40.5341	27.3428	2274.04	893.573	27.6351	1119.01	117.025	348.85	497.253	3.31703	353.418	229.282	22.8457	6473.08	606.104	457.551	629.317	3110.04	3248.81	1009.25	239.034	79.5558	3.21581	948.487	14.5618	3.73364	1561.88	362.076	222.97	3453.91	38.3701	858.643	204.521	4232.37	476.275	1439.78	504.313	1102.92	1228.44	3.74233	427.729	1390.94
750	Lung			Fold change	FC	-17.1791	-1.44375	-4.18519	-6.51606	-1.04316	-1.45786	-4.99327	-1.0329	1.28885	1.85649	1.88083	-2.39425	-6.2751	1.28048	-16.2141	2.95217	-1.06965	-2.46888	-1.28185	-1.76825	1.02013	1.39216	-8.52191	-12.1602	-1.03081	5.40727	-1.59355	-2.60012	4.21654	-2.28753	-8.18592	-2.85549	-23.0144	1.20073	-1.4765	1.30085	1.09419	2.92029	1.2099	1.71431	-3.58519	-8.86288	-1.25897	2.4191
750	Lung			Fold change (Raw limit)	FC (Nraw>=10 OR Traw>=10)	-17.1791	-1.44375	-4.18519	-6.51606	-1.04316	-1.45786	-4.99327	-1.0329	1.28885	1.85649	1.88083		-6.2751	1.28048	-16.2141	2.95217	-1.06965	-2.46888	-1.28185	-1.76825	1.02013	1.39216	-8.52191	-12.1602		5.40727	-1.59355		4.21654	-2.28753	-8.18592	-2.85549	-23.0144	1.20073	-1.4765	1.30085	1.09419	2.92029	1.2099	1.71431	-3.58519	-8.86288	-1.25897	2.4191
751	Large intestine	rectum		Normal	(normalized)	-2.97468	-6.0319	-1.91215	-3.0765	3.41925	0.50794	-4.30039	2.1075	-5.93111	-1.26244	-0.443658	-5.59466	2.39459	-0.350259	-1.34935	2.67485	0.774433	2.23412	-0.0658073	2.82118	4.14168	1.31735	3.6189	1.91129	-2.76603	-0.877154	-4.71859	-1.03961	0.394555	1.36961	1.41978	2.79759	1.65466	0.178769	-1.26731	2.84102	0.466351	-0.419075	0.775154	1.06064	3.96922	-6.46927	-0.0793963	1.75066
751	Large intestine	rectum		Tumor	(normalized)	-0.0239315	-1.08503	-2.40738	-4.09049	1.71272	0.955086	-4.06319	1.82043	-2.78736	-2.5147	-1.4532	-7.31376	1.99529	-4.80783	-1.79798	2.57119	-0.513938	-2.01991	0.143152	2.85092	2.95471	1.07902	1.07238	-0.97686	-5.29791	-1.56771	-4.47747	-0.693718	-0.246428	-0.679488	2.88142	2.70799	-1.42238	0.886666	-1.06879	3.08094	-0.66841	-0.478792	-1.09963	0.35384	3.15983	-7.13081	-1.09224	0.266067
751	Large intestine	rectum		Normal	(raw)	36.2126	4.35055	75.6337	33.745	3045.26	404.793	14.4472	1226.73	4.66538	118.657	209.302	5.89073	1496.83	223.3	111.72	1817.76	486.918	1339.26	271.968	2011.81	5024.56	709.398	3497.25	1070.74	41.8477	154.981	10.8116	138.476	374.198	735.566	761.596	1979.18	896.251	322.213	118.258	2039.67	393.291	212.899	487.161	593.761	4458.44	3.2128	269.419	957.92
751	Large intestine	rectum		Tumor	(raw)	467.021	223.828	89.5048	27.8728	1556.39	920.556	28.4052	1677.04	68.7798	83.0885	173.414	2.98455	1893.14	16.9528	136.551	2821.93	332.529	117.081	524.365	3425.73	3681.27	1003.13	998.524	241.255	12.0701	160.181	21.3152	293.569	400.275	296.479	3498.93	3102.62	177.158	877.918	226.362	4017.87	298.765	340.73	221.574	606.816	4243.71	3.38808	222.712	570.998
751	Large intestine	rectum		Fold change	FC	7.73151	30.843	-1.40955	-2.01949	-3.26375	1.36334	1.1787	-1.22016	8.83816	-2.38213	-2.01327	-3.29232	-1.31887	-21.9716	-1.36474	-1.07449	-2.44252	-19.0806	1.15585	1.02083	-2.27673	-1.17962	-5.84227	-7.40319	-5.78326	-1.61391	1.18191	1.27094	-1.55939	-4.13847	2.75422	-1.06407	-8.43882	1.63342	1.14752	1.18093	-2.19582	-1.04226	-3.66746	-1.63217	-1.75247	-1.58176	-2.01788	-2.79838
751	Large intestine	rectum		Fold change (Raw limit)	FC (Nraw>=10 OR Traw>=10)	7.73151	30.843	-1.40955	-2.01949	-3.26375	1.36334	1.1787	-1.22016	8.83816	-2.38213	-2.01327		-1.31887	-21.9716	-1.36474	-1.07449	-2.44252	-19.0806	1.15585	1.02083	-2.27673	-1.17962	-5.84227	-7.40319	-5.78326	-1.61391	1.18191	1.27094	-1.55939	-4.13847	2.75422	-1.06407	-8.43882	1.63342	1.14752	1.18093	-2.19582	-1.04226	-3.66746	-1.63217	-1.75247		-2.01788	-2.79838
752	Lung		adenocarcinoma	Normal	(normalized)	-1.29846	-4.03456	-2.94854	-1.01129	1.44968	0.580749	-3.3824	1.52551	-3.08535	-1.46274	-1.2656	-5.71043	1.54464	-1.54628	-1.46978	1.95689	-0.177551	0.0631037	0.849844	3.50195	2.80702	0.74045	1.41383	0.138618	-6.75602	-1.52403	-4.39056	-6.65399	-1.0681	0.638375	2.21579	4.01402	0.0681572	0.447677	-1.14579	2.51898	-0.0181503	-0.310346	-0.359961	0.348226	2.36967	-2.68063	-0.446067	0.0123091
752	Lung		adenocarcinoma	Tumor	(normalized)	-3.26385	-2.06469	-2.67785	-3.16869	1.19121	0.676003	-3.13417	0.445954	-3.31238	-1.60259	-0.725391	-6.28822	1.13601	-3.02029	-3.42084	2.55585	-0.534278	-1.42092	1.73676	3.4136	2.82529	1.05669	0.46554	-1.11243	-6.96697	-1.64886	-4.18628	-3.52992	-0.539652	-0.431004	1.30502	4.689	-0.851697	0.406069	-1.53951	2.47848	0.017889	0.170215	-0.970087	0.0734272	2.60583	-5.90454	-0.897848	0.300658
752	Lung		adenocarcinoma	Normal	(raw)	201.637	30.2637	64.2458	246.046	1354.69	741.767	47.5598	1427.81	58.4336	179.935	206.282	9.47183	1446.87	169.812	179.059	1925.43	438.527	518.132	893.867	5618.72	3470.9	828.595	1321.45	545.975	4.5886	172.451	23.6458	4.92485	236.545	771.995	2303.91	8012.82	519.95	676.408	224.145	2842.7	489.757	399.964	386.443	631.351	2563.22	77.356	364.053	500.207
752	Lung		adenocarcinoma	Tumor	(raw)	55.1239	126.568	82.7454	58.8825	1209.06	845.968	60.3082	721.277	53.3002	174.353	320.252	6.77508	1163.67	65.2616	49.4404	3113.46	365.614	197.75	1764.71	5642.25	3752.79	1101.42	731.136	244.896	4.23243	168.85	29.0845	45.8401	364.255	392.746	1308.3	13657.9	293.407	701.609	182.145	2950.89	536.095	595.794	270.291	557.135	3223.22	8.83921	284.169	652.174
752	Lung		adenocarcinoma	Fold change	FC	-3.9052	3.91733	1.20639	-4.46111	-1.19621	1.06825	1.18775	-2.11339	-1.17043	-1.10179	1.45418	-1.49256	-1.32743	-2.77793	-3.86657	1.51462	-1.28052	-2.79728	1.84922	-1.06316	1.01275	1.24508	-1.92958	-2.38014	-1.15745	-1.09038	1.15212	8.71848	1.44238	-2.09853	-1.88006	1.59657	-1.89192	-1.02926	-1.31378	-1.02847	1.0253	1.39529	-1.52639	-1.20983	1.17786	-9.34313	-1.36773	1.22124
752	Lung		adenocarcinoma	Fold change (Raw limit)	FC (Nraw>=10 OR Traw>=10)	-3.9052	3.91733	1.20639	-4.46111	-1.19621	1.06825	1.18775	-2.11339	-1.17043	-1.10179	1.45418		-1.32743	-2.77793	-3.86657	1.51462	-1.28052	-2.79728	1.84922	-1.06316	1.01275	1.24508	-1.92958	-2.38014		-1.09038	1.15212	8.71848	1.44238	-2.09853	-1.88006	1.59657	-1.89192	-1.02926	-1.31378	-1.02847	1.0253	1.39529	-1.52639	-1.20983	1.17786	-9.34313	-1.36773	1.22124
754.1	Stomach			Normal	(normalized)	-3.63039	-4.19169	-3.57538	-3.12442	1.28684	0.0268784	-3.79557	2.28273	-2.33166	-1.17951	-0.676442	-1.60369	0.880662	-3.58975	-0.53868	2.47607	-0.713265	0.124096	-1.93001	3.6685	3.21999	0.869067	0.00818443	-1.28311	-6.3844	-1.45062	-4.28238	-4.10881	-0.129978	-0.601406	1.58308	3.15319	-0.626424	1.02634	-1.59826	2.72502	-0.231937	-0.358377	-0.151388	0.22839	2.32453	-6.24651	-1.1017	0.227203
754.1	Stomach			Tumor	(normalized)	-3.28127	-3.79647	-2.48446	-1.86106	0.882704	0.688398	-4.17051	1.18471	-2.58846	-1.36442	-1.34635	-6.88047	0.580296	-6.80563	-0.286401	2.60582	-0.658875	-1.69627	-0.0412207	3.01408	3.30776	0.28913	-0.237717	-2.01904	-6.90893	-1.84153	-4.4506	-6.16343	-0.180275	0.898664	0.884038	2.75196	-1.84942	0.575318	-1.53872	2.18586	0.116162	-0.115607	-0.496276	0.286386	1.84974	-6.68884	-0.963892	0.649268
754.1	Stomach			Normal	(raw)	21.954	14.878	22.8073	31.1765	663.359	276.989	19.5791	1322.94	54.0096	120.034	170.115	89.4567	500.584	22.5813	187.16	1512.67	165.828	296.297	71.3475	3457.01	2533.28	496.577	273.423	111.717	3.25443	99.4699	13.9716	15.7578	248.453	179.197	814.563	2418.67	176.116	553.772	89.7941	1797.57	231.5	212.075	244.793	318.51	1361.84	3.58083	126.685	318.248
754.1	Stomach			Tumor	(raw)	49.8736	34.8965	86.6431	133.474	894.029	781.376	26.9266	1102.21	80.6172	188.321	190.695	4.11531	724.967	4.33443	397.572	2951.63	307.108	149.625	471.219	3917.06	4801.37	592.473	411.217	119.63	4.03494	135.293	22.1753	6.76477	427.921	903.975	894.856	3266.28	134.555	722.47	166.89	2206.18	525.533	447.538	343.746	591.347	1747.66	4.69992	248.583	760.467
754.1	Stomach			Fold change	FC	1.27379	1.31515	2.1301	2.40054	-1.3233	1.58175	-1.29679	-2.1406	-1.19482	-1.13675	-1.59098	-38.7677	-1.23146	-9.29131	1.19109	1.0941	1.03842	-3.5317	3.70325	-1.57398	1.06273	-1.49478	-1.18583	-1.66548	-1.43846	-1.31122	-1.12367	-4.15434	-1.03548	2.82856	-1.62342	-1.32064	-2.33431	-1.36701	1.04213	-1.45313	1.27288	1.18326	-1.27005	1.04102	-1.38972	-1.3588	1.10023	1.33984
754.1	Stomach			Fold change (Raw limit)	FC (Nraw>=10 OR Traw>=10)	1.27379	1.31515	2.1301	2.40054	-1.3233	1.58175	-1.29679	-2.1406	-1.19482	-1.13675	-1.59098	-38.7677	-1.23146	-9.29131	1.19109	1.0941	1.03842	-3.5317	3.70325	-1.57398	1.06273	-1.49478	-1.18583	-1.66548		-1.31122	-1.12367	-4.15434	-1.03548	2.82856	-1.62342	-1.32064	-2.33431	-1.36701	1.04213	-1.45313	1.27288	1.18326	-1.27005	1.04102	-1.38972		1.10023	1.33984
755	Stomach			Normal	(normalized)	-2.81971	-5.15325	-3.64973	-3.22509	2.86917	0.507577	-3.48373	2.02947	-4.04822	-1.59221	-1.4536	-6.22826	2.83686	-0.727053	-1.37254	2.44932	0.354092	1.60624	-1.27212	3.02679	2.40673	0.681867	2.93175	1.46909	-4.99205	-1.41217	-4.7294	-5.29064	-0.122624	1.06311	3.09947	3.35422	1.6956	0.650569	-0.510383	2.71081	-0.00226212	-0.557256	0.0582132	0.222097	4.02269	-3.69125	-0.125486	0.317067
755	Stomach			Tumor	(normalized)	-1.612	-0.483175	-2.3377	-2.04027	1.47096	0.648594	-4.14168	0.647351	-2.16367	-1.47957	-1.11446	-7.36798	1.21111	-4.89979	-3.54442	2.69704	-0.55649	-3.39732	1.83215	2.97311	2.88678	1.10537	0.827965	-1.08563	-7.33978	-1.03924	-4.57816	-4.32578	-0.382455	-0.353211	-0.210416	5.32882	-2.55048	0.536675	-1.48931	3.1444	-0.121702	-0.400676	-0.638992	0.102633	2.91958	-5.86671	-1.02817	1.29367
755	Stomach			Normal	(raw)	54.7121	10.8546	30.7765	41.3096	2822.32	549.155	34.5297	1576.99	23.3487	128.114	141.034	5.15235	2759.81	233.364	149.185	2109.68	493.732	1176.05	159.938	3148.14	2048.31	619.672	2947.42	1069.4	12.1379	145.142	14.5616	9.86864	354.802	807.1	3310.81	3950.21	1251.2	606.373	271.181	2528.92	385.672	262.512	402.183	450.565	6278.39	29.9036	354.099	481.223
755	Stomach			Tumor	(raw)	153.4	335.457	92.762	114	1299.85	735.078	26.5655	734.445	104.654	168.148	216.572	2.8386	1085.6	15.7074	40.1893	3040.73	318.836	44.5034	1669.63	3681.98	3468.13	1008.88	832.395	220.943	2.89463	228.163	19.6301	23.3829	359.714	367.079	405.271	18846.1	80.0414	680.209	167.017	4146.16	430.974	355.199	301.114	503.481	3547.88	8.03586	229.92	1149.53
755	Stomach			Fold change	FC	2.30969	25.4586	2.48292	2.27334	-2.63574	1.10268	-1.57784	-2.6065	3.69237	1.0812	1.265	-2.20338	-3.08602	-18.0351	-4.5061	1.18733	-1.8798	-32.079	8.59963	-1.03791	1.3948	1.34118	-4.29834	-5.87552	-5.09022	1.29498	1.11052	1.95188	-1.19734	-2.66904	-9.91691	3.93019	-18.9757	-1.08215	-1.971	1.35059	-1.08631	1.11464	-1.62136	-1.08633	-2.14816	-4.51729	-1.86954	1.96783
755	Stomach			Fold change (Raw limit)	FC (Nraw>=10 OR Traw>=10)	2.30969	25.4586	2.48292	2.27334	-2.63574	1.10268	-1.57784	-2.6065	3.69237	1.0812	1.265		-3.08602	-18.0351	-4.5061	1.18733	-1.8798	-32.079	8.59963	-1.03791	1.3948	1.34118	-4.29834	-5.87552	-5.09022	1.29498	1.11052	1.95188	-1.19734	-2.66904	-9.91691	3.93019	-18.9757	-1.08215	-1.971	1.35059	-1.08631	1.11464	-1.62136	-1.08633	-2.14816	-4.51729	-1.86954	1.96783
756	Large intestine	rectum		Normal	(normalized)	-0.670087	-4.6045	-2.27517	-3.51142	1.79418	-0.0294104	-4.27856	1.58324	-2.47867	-1.01072	-1.65206	-7.08974	0.830721	-1.84319	-0.0811806	2.06054	-0.184437	-0.739446	-1.77319	4.00291	2.97041	1.22419	0.472055	-0.652852	-4.14067	-1.29859	-4.52582	-4.54239	-0.971765	0.240934	1.59842	2.44211	-1.51244	1.11788	-1.78829	3.02898	0.150094	-0.360979	-0.578157	0.46071	1.78559	-5.23055	-0.923481	-0.0682869
756	Large intestine	rectum		Tumor	(normalized)	-0.326868	-1.57224	-3.1923	-5.13395	1.34778	0.338159	-5.29358	1.23232	-2.06628	-2.09364	-1.05991	-6.4721	0.512468	-6.40748	-2.3562	2.84823	-0.462521	-3.98434	1.12104	1.97486	2.01649	1.41367	-0.449051	-2.61834	-6.4658	-1.15728	-4.95404	-5.84403	-0.216353	-0.31075	4.29186	3.23017	-4.09068	0.394427	-2.10258	2.65293	0.00768185	-0.497578	-1.08295	0.338575	2.35401	-3.96721	-1.56798	1.05563
756	Large intestine	rectum		Normal	(raw)	291.922	19.0937	95.9597	40.7324	1610.96	455.124	23.9336	1391.83	83.335	230.529	147.796	3.41003	826.142	129.458	439.082	1937.61	408.754	278.22	135.894	7446.94	3640.55	1085.18	644.297	295.43	26.334	188.828	20.1639	19.9337	236.839	548.923	1406.55	2524.24	162.815	1008.09	134.479	3791.37	515.425	361.674	311.129	639.249	1601.4	12.3717	244.899	443.023
756	Large intestine	rectum		Tumor	(raw)	357.298	150.708	49.0285	12.7631	1140.64	566.531	11.4262	1052.92	107.008	104.998	214.963	5.04813	639.287	5.27941	87.5267	3227.22	325.233	28.3154	974.749	1761.65	1813.22	1193.95	328.284	72.984	5.07022	200.933	14.4581	7.80187	385.744	361.312	8778.21	4205.39	26.3034	589.063	104.349	2818.63	450.547	317.425	211.557	566.694	2291.15	28.6535	151.153	931.546
756	Large intestine	rectum		Fold change	FC	1.26858	8.18089	-1.88836	-3.07914	-1.36264	1.29018	-2.02093	-1.27537	1.33089	-2.11832	1.5075	1.53436	-1.24682	-23.6585	-4.84005	1.7263	-1.21258	-9.48003	7.43445	-4.07853	-1.93714	1.14036	-1.89357	-3.90546	-5.01113	1.10291	-1.34557	-2.4651	1.68811	-1.4658	6.46855	1.72675	-5.97209	-1.65113	-1.2434	-1.29778	-1.10375	-1.09931	-1.41892	-1.08834	1.48289	2.40051	-1.5632	2.17938
756	Large intestine	rectum		Fold change (Raw limit)	FC (Nraw>=10 OR Traw>=10)	1.26858	8.18089	-1.88836	-3.07914	-1.36264	1.29018	-2.02093	-1.27537	1.33089	-2.11832	1.5075		-1.24682	-23.6585	-4.84005	1.7263	-1.21258	-9.48003	7.43445	-4.07853	-1.93714	1.14036	-1.89357	-3.90546	-5.01113	1.10291	-1.34557	-2.4651	1.68811	-1.4658	6.46855	1.72675	-5.97209	-1.65113	-1.2434	-1.29778	-1.10375	-1.09931	-1.41892	-1.08834	1.48289	2.40051	-1.5632	2.17938
758	Breast			Normal	(normalized)	-2.68622	-2.22015	-4.37267	-3.29245	2.77555	2.14582	-2.8544	3.90076	-2.33769	-0.949505	-1.89148	-3.34309	3.17069	-2.94372	0.154009	2.29404	0.419428	0.463438	-0.921499	3.07913	2.95044	2.08331	1.77296	0.643066	-6.52888	-1.42562	-5.59051	-3.24106	-1.31696	0.398663	3.79922	3.29643	2.59698	0.800532	-0.424063	2.81993	-0.0614939	-0.2317	-0.144034	0.370061	4.55628	-6.53918	0.25279	0.442485
758	Breast			Tumor	(normalized)	-1.81318	-4.08452	-6.57813	-1.76925	1.61057	1.13607	-3.69825	0.683775	-2.82884	-0.745504	-0.60864	-6.57576	1.91493	-4.94799	-2.3597	2.98695	-0.256803	2.3015	0.722453	3.84628	2.91738	1.25407	0.512264	-0.259345	-6.57334	-1.2543	-5.46945	-4.35586	-1.39393	-0.160667	2.21886	2.48347	4.10819	0.491368	-1.70147	2.49918	0.405314	0.0617838	0.0731564	0.655707	3.37009	-6.5231	-0.233047	-0.494387
758	Breast			Normal	(raw)	58.6994	81.0835	18.2373	38.5601	2586.96	1671.94	52.2403	5643.02	74.7398	195.63	101.829	37.2301	3402.02	49.1041	420.365	1852.84	505.273	520.924	199.465	3192.84	2920.35	1601.05	1291.16	589.994	4.09145	140.64	7.84069	39.9585	151.642	498.052	5259.49	3711.85	2285.78	658.036	281.585	2667.78	362.038	321.749	341.906	488.275	8888.78	4.06233	450.156	513.413
758	Breast			Tumor	(raw)	132.895	27.5275	4.88782	137.003	1426.12	1026.41	35.9785	750.181	65.7299	278.554	306.274	4.89585	1761.09	15.1299	90.9888	3702.45	390.862	2302.24	770.565	6716.97	3528.15	1113.89	666.095	390.174	4.90407	195.77	10.5405	22.8078	177.711	417.795	2174.07	2611.73	8054.12	656.516	143.594	2640.33	618.502	487.447	491.305	735.727	4828.66	5.07785	397.352	331.515
758	Breast			Fold change	FC	1.83152	-3.64107	-4.6122	2.87429	-2.24231	-2.01356	-1.79484	-9.29842	-1.40557	1.15189	2.43318	-9.40004	-2.38792	-4.01186	-5.71087	1.61654	-1.59796	3.5753	3.12521	1.70189	-1.02318	-1.77675	-2.39612	-1.86919	-1.0313	1.12609	1.08753	-2.16565	-1.0548	-1.47358	-2.99043	-1.75681	2.8505	-1.23899	-2.42402	-1.24898	1.38205	1.2256	1.16247	1.21896	-2.27551	1.01121	-1.4004	-1.91437
758	Breast			Fold change (Raw limit)	FC (Nraw>=10 OR Traw>=10)	1.83152	-3.64107	-4.6122	2.87429	-2.24231	-2.01356	-1.79484	-9.29842	-1.40557	1.15189	2.43318	-9.40004	-2.38792	-4.01186	-5.71087	1.61654	-1.59796	3.5753	3.12521	1.70189	-1.02318	-1.77675	-2.39612	-1.86919		1.12609	1.08753	-2.16565	-1.0548	-1.47358	-2.99043	-1.75681	2.8505	-1.23899	-2.42402	-1.24898	1.38205	1.2256	1.16247	1.21896	-2.27551		-1.4004	-1.91437
759	Large intestine	rectum		Normal	(normalized)	0.64007	-4.0216	-2.6753	-1.10277	1.63709	-0.220801	-4.22922	1.83939	-2.10251	-0.93285	-1.33134	-7.03825	0.729135	-1.87323	-0.197289	1.91101	0.160572	-0.357569	-2.48407	4.48209	2.79144	1.04053	-0.111821	-1.48373	-5.89059	-1.15375	-4.34785	-4.62021	-1.17164	0.166632	1.186	2.37072	-1.89808	1.06468	-2.34979	2.92219	0.245205	0.0627661	-0.641536	0.21705	1.90315	-3.99975	-1.22077	-0.286262
759	Large intestine	rectum		Tumor	(normalized)	0.131217	-2.87898	-1.92575	-3.78541	1.93249	0.669047	-4.10984	2.02978	-1.98505	-1.04823	-1.49198	-6.68937	0.768241	-6.64045	-2.14392	2.64627	-0.733292	-3.2718	-0.508711	1.92843	2.95137	1.41148	-0.601178	-2.57522	-6.73908	-0.92426	-4.29365	-5.34356	0.382602	-0.419366	0.465755	3.15921	-3.30923	1.55265	0.0918093	3.17936	-0.657413	-0.217146	-1.01071	-0.353953	2.17438	-5.92174	-2.03004	0.836422
759	Large intestine	rectum		Normal	(raw)	793.678	31.3575	79.7296	237.136	1584.08	437.015	27.1545	1822.53	118.59	266.777	202.39	3.87471	844.219	139.016	444.195	1915.3	569.247	397.489	91.0297	11381.7	3525.91	1047.6	471.305	182.103	8.58459	228.902	25.011	20.7082	226.081	571.643	1158.74	2634.04	136.642	1065.28	99.9096	3860.38	603.64	531.935	326.469	591.973	1904.89	31.8359	218.512	417.629
759	Large intestine	rectum		Tumor	(raw)	576.973	71.6138	138.659	38.2061	2010.92	837.642	30.512	2151.19	133.074	254.746	187.294	5.10451	897.261	5.28057	119.199	3298.08	316.893	54.5438	370.27	2005.25	4074.8	1401.38	347.282	88.3971	4.93163	277.604	26.8619	12.9743	686.799	393.925	727.548	4706.23	53.1471	1545.43	561.426	4772.41	334.006	453.198	261.457	412.197	2377.98	8.69029	128.989	940.683
759	Large intestine	rectum		Fold change	FC	-1.42292	2.20782	1.68127	-6.42032	1.22722	1.85298	1.08627	1.14107	1.08482	-1.08326	-1.11778	1.27357	1.02748	-27.2317	-3.85472	1.66469	-1.85815	-7.53826	3.93227	-5.87123	1.11723	1.29321	-1.40382	-2.13094	-1.80062	1.17242	1.03828	-1.65101	2.9368	-1.50108	-1.64747	1.72727	-2.65949	1.40247	5.43243	1.19513	-1.86946	-1.21412	-1.29162	-1.48556	1.20683	-3.78944	-1.75232	2.17752
759	Large intestine	rectum		Fold change (Raw limit)	FC (Nraw>=10 OR Traw>=10)	-1.42292	2.20782	1.68127	-6.42032	1.22722	1.85298	1.08627	1.14107	1.08482	-1.08326	-1.11778		1.02748	-27.2317	-3.85472	1.66469	-1.85815	-7.53826	3.93227	-5.87123	1.11723	1.29321	-1.40382	-2.13094		1.17242	1.03828	-1.65101	2.9368	-1.50108	-1.64747	1.72727	-2.65949	1.40247	5.43243	1.19513	-1.86946	-1.21412	-1.29162	-1.48556	1.20683	-3.78944	-1.75232	2.17752
760	Stomach			Normal	(normalized)	-3.30854	-3.24484	-3.33191	-1.34309	1.06324	-0.565427	-4.46409	2.53687	-2.08999	-1.07488	-1.64405	-6.5744	0.804765	-4.8276	-0.786927	2.0697	-0.0935793	-1.30907	-2.30702	3.55328	2.7789	0.840189	-0.00652981	-1.70364	-6.63464	-1.14411	-5.40086	-6.39982	-0.465776	0.00358963	1.35781	3.81872	-2.1231	0.840634	-1.98734	2.61178	-0.0989552	-0.199	-0.570139	0.338342	1.91931	-6.39853	-1.16613	0.145493
760	Stomach			Tumor	(normalized)	-3.43014	-4.54217	-3.06618	-4.49641	1.29955	-0.204892	-3.94923	2.79442	-2.45654	-1.44172	-1.76773	-6.98075	-0.159987	-6.93105	-4.57547	2.18888	-0.979869	-3.87512	-0.907276	3.27077	2.98882	1.05367	-0.624444	-2.57048	-5.98432	-0.892936	-4.69407	-5.25846	-0.785918	-0.136843	-1.10699	4.83612	-5.58671	0.226663	-2.23857	2.64693	-0.466343	-0.266366	-0.437711	-0.0504799	1.82963	-6.79547	-0.979733	0.316775
760	Stomach			Normal	(raw)	37.1197	38.7954	36.5232	144.965	768.491	248.521	16.6628	2134.25	86.3818	174.582	117.67	3.85905	642.438	12.9515	213.15	1543.88	344.669	148.424	74.3172	4317.36	2524.09	658.408	366.106	112.908	3.70124	166.403	8.70466	4.35548	266.293	368.683	942.569	5189.47	84.4219	658.611	92.7519	2248.01	343.387	320.382	247.71	464.969	1391.05	4.35936	163.883	406.79
760	Stomach			Tumor	(raw)	44.3429	20.5149	57.067	21.1759	1176.53	414.686	30.943	3315.92	87.0774	175.954	140.365	3.78428	427.797	3.91692	20.0468	2179.29	242.342	32.574	254.848	4613.15	3794.21	992.168	310.043	80.4652	7.54987	257.394	18.4647	12.4866	277.213	434.715	221.902	13652.6	9.94561	559.282	101.279	2993.67	345.952	397.388	352.886	461.533	1698.91	4.30287	242.365	595.329
760	Stomach			Fold change	FC	-1.08794	-2.45774	1.20224	-8.89706	1.17798	1.2839	1.42886	1.19545	-1.28927	-1.28952	-1.08951	-1.32533	-1.95173	-4.29735	-13.8186	1.08612	-1.84842	-5.92184	2.63856	-1.21631	1.15662	1.15948	-1.53465	-1.82366	1.56952	1.19018	1.63217	2.20589	-1.24845	-1.10224	-5.52048	2.02427	-11.0319	-1.53047	-1.19022	1.02466	-1.29001	-1.0478	1.09614	-1.30932	-1.06414	-1.31671	1.13792	1.12606
760	Stomach			Fold change (Raw limit)	FC (Nraw>=10 OR Traw>=10)	-1.08794	-2.45774	1.20224	-8.89706	1.17798	1.2839	1.42886	1.19545	-1.28927	-1.28952	-1.08951		-1.95173	-4.29735	-13.8186	1.08612	-1.84842	-5.92184	2.63856	-1.21631	1.15662	1.15948	-1.53465	-1.82366		1.19018	1.63217	2.20589	-1.24845	-1.10224	-5.52048	2.02427	-11.0319	-1.53047	-1.19022	1.02466	-1.29001	-1.0478	1.09614	-1.30932	-1.06414		1.13792	1.12606
762	Lung		squamous cell carcinoma	Normal	(normalized)	-0.39957	-3.60866	-2.073	-1.91931	2.26471	1.05061	-3.19178	1.60091	-2.63698	-1.27195	-1.23474	-6.45536	2.4083	-1.19075	-0.433469	1.89482	-0.0522556	0.161404	0.225638	3.41291	2.48859	0.83729	1.6362	0.680629	-6.46333	-1.57118	-4.76781	-4.72533	-1.31761	0.360659	2.57645	3.82274	0.596311	0.332621	-0.82837	2.52163	-0.198956	-0.384521	-0.480429	0.352577	3.23636	-4.43133	-0.471038	-0.0390053
762	Lung		squamous cell carcinoma	Tumor	(normalized)	-4.87179	-3.84758	-2.06889	-4.38922	2.10719	1.54091	-1.55166	2.04872	-4.45675	0.682544	-2.0197	-5.77992	3.10325	-4.61519	-3.52365	2.22683	-0.515766	-0.281171	0.74947	3.21912	2.64332	0.410354	2.48202	0.678433	-5.79029	-1.71034	-4.35691	-1.43519	-0.937729	0.457417	2.39775	4.42938	-0.368973	0.258673	-0.835486	3.15584	-0.505961	-0.525386	-0.84846	0.0582933	3.90116	-5.59216	-0.336598	0.683469
762	Lung		squamous cell carcinoma	Normal	(raw)	421.855	45.6172	132.255	147.121	2674.18	1152.69	60.9008	1687.98	89.4612	230.435	236.456	6.34146	2954.03	243.777	412.058	2069.39	536.679	622.347	650.683	5926.99	3123.1	994.248	1729.78	891.938	6.30653	187.272	20.4263	21.0368	223.257	714.52	3319.2	7874.19	841.303	700.768	313.387	3195.45	484.79	426.278	398.861	710.529	5244.3	25.7919	401.466	541.631
762	Lung		squamous cell carcinoma	Tumor	(raw)	11.5138	23.4173	80.348	16.0874	1452.45	980.922	114.995	1394.76	15.3517	541.053	83.1346	6.13542	2896.97	13.7551	29.3122	1578.04	235.783	277.417	566.743	3139.25	2106.16	448.025	1883.37	539.513	6.09146	103.017	16.4518	124.663	175.99	462.881	1776.52	7263.56	261.037	403.312	188.915	3004.52	237.391	234.216	187.224	351.012	5036.61	6.9882	266.961	541.4
762	Lung		squamous cell carcinoma	Fold change	FC	-22.1958	-1.18011	1.00285	-5.54008	-1.11537	1.40474	3.11692	1.36397	-3.53026	3.87581	-1.72304	1.59708	1.61883	-10.7364	-8.51605	1.25877	-1.37889	-1.35903	1.43777	-1.14376	1.11321	-1.34438	1.79728	-1.00152	1.59442	-1.10126	1.32952	9.78207	1.30124	1.06937	-1.13186	1.5227	-1.95245	-1.05259	-1.00494	1.55208	-1.23714	-1.10257	-1.29059	-1.22628	1.58534	-2.23587	1.09767	1.65001
762	Lung		squamous cell carcinoma	Fold change (Raw limit)	FC (Nraw>=10 OR Traw>=10)	-22.1958	-1.18011	1.00285	-5.54008	-1.11537	1.40474	3.11692	1.36397	-3.53026	3.87581	-1.72304		1.61883	-10.7364	-8.51605	1.25877	-1.37889	-1.35903	1.43777	-1.14376	1.11321	-1.34438	1.79728	-1.00152		-1.10126	1.32952	9.78207	1.30124	1.06937	-1.13186	1.5227	-1.95245	-1.05259	-1.00494	1.55208	-1.23714	-1.10257	-1.29059	-1.22628	1.58534	-2.23587	1.09767	1.65001
763	Large intestine	colon		Normal	(normalized)	0.0603619	-4.66139	-2.44229	-1.80332	2.66711	0.491454	-3.60911	1.60592	-2.61161	-0.854603	-0.896499	-6.62978	1.92167	-0.820837	-0.235443	2.00477	0.481499	0.760968	-1.65066	3.8077	2.67401	0.323944	2.16663	0.286377	-2.88086	-1.56001	-4.63311	-6.46243	-0.787454	0.626621	1.18221	3.19937	0.279345	0.366571	-1.83555	2.52986	-0.0857239	-0.504451	-0.192158	0.357735	2.69819	-6.45924	-0.655848	-0.0733385
763	Large intestine	colon		Tumor	(normalized)	-4.13103	-3.44597	-2.29257	-4.28972	1.3173	0.199948	-4.39914	1.75161	-2.47211	-1.63533	-1.48649	-6.28205	1.93492	-6.22208	-5.88141	2.35292	-1.36422	-5.39185	0.422077	2.67435	3.00903	1.16664	0.660464	-1.35684	-6.30021	-1.05981	-3.46458	-1.88874	-0.432246	0.122968	0.780647	3.40056	-2.37415	0.343092	-1.89036	3.26714	-0.0779963	-0.805822	-1.45242	0.238119	2.35233	-6.10992	-1.16206	0.105542
763	Large intestine	colon		Normal	(raw)	559.796	21.2149	98.7769	153.817	3409.88	754.747	43.9956	1634.14	87.8389	296.891	288.394	5.4212	2033.95	303.922	456.019	2154.54	749.556	909.773	170.986	7517.78	3426.22	672.01	2410.35	654.737	72.8844	182.074	21.6349	6.08799	311.037	828.878	1218.26	4931.35	651.553	692.162	150.42	3100.43	505.887	378.446	469.909	687.935	3484.13	6.10148	340.744	510.248
763	Large intestine	colon		Tumor	(raw)	29.6605	47.6872	106.074	26.571	1295.05	596.943	24.6304	1749.96	93.662	167.286	185.466	6.67818	1987.06	6.96159	8.81579	2654.86	201.87	12.3775	696.307	3317.42	4183.61	1166.63	821.414	202.906	6.59463	249.291	47.0759	140.338	385.144	565.926	892.773	5487.97	100.243	659.21	140.181	5003.24	492.338	297.28	189.898	612.948	2653.78	7.52444	232.234	559.131
763	Large intestine	colon		Fold change	FC	-18.2698	2.32208	1.10935	-5.60378	-2.5488	-1.22392	-1.72911	1.10626	1.10152	-1.718	-1.50524	1.27256	1.00922	-42.2608	-50.0733	1.27293	-3.59431	-71.1514	4.20683	-2.19368	1.2614	1.79339	-2.84054	-3.12361	-10.6986	1.41441	2.24782	23.8132	1.27917	-1.4178	-1.32094	1.14964	-6.29189	-1.01641	-1.03872	1.66704	1.00537	-1.23232	-2.39539	-1.08645	-1.27091	1.27396	-1.42032	1.13201
763	Large intestine	colon		Fold change (Raw limit)	FC (Nraw>=10 OR Traw>=10)	-18.2698	2.32208	1.10935	-5.60378	-2.5488	-1.22392	-1.72911	1.10626	1.10152	-1.718	-1.50524		1.00922	-42.2608	-50.0733	1.27293	-3.59431	-71.1514	4.20683	-2.19368	1.2614	1.79339	-2.84054	-3.12361	-10.6986	1.41441	2.24782	23.8132	1.27917	-1.4178	-1.32094	1.14964	-6.29189	-1.01641	-1.03872	1.66704	1.00537	-1.23232	-2.39539	-1.08645	-1.27091		-1.42032	1.13201
764	Large intestine	rectum		Normal	(normalized)	-0.421208	-3.93882	-2.31412	-1.70558	2.28317	0.101028	-3.95976	1.65663	-3.01913	-0.807163	-0.998246	-7.08592	1.72645	-0.184723	-0.206049	1.92877	0.142659	-0.278047	-1.11764	3.50533	2.98746	0.807918	2.1624	0.398065	-3.5868	-1.25481	-4.4624	-5.03656	-0.643774	0.616715	1.22731	2.552	-0.149155	0.766925	-1.74141	2.63855	0.0823946	-0.25798	-0.284494	0.153355	2.60304	-5.42223	-0.769163	0.210883
764	Large intestine	rectum		Tumor	(normalized)	1.98268	-1.13853	-1.07306	-3.85836	1.59133	0.961458	-4.05533	0.942225	-1.90733	-1.39846	0.0190248	-7.00441	1.48055	-6.98237	-2.94054	3.58759	-1.50075	-3.60738	0.88192	2.90357	2.53363	1.56559	1.8545	0.0408869	-7.03982	-0.630014	-4.05158	-3.11368	0.859756	-1.41333	4.57086	2.26576	-2.40139	0.531157	-2.00344	3.50329	0.359349	-0.0620232	-0.512178	0.175333	1.92492	-2.35992	-1.40153	1.53499
764	Large intestine	rectum		Normal	(raw)	379.145	33.1054	102.09	155.658	2471.17	544.52	32.6283	1600.65	62.6256	290.149	254.156	3.73702	1680.03	446.678	440.124	1932.95	560.462	418.698	233.968	5765.14	4026.39	888.81	2272.74	669.008	42.2539	212.749	23.0296	15.4685	324.942	778.487	1188.67	2977.36	457.827	863.911	151.84	3161.43	537.533	424.563	416.831	564.633	3084.57	11.8399	297.893	587.603
764	Large intestine	rectum		Tumor	(raw)	2254.68	259.123	271.153	39.3331	1719.01	1110.88	34.3133	1096.17	152.081	216.401	578.051	4.44325	1591.95	4.51166	74.3102	6858.22	201.59	46.8069	1051.29	4268.75	3303.21	1688.61	2063	586.877	4.33553	368.626	34.4027	65.9065	1035.26	214.182	13558.3	2743.47	107.982	824.391	142.279	6468.95	731.836	546.472	399.998	644.198	2166.2	111.13	215.941	1653.16
764	Large intestine	rectum		Fold change	FC	5.29227	6.96578	2.36371	-4.44684	-1.61534	1.81558	-1.06849	-1.64081	2.16116	-1.5066	2.02409	1.05813	-1.18583	-111.249	-6.65524	3.15758	-3.12403	-10.0514	3.99879	-1.51756	-1.36967	1.69076	-1.2379	-1.28092	-10.9512	1.54199	1.32944	3.79178	2.83536	-4.08419	10.151	-1.21946	-4.76419	-1.17753	-1.19917	1.82101	1.21163	1.14548	-1.17095	1.01535	-1.60006	8.35307	-1.55011	2.50377
764	Large intestine	rectum		Fold change (Raw limit)	FC (Nraw>=10 OR Traw>=10)	5.29227	6.96578	2.36371	-4.44684	-1.61534	1.81558	-1.06849	-1.64081	2.16116	-1.5066	2.02409		-1.18583	-111.249	-6.65524	3.15758	-3.12403	-10.0514	3.99879	-1.51756	-1.36967	1.69076	-1.2379	-1.28092	-10.9512	1.54199	1.32944	3.79178	2.83536	-4.08419	10.151	-1.21946	-4.76419	-1.17753	-1.19917	1.82101	1.21163	1.14548	-1.17095	1.01535	-1.60006	8.35307	-1.55011	2.50377
765	Head&neck		squamous cell carcinoma	Normal	(normalized)	-2.5636	-4.14682	-3.36846	-1.08757	0.706888	0.0887718	-4.07449	0.0741568	-2.47538	-1.14725	-1.55468	-6.21092	0.792838	-3.33087	-2.63794	2.09558	-0.151245	-2.14054	1.97917	3.20861	2.35642	1.64208	-0.61712	-1.17146	-6.45733	-1.72019	3.20433	-1.67675	0.255268	0.401117	3.6138	1.74526	-0.272256	0.284568	-1.88158	2.41485	0.30423	-0.0108805	-0.199828	0.455564	3.02975	-3.7819	-0.803182	-0.247664
765	Head&neck		squamous cell carcinoma	Tumor	(normalized)	-3.03883	-2.00546	-2.60498	-3.62519	1.03505	0.737337	-3.70978	0.15997	-3.43096	-1.73359	-2.72494	-6.7141	0.100647	-6.29802	-2.93563	2.17536	-0.961926	-2.40638	3.79826	2.51379	2.91938	1.62776	0.455814	-1.06498	-6.74051	-0.853106	2.43184	-3.6793	-0.767242	-0.417193	4.28479	4.04614	-3.51715	0.771875	-1.16162	3.02947	0.0435686	0.215001	-1.62322	0.0288153	2.42079	-5.86125	-1.05512	0.261122
765	Head&neck		squamous cell carcinoma	Normal	(raw)	52.9288	17.6642	30.2972	147.238	510.747	332.762	18.5724	329.408	56.2663	141.271	106.513	4.22413	542.1	31.0971	50.2704	1337.35	281.762	70.9649	1233.68	2892.67	1602.37	976.623	204.004	138.921	3.56091	94.9689	2884.1	97.8722	373.469	413.199	3830.66	1049.03	259.092	381.131	84.9178	1668.6	386.361	310.553	272.431	429.091	2555.38	22.7482	179.32	263.546
765	Head&neck		squamous cell carcinoma	Tumor	(raw)	49.8215	101.974	67.3004	33.1821	839.028	682.583	31.2925	457.457	37.964	123.121	61.9305	3.89985	439.028	5.20359	53.5157	1849.45	210.197	77.233	5696.18	2338.42	3097.53	1265.31	561.576	195.706	3.82913	226.665	2209.28	31.9605	240.565	306.625	7980.78	6763.99	35.7624	699.121	183.026	3343.16	421.998	475.244	132.91	417.704	2192.43	7.04338	197.048	490.682
765	Head&neck		squamous cell carcinoma	Fold change	FC	-1.39014	4.41178	1.69758	-5.80629	1.25541	1.56761	1.28762	1.06129	-1.93937	-1.50143	-2.25052	-1.41734	-1.61574	-7.81987	-1.22918	1.05686	-1.75404	-1.20233	3.52857	-1.61868	1.4773	-1.00998	2.10371	1.0766	-1.21687	1.82398	-1.70821	-4.00709	-2.03145	-1.76334	1.59217	4.92756	-9.48006	1.40183	1.64714	1.53116	-1.19803	1.16949	-2.68215	-1.3442	-1.52515	-4.22618	-1.1908	1.42285
765	Head&neck		squamous cell carcinoma	Fold change (Raw limit)	FC (Nraw>=10 OR Traw>=10)	-1.39014	4.41178	1.69758	-5.80629	1.25541	1.56761	1.28762	1.06129	-1.93937	-1.50143	-2.25052		-1.61574	-7.81987	-1.22918	1.05686	-1.75404	-1.20233	3.52857	-1.61868	1.4773	-1.00998	2.10371	1.0766		1.82398	-1.70821	-4.00709	-2.03145	-1.76334	1.59217	4.92756	-9.48006	1.40183	1.64714	1.53116	-1.19803	1.16949	-2.68215	-1.3442	-1.52515	-4.22618	-1.1908	1.42285
766	Large intestine	rectum		Normal	(normalized)	-2.14087	-2.51936	-2.41226	-1.35283	2.33413	0.255272	-4.80002	1.63768	-3.92561	-1.49301	-1.70082	-6.07002	1.1719	-1.94487	-0.233207	2.18398	-0.0808449	-0.56142	-1.04683	4.11373	3.01982	-0.221783	0.776999	-0.880389	-6.0085	-1.26467	-4.2503	-5.42734	-0.278889	0.769758	2.3185	2.48311	-0.778462	0.749256	-1.83186	2.82527	-0.314254	-0.723698	-0.482059	0.174021	2.14131	-5.98489	-0.709873	0.458669
766	Large intestine	rectum		Tumor	(normalized)	-0.42666	-2.65459	-2.32924	-5.05302	1.15362	0.433104	-4.42505	2.03306	-1.49444	-1.03412	0.117269	-6.52821	-0.70553	-6.43443	-0.253658	3.2897	-0.322575	-3.05939	-0.48201	3.61251	2.36561	1.18379	-1.54957	-3.60934	-6.53568	-0.756303	-4.81578	-5.72801	-0.774214	-0.37068	4.13758	3.16538	-1.54415	0.530307	-1.8029	3.09447	0.0768471	-0.134923	0.381805	1.2985	2.04387	-3.81497	-1.01159	0.407451
766	Large intestine	rectum		Normal	(raw)	78.4591	60.3542	65.0053	135.478	1744.83	413.005	12.4211	1076.72	22.7711	122.934	106.442	5.15055	779.628	89.8767	294.38	1572.36	327.17	234.48	167.487	5990.57	2806.51	296.72	592.94	187.969	5.37491	144.015	18.1821	8.04118	285.205	589.971	1726.03	1934.64	201.73	581.647	97.2002	2452.45	278.298	209.535	247.74	390.388	1526.54	5.46362	211.552	475.536
766	Large intestine	rectum		Tumor	(raw)	418	89.2282	111.8	16.924	1249.94	758.562	26.1542	2299.47	199.408	274.356	609.418	6.08734	344.531	6.49617	471.254	5494.29	449.272	67.3978	402.267	6872.05	2895.57	1276.35	191.931	46.0358	6.05591	332.617	19.9489	10.6001	328.513	434.538	9888.94	5040.68	192.654	811.432	161.022	4798.92	592.58	511.68	732.064	1381.98	2316.76	39.9204	278.673	745.193
766	Large intestine	rectum		Fold change	FC	3.28118	-1.09827	1.05923	-12.9978	-2.26657	1.13118	1.29681	1.31529	5.39333	1.37448	3.52613	-1.37382	-3.6742	-22.4643	-1.01428	2.15207	-1.18241	-5.6489	1.47921	-1.41542	-1.57375	2.64923	-5.01613	-6.62972	-1.4411	1.42244	-1.47988	-1.23172	-1.40964	-2.20448	3.52856	1.60467	-1.70018	-1.16389	1.02027	1.20515	1.31139	1.50397	1.81991	2.18023	-1.06987	4.49998	-1.23261	-1.03614
766	Large intestine	rectum		Fold change (Raw limit)	FC (Nraw>=10 OR Traw>=10)	3.28118	-1.09827	1.05923	-12.9978	-2.26657	1.13118	1.29681	1.31529	5.39333	1.37448	3.52613		-3.6742	-22.4643	-1.01428	2.15207	-1.18241	-5.6489	1.47921	-1.41542	-1.57375	2.64923	-5.01613	-6.62972		1.42244	-1.47988	-1.23172	-1.40964	-2.20448	3.52856	1.60467	-1.70018	-1.16389	1.02027	1.20515	1.31139	1.50397	1.81991	2.18023	-1.06987	4.49998	-1.23261	-1.03614
767	Lung		adenocarcinoma	Normal	(normalized)	-0.872881	-3.88843	-1.71886	-1.4729	2.02011	1.81254	-2.43131	2.37707	-2.89294	-1.49116	-1.53685	-5.885	1.49434	-1.48458	-0.840659	1.90171	0.0301046	0.293423	0.186796	3.35192	2.65541	0.653276	1.75849	0.358201	-5.06611	-1.47443	-4.47689	-6.66524	-1.3243	0.591687	1.02046	4.20683	-0.387385	0.579289	-0.663192	2.42437	-0.186934	-0.161544	-0.584982	0.38028	3.23625	-4.74792	-0.49518	0.26005
767	Lung		adenocarcinoma	Tumor	(normalized)	-4.27399	-2.53897	-2.37689	-5.40835	1.03006	0.517212	-4.61655	1.72411	-3.851	-2.04245	-2.35962	-6.67814	0.864511	-6.6435	-6.43844	2.03477	-0.991164	-3.39625	0.232578	2.60433	2.41515	1.1318	-0.162455	-2.20053	-6.68815	-0.783069	-4.24313	-3.11998	-1.16322	-0.689559	-0.255748	3.75742	-3.82656	0.906434	-0.886744	2.43124	-0.93748	-1.37577	-1.97609	0.00725269	2.37293	-5.24175	-1.40657	1.28924
767	Lung		adenocarcinoma	Normal	(raw)	300.964	37.2171	167.436	198.559	2235.59	1936.01	102.184	2863.17	74.2021	196.063	189.95	9.32644	1552.81	196.959	307.761	2059.44	562.782	675.471	627.349	5627.39	3472.45	866.829	1864.82	706.492	16.4523	198.35	24.7514	5.43051	220.102	830.603	1118.06	10177.9	421.37	823.496	348.046	2958.59	484.178	492.775	367.435	717.387	5193.83	20.5121	391.033	660.025
767	Lung		adenocarcinoma	Tumor	(raw)	30.8834	102.806	115.029	14.0685	1220.12	855.106	24.3559	1973.94	41.4055	145.039	116.414	5.83451	1087.85	5.97629	6.88904	2448.21	300.575	56.7479	701.999	3633.32	3186.8	1309.27	533.851	129.986	5.79413	347.213	31.5511	68.7252	266.783	370.464	500.421	8080.16	42.1129	1119.92	323.137	3222.56	311.971	230.238	151.866	600.491	3094.91	15.7906	225.374	1460.23
767	Lung		adenocarcinoma	Fold change	FC	-10.5642	2.54817	-1.57793	-15.2998	-1.98625	-2.45433	-4.54801	-1.57239	-1.94269	-1.46539	-1.7688	-1.73283	-1.54738	-35.7265	-48.4285	1.09661	-2.0297	-12.9034	1.03224	-1.67899	-1.18121	1.39332	-3.78672	-5.89191	-3.0781	1.6148	1.17589	11.6743	1.11812	-2.43049	-2.42201	-1.36548	-10.8466	1.25453	-1.1676	1.00478	-1.68243	-2.32016	-2.62281	-1.29507	-1.81922	-1.40817	-1.88086	2.04087
767	Lung		adenocarcinoma	Fold change (Raw limit)	FC (Nraw>=10 OR Traw>=10)	-10.5642	2.54817	-1.57793	-15.2998	-1.98625	-2.45433	-4.54801	-1.57239	-1.94269	-1.46539	-1.7688		-1.54738	-35.7265	-48.4285	1.09661	-2.0297	-12.9034	1.03224	-1.67899	-1.18121	1.39332	-3.78672	-5.89191	-3.0781	1.6148	1.17589	11.6743	1.11812	-2.43049	-2.42201	-1.36548	-10.8466	1.25453	-1.1676	1.00478	-1.68243	-2.32016	-2.62281	-1.29507	-1.81922	-1.40817	-1.88086	2.04087
[truncated: 2,058 more rows]
[truncated: 176 more columns]

## Sheet: Part 2
					Probe ID	A_23_P72651	A_24_P942346	A_23_P53217	A_32_P210642	A_23_P215790	A_33_P3351944	A_23_P216225	A_33_P3222105	A_32_P157965	A_23_P86550	A_23_P121250	A_23_P104188	A_33_P3297005	A_23_P143127	A_23_P40693	A_23_P253158	A_23_P91081	A_23_P149281	A_23_P169819	A_24_P254744	A_23_P147839	A_24_P226332	A_23_P166993	A_33_P3370787	A_33_P3880302	A_33_P3216532	A_23_P145935	A_24_P357169	A_23_P89249	A_23_P349416	A_33_P3211569	A_32_P183765	A_33_P3228128	A_33_P3365037	A_23_P130488	A_24_P401990	A_23_P5325	A_32_P157481	A_23_P117225	A_23_P301414	A_23_P309739	A_23_P54100	A_24_P751074	A_32_P78491
[truncated: 3,008 more rows]
[truncated: 176 more columns]

[truncated: 2 more sheets: Part 3, Part 4]
