# Supplementary material for: Integrated analysis of gene expression and copy number identified potential cancer driver genes with amplification-dependent overexpression in 1,454 solid tumors
Source: Sci Rep. 2017 Apr 4;7:641. doi: 10.1038/s41598-017-00219-3 (PMC5428069; doi:10.1038/s41598-017-00219-3)
Supplement: Supplementary file 4 — Dataset 1_3 [file 41598_2017_219_MOESM4_ESM.xls]

## Sheet: Part 1
					Probe ID	A_23_P82523	A_23_P44569	A_24_P16913	A_33_P3361067	A_23_P60180	A_32_P139894	A_33_P3413667	A_23_P9415	A_33_P3364433	A_23_P153930	A_32_P134209	A_23_P420359	A_23_P43276	A_23_P252556	A_23_P10980	A_23_P254179	A_24_P414332	A_21_P0000190	A_23_P54055	A_23_P309261	A_33_P3275235	A_23_P208870	A_24_P110983	A_23_P160354	A_23_P324304	A_23_P39402	A_23_P83634	A_23_P15876	A_23_P308150	A_33_P3408983	A_23_P337262	A_24_P48898	A_23_P113111	A_23_P73511	A_33_P3362353	A_33_P3242748	A_33_P3367481	A_24_P92952	A_33_P3333078	A_32_P74955	A_32_P18440	A_32_P902957	A_24_P391568	A_33_P3436316
					Description	Homo sapiens ATP-binding cassette, sub-family B (MDR/TAP), member 1 (ABCB1), mRNA [NM_000927]	Homo sapiens ATP-binding cassette, sub-family C (CFTR/MRP), member 2 (ABCC2), mRNA [NM_000392]	Homo sapiens ATP-binding cassette, sub-family C (CFTR/MRP), member 4 (ABCC4), transcript variant 1, mRNA [NM_005845]	Homo sapiens ATP-binding cassette, sub-family G (WHITE), member 2 (Junior blood group) (ABCG2), transcript variant 1, mRNA [NM_004827]	Homo sapiens ABL proto-oncogene 1, non-receptor tyrosine kinase (ABL1), transcript variant a, mRNA [NM_005157]	Homo sapiens ABL proto-oncogene 2, non-receptor tyrosine kinase (ABL2), transcript variant b, mRNA [NM_007314]	Homo sapiens ABL proto-oncogene 2, non-receptor tyrosine kinase (ABL2), transcript variant e, mRNA [NM_001136001]	Homo sapiens aconitase 1, soluble (ACO1), transcript variant 2, mRNA [NM_002197]	Homo sapiens activin A receptor, type IB (ACVR1B), transcript variant 3, mRNA [NM_020328]	Homo sapiens activin A receptor, type IIA (ACVR2A), transcript variant 2, mRNA [NM_001616]	Homo sapiens activin A receptor, type IIB (ACVR2B), mRNA [NM_001106]	Homo sapiens ADAM metallopeptidase with thrombospondin type 1 motif, 20 (ADAMTS20), mRNA [NM_025003]	Homo sapiens G protein-coupled receptor 124 (GPR124), mRNA [NM_032777]	Homo sapiens brain-specific angiogenesis inhibitor 3 (BAI3), mRNA [NM_001704]	Homo sapiens latrophilin 3 (LPHN3), mRNA [NM_015236]	Homo sapiens activity-dependent neuroprotector homeobox (ADNP), transcript variant 1, mRNA [NM_015339]	Homo sapiens AF4/FMR2 family, member 1 (AFF1), transcript variant 2, mRNA [NM_005935]	Homo sapiens AF4/FMR2 family, member 3 (AFF3), transcript variant 1, mRNA [NM_002285]	Homo sapiens ajuba LIM protein (AJUBA), transcript variant 1, mRNA [NM_032876]	Homo sapiens A kinase (PRKA) anchor protein 9 (AKAP9), transcript variant 2, mRNA [NM_005751]	Homo sapiens v-akt murine thymoma viral oncogene homolog 1 (AKT1), transcript variant 1, mRNA [NM_005163]	Homo sapiens v-akt murine thymoma viral oncogene homolog 2 (AKT2), transcript variant 1, mRNA [NM_001626]	Homo sapiens v-akt murine thymoma viral oncogene homolog 3 (AKT3), transcript variant 2, mRNA [NM_181690]	Homo sapiens v-akt murine thymoma viral oncogene homolog 3 (AKT3), transcript variant 1, mRNA [NM_005465]	Homo sapiens anaplastic lymphoma receptor tyrosine kinase (ALK), mRNA [NM_004304]	Homo sapiens alkB, alkylation repair homolog 6 (E. coli) (ALKBH6), transcript variant 1, mRNA [NM_198867]	Homo sapiens arachidonate 12-lipoxygenase, 12R type (ALOX12B), mRNA [NM_001139]	Homo sapiens alpha-kinase 2 (ALPK2), mRNA [NM_052947]	Homo sapiens APC membrane recruitment protein 1 (AMER1), mRNA [NM_152424]	Homo sapiens adenomatous polyposis coli (APC), transcript variant 1, mRNA [NM_001127511]	Homo sapiens adenomatosis polyposis coli down-regulated 1 (APCDD1), mRNA [NM_153000]	Homo sapiens apolipoprotein L, 2 (APOL2), transcript variant beta, mRNA [NM_145637]	Homo sapiens androgen receptor (AR), transcript variant 1, mRNA [NM_000044]	Homo sapiens A-Raf proto-oncogene, serine/threonine kinase (ARAF), transcript variant 1, mRNA [NM_001654]	Homo sapiens A-Raf proto-oncogene, serine/threonine kinase (ARAF), transcript variant 3, mRNA [NM_001256197]	Homo sapiens ADP-ribosylation factor related protein 1 (ARFRP1), transcript variant 8, mRNA [NM_001267549]	Homo sapiens Rho GTPase activating protein 35 (ARHGAP35), mRNA [NM_004491]	Homo sapiens AT rich interactive domain 1A (SWI-like) (ARID1A), transcript variant 1, mRNA [NM_006015]	Homo sapiens AT rich interactive domain 1B (SWI1-like) (ARID1B), transcript variant 2, mRNA [NM_020732]	Homo sapiens AT rich interactive domain 2 (ARID, RFX-like) (ARID2), mRNA [NM_152641]	Homo sapiens AT rich interactive domain 5B (MRF1-like) (ARID5B), transcript variant 1, mRNA [NM_032199]	Homo sapiens ADP-ribosylation factor-like 11 (ARL11), mRNA [NM_138450]	Homo sapiens aryl hydrocarbon receptor nuclear translocator (ARNT), transcript variant 1, mRNA [NM_001668]	Homo sapiens additional sex combs like transcriptional regulator 1 (ASXL1), transcript variant 2, mRNA [NM_001164603]
					Entrez Gene ID	5243	1244	10257	9429	25	27	27	48	91	92	93	80070	25960	577	23284	23394	4299		84962	10142	207	208	10000	10000	238	84964	242	115701	139285	324	147495	23780	367	369	369	10139	2909	8289	57492	196528	84159	115761	405	171023
					Gene name	ATP-binding cassette, sub-family B (MDR/TAP), member 1	ATP-binding cassette, sub-family C (CFTR/MRP), member 2	ATP-binding cassette, sub-family C (CFTR/MRP), member 4	ATP-binding cassette, sub-family G (WHITE), member 2 (Junior blood group)	ABL proto-oncogene 1, non-receptor tyrosine kinase	ABL proto-oncogene 2, non-receptor tyrosine kinase	ABL proto-oncogene 2, non-receptor tyrosine kinase	aconitase 1, soluble	activin A receptor, type IB	activin A receptor, type IIA	activin A receptor, type IIB	ADAM metallopeptidase with thrombospondin type 1 motif, 20	adhesion G protein-coupled receptor A2	adhesion G protein-coupled receptor B3	adhesion G protein-coupled receptor L3	activity-dependent neuroprotector homeobox	AF4/FMR2 family, member 1	AF4/FMR2 family, member 3	ajuba LIM protein	A kinase (PRKA) anchor protein 9	v-akt murine thymoma viral oncogene homolog 1	v-akt murine thymoma viral oncogene homolog 2	v-akt murine thymoma viral oncogene homolog 3	v-akt murine thymoma viral oncogene homolog 3	anaplastic lymphoma receptor tyrosine kinase	alkB, alkylation repair homolog 6 (E. coli)	arachidonate 12-lipoxygenase, 12R type	alpha-kinase 2	APC membrane recruitment protein 1	adenomatous polyposis coli	adenomatosis polyposis coli down-regulated 1	apolipoprotein L, 2	androgen receptor	A-Raf proto-oncogene, serine/threonine kinase	A-Raf proto-oncogene, serine/threonine kinase	ADP-ribosylation factor related protein 1	Rho GTPase activating protein 35	AT rich interactive domain 1A (SWI-like)	AT rich interactive domain 1B (SWI1-like)	AT rich interactive domain 2 (ARID, RFX-like)	AT rich interactive domain 5B (MRF1-like)	ADP-ribosylation factor-like 11	aryl hydrocarbon receptor nuclear translocator	additional sex combs like transcriptional regulator 1
					Previous symbol	PGY1|MDR1|CLCS	CMOAT	---	---	ABL	ABLL	ABLL	IREB1	ACVRLK4	ACVR2	---	---	GPR124	BAI3	LPHN3	---	PBM1|MLLT2	LAF4	JUB	---	---	---	---	---	---	---	---	---	FAM123B	---	---	---	DHTR|SBMA	ARAF1	ARAF1	---	GRLF1	C1orf4|SMARCF1	---	---	---	---	---	---
					138 driver genes (Oncogene, TSG)	---	---	---	---	Oncogene	---	---	---	TSG	---	---	---	---	---	---	---	---	---	---	---	Oncogene	---	---	---	Oncogene	---	---	---	TSG	TSG	---	---	Oncogene	---	---	---	---	TSG	TSG	TSG	---	---	---	TSG
					Gene symbol	ABCB1	ABCC2	ABCC4	ABCG2	ABL1	ABL2	ABL2	ACO1	ACVR1B	ACVR2A	ACVR2B	ADAMTS20	ADGRA2	ADGRB3	ADGRL3	ADNP	AFF1	AFF3	AJUBA	AKAP9	AKT1	AKT2	AKT3	AKT3	ALK	ALKBH6	ALOX12B	ALPK2	AMER1	APC	APCDD1	APOL2	AR	ARAF	ARAF	ARFRP1	ARHGAP35	ARID1A	ARID1B	ARID2	ARID5B	ARL11	ARNT	ASXL1
					Variant						variant b/c/d/f/g/h/i	variant e																variant 1	variant 1-3										variant 1/2	variant 3
Sample ID	Classification	Tissue	Type		Gene sybmbol (variant)	ABCB1	ABCC2	ABCC4	ABCG2	ABL1	ABL2 variant b/c/d/f/g/h/i	ABL2 variant e	ACO1	ACVR1B	ACVR2A	ACVR2B	ADAMTS20	ADGRA2	ADGRB3	ADGRL3	ADNP	AFF1	AFF3	AJUBA	AKAP9	AKT1	AKT2	AKT3 variant 1	AKT3 variant 1-3	ALK	ALKBH6	ALOX12B	ALPK2	AMER1	APC	APCDD1	APOL2	AR	ARAF variant 1/2	ARAF variant 3	ARFRP1	ARHGAP35	ARID1A	ARID1B	ARID2	ARID5B	ARL11	ARNT	ASXL1
1153	Esophagus	esophagus	squamous cell carcinoma	Normal	(normalized)	-2.54548	-3.7372	-4.65185	-2.4812	1.43581	-0.720253	-4.67498	0.477813	-2.06343	-1.7458	-2.70266	-6.93528	0.322723	-6.90578	-4.11777	1.84113	-0.720833	-1.39309	1.00765	2.9237	3.16023	1.63911	-0.0482245	-1.76871	-6.01938	-1.63759	-1.8348	-5.81651	-0.204418	-0.8404	2.53638	2.83946	-1.79263	0.138212	-2.43095	2.78578	-0.116978	0.028842	-1.08195	-0.398756	2.54425	-5.58838	-1.71445	-0.343664
1153	Esophagus	esophagus	squamous cell carcinoma	Tumor	(normalized)	-2.87065	-2.69589	-3.30786	-3.41526	1.6981	0.859	-3.31643	0.920611	-2.78958	-1.87172	-2.44076	-5.72257	1.90799	-3.89072	-0.944488	2.03854	-0.230894	-1.76884	1.08663	3.18449	3.2716	1.26656	1.28962	-0.351582	-6.99469	-1.50654	-3.19978	-0.658771	-0.326943	-0.404129	2.178	3.955	-2.02663	-0.226286	-1.62049	3.03875	-0.0116081	-0.155607	-0.896276	-0.436713	2.74443	-5.57522	-1.16942	-0.0404596
1153	Esophagus	esophagus	squamous cell carcinoma	Normal	(raw)	49.1813	21.5306	11.4215	51.4223	776.765	174.28	11.2398	399.855	68.6928	85.6108	44.1048	2.34605	359.101	2.39452	16.5384	1028.73	174.21	109.321	577.296	2178.66	2566.79	894.308	277.683	84.262	4.42642	92.2792	80.4891	5.09475	249.19	160.354	1665.68	2055.08	82.8763	315.99	53.2448	1980.02	264.76	292.92	135.633	217.786	1674.8	5.96757	87.4914	226.263
1153	Esophagus	esophagus	squamous cell carcinoma	Tumor	(raw)	50.7097	57.24	37.4524	34.7655	1203.43	672.711	37.2304	702.062	53.6409	101.345	68.3126	7.02392	1391.9	25.0047	192.719	1523.73	316.037	108.835	787.683	3371.86	3581.73	892.308	906.691	290.675	2.90826	130.536	40.3658	234.928	295.681	280.278	1678.36	5751.99	91.0265	317.048	120.622	3047.88	367.916	332.967	199.268	274.018	2485.41	7.77918	164.898	360.632
1153	Esophagus	esophagus	squamous cell carcinoma	Fold change	FC	-1.25281	2.0581	2.53853	-1.91064	1.19937	2.98815	2.56426	1.35924	-1.65422	-1.0912	1.19905	2.31774	3.00064	8.08398	9.02097	1.14664	1.40439	-1.29752	1.05627	1.19813	1.08025	-1.29464	2.52774	2.67054	-1.96606	1.09509	-2.57573	35.6972	-1.08864	1.3531	-1.28199	2.16677	-1.17609	-1.28743	1.75377	1.19166	1.07577	-1.13638	1.13735	-1.02666	1.14884	1.00916	1.45906	1.23388
1153	Esophagus	esophagus	squamous cell carcinoma	Fold change (Raw limit)	FC (Nraw>=10 OR Traw>=10)	-1.25281	2.0581	2.53853	-1.91064	1.19937	2.98815	2.56426	1.35924	-1.65422	-1.0912	1.19905		3.00064	8.08398	9.02097	1.14664	1.40439	-1.29752	1.05627	1.19813	1.08025	-1.29464	2.52774	2.67054		1.09509	-2.57573	35.6972	-1.08864	1.3531	-1.28199	2.16677	-1.17609	-1.28743	1.75377	1.19166	1.07577	-1.13638	1.13735	-1.02666	1.14884		1.45906	1.23388
1154	Breast			Normal	(normalized)	-2.24278	-1.97915	-4.50056	-2.89347	2.43914	1.36681	-3.4607	2.24936	-3.66499	-1.51416	-1.78959	-6.53942	2.91759	-3.26645	-0.814957	1.74352	0.112935	1.47173	-0.21305	2.79877	2.91573	1.46304	1.51604	0.552569	-6.05277	-2.08304	-4.22924	-5.04421	-0.96372	0.0788832	2.62277	3.19932	2.40103	0.0952559	-1.19077	2.57024	0.233635	-0.236205	0.0424385	0.0518961	3.66551	-7.02902	-0.516279	0.290834
1154	Breast			Tumor	(normalized)	-3.25861	-3.90722	-5.20019	-2.58248	1.22159	1.38056	-3.67935	1.23864	-2.96287	-2.43915	-1.56877	-7.09443	0.796072	-6.52248	-3.4719	2.12808	-0.598038	2.74303	-0.350349	3.26453	3.00412	2.59125	-0.534908	-1.81581	-7.08375	-1.72765	-4.17277	-5.86031	-1.3963	-0.608711	0.170093	3.32907	4.57978	0.642072	-2.39986	2.39662	0.664112	0.380967	-0.125204	0.433889	2.03679	-5.13617	-0.188758	-0.116226
1154	Breast			Normal	(raw)	71.8223	86.2224	15.0176	45.749	1843.56	876.707	30.8766	1616.32	26.7997	119.013	98.3293	3.6546	2568.53	35.3267	193.231	1138.29	367.621	942.837	293.271	2365.47	2565.22	937.177	972.246	498.589	5.1208	80.2315	18.1248	10.3026	174.299	359.045	2093.8	3122.45	1795.5	363.143	148.917	2018.94	399.7	288.601	350.089	352.391	4313.51	2.6029	237.677	415.865
1154	Breast			Tumor	(raw)	34.969	22.3066	9.10355	55.8754	780.477	871.396	26.1235	789.753	42.925	61.7114	112.817	2.449	581.12	3.64052	30.1633	1462.98	221.104	2240.56	262.518	3216.21	2685.05	2016.82	230.994	95.0628	2.4672	101.053	18.5564	5.76095	127.144	219.474	376.554	3363.38	8003.39	522.284	63.4153	1762.3	530.324	435.819	306.855	452.103	1373.28	9.51659	293.631	308.771
1154	Breast			Fold change	FC	-2.02207	-3.80547	-1.62409	1.24056	-2.32551	1.00958	-1.16364	-2.01491	1.6269	-1.89867	1.16539	-1.46917	-4.35151	-9.55345	-6.30694	1.30546	-1.63691	2.41379	-1.09984	1.38104	1.06318	2.18588	-4.14378	-5.16361	-2.04341	1.27934	1.03992	-1.76065	-1.34965	-1.6106	-5.47432	1.0941	4.52759	1.46086	-2.31192	-1.12789	1.34768	1.53387	-1.12322	1.30314	-3.09237	3.71366	1.25486	-1.32598
1154	Breast			Fold change (Raw limit)	FC (Nraw>=10 OR Traw>=10)	-2.02207	-3.80547	-1.62409	1.24056	-2.32551	1.00958	-1.16364	-2.01491	1.6269	-1.89867	1.16539		-4.35151	-9.55345	-6.30694	1.30546	-1.63691	2.41379	-1.09984	1.38104	1.06318	2.18588	-4.14378	-5.16361		1.27934	1.03992	-1.76065	-1.34965	-1.6106	-5.47432	1.0941	4.52759	1.46086	-2.31192	-1.12789	1.34768	1.53387	-1.12322	1.30314	-3.09237		1.25486	-1.32598
1155	EGJ	esophagogastric junction		Normal	(normalized)	-3.56727	-4.10401	-3.45151	-3.16472	1.72776	0.188719	-1.78404	2.01587	-3.22722	-0.956655	-0.274209	-6.33439	1.11552	-3.44609	-0.745462	1.715	-1.13788	0.106563	-1.21297	2.96363	3.44792	0.933896	-0.244172	-1.48618	-6.30425	-1.90899	-3.95697	-3.57837	-0.30334	-0.90169	1.41425	3.14011	-0.802559	0.701958	-2.3896	2.75682	-0.770768	0.100782	-0.425289	-0.379959	2.34646	-6.24829	-1.67702	-0.0959029
1155	EGJ	esophagogastric junction		Tumor	(normalized)	-2.33199	0.359276	-3.26276	-3.15739	1.41112	0.750554	-4.69771	1.47652	-2.527	-1.73294	-1.52338	-6.84635	1.28525	-3.80572	-2.068	2.36488	-0.868143	-1.6589	-0.0416565	3.01764	2.91707	1.53808	0.199036	-1.29287	-4.93872	-1.49424	-4.05966	-3.79761	-1.26863	-0.590657	1.34347	3.50954	-1.80377	0.429226	-2.4289	3.10104	-0.10795	-0.0610371	-0.477084	-0.138674	2.02082	-5.70262	-1.49553	-0.173032
1155	EGJ	esophagogastric junction		Normal	(raw)	18.8291	12.9795	20.4023	24.8892	739.254	254.388	64.809	902.661	23.8339	115.002	184.561	2.76594	483.605	20.4791	133.131	732.741	101.426	240.306	96.282	1741.12	2435.64	426.399	188.444	79.6709	2.82435	59.4324	14.3721	18.6848	180.872	119.468	594.863	1967.67	127.965	363.075	42.5937	1508.59	130.816	239.345	166.212	171.517	1135.11	2.93605	69.7994	208.841
1155	EGJ	esophagogastric junction		Tumor	(raw)	65.0535	420.167	34.1255	36.7113	871.078	551.072	12.6217	911.479	56.8283	98.5378	113.942	2.84651	798.304	23.4225	78.1155	1687.2	179.445	103.727	318.221	2652.58	2473.98	951.212	375.997	133.683	10.6799	116.267	19.6421	23.5546	135.948	217.502	831.178	3730.32	93.817	441.041	60.8272	2810.45	303.929	313.975	235.316	297.525	1329.22	6.28938	116.164	290.523
1155	EGJ	esophagogastric junction		Fold change	FC	2.35428	22.0588	1.13977	1.00509	-1.24543	1.47615	-7.5353	-1.45332	1.62475	-1.71271	-2.37706	-1.42598	1.12485	-1.2831	-2.50107	1.56904	1.20559	-3.39982	2.25217	1.03814	-1.44478	1.52012	1.35962	1.14338	2.57672	1.33306	-1.07378	-1.16412	-1.95245	1.2406	-1.05028	1.29185	-2.00167	-1.20809	-1.02761	1.26947	1.58317	-1.1187	-1.03655	1.18204	-1.25322	1.45969	1.13406	-1.05492
1155	EGJ	esophagogastric junction		Fold change (Raw limit)	FC (Nraw>=10 OR Traw>=10)	2.35428	22.0588	1.13977	1.00509	-1.24543	1.47615	-7.5353	-1.45332	1.62475	-1.71271	-2.37706		1.12485	-1.2831	-2.50107	1.56904	1.20559	-3.39982	2.25217	1.03814	-1.44478	1.52012	1.35962	1.14338	2.57672	1.33306	-1.07378	-1.16412	-1.95245	1.2406	-1.05028	1.29185	-2.00167	-1.20809	-1.02761	1.26947	1.58317	-1.1187	-1.03655	1.18204	-1.25322		1.13406	-1.05492
1156	Lung		adenocarcinoma	Normal	(normalized)	-0.534552	-3.46664	-2.01013	-1.40813	2.53267	2.3085	-1.9729	0.744118	-2.31482	-1.79138	-2.40533	-6.78787	2.3418	-1.80778	-1.13079	1.39553	0.113224	-0.469571	0.288179	2.72191	2.90396	1.03023	1.70383	0.60632	-6.71562	-1.57543	-4.06451	-6.69958	-1.54775	-0.141102	1.59312	3.69302	-0.401823	0.604917	-0.662952	2.49247	-0.0270538	0.293114	-0.450665	0.0849113	3.61016	-6.69643	-0.699485	0.384402
1156	Lung		adenocarcinoma	Tumor	(normalized)	-3.14085	-1.75093	-0.661592	-3.20199	1.55936	0.382509	-3.27539	1.61581	-2.89764	-1.6285	-1.16069	-7.50749	1.26757	-2.81521	-3.21021	2.02646	-0.122859	-1.82259	-0.569732	2.84939	2.80367	1.13013	0.218686	-1.24192	-3.35391	-1.761	-3.0568	-5.36167	-1.23313	-0.764354	1.18307	3.45292	-1.17641	0.720914	-1.26707	2.76691	-0.533942	0.320017	-0.92849	-0.335084	2.33532	-4.98608	-1.07814	-0.059103
1156	Lung		adenocarcinoma	Normal	(raw)	252.96	33.144	90.9615	138.063	2120.2	1815.08	93.3393	613.718	73.6437	105.854	69.1658	3.31599	1857.46	104.658	167.327	963.973	396.325	264.614	447.423	2417.37	2742.49	748.339	1193.63	557.812	3.48629	122.946	21.8991	3.52528	125.328	332.27	1105.46	4738.89	277.336	557.27	231.419	2061.94	359.603	448.955	268.104	388.623	4474.4	3.53297	225.632	478.282
1156	Lung		adenocarcinoma	Tumor	(raw)	48.0895	126.025	268.153	46.0943	1250.13	552.953	43.8078	1300.02	56.92	137.187	189.731	2.33111	1021.21	60.267	45.8325	1728.09	389.544	119.919	285.782	3056.98	2961.62	928.42	493.597	179.343	41.4872	125.149	50.9745	10.3162	180.44	249.717	963.122	4644.86	187.676	699.13	176.244	2887.12	292.96	529.512	222.863	336.257	2140.64	13.3838	200.905	407.145
1156	Lung		adenocarcinoma	Fold change	FC	-6.08941	3.28458	2.54654	-3.46741	-1.96333	-3.79999	-2.46653	1.82981	-1.49777	1.11952	2.36959	-1.64674	-2.1056	-2.01032	-4.22636	1.54856	-1.17779	-2.55446	-1.81241	1.09238	-1.07199	1.0717	-2.79944	-3.60062	10.2796	-1.13726	2.01072	2.52784	1.24368	-1.54034	-1.32873	-1.18108	-1.7107	1.08372	-1.52005	1.20952	-1.42098	1.01882	-1.39264	-1.33792	-2.41972	3.2724	-1.30012	-1.3599
1156	Lung		adenocarcinoma	Fold change (Raw limit)	FC (Nraw>=10 OR Traw>=10)	-6.08941	3.28458	2.54654	-3.46741	-1.96333	-3.79999	-2.46653	1.82981	-1.49777	1.11952	2.36959		-2.1056	-2.01032	-4.22636	1.54856	-1.17779	-2.55446	-1.81241	1.09238	-1.07199	1.0717	-2.79944	-3.60062	10.2796	-1.13726	2.01072	2.52784	1.24368	-1.54034	-1.32873	-1.18108	-1.7107	1.08372	-1.52005	1.20952	-1.42098	1.01882	-1.39264	-1.33792	-2.41972	3.2724	-1.30012	-1.3599
1157	Large intestine	rectum		Normal	(normalized)	-0.21981	-3.50962	-2.04848	-2.1372	2.12972	-0.0539455	-4.71615	1.8247	-2.96449	-0.749692	-1.6565	-7.3768	1.09132	-1.23827	-0.12215	1.80607	0.15624	-0.323968	-1.90651	3.94677	2.79706	0.691544	0.93164	-0.368723	-3.66075	-1.33696	-3.81716	-5.89822	-0.935725	0.546353	1.28794	2.28095	-1.18083	0.791591	-1.5896	2.47041	-0.247203	-0.253296	-0.262151	0.275867	2.13923	-5.91534	-1.49449	-0.0652847
1157	Large intestine	rectum		Tumor	(normalized)	-1.14249	-3.26529	-0.96113	-4.62654	1.50555	0.444695	-4.23733	1.39653	-3.08497	-1.28021	-1.77075	-7.57602	1.52981	-7.52858	-4.58395	2.64279	-1.10064	-4.56807	0.578101	2.35708	2.58544	1.11026	0.424624	-1.48732	-7.574	-1.97621	-4.21841	-2.29494	1.12883	-0.0845642	2.53522	3.68741	-2.94011	0.734765	-1.2911	3.23707	-0.602836	-0.573548	-0.748343	-0.235198	2.24672	-4.94647	-1.95929	0.646107
1157	Large intestine	rectum		Normal	(raw)	335.23	34.2776	94.3753	88.7466	1708.53	376.073	14.8528	1382.93	50.0162	232.184	123.839	2.34895	831.822	165.484	358.708	1365.19	435.055	311.88	104.135	6020.17	2713.39	630.503	744.669	302.354	30.8685	154.542	27.6969	6.54592	204.094	570.139	953.279	1897.34	172.206	675.779	129.716	2163.61	328.925	327.538	325.534	472.668	1719.83	6.46871	138.556	373.129
1157	Large intestine	rectum		Tumor	(raw)	211.306	48.5158	239.61	18.8846	1324.49	634.893	24.7326	1228.1	54.9749	192.066	136.705	2.44469	1346.96	2.52642	19.4504	2913.35	217.524	19.6656	696.402	2389.93	2799.82	1007.06	626.122	166.382	2.44813	118.559	25.0591	95.0576	1020.11	439.924	2704.03	6009.75	60.7817	776.284	190.622	4398.33	307.158	313.458	277.69	396.308	2213.93	15.1286	119.958	730.015
1157	Large intestine	rectum		Fold change	FC	-1.89563	1.18454	2.12483	-5.61522	-1.54133	1.41288	1.3936	-1.34552	-1.0871	-1.44445	-1.08241	-1.14808	1.35519	-78.2659	-22.0361	1.78598	-2.38978	-18.9497	5.59683	-3.00986	-1.15799	1.33674	-1.42111	-2.17136	-15.0662	-1.55751	-1.32065	12.1533	4.18305	-1.54855	2.37394	2.65087	-3.3853	-1.04017	1.22986	1.70133	-1.27955	-1.24855	-1.40074	-1.4251	1.07735	1.95731	-1.38012	1.63738
1157	Large intestine	rectum		Fold change (Raw limit)	FC (Nraw>=10 OR Traw>=10)	-1.89563	1.18454	2.12483	-5.61522	-1.54133	1.41288	1.3936	-1.34552	-1.0871	-1.44445	-1.08241		1.35519	-78.2659	-22.0361	1.78598	-2.38978	-18.9497	5.59683	-3.00986	-1.15799	1.33674	-1.42111	-2.17136	-15.0662	-1.55751	-1.32065	12.1533	4.18305	-1.54855	2.37394	2.65087	-3.3853	-1.04017	1.22986	1.70133	-1.27955	-1.24855	-1.40074	-1.4251	1.07735	1.95731	-1.38012	1.63738
1159	Large intestine	rectum		Normal	(normalized)	0.308944	-4.18377	-1.7502	-2.47115	2.01651	-0.0485125	-5.25129	1.77855	-2.92139	-1.17715	-1.90354	-7.09248	1.22089	-1.36116	-0.362534	1.64048	0.284475	-0.237885	-1.93403	3.56392	2.8943	0.866756	0.988103	-0.387776	-4.12314	-1.63445	-3.73395	-4.55476	-0.933032	0.387741	1.71454	2.23957	-0.872137	0.811678	-1.63555	2.52143	0.255187	-0.17513	-0.0193787	-0.0160246	2.22204	-4.57132	-1.13077	-0.178605
1159	Large intestine	rectum		Tumor	(normalized)	-2.61675	-0.639036	-2.95805	-4.44381	2.09286	0.405114	-4.77935	2.19901	-2.83806	-1.45598	-1.19283	-7.31317	-0.693819	-7.19942	-2.59262	2.53481	-0.31432	-4.68301	0.0277662	2.40074	3.02884	1.43371	-0.129272	-1.87193	-6.57848	-1.22722	-4.61793	-4.73925	1.42218	-0.495564	4.6049	3.12228	-6.71326	0.93782	-1.78843	3.0246	-0.125793	-0.95375	-0.104883	0.418556	2.57655	-7.1447	-2.01979	0.400013
1159	Large intestine	rectum		Normal	(raw)	616.613	27.3886	147.962	89.768	2013.91	481.291	13.0681	1707.69	65.7028	220.116	133.042	3.64722	1160.21	193.758	387.149	1551.84	606.243	422.086	130.26	5886.5	3700.68	907.676	987.324	380.434	28.5643	160.322	37.4094	21.1784	260.7	651.228	1633.57	2350.66	271.939	873.676	160.2	2857.83	594.06	440.851	491.109	492.252	2322.27	20.9367	227.309	439.79
1159	Large intestine	rectum		Tumor	(raw)	72.8373	286.884	57.4927	20.5284	1905.85	591.598	16.2685	2051.36	62.4789	162.848	195.433	2.80926	276.194	3.03971	74.0661	2588.98	359.298	17.392	455.442	2359.23	3646.26	1206.88	408.47	122.059	4.6747	190.829	18.1945	16.727	1197.27	316.88	10871.5	3890.23	4.25777	855.828	129.331	3635.54	409.456	230.657	415.434	597.135	2664.98	3.15722	110.169	589.509
1159	Large intestine	rectum		Fold change	FC	-7.5984	11.67	-2.30994	-3.92492	1.05435	1.36948	1.38698	1.33835	1.05946	-1.21321	1.63662	-1.16529	-3.77038	-57.2125	-4.69161	1.85874	-1.51445	-21.7829	3.89547	-2.2395	1.09775	1.48139	-2.16952	-2.79753	-5.48445	1.32614	-1.84546	-1.13642	5.11669	-1.8446	7.41457	1.84383	-57.3262	1.09137	-1.11179	1.41733	-1.30223	-1.71549	-1.06106	1.35152	1.27855	-5.95205	-1.85192	1.49342
1159	Large intestine	rectum		Fold change (Raw limit)	FC (Nraw>=10 OR Traw>=10)	-7.5984	11.67	-2.30994	-3.92492	1.05435	1.36948	1.38698	1.33835	1.05946	-1.21321	1.63662		-3.77038	-57.2125	-4.69161	1.85874	-1.51445	-21.7829	3.89547	-2.2395	1.09775	1.48139	-2.16952	-2.79753	-5.48445	1.32614	-1.84546	-1.13642	5.11669	-1.8446	7.41457	1.84383	-57.3262	1.09137	-1.11179	1.41733	-1.30223	-1.71549	-1.06106	1.35152	1.27855	-5.95205	-1.85192	1.49342
1161	Head&neck		squamous cell carcinoma	Normal	(normalized)	-3.16379	-3.41472	-4.75461	-2.6858	1.22409	-0.164261	-4.41411	0.500443	-3.57792	-0.978037	-2.08603	-7.32606	1.53741	-3.27678	-2.81016	1.91554	-0.327909	-1.84155	1.5756	2.98958	2.59942	1.20131	-0.454579	-1.31943	-6.61908	-1.8754	-0.862984	-7.16405	0.561503	0.104197	3.89747	2.46172	-0.87114	-0.080739	-1.58947	2.65191	0.227066	-0.250226	-0.139104	-0.0266914	2.45184	-5.40007	-1.23445	-0.47614
1161	Head&neck		squamous cell carcinoma	Tumor	(normalized)	-3.14357	-4.20639	-3.66494	-3.26987	0.976907	0.0850801	-5.14299	0.258192	-3.03737	-1.93304	-1.98888	-7.5575	1.07996	-3.31559	-1.82275	1.8631	-0.840342	-2.71092	1.48526	2.47663	2.89418	1.28471	-0.347306	-1.49223	-6.79466	-1.62191	1.4416	-2.441	-0.160967	-0.198648	3.35432	3.48347	-1.39832	0.194179	-1.74249	2.60812	0.198919	-0.246643	-0.534206	-0.222879	2.60458	-5.03598	-1.61363	-0.160448
1161	Head&neck		squamous cell carcinoma	Normal	(raw)	39.7799	33.4293	13.2063	55.4056	832.815	318.135	16.7217	504.322	29.8537	180.984	83.9659	2.22175	1034.82	36.7832	50.8297	1344.91	284.02	99.4712	1062.58	2831.48	2160.55	819.768	260.146	142.848	3.62676	97.1644	196.009	2.48579	526.125	383.2	5312.7	1963.86	194.904	337.097	118.462	2240.59	417.266	299.733	323.732	349.965	1950.46	8.4426	151.515	256.287
1161	Head&neck		squamous cell carcinoma	Tumor	(raw)	52.3546	25.0619	36.4759	47.9659	910.627	490.766	13.0939	553.332	56.3539	121.16	116.56	2.456	978.057	46.4697	130.785	1683.11	258.401	70.6635	1295.3	2575.16	3439.51	1127.19	363.675	164.458	4.16742	150.321	1256.68	85.2018	413.815	403.147	4731.66	5174.77	175.52	529.317	138.267	2820.89	531.059	389.956	319.485	396.432	2813.96	14.102	151.186	413.964
1161	Head&neck		squamous cell carcinoma	Fold change	FC	1.01412	-1.73108	2.12825	-1.49908	-1.18689	1.18866	-1.65735	-1.18284	1.45453	-1.93858	1.06966	-1.174	-1.37311	-1.02726	1.98262	-1.03701	-1.42645	-1.82686	-1.06462	-1.42696	1.22668	1.05951	1.07719	-1.12725	-1.12942	1.19209	4.94024	26.4108	-1.65	-1.23357	-1.45715	2.03038	-1.44111	1.20992	-1.11189	-1.03081	-1.0197	1.00249	-1.31504	-1.14567	1.11168	1.28707	-1.3006	1.24461
1161	Head&neck		squamous cell carcinoma	Fold change (Raw limit)	FC (Nraw>=10 OR Traw>=10)	1.01412	-1.73108	2.12825	-1.49908	-1.18689	1.18866	-1.65735	-1.18284	1.45453	-1.93858	1.06966		-1.37311	-1.02726	1.98262	-1.03701	-1.42645	-1.82686	-1.06462	-1.42696	1.22668	1.05951	1.07719	-1.12725		1.19209	4.94024	26.4108	-1.65	-1.23357	-1.45715	2.03038	-1.44111	1.20992	-1.11189	-1.03081	-1.0197	1.00249	-1.31504	-1.14567	1.11168	1.28707	-1.3006	1.24461
1162	Large intestine	colon		Normal	(normalized)	-0.0603886	-3.29614	-2.91758	-2.12518	1.46514	-0.306399	-4.80029	1.49953	-3.09876	-1.76797	-1.55107	-7.28631	0.787587	-4.00733	-0.820532	1.85066	-0.357441	0.370272	-2.20608	3.48337	2.55585	0.84144	-0.276186	-1.35723	-7.12358	-1.63071	-3.45005	-1.43218	-0.675487	0.043829	0.509543	2.91686	-2.57536	0.423838	-1.89801	2.5971	0.0436878	-0.246161	-0.182541	0.218801	2.11025	-4.44855	-1.27855	-0.330913
1162	Large intestine	colon		Tumor	(normalized)	0.505747	-2.53897	-2.37073	-3.86263	1.65641	-0.0370102	-4.9512	1.5645	-2.77071	-2.13149	-1.32555	-7.32041	0.482418	-7.14815	-1.74506	2.56248	-1.053	-3.23745	-0.302958	2.99967	2.59221	1.28331	-0.384042	-2.10041	-7.21466	-1.30689	-4.22386	-4.52974	0.401214	-0.861453	3.35743	2.98269	-3.50408	0.589862	-1.2781	3.05256	0.115571	-0.37823	-0.683313	-0.124887	1.95024	-4.35922	-1.79908	0.777343
1162	Large intestine	colon		Normal	(raw)	367.835	39.0476	50.7635	87.92	1058.97	310.168	13.7658	1084.52	44.7726	112.621	130.892	2.45716	662.093	23.8509	217.184	1383.36	299.386	495.786	83.1259	4289.74	2255.38	687.275	316.732	149.715	2.75056	123.863	35.0964	142.136	240.154	395.39	546.034	2896.64	64.3534	514.541	102.914	2320.8	395.351	323.392	337.973	446.372	1656.07	17.5665	158.107	304.942
1162	Large intestine	colon		Tumor	(raw)	599.261	72.6213	81.604	29.0137	1330.46	411.368	13.643	1248.34	61.8448	96.3228	168.399	2.64062	589.649	2.97552	125.909	2493.19	203.417	44.7509	342.115	3375.68	2545.09	1027.27	323.417	98.4205	2.84146	170.592	22.5872	18.2719	557.376	232.299	4325.73	3336.18	37.1995	635.239	174.03	3501.73	457.258	324.723	262.829	387.058	1631	20.5643	121.281	723.394
1162	Large intestine	colon		Fold change	FC	1.48055	1.69017	1.4609	-3.33444	1.14177	1.2053	-1.11028	1.04606	1.25531	-1.28656	1.1692	-1.02392	-1.23556	-8.82027	-1.89806	1.63787	-1.61951	-12.1908	3.74021	-1.39833	1.02552	1.35836	-1.07763	-1.67386	-1.06517	1.25164	-1.70977	-8.55973	2.10921	-1.87291	7.19947	1.04669	-1.90359	1.12196	1.53678	1.37122	1.05109	-1.09586	-1.41497	-1.269	-1.11729	1.06387	-1.43448	2.15585
1162	Large intestine	colon		Fold change (Raw limit)	FC (Nraw>=10 OR Traw>=10)	1.48055	1.69017	1.4609	-3.33444	1.14177	1.2053	-1.11028	1.04606	1.25531	-1.28656	1.1692		-1.23556	-8.82027	-1.89806	1.63787	-1.61951	-12.1908	3.74021	-1.39833	1.02552	1.35836	-1.07763	-1.67386		1.25164	-1.70977	-8.55973	2.10921	-1.87291	7.19947	1.04669	-1.90359	1.12196	1.53678	1.37122	1.05109	-1.09586	-1.41497	-1.269	-1.11729	1.06387	-1.43448	2.15585
1163	Lung		adenocarcinoma	Normal	(normalized)	-0.843006	-3.1868	-2.41316	-2.89304	2.66038	1.87126	-3.1657	1.99642	-2.4292	-0.796691	-1.88738	-7.07425	1.81113	-2.49687	-0.906411	1.6101	0.376483	-1.18493	-1.01838	2.51724	2.44579	0.762606	1.27007	0.207263	-7.07046	-2.12704	-4.11262	-7.00045	-1.23128	0.206346	2.50162	4.84597	-0.318789	-0.0314236	-0.886078	2.73321	-0.594896	-0.342301	-0.286805	-0.232339	3.73952	-4.82932	-0.7105	0.333985
1163	Lung		adenocarcinoma	Tumor	(normalized)	-2.69517	-4.10784	-2.46483	-2.98765	1.34772	0.688942	-2.82642	0.899251	-2.76642	-1.76638	-1.9047	-6.9311	0.950886	-4.06911	-2.76545	1.64597	-0.194764	0.585769	0.18465	3.04438	2.79033	0.769321	0.464024	-0.818209	-6.31104	-1.45662	-4.13866	-6.74485	-0.66771	0.0956612	0.537671	3.16483	-0.244784	0.617485	-1.23617	2.55682	0.0206299	0.17767	-0.358648	-0.053338	2.01264	-6.74361	-1.01711	0.0108728
1163	Lung		adenocarcinoma	Normal	(raw)	217.935	42.9313	73.3944	52.6265	2471.44	1430.22	43.5638	1559.84	72.5832	225.045	105.667	2.90092	1371.83	69.2572	208.564	1193.4	507.493	171.948	192.99	2238.01	2129.88	663.23	942.814	451.325	2.90856	89.4943	22.5983	3.05317	166.511	451.038	2213.91	11242.9	313.424	382.505	211.525	2599.42	258.83	308.357	320.45	332.779	5221.6	13.7507	238.899	492.761
1163	Lung		adenocarcinoma	Tumor	(raw)	67.7543	25.4496	79.4834	55.3213	1116.78	707.384	61.8624	818.398	64.4891	128.982	117.19	3.59579	848.22	26.1421	64.5326	1373.25	383.384	658.563	498.711	3620.03	3035.54	747.915	605.269	248.862	5.52649	159.874	24.9116	4.0913	276.225	468.878	636.969	3935.24	370.319	673.201	186.269	2581.93	445.116	496.304	342.215	422.87	1770.64	4.09482	216.811	442.116
1163	Lung		adenocarcinoma	Fold change	FC	-3.61041	-1.89347	-1.03646	-1.06777	-2.48399	-2.26941	1.26513	-2.13935	-1.26333	-1.95842	-1.01208	1.10431	-1.81535	-2.97366	-3.62766	1.02518	-1.48581	3.41219	2.30222	1.44106	1.26974	1.00467	-1.74841	-2.03563	1.6928	1.59153	-1.01822	1.19383	1.47792	-1.07974	-3.90129	-3.20683	1.05263	1.56798	-1.27464	-1.13005	1.53212	1.43393	-1.05106	1.1321	-3.31009	-3.76927	-1.2368	-1.25103
1163	Lung		adenocarcinoma	Fold change (Raw limit)	FC (Nraw>=10 OR Traw>=10)	-3.61041	-1.89347	-1.03646	-1.06777	-2.48399	-2.26941	1.26513	-2.13935	-1.26333	-1.95842	-1.01208		-1.81535	-2.97366	-3.62766	1.02518	-1.48581	3.41219	2.30222	1.44106	1.26974	1.00467	-1.74841	-2.03563		1.59153	-1.01822		1.47792	-1.07974	-3.90129	-3.20683	1.05263	1.56798	-1.27464	-1.13005	1.53212	1.43393	-1.05106	1.1321	-3.31009	-3.76927	-1.2368	-1.25103
1164	Stomach			Normal	(normalized)	-2.3817	-3.27937	-2.63581	-3.06215	2.36365	0.564009	-3.03066	1.68478	-3.29129	-1.59968	-2.05832	-7.49348	1.75327	-1.43344	0.142716	1.61563	-0.4054	0.0775919	-1.32094	2.45901	2.87876	0.741826	1.06037	-0.233996	-3.97411	-1.92477	-4.06407	-3.11548	-0.663628	-0.297136	2.42688	3.99121	-0.629112	0.115577	-1.49636	2.65146	-0.38586	-0.459277	-0.873708	-0.0407829	2.90773	-4.78247	-1.29882	-0.102993
1164	Stomach			Tumor	(normalized)	-2.08135	-3.10461	-3.17721	-2.46089	2.61461	1.02393	-3.1609	1.23519	-3.94637	-1.46594	-1.17816	-7.49971	2.80205	-2.12851	-1.5424	1.88335	0.211805	-1.41973	-1.08597	2.85825	2.7483	0.707845	2.28657	0.857058	-4.89793	-1.98291	-3.53499	0.539759	-0.228505	0.281577	2.17537	4.39025	-0.285231	-0.223181	-1.22624	2.54465	-0.120735	-0.352281	-0.197276	0.457025	3.26608	-4.30943	-0.887653	0.158622
1164	Stomach			Normal	(raw)	73.5936	39.5017	61.7085	45.9203	1973.94	567.005	46.9336	1233.02	39.1766	126.547	92.0844	2.12834	1292.97	142.002	423.414	1175.32	289.578	404.726	153.518	2108.82	2820.96	641.379	799.846	326.109	24.4049	101.016	22.9295	44.2537	242.12	312.145	2062.38	6099.25	247.983	415.523	135.942	2409.76	293.527	278.963	209.31	372.843	2878.18	13.9359	155.891	357.108
1164	Stomach			Tumor	(raw)	87.7616	43.179	41.0598	67.4607	2274.73	755.244	41.5266	874.345	24.0922	134.45	164.131	2.05218	2590.33	84.9392	127.51	1370.24	430.143	138.826	174.962	2693.21	2495.59	606.646	1812.09	672.749	12.4574	93.959	32.0416	539.929	317.005	451.457	1677.67	7788.41	304.782	318.177	158.751	2167.05	341.592	290.942	323.942	509.836	3573.06	18.732	200.744	414.575
1164	Stomach			Fold change	FC	1.23144	1.12878	-1.45538	1.51704	1.19	1.37547	-1.09448	-1.36565	-1.57471	1.09713	1.84058	-1.00433	2.06878	-1.61896	-3.21567	1.2039	1.5339	-2.82318	1.17688	1.31881	-1.09465	-1.02383	2.33951	2.1303	-1.89714	-1.04112	1.44301	12.599	1.35203	1.49352	-1.19045	1.31863	1.26917	-1.26467	1.20591	-1.07684	1.20174	1.07698	1.59818	1.41207	1.28195	1.38803	1.32976	1.19882
1164	Stomach			Fold change (Raw limit)	FC (Nraw>=10 OR Traw>=10)	1.23144	1.12878	-1.45538	1.51704	1.19	1.37547	-1.09448	-1.36565	-1.57471	1.09713	1.84058		2.06878	-1.61896	-3.21567	1.2039	1.5339	-2.82318	1.17688	1.31881	-1.09465	-1.02383	2.33951	2.1303	-1.89714	-1.04112	1.44301	12.599	1.35203	1.49352	-1.19045	1.31863	1.26917	-1.26467	1.20591	-1.07684	1.20174	1.07698	1.59818	1.41207	1.28195	1.38803	1.32976	1.19882
1165.1	Large intestine	rectum		Normal	(normalized)	0.478117	-3.73122	-2.08143	-1.63244	2.06719	0.416676	-4.02168	1.71757	-2.83389	-1.42411	-2.53842	-7.70568	1.28773	-1.6229	0.00890255	1.38908	-0.0983582	-0.312659	-2.0531	3.91917	3.06737	1.18944	0.84442	-0.778653	-4.14289	-1.78743	-3.70125	-4.95846	-0.614392	-0.256738	1.27721	2.22193	-0.822841	0.679357	-1.06905	2.1711	0.412424	-0.385953	-0.14784	0.446597	2.05067	-7.1509	-1.76848	0.0474777
1165.1	Large intestine	rectum		Tumor	(normalized)	-0.959699	-0.504003	-1.9313	-3.07356	1.28041	0.00167465	-3.73531	1.64424	-2.44134	-1.82509	-1.81257	-7.53482	0.651047	-7.51706	-0.641569	2.04196	-0.96174	-2.4313	-0.708437	3.24785	2.8281	0.941962	-0.38481	-1.79675	-6.73581	-1.89425	-3.60186	-2.90587	0.508496	-0.271822	1.94411	3.6161	-3.9484	0.585607	-1.54678	3.04278	-0.257723	-0.539198	-0.726613	0.224012	1.75567	-4.25053	-1.88433	-0.0243225
1165.1	Large intestine	rectum		Normal	(raw)	537.958	29.0812	91.2535	124.569	1618.48	515.529	23.7779	1270.17	54.1671	143.92	66.4783	1.85003	942.904	125.395	388.598	1011.52	360.755	310.958	93.0631	5842.63	3237.36	880.801	693.453	225.125	21.8618	111.88	29.6916	12.4215	252.273	323.248	936.051	1801.73	218.334	618.483	184.08	1739.35	514.012	295.554	348.591	526.332	1600.05	2.7176	113.359	399.129
1165.1	Large intestine	rectum		Tumor	(raw)	198.646	272.432	101.297	45.8927	938.469	386.796	29.0093	1207.65	71.1313	109.036	109.987	2.08338	606.684	2.1092	247.655	1590.99	198.365	71.6281	236.438	3670.1	2743.6	742.227	295.895	111.199	3.6249	103.933	31.8208	51.5493	549.605	320.001	1486.66	4737.3	25.026	579.78	132.237	3183.8	323.143	265.866	233.478	451.245	1304.63	20.2974	104.65	379.888
1165.1	Large intestine	rectum		Fold change	FC	-2.7091	9.36457	1.10967	-2.71532	-1.72521	-1.3333	1.21957	-1.05215	1.31271	-1.32041	1.65388	1.12573	-1.55475	-59.4729	-1.56968	1.5723	-1.8193	-4.34285	2.5397	-1.59253	-1.18039	-1.18713	-2.34442	-2.02525	-6.0332	-1.07685	1.07132	4.1485	2.17783	-1.01051	1.58766	2.62836	-8.72743	-1.06714	-1.39255	1.82979	-1.59124	-1.11207	-1.49358	-1.16682	-1.22689	7.46619	-1.08361	-1.05103
1165.1	Large intestine	rectum		Fold change (Raw limit)	FC (Nraw>=10 OR Traw>=10)	-2.7091	9.36457	1.10967	-2.71532	-1.72521	-1.3333	1.21957	-1.05215	1.31271	-1.32041	1.65388		-1.55475	-59.4729	-1.56968	1.5723	-1.8193	-4.34285	2.5397	-1.59253	-1.18039	-1.18713	-2.34442	-2.02525	-6.0332	-1.07685	1.07132	4.1485	2.17783	-1.01051	1.58766	2.62836	-8.72743	-1.06714	-1.39255	1.82979	-1.59124	-1.11207	-1.49358	-1.16682	-1.22689	7.46619	-1.08361	-1.05103
1166	Lung		adenocarcinoma	Normal	(normalized)	0.460086	-3.26652	-3.0855	-1.05646	1.98191	1.43434	-1.86878	0.967685	-3.45621	-1.32053	-2.37901	-7.15122	2.44059	-2.33571	-0.769456	1.3701	0.212825	-0.939867	0.378536	2.83294	2.36015	0.73924	1.45203	0.66485	-5.2965	-1.89758	-3.71117	-7.07168	-1.12139	0.380707	2.33625	4.0661	0.324531	0.0832892	-0.942804	2.20063	0.0921345	-0.267047	-0.0306044	0.21117	3.27436	-7.06966	-0.723876	0.267924
1166	Lung		adenocarcinoma	Tumor	(normalized)	-2.64803	-3.32603	-2.27616	-3.26479	1.5844	0.294006	-3.50477	0.883637	-3.14825	-1.60216	-1.43719	-7.49742	1.11996	-2.15879	-2.90655	1.79045	0.178917	0.340289	0.283755	2.7704	2.4537	0.868826	0.311574	-0.740905	-7.45721	-1.93391	-3.49798	-4.61144	-1.01661	-0.0269146	0.999511	3.77562	-0.300643	0.26662	-0.975442	2.3678	-0.367987	0.145997	-0.317831	0.178967	2.55238	-4.26043	-0.999582	-0.521267
1166	Lung		adenocarcinoma	Normal	(raw)	457.434	34.5549	39.1741	159.883	1313.54	898.689	91.0481	650.326	30.2975	133.14	63.9258	2.33936	1805.18	65.8733	195.074	859.545	385.386	173.341	432.295	2369.35	1707.29	555.089	909.772	527.192	8.46102	89.2485	25.3896	2.47196	152.847	432.945	1679.23	5569.91	416.411	352.291	172.988	1528.56	354.458	276.338	325.549	384.944	3217.43	2.47543	201.336	400.389
1166	Lung		adenocarcinoma	Tumor	(raw)	72.5293	45.333	93.8554	47.2988	1363.34	557.384	40.0506	838.786	51.2783	149.745	167.885	2.51595	988.078	101.81	60.6305	1572.64	514.647	575.556	553.438	3101.87	2490.51	830.219	564.213	272.029	2.58705	118.983	40.2395	18.5981	224.708	446.219	908.935	6226.24	369.103	546.903	231.213	2346.54	352.27	503.037	364.732	514.665	2666.81	23.721	227.377	316.762
1166	Lung		adenocarcinoma	Fold change	FC	-8.62256	-1.04212	1.75242	-4.62139	-1.31723	-2.20433	-3.10802	-1.05999	1.23795	-1.21557	1.92095	-1.27121	-2.49776	1.13047	-4.39876	1.33826	-1.02378	2.42865	-1.0679	-1.04431	1.06699	1.09398	-2.2045	-2.64956	-4.47135	-1.0255	1.15925	5.50306	1.07533	-1.3265	-2.5258	-1.22305	-1.5424	1.1355	-1.02288	1.12285	-1.37566	1.33149	-1.22029	-1.02257	-1.64945	7.0091	-1.21059	-1.72811
1166	Lung		adenocarcinoma	Fold change (Raw limit)	FC (Nraw>=10 OR Traw>=10)	-8.62256	-1.04212	1.75242	-4.62139	-1.31723	-2.20433	-3.10802	-1.05999	1.23795	-1.21557	1.92095		-2.49776	1.13047	-4.39876	1.33826	-1.02378	2.42865	-1.0679	-1.04431	1.06699	1.09398	-2.2045	-2.64956		-1.0255	1.15925	5.50306	1.07533	-1.3265	-2.5258	-1.22305	-1.5424	1.1355	-1.02288	1.12285	-1.37566	1.33149	-1.22029	-1.02257	-1.64945	7.0091	-1.21059	-1.72811
1168	Large intestine	rectum		Normal	(normalized)	-1.49106	-3.86823	-2.56929	-3.00509	1.98962	-0.24183	-4.13636	2.0876	-2.28929	-1.20029	-1.51042	-7.73194	0.652367	-3.41192	-0.198815	1.52972	-0.0175352	-2.15217	-2.57189	3.9368	3.23044	1.02177	-0.68421	-1.63649	-7.65939	-1.1274	-4.02139	-5.38077	-1.27594	-0.457424	0.751593	2.59516	-2.77875	1.25495	-2.3266	2.86581	0.408906	0.413733	-0.983667	-0.179696	2.28447	-6.49879	-1.5602	-0.331676
1168	Large intestine	rectum		Tumor	(normalized)	-1.73072	-3.45953	-2.7798	-2.96673	1.58458	0.101684	-4.26177	1.53216	-2.32564	-1.89286	-2.1656	-6.82627	1.61264	-2.46028	-0.069129	1.49366	-0.655767	-1.21584	-0.823507	2.86409	3.01411	1.0335	0.0944023	-0.815717	-6.56492	-1.37223	-3.83434	-2.56776	-0.764504	-0.606873	1.99986	2.90807	-2.32429	1.16094	-2.19122	2.39376	0.13954	0.374309	-0.920762	-0.263916	2.44971	-5.96851	-1.60937	-0.137831
1168	Large intestine	rectum		Normal	(raw)	176.32	33.9393	83.5068	61.7353	1968.31	419.139	28.1831	2106.63	101.394	215.692	173.97	2.33137	779.002	46.5657	431.824	1431.03	489.641	111.503	83.3565	7590.15	4651.74	1006.33	308.453	159.413	2.45161	226.87	30.5209	11.8956	204.673	360.959	834.466	2994.87	72.222	1182.86	98.8056	3612.86	658.036	660.241	250.636	437.585	2414.64	5.48057	168.07	393.833
1168	Large intestine	rectum		Tumor	(raw)	138.488	41.782	66.928	58.7945	1378.53	493.197	23.9601	1329.34	91.6904	123.767	102.447	4.0504	1405.6	83.5202	438.127	1294.34	291.746	197.882	259.723	3346.47	3713.19	940.857	490.714	261.129	4.85482	177.553	32.2225	77.5242	270.565	301.803	1838.35	3450.05	91.7757	1027.75	100.644	2415.48	506.309	595.783	242.791	382.793	2511	7.34023	150.64	417.753
1168	Large intestine	rectum		Fold change	FC	-1.18072	1.32749	-1.15709	1.02695	-1.32413	1.26884	-1.09082	-1.46962	-1.02551	-1.61616	-1.5748	1.87341	1.94568	1.93407	1.09406	-1.02531	-1.55642	1.91366	3.35983	-2.10338	-1.16177	1.00816	1.71548	1.76635	2.13534	-1.18496	1.13843	7.02746	1.42547	-1.10915	2.37556	1.24221	1.37026	-1.06733	1.09838	-1.38708	-1.20528	-1.0277	1.04457	-1.06011	1.12135	1.44421	-1.03467	1.14381
1168	Large intestine	rectum		Fold change (Raw limit)	FC (Nraw>=10 OR Traw>=10)	-1.18072	1.32749	-1.15709	1.02695	-1.32413	1.26884	-1.09082	-1.46962	-1.02551	-1.61616	-1.5748		1.94568	1.93407	1.09406	-1.02531	-1.55642	1.91366	3.35983	-2.10338	-1.16177	1.00816	1.71548	1.76635		-1.18496	1.13843	7.02746	1.42547	-1.10915	2.37556	1.24221	1.37026	-1.06733	1.09838	-1.38708	-1.20528	-1.0277	1.04457	-1.06011	1.12135		-1.03467	1.14381
1169	Liver			Normal	(normalized)	1.25012	3.63929	-3.4317	-1.52607	0.913069	-0.0325756	-2.95776	3.60136	-1.52125	-1.48131	-1.49023	-6.71474	0.34208	-4.12353	-4.76494	0.747128	-0.755297	-0.483099	0.50493	2.48895	3.56834	2.34083	-0.730052	-1.30135	-6.65266	-1.43007	-3.07355	-1.60383	-1.49031	-0.751932	-0.811892	4.60508	3.36846	1.26069	-1.87377	2.07033	0.941339	-0.14057	-1.52887	-1.06134	1.5749	-6.5138	-0.966706	0.255523
1169	Liver			Tumor	(normalized)	0.0898743	2.92801	-2.6672	-3.3028	1.64291	0.51602	-2.81728	2.00386	-2.72294	-1.90622	-2.81593	-7.50135	2.04653	-3.74203	-3.16952	0.929246	-0.968218	-0.501069	-0.235473	2.2176	2.88586	0.952589	0.989457	-0.34449	-7.44344	-1.71487	-3.93022	-1.43163	-1.09022	-0.240121	-0.052021	5.18593	1.96547	0.206549	-1.77457	2.68075	-0.0867834	-0.201947	-1.60931	-1.10102	1.83302	-7.30921	0.613734	0.156592
1169	Liver			Normal	(raw)	582.646	3052.24	22.7006	85.053	461.257	239.484	31.5288	2973.04	85.3378	87.7334	87.1921	2.33208	310.498	14.0532	9.00935	411.14	145.116	175.249	347.601	1375.09	2905.75	1240.92	147.678	99.3883	2.43463	90.9052	29.0972	80.5898	87.1875	145.455	139.534	5961.43	2529.82	586.934	66.8375	1028.76	470.385	222.212	84.8882	117.378	729.749	2.6806	125.336	292.417
1169	Liver			Tumor	(raw)	410.356	2934.44	60.7013	39.072	1204.12	551.371	54.7041	1546.42	58.4008	102.867	54.7556	2.12802	1592.85	28.8167	42.8535	734.239	197.08	272.439	327.508	1793.38	2849.95	746.215	765.531	303.672	2.21517	117.457	25.2926	142.937	181.1	326.455	371.917	14035.5	1505.82	444.922	112.695	2472.25	363.063	335.208	126.374	179.748	1373.73	2.43117	590.009	429.779
1169	Liver			Fold change	FC	-2.23495	-1.63726	1.69877	-3.42648	1.65845	1.46266	1.10227	-3.02619	-2.3001	-1.34249	-2.50653	-1.72501	3.25905	1.3027	3.02182	1.13455	-1.15903	-1.01253	-1.67064	-1.20694	-1.60489	-2.6176	3.29324	1.94109	-1.73002	-1.21825	-1.81085	1.12678	1.31959	1.42584	1.69334	1.49573	-2.64449	-2.07649	1.07118	1.52671	-2.03937	-1.04346	-1.05734	-1.02789	1.19592	-1.73557	2.99061	-1.07098
1169	Liver			Fold change (Raw limit)	FC (Nraw>=10 OR Traw>=10)	-2.23495	-1.63726	1.69877	-3.42648	1.65845	1.46266	1.10227	-3.02619	-2.3001	-1.34249	-2.50653		3.25905	1.3027	3.02182	1.13455	-1.15903	-1.01253	-1.67064	-1.20694	-1.60489	-2.6176	3.29324	1.94109		-1.21825	-1.81085	1.12678	1.31959	1.42584	1.69334	1.49573	-2.64449	-2.07649	1.07118	1.52671	-2.03937	-1.04346	-1.05734	-1.02789	1.19592		2.99061	-1.07098
1170	Head&neck		squamous cell carcinoma	Normal	(normalized)	-2.83242	-3.32403	-4.14976	-2.35964	1.34357	0.102478	-3.04378	0.278065	-3.49019	-0.981696	-1.68459	-6.97316	2.30663	-2.43572	-2.03913	1.56092	-0.646732	-2.23534	1.07475	2.72192	2.81798	1.43546	0.19036	-0.361908	-6.29586	-1.71387	0.482473	-0.378993	1.09471	0.168941	2.90316	3.16308	0.18609	0.658339	-1.87541	2.49067	0.35407	0.00257301	-0.321983	-0.285654	2.72668	-5.20433	-1.42	-0.409805
1170	Head&neck		squamous cell carcinoma	Tumor	(normalized)	-4.53517	-4.11132	-3.82245	-3.76789	1.71389	1.30191	-3.59302	-0.903865	-3.15717	-0.866993	-1.69347	-7.20347	-0.319617	-7.06359	0.998732	2.3989	-0.312153	-3.9746	2.20072	2.35798	3.17979	2.53121	-1.22186	-2.43487	-6.11529	-0.573045	0.752268	-2.91075	1.01747	-0.0823545	3.50996	4.81134	-4.32405	0.765438	-1.66103	3.08741	0.83626	0.854242	-0.180424	-0.0138836	2.29923	-5.52645	-1.60064	-0.120308
1170	Head&neck		squamous cell carcinoma	Normal	(raw)	63.3733	45.0733	25.4301	87.9486	1145.52	484.618	54.737	547.339	40.1696	228.576	140.423	3.5927	2233.14	83.4308	109.827	1331.79	288.313	95.8618	950.787	2978.04	3183.08	1220.87	515.057	351.241	5.74523	137.602	630.652	347.106	964.033	507.466	3376.68	4043.28	513.534	712.411	123.026	2536.98	576.948	452.195	361.097	370.306	2987.89	12.2431	168.69	339.772
1170	Head&neck		squamous cell carcinoma	Tumor	(raw)	24.3391	32.651	39.889	41.4265	1851.23	1391.37	46.7649	301.603	63.2593	309.411	174.479	3.82883	452.181	4.21866	1127.65	2976.24	454.527	35.8965	2594.24	2893.01	5113.76	3262.1	241.942	104.366	8.1403	379.335	950.565	75.042	1142.4	533.01	6428.78	15844.8	28.1746	959.283	178.446	4796.56	1007.55	1020.19	497.982	558.917	2777.57	12.2433	186.074	519.171
1170	Head&neck		squamous cell carcinoma	Fold change	FC	-3.2552	-1.72583	1.25467	-2.65415	1.29265	2.2965	-1.46331	-2.2688	1.25965	1.08275	-1.00617	-1.17309	-6.17418	-24.7245	8.21275	1.78754	1.26101	-3.33864	2.18249	-1.28694	1.28504	2.13724	-2.66146	-4.20749	1.13333	2.20507	1.20564	-5.78274	-1.055	-1.19028	1.52287	3.13456	-22.787	1.07706	1.1602	1.5123	1.39686	1.80459	1.1031	1.20729	-1.34486	-1.25017	-1.13339	1.22221
1170	Head&neck		squamous cell carcinoma	Fold change (Raw limit)	FC (Nraw>=10 OR Traw>=10)	-3.2552	-1.72583	1.25467	-2.65415	1.29265	2.2965	-1.46331	-2.2688	1.25965	1.08275	-1.00617		-6.17418	-24.7245	8.21275	1.78754	1.26101	-3.33864	2.18249	-1.28694	1.28504	2.13724	-2.66146	-4.20749		2.20507	1.20564	-5.78274	-1.055	-1.19028	1.52287	3.13456	-22.787	1.07706	1.1602	1.5123	1.39686	1.80459	1.1031	1.20729	-1.34486	-1.25017	-1.13339	1.22221
1171.1	Large intestine	colon		Normal	(normalized)	0.656881	-3.59826	-3.41026	-1.76496	1.82336	-0.307969	-3.9384	1.41253	-2.46335	-0.93457	-1.74056	-6.728	0.2197	-3.69113	-0.656795	1.6116	-0.223107	-0.890816	-2.06784	4.06285	3.29711	1.07861	-0.963861	-2.18387	-6.69547	-1.04951	-3.61178	-5.08881	-1.35432	-0.181199	1.15216	2.40659	-3.20733	1.36283	-1.9653	2.7122	0.383029	0.0554523	-0.54426	0.0516043	1.59931	-6.53721	-1.51229	-0.379936
1171.1	Large intestine	colon		Tumor	(normalized)	0.471475	-3.01987	-2.18442	-4.0515	1.83076	0.65558	-3.74595	1.37084	-1.75412	-1.83402	-1.44442	-7.30303	1.92632	-5.5625	-1.82041	2.24189	-0.970442	-2.45763	-0.498787	2.23701	3.18473	1.43882	0.44305	-0.798324	-7.05703	-1.17056	-3.50601	-2.82858	-0.265309	-0.468156	1.51471	3.4865	-2.38664	0.547088	-1.75718	3.07892	0.370406	0.279381	-0.876658	0.258626	2.33271	-4.76656	-1.90081	0.177445
1171.1	Large intestine	colon		Normal	(raw)	772.173	40.438	46.0663	144.101	1733.24	395.609	31.9446	1303.73	88.804	256.236	146.559	4.62002	570.309	37.917	310.641	1496.62	419.577	264.126	116.813	8184.9	4813.98	1034.35	251.086	107.786	4.72539	236.614	40.0609	14.3909	191.55	431.944	1088.45	2596.74	53.024	1259.58	125.418	3209.43	638.671	508.94	335.842	507.584	1483.93	5.27323	171.684	376.358
1171.1	Large intestine	colon		Tumor	(raw)	755.349	67.1659	119.852	32.8547	1937.9	858.161	40.6047	1408.91	161.501	152.8	200.173	3.44975	2070.62	11.5276	154.249	2576.88	278.027	99.1745	385.54	2568.18	4953.57	1476.89	740.612	313.257	4.09113	242.017	47.9519	76.6886	453.266	393.813	1556.66	6106.07	104.176	795.993	161.16	4603.27	704.243	661.183	296.701	651.739	2744.32	20.0144	145.887	616.078
1171.1	Large intestine	colon		Fold change	FC	-1.13714	1.49318	2.33892	-4.87883	1.00514	1.9501	1.1427	-1.02932	1.63492	-1.86536	1.22785	-1.48971	3.26396	-3.6588	-2.24018	1.54788	-1.67869	-2.96249	2.96709	-3.54514	-1.08101	1.28362	2.65169	2.61271	-1.28481	-1.08753	1.07607	4.79067	2.12729	-1.22006	1.2857	2.11392	1.76625	-1.76021	1.15519	1.28942	-1.00879	1.16791	-1.2591	1.1543	1.66255	3.41209	-1.30906	1.4716
1171.1	Large intestine	colon		Fold change (Raw limit)	FC (Nraw>=10 OR Traw>=10)	-1.13714	1.49318	2.33892	-4.87883	1.00514	1.9501	1.1427	-1.02932	1.63492	-1.86536	1.22785		3.26396	-3.6588	-2.24018	1.54788	-1.67869	-2.96249	2.96709	-3.54514	-1.08101	1.28362	2.65169	2.61271		-1.08753	1.07607	4.79067	2.12729	-1.22006	1.2857	2.11392	1.76625	-1.76021	1.15519	1.28942	-1.00879	1.16791	-1.2591	1.1543	1.66255	3.41209	-1.30906	1.4716
1171.2	Large intestine	colon		Normal	(normalized)	-0.398184	-3.37968	-3.12815	-2.30342	2.20319	0.158354	-3.68305	1.74223	-3.17996	-1.53592	-1.85908	-7.16428	1.57855	-1.9559	0.220462	1.56734	-0.392378	-1.00228	-2.17288	3.09861	3.16494	0.719715	0.260256	-0.880144	-4.59254	-1.61934	-3.71878	-5.445	-0.605781	0.0972071	1.91505	2.81417	-0.452775	0.421241	-1.53228	2.81378	-0.104743	-0.399776	-0.519467	0.0474768	1.87803	-6.91879	-0.934452	-0.407097
1171.2	Large intestine	colon		Tumor	(normalized)	0.8343	-1.62987	-2.10095	-3.20439	1.58952	0.591595	-3.17014	1.10576	-3.26227	-1.72264	-1.34344	-7.21136	2.62413	-5.30471	-1.74284	2.06124	-1.21889	-1.64527	-0.11051	2.4556	3.01659	1.16308	0.62354	-0.602022	-6.20497	-1.79636	-3.83193	-1.38293	-0.393767	-0.173705	3.21729	4.1096	-0.181755	-0.0608301	-1.5163	3.54693	0.010005	-0.405215	-0.491165	-0.265852	2.64816	-5.15801	-1.45905	0.514699
1171.2	Large intestine	colon		Normal	(raw)	285.209	36.1112	42.9894	76.1429	1730.83	419.467	29.2631	1257.45	41.4731	129.62	103.607	2.62039	1122.58	96.8824	437.919	1113.9	286.359	187.635	83.3538	3219.6	3371.09	618.991	450.166	204.211	15.5788	122.337	28.5471	8.62819	246.985	402.06	1417.48	2643.49	274.618	503.309	129.947	2642.77	349.541	284.894	262.212	388.437	1381.57	3.10646	196.667	283.452
1171.2	Large intestine	colon		Tumor	(raw)	637.992	115.618	83.41	38.8193	1076.86	539.205	39.752	770.075	37.2929	108.417	141.01	2.41451	2206.02	9.05291	106.91	1493.35	153.724	114.39	331.436	1962.8	2895.67	801.288	551.277	235.743	4.85048	103.017	25.127	137.203	272.352	317.231	3327.87	6177	315.466	343.047	125.087	4182.15	360.311	270.199	254.572	297.602	2243.06	10.0219	130.151	511.217
1171.2	Large intestine	colon		Fold change	FC	2.34971	3.36315	2.03807	-1.86732	-1.53014	1.35026	1.42693	-1.55452	-1.05871	-1.13818	1.42963	-1.03318	2.06421	-10.1881	-3.89953	1.40824	-1.77339	-1.56157	4.17673	-1.56158	-1.1083	1.35978	1.28635	1.21262	-3.05765	-1.13054	-1.08158	16.7034	1.1583	-1.20657	2.46612	2.45449	1.20666	-1.39675	1.01114	1.66228	1.08279	-1.00378	1.01981	-1.24257	1.70542	3.38881	-1.43853	1.89447
1171.2	Large intestine	colon		Fold change (Raw limit)	FC (Nraw>=10 OR Traw>=10)	2.34971	3.36315	2.03807	-1.86732	-1.53014	1.35026	1.42693	-1.55452	-1.05871	-1.13818	1.42963		2.06421	-10.1881	-3.89953	1.40824	-1.77339	-1.56157	4.17673	-1.56158	-1.1083	1.35978	1.28635	1.21262	-3.05765	-1.13054	-1.08158	16.7034	1.1583	-1.20657	2.46612	2.45449	1.20666	-1.39675	1.01114	1.66228	1.08279	-1.00378	1.01981	-1.24257	1.70542	3.38881	-1.43853	1.89447
1172	Large intestine	rectum		Normal	(normalized)	-1.0201	-3.73331	-2.13284	-3.25258	2.00067	0.410088	-3.67142	1.53753	-3.20457	-1.54059	-2.12238	-7.20617	0.611685	-2.31931	-0.194447	1.72902	-0.506254	-1.38505	-2.29245	3.15926	3.13022	0.713202	-0.0389633	-0.994143	-5.97006	-2.03975	-3.83255	-5.20215	-0.680038	0.130474	1.41905	1.98827	-2.46269	0.575304	-1.57251	2.93207	-0.323692	-0.291037	-0.35171	0.274809	1.73116	-4.63457	-1.28892	0.0294447
1172	Large intestine	rectum		Tumor	(normalized)	-0.248632	1.25708	-2.64737	-3.47926	1.56322	-0.0541286	-4.51918	1.05357	-2.28279	-1.70536	-0.352591	-7.09989	0.0814228	-6.98993	-1.30109	2.36268	-1.18275	-2.91383	-0.959866	2.64261	2.82538	0.773502	-1.04064	-2.52036	-7.04608	-2.30313	-3.73352	-4.71532	-0.227623	0.261199	2.03266	2.90587	-5.30279	0.191212	-2.18422	3.31894	-0.511084	-0.431816	0.186475	0.290022	1.78193	-6.88856	-2.10216	0.36411
1172	Large intestine	rectum		Normal	(raw)	175.946	26.8301	81.3602	37.44	1427.98	474.142	28.0061	1035.87	38.7068	122.658	81.952	2.4165	545.249	71.4954	311.835	1182.9	251.225	136.621	72.8387	3187.8	3124.28	584.999	347.321	179.14	5.69235	86.7831	25.0465	9.69297	222.714	390.604	954.196	1415.76	64.7314	531.672	119.974	2723.33	285.114	291.641	279.63	431.703	1184.65	14.3653	146.035	364.186
1172	Large intestine	rectum		Tumor	(raw)	302.37	858.622	57.3384	32.2123	1061.6	346.011	15.6666	745.66	73.8237	110.159	281.348	2.61881	380.098	2.82622	145.786	1847.66	158.249	47.6689	184.687	2243.31	2546.29	614.09	174.631	62.6155	2.71834	72.7904	27.0075	13.6752	306.806	430.54	1469.86	2692.4	9.10094	410.152	79.0437	3584.96	252.077	266.315	408.808	439.228	1235.38	3.03195	83.6701	462.373
1172	Large intestine	rectum		Fold change	FC	1.707	31.7874	-1.42854	-1.17014	-1.35422	-1.37957	-1.79971	-1.39858	1.89445	-1.12098	3.41004	1.07645	-1.44419	-25.4681	-2.15344	1.5515	-1.59825	-2.88541	2.51854	-1.43063	-1.23529	1.04268	-2.00233	-2.88029	-2.10821	-1.20029	1.07105	1.40136	1.36833	1.09484	1.53008	1.88898	-7.16066	-1.30504	-1.52807	1.30755	-1.1387	-1.1025	1.45214	1.0106	1.03582	-4.76999	-1.75716	1.26108
1172	Large intestine	rectum		Fold change (Raw limit)	FC (Nraw>=10 OR Traw>=10)	1.707	31.7874	-1.42854	-1.17014	-1.35422	-1.37957	-1.79971	-1.39858	1.89445	-1.12098	3.41004		-1.44419	-25.4681	-2.15344	1.5515	-1.59825	-2.88541	2.51854	-1.43063	-1.23529	1.04268	-2.00233	-2.88029		-1.20029	1.07105	1.40136	1.36833	1.09484	1.53008	1.88898	-7.16066	-1.30504	-1.52807	1.30755	-1.1387	-1.1025	1.45214	1.0106	1.03582	-4.76999	-1.75716	1.26108
1174	Esophagus	esophagus	squamous cell carcinoma	Normal	(normalized)	-2.95175	-4.53444	-4.63603	-3.08001	1.39756	-0.590066	-4.64443	0.847181	-2.84889	-1.05297	-1.70945	-6.7825	1.55049	-4.3933	-3.46603	1.80188	-0.065443	-0.968253	0.959466	2.95329	3.23501	1.73672	0.547799	-0.891993	-5.87013	-1.31473	-0.954132	-6.59943	0.182054	-0.188821	3.10679	3.02956	-0.433108	0.00280666	-2.73951	2.96924	0.655625	-0.107612	-0.402242	-0.209895	2.31648	-1.35527	-1.35422	-0.507008
1174	Esophagus	esophagus	squamous cell carcinoma	Tumor	(normalized)	-4.94651	-3.45307	-2.36509	-3.87293	1.89391	0.946101	-3.5995	1.34935	-3.59473	-1.69662	-2.11791	-6.88239	1.83997	-4.94989	-0.69471	1.90604	-0.20881	-4.1126	2.25748	2.1916	3.64001	1.47316	0.98374	-0.764162	-4.60487	-1.61708	-3.19986	0.104114	-0.44165	-0.599534	3.94976	3.8361	-1.18919	0.0748949	-2.68234	2.8651	0.626802	-0.133245	-0.800564	-0.272893	2.74237	-6.67907	-1.09413	0.129962
1174	Esophagus	esophagus	squamous cell carcinoma	Normal	(raw)	36.6843	12.2474	11.4146	33.5637	747.745	188.546	11.3483	510.59	39.3952	136.795	86.7862	2.57815	831.362	13.5061	25.6842	989.612	271.235	145.068	551.916	2198.23	2672.27	945.908	414.906	152.943	4.85242	114.097	146.495	2.92698	321.995	249.003	2445.02	2317.57	210.216	284.374	42.4982	2222.67	447.104	263.421	214.762	245.392	1413.76	110.935	111.016	199.72
1174	Esophagus	esophagus	squamous cell carcinoma	Tumor	(raw)	11.3421	31.935	67.886	23.8712	1299.77	673.827	28.8527	891.126	28.9481	107.897	80.5728	2.96441	1252.07	11.3156	216.08	1310.74	302.611	20.2175	1672.3	1597.65	4360.1	970.979	691.637	205.924	14.3728	114.013	38.0617	375.911	257.51	230.816	5404.3	4994.89	153.377	368.374	54.485	2548.14	540.044	318.884	200.793	289.464	2340.35	3.41306	163.824	382.706
1174	Esophagus	esophagus	squamous cell carcinoma	Fold change	FC	-3.98551	2.11604	4.82636	-1.73258	1.41063	2.90023	2.06328	1.41634	-1.67695	-1.56228	-1.32727	-1.07169	1.2222	-1.47079	6.82733	1.07487	-1.10448	-8.84182	2.45891	-1.69547	1.32409	-1.20043	1.35279	1.09265	2.40372	-1.23316	-4.74278	104.224	-1.54083	-1.32934	1.79374	1.74902	-1.6889	1.05124	1.04042	-1.07485	-1.02018	-1.01793	-1.31797	-1.04463	1.3434	-40.0518	1.19755	1.55506
1174	Esophagus	esophagus	squamous cell carcinoma	Fold change (Raw limit)	FC (Nraw>=10 OR Traw>=10)	-3.98551	2.11604	4.82636	-1.73258	1.41063	2.90023	2.06328	1.41634	-1.67695	-1.56228	-1.32727		1.2222	-1.47079	6.82733	1.07487	-1.10448	-8.84182	2.45891	-1.69547	1.32409	-1.20043	1.35279	1.09265	2.40372	-1.23316	-4.74278	104.224	-1.54083	-1.32934	1.79374	1.74902	-1.6889	1.05124	1.04042	-1.07485	-1.02018	-1.01793	-1.31797	-1.04463	1.3434	-40.0518	1.19755	1.55506
1175	Lung			Normal	(normalized)	-0.602859	-3.81954	-2.05297	-2.05425	2.02716	1.05234	-2.87505	1.42963	-3.13237	-1.85735	-1.09376	-7.9976	1.57374	-1.69662	-0.488565	1.34327	0.0128212	0.147639	1.00946	3.43166	2.85202	0.518583	1.28119	0.342814	-7.95202	-1.54486	-3.9738	-7.95783	-1.06115	0.2196	1.9706	3.57261	-0.0666294	0.564568	-0.871717	2.32035	0.194427	0.115799	-0.00623608	-0.0764666	2.73119	-5.05011	-0.778064	0.0259676
1175	Lung			Tumor	(normalized)	-3.62578	-3.24687	-3.53257	-3.23581	1.44879	0.411436	-3.94172	1.32516	-3.13004	-1.75559	-1.61119	-8.19401	1.211	-3.43827	-2.67761	1.78605	0.162304	-2.08155	-0.119945	2.76268	2.65674	0.0227766	0.26836	-1.07386	-4.29743	-1.58551	-4.10302	-5.12915	-0.621741	-0.633068	0.832158	4.455	-1.27015	0.820574	-1.58212	2.56928	-0.31673	0.112973	-0.335183	0.52982	1.91373	-5.63276	-1.04529	0.17217
1175	Lung			Normal	(raw)	397.127	42.718	145.346	145.217	2458.35	1250.82	82.211	1624.69	68.7814	166.452	282.587	2.35989	1795.36	186.07	429.868	1530.29	608.509	668.115	1214.19	6507.91	4354.63	864.006	1465.83	764.9	2.43562	206.708	38.3863	2.42583	289.047	702.285	2363.84	7175.78	575.904	891.989	329.606	3012.34	690.138	653.531	600.524	571.99	4004.77	18.2042	351.712	614.079
1175	Lung			Tumor	(raw)	49.8786	64.8601	53.2074	65.3594	1680.78	818.913	40.069	1542.76	70.331	182.347	201.543	2.10253	1425.38	56.8015	96.2373	2123.43	689.035	145.47	566.6	4178.63	3882.77	625.518	741.596	292.495	31.3133	205.162	35.8304	17.5936	400.148	397.019	1096.19	13504.3	255.288	1087.43	205.644	3654.37	494.354	665.873	488.071	888.945	2319.92	12.4095	298.345	693.764
1175	Lung			Fold change	FC	-8.12812	1.48727	-2.78873	-2.26822	-1.49316	-1.55931	-2.09458	-1.0751	1.00161	1.07309	-1.4314	-1.14584	-1.28586	-3.34419	-4.56002	1.35922	1.10917	-4.68872	-2.18769	-1.58995	-1.14495	-1.41011	-2.01786	-2.6697	12.5934	-1.02857	-1.0937	7.10424	1.35605	-1.80584	-2.20144	1.84343	-2.30301	1.19417	-1.63627	1.18832	-1.42519	-1.00196	-1.2561	1.52234	-1.7623	-1.49759	-1.20349	1.10665
1175	Lung			Fold change (Raw limit)	FC (Nraw>=10 OR Traw>=10)	-8.12812	1.48727	-2.78873	-2.26822	-1.49316	-1.55931	-2.09458	-1.0751	1.00161	1.07309	-1.4314		-1.28586	-3.34419	-4.56002	1.35922	1.10917	-4.68872	-2.18769	-1.58995	-1.14495	-1.41011	-2.01786	-2.6697	12.5934	-1.02857	-1.0937	7.10424	1.35605	-1.80584	-2.20144	1.84343	-2.30301	1.19417	-1.63627	1.18832	-1.42519	-1.00196	-1.2561	1.52234	-1.7623	-1.49759	-1.20349	1.10665
1176	Stomach			Normal	(normalized)	-3.3449	-3.44106	-3.2601	-2.80911	1.63108	-0.0757036	-3.97455	2.44391	-2.95771	-1.6095	-1.23828	-6.67602	0.41713	-4.63429	-1.43663	1.5904	-1.43608	-0.815236	-1.99628	2.78484	3.57003	0.209201	-0.888236	-1.74308	-6.97764	-1.46547	-3.64122	-6.70397	0.253338	-0.743374	0.826488	3.99193	-1.29768	0.908419	-1.84062	2.7051	-0.540118	0.00486946	-0.32031	-0.261637	2.04744	-6.96387	-1.78253	-0.243442
1176	Stomach			Tumor	(normalized)	-0.93322	-3.24938	-2.85573	-2.74223	2.27398	0.753248	-3.15402	1.10944	-3.77902	-1.23868	-1.7589	-7.78425	3.29146	-2.53012	-1.16763	1.64471	-0.833743	-0.513545	-0.29317	2.2831	3.02362	1.24342	1.45793	0.00333881	-6.74914	-1.62668	-4.18653	-0.568678	-0.379865	-0.136771	3.32139	3.84657	-0.610229	0.751148	-1.32089	2.86745	0.0802612	0.20099	-0.291487	0.054162	2.804	-4.3666	-1.29731	0.0459919
1176	Stomach			Normal	(raw)	28.1369	26.3227	29.8406	40.7911	885.518	271.272	18.186	1555.55	36.7987	93.6881	121.181	2.79582	381.735	11.5115	105.615	860.897	105.655	162.474	71.6563	1970.22	3395.32	330.498	154.457	85.4031	2.26837	103.524	22.9128	2.74219	340.766	170.772	506.98	4548.67	116.293	536.605	79.8201	1864.27	196.608	286.853	228.966	238.47	1181.77	2.29013	83.0996	241.496
1176	Stomach			Tumor	(raw)	261.05	52.4191	68.8639	74.5001	2410.95	840.236	56.0011	1075.54	36.3121	211.237	147.289	2.2613	4880.68	86.2995	221.901	1558.68	279.685	349.187	406.816	2426.23	4053.7	1180.2	1369.41	499.639	4.63401	161.426	27.3767	336.095	383.09	453.397	4982.99	7171.05	326.553	839.014	199.537	3637.8	527.002	573	407.291	517.554	3481.28	24.1643	202.825	514.631
1176	Stomach			Fold change	FC	5.32095	1.14209	1.32351	1.04745	1.56147	1.77639	1.76605	-2.52183	-1.76701	1.29309	-1.43457	-2.1558	7.33265	4.29949	1.20497	1.03836	1.51817	1.23259	3.25601	-1.41592	-1.46045	2.048	5.08472	3.35525	1.17162	-1.11822	-1.45934	70.2921	-1.551	1.52267	5.63691	-1.10601	1.61044	-1.11518	1.43368	1.11911	1.53728	1.14561	1.02018	1.2447	1.68946	6.05141	1.3998	1.22216
1176	Stomach			Fold change (Raw limit)	FC (Nraw>=10 OR Traw>=10)	5.32095	1.14209	1.32351	1.04745	1.56147	1.77639	1.76605	-2.52183	-1.76701	1.29309	-1.43457		7.33265	4.29949	1.20497	1.03836	1.51817	1.23259	3.25601	-1.41592	-1.46045	2.048	5.08472	3.35525		-1.11822	-1.45934	70.2921	-1.551	1.52267	5.63691	-1.10601	1.61044	-1.11518	1.43368	1.11911	1.53728	1.14561	1.02018	1.2447	1.68946	6.05141	1.3998	1.22216
1177	Stomach			Normal	(normalized)	-1.71809	-2.97652	-3.05128	-2.79064	2.43041	0.778254	-2.87844	1.50148	-3.26242	-1.49005	-1.44925	-6.96274	1.93439	-1.30052	-0.0401936	1.56048	-0.256447	-0.316589	-1.47277	2.54534	3.0993	0.553914	1.18101	0.161166	-5.84584	-1.87096	-4.01454	-2.99913	-0.600275	-0.280576	2.30344	4.19533	-0.423695	0.732271	-1.2635	2.61761	-0.215165	0.294028	-0.566138	-0.202666	3.32983	-4.4079	-1.06867	-0.105264
1177	Stomach			Tumor	(normalized)	-3.73658	1.07457	-2.18467	-3.71766	1.21237	0.0263567	-3.97164	1.42764	-0.919361	-1.8182	-1.01404	-7.50572	-0.299969	-7.42627	-2.32529	1.98721	-1.37551	-4.53387	1.21789	3.38816	2.39847	1.46046	-1.91424	-2.99022	-7.4394	1.07718	-1.70479	-3.52564	0.116121	-0.713553	-1.36229	2.86391	-5.59251	0.0807047	-2.65843	1.87789	-0.101924	0.0934792	-2.09853	-0.756796	0.900084	-3.12088	-0.770759	1.05423
1177	Stomach			Normal	(raw)	106.754	44.623	42.3697	50.7591	1893.25	602.364	47.7624	994.425	36.6011	125.035	128.621	2.81571	1342.43	142.589	341.572	1035.94	294.024	282.019	126.541	2050.24	3009.97	515.616	796.347	392.733	6.10673	96.0211	21.7312	43.9293	231.676	289.148	1733.74	6434.28	261.84	583.468	146.295	2155.56	302.559	430.619	237.223	305.192	3531.5	16.5451	167.448	326.508
1177	Stomach			Tumor	(raw)	35.3574	992.618	103.67	35.8241	1092.1	479.996	30.0415	1267.85	249.2	133.651	233.37	2.59333	382.828	2.74015	94.0418	1868.58	181.649	20.3457	1096.29	4934.47	2484.93	1297.02	125.043	59.314	2.71533	994.417	144.581	40.9243	510.81	287.411	183.322	3431.05	9.76765	498.423	74.6513	1732.23	439.159	502.856	110.048	278.924	879.541	54.1782	276.237	978.719
1177	Stomach			Fold change	FC	-4.05161	16.5768	1.82337	-1.90135	-2.32632	-1.68401	-2.13347	-1.05251	5.07378	-1.25541	1.35211	-1.45698	-4.70553	-69.8287	-4.87398	1.34418	-2.17206	-18.6007	6.45611	1.79355	-1.62544	1.87456	-8.54605	-8.88511	-3.01793	7.71755	4.958	-1.44044	1.64307	-1.35002	-12.6909	-2.51649	-35.9723	-1.57087	-2.62976	-1.66985	1.08166	-1.14914	-2.89266	-1.46828	-5.38797	2.44024	1.22936	2.23379
1177	Stomach			Fold change (Raw limit)	FC (Nraw>=10 OR Traw>=10)	-4.05161	16.5768	1.82337	-1.90135	-2.32632	-1.68401	-2.13347	-1.05251	5.07378	-1.25541	1.35211		-4.70553	-69.8287	-4.87398	1.34418	-2.17206	-18.6007	6.45611	1.79355	-1.62544	1.87456	-8.54605	-8.88511		7.71755	4.958	-1.44044	1.64307	-1.35002	-12.6909	-2.51649	-35.9723	-1.57087	-2.62976	-1.66985	1.08166	-1.14914	-2.89266	-1.46828	-5.38797	2.44024	1.22936	2.23379
1179	Pancreas			Normal	(normalized)	-0.996698	-3.05485	-2.68828	-2.92289	2.67744	3.05914	-1.72001	1.16263	-2.33261	-0.554388	-2.16591	-7.66006	3.22386	-1.5451	-0.749262	1.67249	-0.0029211	-1.4288	-1.91852	2.20702	2.71354	1.42233	1.99494	0.732401	-4.74981	-1.93161	-3.9886	-4.80286	-1.40472	-0.192888	1.34412	4.49767	0.442731	0.511039	-1.16432	2.88066	0.0806303	-0.0945635	-0.322461	-0.0233173	3.92877	-5.10954	-1.05897	0.650367
1179	Pancreas			Tumor	(normalized)	-0.57461	-2.839	-2.77627	-3.57037	2.5775	2.37118	-2.40455	1.36527	-3.23026	-0.83946	-2.33576	-7.66795	3.19881	-1.14208	-1.06571	1.77897	-0.114368	-1.11293	-1.43475	2.34626	2.9085	0.718512	1.7974	0.218109	-6.07489	-2.02539	-4.15935	-2.90075	-0.87742	-0.19257	0.773239	4.47048	0.116236	0.453021	-1.51067	3.02859	-0.199884	0.0472107	-0.443145	-0.203612	3.51138	-5.47729	-1.05072	0.181721
1179	Pancreas			Normal	(raw)	230.324	55.3064	71.3055	60.6036	2940.13	3830.62	139.509	1028.88	91.2414	312.96	102.417	2.27231	4293.94	157.491	273.417	1465.03	458.666	170.712	121.575	2122.04	3014.63	1231.8	1831.95	763.573	17.0821	120.477	28.9526	16.4653	173.586	402.079	1166.8	10382.7	624.671	654.959	205.06	3384.86	486.013	430.437	367.541	452.227	6999.31	13.3122	220.594	721.367
1179	Pancreas			Tumor	(raw)	350.71	72.9958	76.2396	43.9676	3117.64	2702.2	98.6463	1345.58	55.6567	291.89	103.464	2.56827	4795.78	236.659	249.523	1792.44	482.496	241.489	193.205	2655.93	3921.64	859.441	1815.49	607.547	7.74817	128.297	29.2303	69.9376	284.31	457.039	892.669	11579	566.126	714.982	183.301	4262.04	454.727	539.677	384.169	453.554	5955.99	11.7245	252.129	592.415
1179	Pancreas			Fold change	FC	1.33987	1.16138	-1.06289	-1.56643	-1.07173	-1.61101	-1.60719	1.1508	-1.86303	-1.21847	-1.12494	-1.00548	-1.01752	1.32227	-1.24526	1.07659	-1.08031	1.24476	1.39839	1.10133	1.14469	-1.62881	-1.14674	-1.42829	-2.50546	-1.06716	-1.12564	3.73761	1.44123	1.00022	-1.48543	-1.01903	-1.25396	-1.04103	-1.27134	1.10798	-1.21463	1.10326	-1.08725	-1.13312	-1.33551	-1.29034	1.00573	-1.38381
1179	Pancreas			Fold change (Raw limit)	FC (Nraw>=10 OR Traw>=10)	1.33987	1.16138	-1.06289	-1.56643	-1.07173	-1.61101	-1.60719	1.1508	-1.86303	-1.21847	-1.12494		-1.01752	1.32227	-1.24526	1.07659	-1.08031	1.24476	1.39839	1.10133	1.14469	-1.62881	-1.14674	-1.42829	-2.50546	-1.06716	-1.12564	3.73761	1.44123	1.00022	-1.48543	-1.01903	-1.25396	-1.04103	-1.27134	1.10798	-1.21463	1.10326	-1.08725	-1.13312	-1.33551	-1.29034	1.00573	-1.38381
1180	Large intestine	rectum		Normal	(normalized)	0.47887	-4.07591	-2.43255	-2.27908	2.29432	0.29454	-4.33849	1.84778	-2.91891	-1.50308	-1.63983	-7.58686	1.44103	-1.25039	-0.412963	1.68549	0.0388212	-0.134932	-1.60212	3.20289	3.17487	1.13824	1.40473	-0.0380878	-3.67424	-1.66466	-3.88116	-4.09366	-0.68078	0.235701	1.99705	2.65051	0.0555382	0.411825	-1.64921	2.71169	0.169603	-0.328556	-0.394944	0.163947	2.19177	-5.5923	-1.14144	0.0118065
1180	Large intestine	rectum		Tumor	(normalized)	-2.71055	-3.81683	-3.25758	-4.49237	1.49628	0.0953751	-4.34119	1.75461	-3.06037	-1.87036	-1.83759	-7.24991	0.835887	-7.13952	-2.4863	2.3006	-1.34751	-3.79014	-1.05626	2.24526	2.74288	1.48354	-0.796926	-2.51861	-7.18681	-1.54045	-4.1169	-4.77536	1.02872	-0.373954	1.22931	2.65773	-3.65022	0.864618	-0.535228	3.3539	-0.85107	-0.355515	-0.66155	-0.228299	1.26614	-7.13	-2.08751	0.732896
1180	Large intestine	rectum		Normal	(raw)	641.357	27.2881	85.2461	94.8143	2257.38	564.431	22.7472	1656.47	60.8508	162.358	147.675	2.39372	1249.51	193.438	345.646	1480.23	472.751	419.109	151.586	4237.52	4156.02	1012.95	1218.46	448.209	36.0486	145.155	31.2321	26.9544	287.085	541.874	1837.04	2889.55	478.26	612.234	146.718	3014.72	517.609	366.472	349.99	515.583	2102.49	9.53884	208.611	463.981
1180	Large intestine	rectum		Tumor	(raw)	61.8948	28.7497	42.3626	18.0001	1142.98	432.836	19.9887	1367.11	48.5679	110.81	113.355	2.66178	723.168	2.87345	72.304	1996.01	159.211	29.2864	194.826	1920.89	2712.07	1132.93	233.192	70.7027	2.78079	139.281	23.3508	14.7941	826.589	312.638	949.884	2556.64	32.2691	737.715	279.571	4142.25	224.603	316.659	256.133	345.85	974.45	2.89246	95.3253	673.343
1180	Large intestine	rectum		Fold change	FC	-9.12247	1.19672	-1.77157	-4.6373	-1.73873	-1.14803	-1.00187	-1.06671	-1.10302	-1.28992	-1.14691	1.26308	-1.52113	-59.266	-4.20858	1.53167	-2.61412	-12.5988	1.45989	-1.94211	-1.3491	1.27041	-4.60009	-5.58098	-11.4127	1.08991	-1.17751	-1.60402	3.27049	-1.52589	-1.70261	1.00502	-13.048	1.36869	2.16442	1.56071	-2.02887	-1.01886	-1.20297	-1.31244	-1.89951	-2.90332	-1.92662	1.64843
1180	Large intestine	rectum		Fold change (Raw limit)	FC (Nraw>=10 OR Traw>=10)	-9.12247	1.19672	-1.77157	-4.6373	-1.73873	-1.14803	-1.00187	-1.06671	-1.10302	-1.28992	-1.14691		-1.52113	-59.266	-4.20858	1.53167	-2.61412	-12.5988	1.45989	-1.94211	-1.3491	1.27041	-4.60009	-5.58098	-11.4127	1.08991	-1.17751	-1.60402	3.27049	-1.52589	-1.70261	1.00502	-13.048	1.36869	2.16442	1.56071	-2.02887	-1.01886	-1.20297	-1.31244	-1.89951		-1.92662	1.64843
1181	GIST	jejunum		Normal	(normalized)	1.72578	2.59514	-3.11634	1.14448	1.13283	0.247964	-3.90864	2.74803	-2.2042	-0.332339	-1.25576	-7.17385	0.596403	-3.87101	-0.120686	1.82084	-0.111645	-0.436385	-2.59948	4.27802	2.47695	0.911544	0.0985327	-1.20588	-5.89903	-2.09042	-3.69774	-3.84795	-0.52952	0.263245	-0.522609	3.83624	-3.12866	0.276028	-2.42277	2.7476	0.379628	-0.0547104	0.235163	0.332059	1.78347	-2.88753	-1.57617	0.0843554
1181	GIST	jejunum		Tumor	(normalized)	-4.18416	-4.91796	0.564755	-3.08736	2.36548	-0.115393	-4.74257	2.22511	-3.58531	-0.598491	-1.18444	-7.11842	4.63515	2.53896	-3.71647	2.27085	0.073453	3.33218	-0.0956325	2.85542	2.76757	2.1184	2.67199	0.260736	-6.20126	-0.530317	-4.3005	-7.04152	-1.14074	0.667483	-2.04286	3.29661	-1.75532	0.982223	-0.588149	2.8434	0.510665	-0.508808	-0.119535	0.511013	2.50182	-6.44015	-0.576163	-1.09808
1181	GIST	jejunum		Normal	(raw)	1332.58	2434.43	46.459	890.645	883.483	478.438	26.8265	2706.58	87.4282	319.991	168.717	2.79022	609.139	27.5354	370.554	1423.34	372.883	297.726	66.4751	7816.19	2242.94	757.85	431.363	174.652	6.75144	94.6025	31.0491	27.9791	279.113	483.533	280.453	5754.47	46.0639	487.836	75.1372	2705.77	524.156	387.893	474.212	507.155	1386.94	54.4437	135.116	427.145
1181	GIST	jejunum		Tumor	(raw)	24.5799	14.7803	660.913	52.5713	2302.59	412.477	16.691	2089.11	37.2264	295.103	196.601	3.21573	11103.4	2596.81	33.9912	2156.4	470.163	4500.11	418.166	3233.73	3042.68	1940.16	2847.64	535.335	6.07255	309.382	22.6754	3.39178	202.646	709.691	108.436	4390.51	132.353	882.704	297.226	3206.91	636.593	314.029	411.294	636.747	2530.8	5.14588	299.705	208.729
1181	GIST	jejunum		Fold change	FC	-60.127	-182.671	12.8268	-18.7893	2.34997	-1.28642	-1.78253	-1.43686	-2.60469	-1.2026	1.05068	1.03917	16.4355	85.0343	-12.0904	1.36605	1.13689	13.6286	5.67197	-2.68069	1.22316	2.30834	5.95234	2.76374	-1.23305	2.94875	-1.51862	-9.14876	-1.52755	1.32339	-2.86841	-1.4536	2.5907	1.6315	3.56678	1.06866	1.09508	-1.36993	-1.27872	1.13206	1.6453	-11.7339	2.00002	-2.26959
1181	GIST	jejunum		Fold change (Raw limit)	FC (Nraw>=10 OR Traw>=10)	-60.127	-182.671	12.8268	-18.7893	2.34997	-1.28642	-1.78253	-1.43686	-2.60469	-1.2026	1.05068		16.4355	85.0343	-12.0904	1.36605	1.13689	13.6286	5.67197	-2.68069	1.22316	2.30834	5.95234	2.76374		2.94875	-1.51862	-9.14876	-1.52755	1.32339	-2.86841	-1.4536	2.5907	1.6315	3.56678	1.06866	1.09508	-1.36993	-1.27872	1.13206	1.6453	-11.7339	2.00002	-2.26959
1182	Head&neck		squamous cell carcinoma	Normal	(normalized)	-2.52138	-3.39515	-4.68132	-2.87506	1.25658	-0.391735	-3.84503	0.222857	-2.90047	-0.823869	-2.06839	-6.90698	1.74528	-3.12599	-3.51995	2.10335	-0.118432	-1.88886	1.16659	3.24024	2.68439	1.24106	-0.385738	-1.1529	-6.86905	-1.86202	-4.17114	-6.85397	0.890532	0.467574	2.88335	2.2792	0.293159	0.0538015	-1.59178	2.72737	0.108506	-0.18423	-0.0286274	0.289797	3.04678	-5.58752	-0.460703	-0.334885
1182	Head&neck		squamous cell carcinoma	Tumor	(normalized)	-3.75478	-3.52085	-2.65986	-3.87166	1.48682	1.5829	-3.51402	0.697028	-3.59365	-1.28284	-2.41689	-7.33552	1.77558	-3.5112	-1.94972	2.19272	-0.703471	-1.86538	2.15587	2.28974	2.8377	1.54877	1.18662	-0.4913	-7.30795	-1.17789	0.0231581	-0.732767	-0.0128574	-0.538076	4.23216	3.79727	-1.52117	0.150436	-1.56068	3.2817	-0.260948	-0.150509	-1.0721	-0.254516	2.28481	-5.22886	-1.10292	0.388015
1182	Head&neck		squamous cell carcinoma	Normal	(raw)	60.835	33.1988	13.6128	47.6084	834.51	266.22	24.3049	407.616	46.7776	197.313	83.2756	2.91044	1170.97	40.008	30.4476	1500.84	321.746	94.3105	784.051	3300.47	2245.15	825.584	267.329	157.075	2.98795	96.0816	19.3877	3.01935	647.503	482.968	2577.15	1695.4	427.971	362.544	115.876	2313.04	376.555	307.401	342.41	426.975	2886.28	7.26361	253.793	276.92
1182	Head&neck		squamous cell carcinoma	Tumor	(raw)	41.8195	49.1811	89.3268	38.565	1582.19	1691.14	49.4144	915.181	46.761	232.01	105.712	3.49519	1932.78	49.5111	146.136	2580.8	346.669	154.933	2515.73	2760.32	4035.65	1651.6	1284.95	401.592	3.56262	249.518	573.657	339.7	559.513	388.78	10609.3	7848.27	196.681	626.566	191.369	5489.97	471.116	508.596	268.502	473.221	2750.92	15.0535	262.825	738.728
1182	Head&neck		squamous cell carcinoma	Fold change	FC	-2.35121	-1.09104	4.05994	-1.99529	1.17303	3.93029	1.25789	1.38912	-1.61685	-1.37456	-1.27324	-1.34587	1.02122	-1.30605	2.96953	1.06391	-1.50008	1.01641	1.98519	-1.93255	1.11212	1.23774	2.9739	1.58183	-1.35556	1.60674	18.3067	69.6092	-1.87046	-2.00785	2.54702	2.86408	-3.51697	1.06928	1.02179	1.46849	-1.29186	1.02365	-2.06118	-1.45833	-1.6958	1.28224	-1.56073	1.6505
1182	Head&neck		squamous cell carcinoma	Fold change (Raw limit)	FC (Nraw>=10 OR Traw>=10)	-2.35121	-1.09104	4.05994	-1.99529	1.17303	3.93029	1.25789	1.38912	-1.61685	-1.37456	-1.27324		1.02122	-1.30605	2.96953	1.06391	-1.50008	1.01641	1.98519	-1.93255	1.11212	1.23774	2.9739	1.58183		1.60674	18.3067	69.6092	-1.87046	-2.00785	2.54702	2.86408	-3.51697	1.06928	1.02179	1.46849	-1.29186	1.02365	-2.06118	-1.45833	-1.6958	1.28224	-1.56073	1.6505
1183	Lung		adenocarcinoma	Normal	(normalized)	-1.84532	-3.81968	-2.24356	-1.01941	1.78553	0.339792	-2.96071	1.33539	-3.00808	-1.68518	-1.48995	-7.54773	2.14975	-1.07471	-1.71529	1.53909	0.169342	1.1947	1.09046	2.9471	2.7767	0.658067	1.30479	0.356726	-7.55851	-1.91738	-3.63151	-7.34822	-0.898028	0.464247	2.36317	3.79351	0.553087	0.325783	-0.46419	2.49122	0.113573	-0.324874	0.242302	0.55701	2.58602	-4.44279	-0.436594	0.171144
1183	Lung		adenocarcinoma	Tumor	(normalized)	-3.39274	-3.34965	-2.51937	-3.05703	1.43588	0.477484	-3.00185	1.09243	-2.23189	-2.04404	-2.00959	-7.23148	1.06355	-2.56695	-2.49034	1.39632	-0.236767	-0.665753	0.21296	2.94757	2.7293	0.59415	0.871501	-0.475908	-5.98374	-1.70788	-3.41112	-4.97906	-1.45444	-0.0515451	0.228368	3.83473	-0.249326	0.512157	-0.908781	2.52198	-0.387648	-0.264575	-0.359077	0.0106649	2.686	-5.0318	-0.871426	0.123565
1183	Lung		adenocarcinoma	Normal	(raw)	124.286	31.6287	94.3064	220.316	1539.63	565.206	57.3661	1126.97	55.5133	138.877	159.001	2.38686	1981.8	212.031	136.008	1297.87	502.222	1022.26	951	3444.17	3060.47	704.72	1103.32	571.879	2.36909	118.231	36.0351	2.74084	239.655	616.128	2297.76	6192.68	655.262	559.744	323.731	2511.03	483.179	356.551	528.274	657.046	2681.57	20.5356	329.983	502.85
1183	Lung		adenocarcinoma	Tumor	(raw)	44.9521	46.315	82.3498	56.7296	1277.36	657.362	58.9416	1006.75	100.508	114.485	117.252	3.14177	986.802	79.6784	84.0233	1242.8	400.677	297.616	547.237	3642.3	3130.89	712.73	863.805	339.473	7.46077	144.525	44.3832	14.97	172.281	455.566	553.113	6736.55	397.204	673.352	251.477	2711.82	360.89	393.027	368.108	475.64	3038.32	14.4326	258.073	514.357
1183	Lung		adenocarcinoma	Fold change	FC	-2.92295	1.38513	-1.21068	-4.10568	-1.27425	1.10014	-1.02892	-1.18342	1.7126	-1.28242	-1.43361	1.24508	-2.12314	-2.81324	-1.71125	-1.10403	-1.32511	-3.63123	-1.83719	1.00033	-1.0334	-1.0453	-1.35031	-1.78093	2.97888	1.15628	1.16505	5.1664	-1.47061	-1.42978	-4.39177	1.02899	-1.74402	1.1379	-1.36093	1.02155	-1.41541	1.04268	-1.51717	-1.46038	1.07175	-1.50422	-1.35175	-1.03353
1183	Lung		adenocarcinoma	Fold change (Raw limit)	FC (Nraw>=10 OR Traw>=10)	-2.92295	1.38513	-1.21068	-4.10568	-1.27425	1.10014	-1.02892	-1.18342	1.7126	-1.28242	-1.43361		-2.12314	-2.81324	-1.71125	-1.10403	-1.32511	-3.63123	-1.83719	1.00033	-1.0334	-1.0453	-1.35031	-1.78093		1.15628	1.16505	5.1664	-1.47061	-1.42978	-4.39177	1.02899	-1.74402	1.1379	-1.36093	1.02155	-1.41541	1.04268	-1.51717	-1.46038	1.07175	-1.50422	-1.35175	-1.03353
1184	Large intestine	rectum		Normal	(normalized)	0.00252342	-3.46603	-2.54725	-1.89513	1.55358	-0.472369	-4.10551	1.91649	-2.42323	-1.17954	-1.43779	-7.48586	0.70299	-2.55358	-0.430124	1.77921	-0.0197144	-1.01621	-2.09296	3.77758	3.02226	0.933987	-0.109124	-1.1621	-6.10468	-1.42605	-3.40372	-4.13875	-1.12036	-0.0988379	1.1779	2.61681	-2.56415	0.739517	-2.41748	2.74008	0.135259	-0.180718	-0.534251	0.105672	1.8375	-4.92018	-1.18839	0.000902176
1184	Large intestine	rectum		Tumor	(normalized)	0.258001	-3.81788	-1.96062	-3.82985	1.8892	0.33981	-4.11678	1.42384	-2.49218	-2.02466	-1.49915	-7.47582	1.7341	-6.45806	-2.26925	2.14703	-0.749721	-2.90681	-0.0279427	2.8254	2.97574	1.10871	0.594695	-1.22077	-7.45392	-1.9996	-3.2742	-2.66366	-0.00941372	-0.591476	1.55385	3.16314	-2.62364	0.311908	-1.33266	2.79779	-0.0400619	-0.422067	-1.02076	-0.593133	2.15245	-5.07044	-1.78215	0.105765
1184	Large intestine	rectum		Normal	(raw)	450.797	40.7232	76.9882	120.985	1320.98	324.358	26.142	1698.81	83.8988	198.675	166.113	2.51045	732.558	76.6507	333.996	1544.6	443.902	222.491	105.482	6171.44	3656.05	859.764	417.226	201.091	6.53926	167.47	42.5206	25.5465	206.995	420.212	1018.13	2760.33	76.0914	751.343	84.2339	3006.55	494.24	397.027	310.739	484.208	1608.28	14.8628	197.461	450.291
1184	Large intestine	rectum		Tumor	(raw)	526.016	31.1916	113.013	30.9339	1629.45	556.707	25.3547	1180.19	78.1833	108.106	155.612	2.47108	1463.35	5.00337	91.2476	1948.29	261.604	58.6538	431.441	3117.91	3460.34	948.609	664.285	188.732	2.50887	110	45.4674	69.4211	437.018	291.932	1291.48	3940.34	71.3739	546.043	174.647	3058.81	427.832	328.306	216.798	291.597	1955.62	13.0912	127.895	473.338
1184	Large intestine	rectum		Fold change	FC	1.19373	-1.27619	1.50173	-3.82303	1.26192	1.75586	-1.00784	-1.40703	-1.04895	-1.79641	-1.04345	1.00699	2.0436	-14.9749	-3.57793	1.2904	-1.65865	-3.7079	4.18439	-1.93479	-1.03277	1.12875	1.62881	-1.0415	-2.54778	-1.48819	1.09393	2.78002	2.15987	-1.40701	1.29769	1.46036	-1.0421	-1.345	2.12111	1.04081	-1.12922	-1.1821	-1.40105	-1.62316	1.24397	-1.10977	-1.50918	1.07539
1184	Large intestine	rectum		Fold change (Raw limit)	FC (Nraw>=10 OR Traw>=10)	1.19373	-1.27619	1.50173	-3.82303	1.26192	1.75586	-1.00784	-1.40703	-1.04895	-1.79641	-1.04345		2.0436	-14.9749	-3.57793	1.2904	-1.65865	-3.7079	4.18439	-1.93479	-1.03277	1.12875	1.62881	-1.0415		-1.48819	1.09393	2.78002	2.15987	-1.40701	1.29769	1.46036	-1.0421	-1.345	2.12111	1.04081	-1.12922	-1.1821	-1.40105	-1.62316	1.24397	-1.10977	-1.50918	1.07539
1185	Head&neck		squamous cell carcinoma	Normal	(normalized)	-3.75477	-4.27727	-4.06401	-3.30583	0.445573	-0.58676	-4.67105	-0.547129	-2.28785	-1.27026	-2.30456	-6.45771	0.319942	-4.9018	-3.69891	2.0369	-0.590774	-2.64763	2.01387	2.99121	2.81677	1.7004	-1.38818	-2.07362	-6.49538	-1.53	3.66392	-6.31405	0.590034	0.0467911	4.09828	1.20876	-1.21855	0.10269	-1.61656	2.67736	0.379325	0.23148	-0.318253	0.116098	2.41908	-4.22702	-1.44227	-0.250461
1185	Head&neck		squamous cell carcinoma	Tumor	(normalized)	-3.14927	-3.42919	-2.98653	-3.69773	1.08639	0.152998	-3.5025	0.427163	-3.16306	-2.20424	-2.52186	-6.68658	1.35613	-5.1262	-3.61443	1.69985	-0.897142	-1.71958	2.05434	2.46244	2.82422	1.31226	0.349017	-0.694074	-6.70195	-1.4496	1.54469	-2.49332	-0.412512	-0.0503235	3.64303	4.2636	-2.4875	0.21805	-1.17282	2.86091	0.10478	-0.289152	-0.743722	-0.0822372	2.37428	-4.23879	-1.59696	0.0834942
1185	Head&neck		squamous cell carcinoma	Normal	(raw)	17.1835	11.9626	13.8682	23.456	315.893	154.446	9.1051	158.748	47.5004	96.1663	46.9535	2.63903	289.549	7.75927	17.8619	951.867	154.017	37.0163	936.797	1844.4	1634.34	753.845	88.6187	55.1045	2.57103	80.3219	2940.08	2.91534	349.163	239.605	3972.96	536.144	99.676	249.071	75.6444	1483.8	301.716	272.328	186.04	251.396	1240.59	12.3866	85.3578	194.99
1185	Head&neck		squamous cell carcinoma	Tumor	(raw)	35.3754	29.1366	39.5998	24.188	666.442	348.967	27.693	422.004	35.0389	68.1058	54.6477	3.04696	803.457	8.98641	25.6256	1019.6	168.523	95.2973	1303.6	1729.8	2222.82	779.392	399.753	193.995	3.01467	114.909	915.642	55.7395	235.803	303.095	3920.92	6028.37	55.9647	365.062	139.21	2280.07	337.496	256.852	187.432	296.464	1627.26	16.6236	103.751	332.553
1185	Head&neck		squamous cell carcinoma	Fold change	FC	1.5215	1.8001	2.11035	-1.31212	1.55921	1.6699	2.24785	1.96468	-1.83427	-1.91054	-1.16256	-1.17191	2.0508	-1.16829	1.0603	-1.26317	-1.23659	1.9027	1.02845	-1.4427	1.00518	-1.30871	3.33387	2.60187	-1.15394	1.05731	-4.34461	14.1304	-2.00353	-1.06963	-1.37102	8.30999	-2.40987	1.08325	1.36012	1.13567	-1.20961	-1.43458	-1.34301	-1.14737	-1.03154	-1.00819	-1.11318	1.26046
1185	Head&neck		squamous cell carcinoma	Fold change (Raw limit)	FC (Nraw>=10 OR Traw>=10)	1.5215	1.8001	2.11035	-1.31212	1.55921	1.6699	2.24785	1.96468	-1.83427	-1.91054	-1.16256		2.0508		1.0603	-1.26317	-1.23659	1.9027	1.02845	-1.4427	1.00518	-1.30871	3.33387	2.60187		1.05731	-4.34461	14.1304	-2.00353	-1.06963	-1.37102	8.30999	-2.40987	1.08325	1.36012	1.13567	-1.20961	-1.43458	-1.34301	-1.14737	-1.03154	-1.00819	-1.11318	1.26046
1186.1	Lung		adenocarcinoma	Normal	(normalized)	-2.03688	-4.08275	-1.98935	-1.36502	1.28546	0.221891	-3.1865	1.33586	-3.4643	-1.53921	-1.26327	-7.21872	2.27054	-1.16967	0.198253	1.59144	0.269755	1.3046	0.726916	2.88092	2.90774	0.650654	1.47031	0.45569	-7.22011	-1.54973	-3.59939	-7.0521	-0.904396	0.398693	1.94374	4.18812	0.387997	0.366446	-1.43204	2.59582	0.0813417	0.287923	-0.0208836	0.227446	1.93757	-4.72844	-0.458429	-0.151146
1186.1	Lung		adenocarcinoma	Tumor	(normalized)	-2.46148	-3.40659	-1.46186	-2.86256	1.48045	0.325493	-4.0942	1.18187	-3.74828	-1.83052	-1.55022	-6.98752	0.858971	-2.79944	-3.44655	1.69208	0.155522	0.761863	0.664095	2.52182	3.09991	0.812925	-0.138487	-1.23917	-6.99166	-1.62102	-3.97739	-6.81782	-0.761014	0.0427933	1.53649	2.88523	-0.77762	0.401646	-2.05067	2.36546	0.512355	0.224902	-0.810478	-0.116556	2.60995	-5.54884	-1.00377	-0.212207
1186.1	Lung		adenocarcinoma	Normal	(raw)	90.0346	21.8043	93.05	143.437	900.603	430.891	40.5825	932.624	33.4746	127.123	153.918	2.48039	1782.67	164.235	423.889	1113.38	445.427	912.631	611.499	2721.55	2772.61	580.014	1023.71	506.697	2.478	126.199	30.4823	2.78405	197.388	487.069	1421.34	6734.77	483.471	476.303	136.926	2233.53	390.893	451.071	364.154	432.554	1415.27	13.937	268.888	332.715
1186.1	Lung		adenocarcinoma	Tumor	(raw)	74.4023	38.6439	148.765	56.3441	1143.47	513.51	23.9933	929.701	30.4945	115.219	139.928	3.22933	743.261	58.8642	37.5881	1324.14	456.439	694.879	649.349	2353.48	3513.42	719.914	372.286	173.595	3.22008	133.227	26.0167	3.63243	241.812	422.131	1188.77	3027.65	239.044	541.343	98.9127	2111.74	584.52	478.925	233.662	377.989	2501.72	8.75384	204.362	353.741
1186.1	Lung		adenocarcinoma	Fold change	FC	-1.3422	1.59788	1.44142	-2.82362	1.14472	1.07445	-1.87605	-1.11265	-1.21755	-1.22375	-1.22005	1.17381	-2.66026	-3.09464	-12.5082	1.07225	-1.0824	-1.45673	-1.04451	-1.28262	1.14248	1.11905	-3.04997	-3.23746	1.17158	-1.05065	-1.29954	1.17632	1.10449	-1.27978	-1.32616	-2.46724	-2.24329	1.0247	-1.53542	-1.17312	1.34818	-1.04465	-1.72859	-1.26927	1.5937	-1.76589	-1.45937	-1.04323
1186.1	Lung		adenocarcinoma	Fold change (Raw limit)	FC (Nraw>=10 OR Traw>=10)	-1.3422	1.59788	1.44142	-2.82362	1.14472	1.07445	-1.87605	-1.11265	-1.21755	-1.22375	-1.22005		-2.66026	-3.09464	-12.5082	1.07225	-1.0824	-1.45673	-1.04451	-1.28262	1.14248	1.11905	-3.04997	-3.23746		-1.05065	-1.29954		1.10449	-1.27978	-1.32616	-2.46724	-2.24329	1.0247	-1.53542	-1.17312	1.34818	-1.04465	-1.72859	-1.26927	1.5937	-1.76589	-1.45937	-1.04323
1186.2	Lung		adenocarcinoma	Normal	(normalized)	-2.2666	-3.387	-1.92628	-1.67227	2.08365	0.621954	-3.28524	0.977527	-3.34787	-1.66693	-1.12248	-7.00293	2.06289	-1.19589	-0.209151	1.84632	0.360086	1.53174	0.842709	3.29525	2.67713	0.49462	1.58645	0.41266	-4.97798	-1.92274	-4.16576	-6.9104	-0.698347	0.420114	2.02989	3.90587	0.567354	0.158392	-1.35962	2.5061	-0.313446	-0.297192	0.245428	0.400159	2.66107	-5.0651	-0.462228	0.0122232
1186.2	Lung		adenocarcinoma	Tumor	(normalized)	-2.34152	-2.88943	-2.99812	-2.11367	2.19204	0.939199	-2.91144	1.06246	-3.35109	-1.57911	-1.45504	-7.03669	2.00559	-2.24696	-0.536408	1.99759	0.0910463	-0.754622	0.0382195	3.13163	2.42456	-0.176409	1.54159	0.278107	-7.06437	-2.35572	-3.73767	-2.90049	-0.865382	0.369012	1.90146	3.2526	-0.155881	-0.00932121	-1.5098	2.52831	-0.678465	-0.334043	-0.370641	0.226577	3.48089	-5.51093	-0.491405	-0.0285006
1186.2	Lung		adenocarcinoma	Normal	(raw)	90.0699	41.4291	114.032	135.984	1837.11	666.992	44.4569	853.412	42.5681	136.489	199.064	3.37911	1810.87	189.189	374.915	1558.44	556.276	1253.13	777.275	4254.64	2771.98	610.646	1301.56	576.922	13.7522	114.312	24.1477	3.60293	267.098	579.91	1769.91	6496.48	642.221	483.698	168.891	2462.09	348.769	352.72	513.778	571.944	2741.3	12.9464	314.593	437.093
1186.2	Lung		adenocarcinoma	Tumor	(raw)	77.9114	53.2921	49.4247	91.2409	1804.42	757.173	52.4853	824.708	38.698	132.162	144.032	3.00756	1585.67	83.1891	272.266	1576.89	420.606	234.047	405.483	3460.84	2119.99	349.433	1149.56	478.835	2.95039	77.148	29.6016	52.885	216.751	509.978	1475.25	3763.54	354.44	392.339	138.667	2278.06	246.734	313.264	305.417	462.034	4408.81	8.65988	280.893	387.158
1186.2	Lung		adenocarcinoma	Fold change	FC	-1.0533	1.41183	-2.10212	-1.35792	1.07803	1.24595	1.29576	1.06064	-1.00224	1.06276	-1.25924	-1.02367	-1.04052	-2.07207	-1.25463	1.11055	-1.20501	-4.87826	-1.74653	-1.1201	-1.19132	-1.59221	-1.03158	-1.09775	-4.24684	-1.35002	1.34544	16.1103	-1.12275	-1.03606	-1.0931	-1.57273	-1.65088	-1.12328	-1.1097	1.01552	-1.2879	-1.02587	-1.53269	-1.12786	1.76519	-1.3621	-1.02043	-1.02863
1186.2	Lung		adenocarcinoma	Fold change (Raw limit)	FC (Nraw>=10 OR Traw>=10)	-1.0533	1.41183	-2.10212	-1.35792	1.07803	1.24595	1.29576	1.06064	-1.00224	1.06276	-1.25924		-1.04052	-2.07207	-1.25463	1.11055	-1.20501	-4.87826	-1.74653	-1.1201	-1.19132	-1.59221	-1.03158	-1.09775	-4.24684	-1.35002	1.34544	16.1103	-1.12275	-1.03606	-1.0931	-1.57273	-1.65088	-1.12328	-1.1097	1.01552	-1.2879	-1.02587	-1.53269	-1.12786	1.76519	-1.3621	-1.02043	-1.02863
1187	Large intestine	rectum		Normal	(normalized)	-2.17275	-4.48354	-1.93949	-3.73988	2.89068	0.5682	-3.96207	1.81168	-4.04053	-1.08372	-1.28822	-7.14659	2.86138	-0.107107	-1.42369	1.86292	0.630313	0.648355	-0.924666	2.36433	3.58885	1.34434	2.84364	1.092	-2.75604	-0.917892	-3.93702	-3.98347	0.135557	0.55501	0.596729	3.91957	0.592303	0.255546	-1.44847	2.46518	0.728221	0.0207024	0.249353	0.258823	3.55534	-5.91192	-0.773544	0.994299
1187	Large intestine	rectum		Tumor	(normalized)	-0.0531492	-2.8409	-1.53956	-3.8205	1.05634	0.365923	-4.13032	1.04733	-3.38462	-2.57333	-1.61922	-7.32936	0.648758	-7.2368	-4.95328	2.30306	-1.62765	-4.41769	0.936246	2.78145	2.90756	1.0611	-0.574042	-2.19416	-7.29863	-1.14247	-3.39344	-3.21878	-0.135674	-0.599017	4.4011	1.42493	-3.0932	1.01416	-2.06769	2.98811	0.0586109	-0.728889	-0.337629	-0.297499	1.60189	-2.99249	-1.43271	0.62159
1187	Large intestine	rectum		Normal	(raw)	77.3055	15.5809	90.8717	26.089	2584.96	516.794	22.365	1223.6	21.1812	164.452	142.718	2.45999	2532.99	323.616	129.927	1267.84	539.53	546.319	183.62	1794.77	4193.96	885.033	2502.04	743.014	51.5965	184.484	22.7568	22.0358	382.894	512.091	527.115	5274.49	525.501	416.101	127.715	1924.71	577.416	353.594	414.319	417.048	4097.66	5.78904	203.898	694.362
1187	Large intestine	rectum		Tumor	(raw)	353.204	51.1479	126.058	25.9383	762.106	472.257	20.9254	757.359	35.0874	61.571	119.287	2.2786	574.54	2.42958	11.8288	1808.49	118.591	17.1461	701.234	2519.57	2749.71	764.622	246.162	80.0787	2.32766	165.999	34.8737	39.3618	333.567	241.937	7742.6	983.947	42.9416	740.145	87.4151	2907.61	381.653	221.109	289.993	298.173	1112.35	46.0462	135.749	563.822
1187	Large intestine	rectum		Fold change	FC	4.34573	3.12237	1.31944	-1.05747	-3.56608	-1.15051	-1.12369	-1.6986	1.57561	-2.80812	-1.25788	-1.13506	-4.63518	-140.04	-11.5482	1.35674	-4.78316	-33.4991	3.63237	1.33526	-1.60358	-1.21693	-10.6863	-9.75511	-23.3052	-1.16844	1.45758	1.699	-1.20684	-2.22534	13.971	-5.63587	-12.8661	1.69186	-1.53605	1.43688	-1.59064	-1.68132	-1.5021	-1.47052	-3.87299	7.56546	-1.57917	-1.29478
1187	Large intestine	rectum		Fold change (Raw limit)	FC (Nraw>=10 OR Traw>=10)	4.34573	3.12237	1.31944	-1.05747	-3.56608	-1.15051	-1.12369	-1.6986	1.57561	-2.80812	-1.25788		-4.63518	-140.04	-11.5482	1.35674	-4.78316	-33.4991	3.63237	1.33526	-1.60358	-1.21693	-10.6863	-9.75511	-23.3052	-1.16844	1.45758	1.699	-1.20684	-2.22534	13.971	-5.63587	-12.8661	1.69186	-1.53605	1.43688	-1.59064	-1.68132	-1.5021	-1.47052	-3.87299	7.56546	-1.57917	-1.29478
1188	Others	brain		Normal	(normalized)	-0.980148	-4.25066	-3.05246	-0.442293	2.36607	0.609984	-4.26762	0.524883	-4.42122	-2.58533	-0.311039	-6.96723	-0.719588	0.96929	1.80002	2.07938	-1.21639	0.223178	-2.69212	2.26657	2.48035	0.750731	1.18219	1.4422	-3.78519	-1.23457	-3.58271	-6.76382	-1.55074	1.88298	2.88812	2.04787	-1.65845	-0.59903	-0.377265	2.93731	0.936662	0.111746	-0.123909	-0.457693	2.14597	-5.12624	-1.38495	0.277339
1188	Others	brain		Tumor	(normalized)	-1.36808	-4.30998	-3.05051	-1.07475	1.72697	1.0839	-3.47278	0.706106	-4.17582	-1.98319	-0.895889	-7.65283	-0.229649	0.329076	1.78352	1.72654	-1.27693	0.183165	-1.72515	2.23617	2.4837	0.949807	0.882449	1.16585	-3.39493	-1.40187	-3.93672	-4.14043	-0.897952	2.64274	3.69665	3.29582	0.838815	-0.8392	-0.948533	2.52915	0.69873	0.0724697	-0.461257	-0.437738	1.69666	-7.42633	-1.39051	-0.0301561
1188	Others	brain		Normal	(raw)	151.316	15.6806	35.9796	219.682	1538.85	455.577	15.4973	429.48	13.9321	49.7366	240.606	2.38557	181.268	584.417	1039.43	1261.51	128.46	348.434	46.1879	1436.3	1665.7	502.262	677.349	811.116	21.6512	126.851	24.9135	2.7468	101.887	1100.96	2209.78	1234.26	94.5574	197.066	229.81	2286.42	571.348	322.535	273.929	217.349	1321.11	8.54648	114.294	361.764
1188	Others	brain		Tumor	(raw)	154.267	20.0759	48.0633	189.05	1318.19	844.102	35.867	649.631	22.0323	100.718	214.002	1.97869	339.607	500.229	1370.89	1317.8	164.329	452.111	120.444	1876.12	2227.28	769.18	734.093	893.434	37.8559	150.696	26.0039	22.5795	213.696	2486.87	5163.09	3910.64	712.223	222.579	206.334	2298.57	646.318	418.719	289.238	293.992	1290.79	2.31504	151.888	389.969
1188	Others	brain		Fold change	FC	-1.30852	-1.04198	1.00136	-1.5502	-1.55736	1.38888	1.73488	1.13384	1.18542	1.51797	-1.49988	-1.60837	1.40439	-1.55856	-1.0115	-1.27706	-1.04285	-1.02812	1.95473	-1.0213	1.00232	1.14796	-1.23092	-1.21113	1.31063	-1.12295	-1.2781	6.16196	1.5722	1.69322	1.75142	2.37504	5.64613	-1.18113	-1.48583	-1.32699	-1.1793	-1.0276	-1.26343	1.01393	-1.36538	-4.92491	-1.00386	-1.23756
1188	Others	brain		Fold change (Raw limit)	FC (Nraw>=10 OR Traw>=10)	-1.30852	-1.04198	1.00136	-1.5502	-1.55736	1.38888	1.73488	1.13384	1.18542	1.51797	-1.49988		1.40439	-1.55856	-1.0115	-1.27706	-1.04285	-1.02812	1.95473	-1.0213	1.00232	1.14796	-1.23092	-1.21113	1.31063	-1.12295	-1.2781	6.16196	1.5722	1.69322	1.75142	2.37504	5.64613	-1.18113	-1.48583	-1.32699	-1.1793	-1.0276	-1.26343	1.01393	-1.36538		-1.00386	-1.23756
1189	Lung		squamous cell carcinoma	Normal	(normalized)	-3.27776	-4.16273	-3.08925	-3.34168	2.24522	2.36866	-1.38334	0.474307	-2.82259	-1.44287	-1.31152	-4.99706	2.13021	-5.01377	-2.35747	1.49452	0.239871	-0.431968	-3.7756	2.29149	3.30015	1.5195	1.07704	0.626536	-5.06218	-2.07896	-3.58672	1.87842	-0.957401	0.289254	0.308083	4.9912	1.79017	0.572212	-1.31509	3.88014	0.521509	-0.441118	0.402868	-0.583693	3.99733	-4.91378	-0.738938	1.28694
1189	Lung		squamous cell carcinoma	Tumor	(normalized)	-0.828279	-0.0648403	-3.04388	-4.33664	2.68114	3.85416	-0.0628185	0.928237	-3.42851	-0.853302	-3.54327	-6.82107	2.90695	-4.95283	-1.81504	2.45142	-0.0422354	-0.578229	0.526958	2.61568	2.86571	1.03084	2.17239	0.897492	-4.08327	-1.36764	-4.55033	-0.188754	-1.78384	-0.187076	0.052393	3.82483	-1.35332	0.670047	-0.455254	3.28292	0.267017	-0.422753	-1.12921	-0.0527535	3.16078	-5.51162	-0.938832	0.774179
1189	Lung		squamous cell carcinoma	Normal	(raw)	7.37077	3.99126	8.39966	7.05134	338.921	369.195	27.4025	99.3114	10.1049	26.2949	28.8012	2.23849	312.951	2.2127	13.9492	201.425	84.4164	52.9887	5.21975	349.966	704.144	204.943	150.813	110.363	2.13969	16.9196	5.94987	262.832	36.8139	87.3559	88.5035	2273.63	247.238	106.285	28.7301	1052.58	102.614	52.6536	94.5135	47.699	1141.66	2.3715	42.8327	174.432
1189	Lung		squamous cell carcinoma	Tumor	(raw)	155.048	263.198	33.3813	13.6252	1765.66	3981.25	263.567	523.876	25.5693	152.381	23.6142	2.43476	2064.82	8.88896	78.2384	1505.75	267.355	184.39	396.673	1687.32	2006.63	562.489	1240.95	512.831	16.2411	106.684	11.7494	241.536	79.9491	241.817	285.479	3901.14	107.749	438.032	200.797	2679.54	331.27	205.372	125.856	265.413	2462.01	6.03447	143.61	470.818
1189	Lung		squamous cell carcinoma	Fold change	FC	5.46221	17.1234	1.03195	-1.99302	1.35277	2.80015	2.49757	1.36977	-1.52194	1.5048	-4.69701	-3.54064	1.71325	1.04315	1.45642	1.94113	-1.21597	-1.1067	19.7333	1.25196	-1.35138	-1.40315	2.13665	1.20661	1.97097	1.6373	-1.95017	-4.19064	-1.7733	-1.3912	-1.19391	-2.24446	-8.83663	1.07017	1.81483	-1.51279	-1.19292	1.01281	-2.89202	1.44487	-1.78578	-1.51345	-1.14861	-1.42678
1189	Lung		squamous cell carcinoma	Fold change (Raw limit)	FC (Nraw>=10 OR Traw>=10)	5.46221	17.1234	1.03195	-1.99302	1.35277	2.80015	2.49757	1.36977	-1.52194	1.5048	-4.69701		1.71325		1.45642	1.94113	-1.21597	-1.1067	19.7333	1.25196	-1.35138	-1.40315	2.13665	1.20661	1.97097	1.6373	-1.95017	-4.19064	-1.7733	-1.3912	-1.19391	-2.24446	-8.83663	1.07017	1.81483	-1.51279	-1.19292	1.01281	-2.89202	1.44487	-1.78578		-1.14861	-1.42678
1190	Large intestine	rectum		Normal	(normalized)	-2.0116	-3.55714	-2.58089	-1.96944	3.20464	0.750977	-3.9562	2.08492	-3.9582	-1.21715	-1.17541	-7.01357	2.91873	0.307851	0.0854292	2.02665	0.741203	1.39136	-0.832113	2.76602	3.38119	1.0679	2.7639	1.08953	-2.57312	-1.27655	-4.17441	-4.82917	0.0354004	0.784489	2.20482	3.238	1.39635	0.114375	-0.856237	2.91716	0.303014	-0.291125	0.177659	0.426556	3.66585	-6.85816	-0.467504	0.577965
1190	Large intestine	rectum		Tumor	(normalized)	1.50561	1.39686	-2.51619	-2.7221	1.4507	0.361903	-3.94458	1.44511	-2.73316	-1.82392	-2.14503	-7.19935	0.9812	-7.05698	-1.45661	1.89754	-0.766624	-2.73192	0.161176	3.17289	2.8524	1.2297	-0.246082	-2.07599	-7.13556	-1.59533	-3.87982	-4.05427	-0.562574	-0.508355	4.00489	3.62519	-3.90708	0.290926	-1.70853	3.10142	-0.193088	-0.432617	-0.748267	-0.365076	1.91953	-6.98111	-1.84929	0.305955
1190	Large intestine	rectum		Normal	(raw)	84.6454	28.9968	57.0465	87.1553	3146.65	574.41	21.9898	1448.03	21.9592	146.811	151.12	2.64156	2580.95	422.501	362.136	1390.72	570.532	895.359	191.719	2321.73	3556.28	715.525	2318.31	726.336	57.3548	140.888	18.9031	12.0069	349.794	587.909	1573.53	3220.26	898.458	369.476	188.539	2578.16	421.087	278.945	386.043	458.734	4331.98	2.94201	246.844	509.495
1190	Large intestine	rectum		Tumor	(raw)	1112.17	1031.42	68.4684	59.3615	1070.64	503.366	25.4392	1066.5	58.9085	110.633	88.5566	2.66515	773.234	2.94157	142.71	1459.34	230.231	58.9592	437.985	3532.45	2828.76	918.581	330.265	92.898	2.78563	129.628	26.6071	23.5767	265.209	275.366	6288.27	4833.16	26.109	479.201	119.846	3361.71	342.622	290.208	233.179	304.117	1481.75	3.1004	108.705	484.219
1190	Large intestine	rectum		Fold change	FC	11.4494	30.9957	1.04587	-1.6849	-3.37279	-1.30955	1.00809	-1.55812	2.33763	-1.52285	-1.95833	-1.13743	-3.83049	-164.829	-2.91207	-1.09362	-2.84381	-17.4273	1.99072	1.32581	-1.44272	1.11869	-8.05553	-8.97255	-23.6282	-1.24727	1.22653	1.71107	-1.51359	-2.45011	3.48235	1.30784	-39.4904	1.13018	-1.80537	1.13623	-1.4104	-1.10305	-1.8999	-1.73103	-3.35502	-1.08896	-2.60591	-1.20749
1190	Large intestine	rectum		Fold change (Raw limit)	FC (Nraw>=10 OR Traw>=10)	11.4494	30.9957	1.04587	-1.6849	-3.37279	-1.30955	1.00809	-1.55812	2.33763	-1.52285	-1.95833		-3.83049	-164.829	-2.91207	-1.09362	-2.84381	-17.4273	1.99072	1.32581	-1.44272	1.11869	-8.05553	-8.97255	-23.6282	-1.24727	1.22653	1.71107	-1.51359	-2.45011	3.48235	1.30784	-39.4904	1.13018	-1.80537	1.13623	-1.4104	-1.10305	-1.8999	-1.73103	-3.35502		-2.60591	-1.20749
1191	Stomach			Normal	(normalized)	-2.42938	-3.212	-3.1303	-3.62485	1.21339	-0.0205288	-3.20113	1.55499	-3.5818	-1.56003	-1.69263	-7.01182	0.565203	-3.74778	-0.881918	1.93121	-0.397697	0.137184	-2.29267	2.93773	2.8627	0.863501	0.299474	-0.589118	-6.99264	-1.74349	-4.13962	-2.38439	-0.751663	-0.0724192	0.953116	4.83172	-2.65177	0.503849	-2.02984	2.5664	-0.624705	-0.101007	-0.281493	0.0495405	2.61108	-3.84082	-1.52383	0.154789
1191	Stomach			Tumor	(normalized)	-2.57087	-3.12156	-2.67918	-3.23858	0.889506	0.162764	-3.72293	1.71361	-3.13031	-1.1145	-2.0196	-6.61501	1.06542	-6.532	-0.377222	2.17013	-0.780304	-1.563	0.200901	2.88165	2.85742	1.0254	0.126157	-1.36264	-6.61661	-1.28326	-3.93159	-4.45238	-0.709112	-0.329105	1.08907	4.35106	-4.27015	0.432663	-2.16042	2.54572	-0.11696	-0.705757	-0.990058	-0.147408	1.47879	-2.52137	-1.46444	-0.0352058
1191	Stomach			Normal	(raw)	75.7936	44.0596	46.6265	33.0947	946.704	402.502	44.3926	1199.63	34.0973	138.462	126.304	3.16359	604.075	30.3917	221.546	1557.04	309.905	448.998	83.3269	3128.19	2969.65	742.827	502.456	271.397	3.20593	121.928	23.1632	78.1943	242.479	388.282	790.432	11626.3	64.966	578.924	99.9784	2418.31	264.785	380.664	335.9	422.533	2494.37	28.4934	141.981	454.51
1191	Stomach			Tumor	(raw)	63.968	43.6704	59.3412	40.2681	704.108	425.469	28.7844	1246.58	43.4065	175.539	93.7368	3.87753	795.417	4.10717	292.628	1710.59	221.297	128.636	436.866	2801.14	2754.48	773.656	414.809	147.8	3.87324	156.16	24.9082	17.3609	232.491	302.552	808.562	7756.59	19.6982	512.998	85.0195	2219.26	350.479	233.033	191.352	343.16	1059.33	66.2008	137.73	370.914
1191	Stomach			Fold change	FC	-1.10304	1.06469	1.3671	1.30701	-1.25169	1.13547	-1.43574	1.11622	1.36745	1.36182	-1.25438	1.3166	1.41443	-6.88867	1.41882	1.18011	-1.3037	-3.24942	5.6317	-1.03964	-1.00366	1.11876	-1.12765	-1.70944	1.29777	1.37576	1.1551	-4.19302	1.02993	-1.19473	1.09882	-1.39538	-3.07031	-1.05058	-1.09474	-1.01444	1.42183	-1.52072	-1.63418	-1.14627	-2.19207	2.49572	1.04202	-1.14076
1191	Stomach			Fold change (Raw limit)	FC (Nraw>=10 OR Traw>=10)	-1.10304	1.06469	1.3671	1.30701	-1.25169	1.13547	-1.43574	1.11622	1.36745	1.36182	-1.25438		1.41443	-6.88867	1.41882	1.18011	-1.3037	-3.24942	5.6317	-1.03964	-1.00366	1.11876	-1.12765	-1.70944		1.37576	1.1551	-4.19302	1.02993	-1.19473	1.09882	-1.39538	-3.07031	-1.05058	-1.09474	-1.01444	1.42183	-1.52072	-1.63418	-1.14627	-2.19207	2.49572	1.04202	-1.14076
1192	Stomach			Normal	(normalized)	-2.73129	-3.18293	-2.99784	-3.54481	1.17539	-0.134837	-4.6896	2.04006	-2.99127	-1.57284	-1.2908	-7.22224	1.07293	-4.15189	-0.62379	1.93511	-0.465539	-0.87379	-1.10936	2.88379	2.95522	0.749821	0.0612154	-1.40613	-7.16397	-1.46934	-4.19545	-4.81548	-0.829813	-0.35371	1.03658	5.66197	-2.5636	0.474671	-1.90717	2.46219	-0.339059	-0.236735	-0.890598	-0.0642204	2.07133	-4.77956	-1.48103	0.0785723
1192	Stomach			Tumor	(normalized)	-2.33233	-3.24593	-2.8214	-3.07354	1.72675	0.421075	-4.77189	1.72734	-3.03891	-2.20826	-2.19749	-7.34168	2.02957	-3.14042	-0.362563	1.8233	-0.396989	-0.368414	-1.38913	2.61888	2.88452	0.909547	1.21357	-0.741268	-7.32393	-1.82255	-3.9079	-2.51557	-0.766483	-0.355247	2.03305	4.39528	-1.94384	0.278461	-1.50814	2.52993	-0.582995	-0.41083	-0.749555	-0.042511	3.01976	-4.66321	-1.1434	-0.226129
1192	Stomach			Normal	(raw)	67.2925	49.2052	55.9405	38.289	1009.24	406.984	17.3164	1837.75	56.1959	150.209	182.641	2.99267	940.049	25.1377	289.993	1708.81	323.613	243.854	207.117	3298.17	3465.59	751.426	466.225	168.609	3.11601	161.381	24.3899	15.8695	251.402	349.696	916.663	22625.2	75.5869	620.952	119.138	2462.41	353.265	379.23	241.03	427.401	1878.01	16.2696	160.079	471.868
1192	Stomach			Tumor	(raw)	98.37	52.2205	70.0871	58.8483	1639.71	663.313	18.1335	1640.38	60.2779	107.204	108.007	3.05419	2022.67	56.1828	385.319	1753.19	376.233	383.759	189.144	3043.16	3658.39	930.601	1148.9	296.359	3.09199	140.062	33.004	86.6365	291.225	387.278	2027.55	10424.9	128.769	600.88	174.167	2861.2	330.722	372.641	294.662	481.023	4017.91	19.5522	224.267	423.537
1192	Stomach			Fold change	FC	1.31856	-1.04464	1.1301	1.38633	1.46547	1.4701	-1.0587	-1.24205	-1.03357	-1.55339	-1.87474	-1.08632	1.94079	2.01597	1.1985	-1.08059	1.04866	1.41949	-1.214	-1.20156	-1.05022	1.11708	2.22276	1.58541	-1.11726	-1.2774	1.22057	4.92428	1.04487	-1.00107	1.99511	-2.4061	1.53663	-1.14568	1.31862	1.04808	-1.18422	-1.12826	1.1027	1.01516	1.92977	1.08399	1.26368	-1.23516
1192	Stomach			Fold change (Raw limit)	FC (Nraw>=10 OR Traw>=10)	1.31856	-1.04464	1.1301	1.38633	1.46547	1.4701	-1.0587	-1.24205	-1.03357	-1.55339	-1.87474		1.94079	2.01597	1.1985	-1.08059	1.04866	1.41949	-1.214	-1.20156	-1.05022	1.11708	2.22276	1.58541		-1.2774	1.22057	4.92428	1.04487	-1.00107	1.99511	-2.4061	1.53663	-1.14568	1.31862	1.04808	-1.18422	-1.12826	1.1027	1.01516	1.92977	1.08399	1.26368	-1.23516
1194	Large intestine	rectum		Normal	(normalized)	-1.34185	-3.76273	-2.37672	-2.50516	3.31949	0.483768	-3.17607	2.06803	-4.50228	-1.42908	-0.913903	-5.9035	2.16556	0.281343	-0.646516	1.95567	0.601272	1.08498	-1.08273	2.59243	3.81873	1.43694	2.65603	1.00053	-2.22963	-1.19623	-4.03942	-5.05239	0.0880003	0.633344	1.57459	2.75551	0.9929	0.281726	-1.42501	2.73622	0.710339	-0.209865	0.468531	0.517656	2.68197	-7.11744	-0.793513	0.758594
1194	Large intestine	rectum		Tumor	(normalized)	0.424685	-0.767222	-2.09826	-3.92033	1.6551	0.485848	-4.31151	1.53225	-3.00476	-2.54335	-1.11071	-7.59416	0.817781	-7.52865	-0.959796	2.73858	-0.668638	-3.66192	-0.296408	2.57661	2.91369	1.52301	-0.984424	-2.574	-7.58606	-1.27871	-4.66272	-3.89143	-0.0820599	-0.974698	3.24375	2.74987	-4.37278	0.354703	-2.06042	4.04529	-0.00735188	-0.135094	-0.0820541	0.0765257	2.63149	-5.50002	-2.43646	0.58479
1194	Large intestine	rectum		Normal	(raw)	150.547	28.1135	73.4761	67.2173	3809.57	533.629	42.22	1600.11	16.8379	141.715	202.534	6.37501	1712.03	463.771	243.776	1480.22	578.911	809.511	180.167	2301.49	5384.73	1033.17	2405.22	763.484	81.3628	166.537	23.2073	11.4998	405.603	591.925	1136.6	2576.93	759.458	463.894	142.115	2542.7	624.373	329.94	528.023	546.312	2448.86	2.7482	220.161	645.61
1194	Large intestine	rectum		Tumor	(raw)	664.81	291.003	115.669	32.7127	1559.87	693.601	24.9436	1432.55	61.7067	84.963	229.35	2.56321	873.034	2.68229	254.64	3305.6	311.583	39.1297	403.299	2954.56	3732.17	1423.39	250.33	83.1769	2.57764	204.138	19.554	33.3748	467.899	252.024	4691.59	3331.56	23.9065	633.331	118.742	8177.25	492.767	451.011	467.901	522.265	3069.11	10.9442	91.4969	742.838
1194	Large intestine	rectum		Fold change	FC	3.40237	7.97515	1.2129	-2.66691	-3.16979	1.00144	-2.19686	-1.44972	2.82358	-2.16486	-1.14616	-3.22805	-2.54521	-224.409	-1.24253	1.72061	-2.41146	-26.851	1.72468	-1.01102	-1.8726	1.06147	-12.4705	-11.9135	-40.9682	-1.05884	-1.5404	2.23607	-1.12511	-3.04838	3.1803	-1.00392	-41.2317	1.05189	-1.55338	2.47782	-1.64455	1.05319	-1.46468	-1.35767	-1.03561	3.06825	-3.12304	-1.12803
1194	Large intestine	rectum		Fold change (Raw limit)	FC (Nraw>=10 OR Traw>=10)	3.40237	7.97515	1.2129	-2.66691	-3.16979	1.00144	-2.19686	-1.44972	2.82358	-2.16486	-1.14616		-2.54521	-224.409	-1.24253	1.72061	-2.41146	-26.851	1.72468	-1.01102	-1.8726	1.06147	-12.4705	-11.9135	-40.9682	-1.05884	-1.5404	2.23607	-1.12511	-3.04838	3.1803	-1.00392	-41.2317	1.05189	-1.55338	2.47782	-1.64455	1.05319	-1.46468	-1.35767	-1.03561	3.06825	-3.12304	-1.12803
1195	Esophagus	esophagus	squamous cell carcinoma	Normal	(normalized)	-2.19435	-3.66169	-3.93164	-2.50679	1.78608	-0.413477	-4.19755	1.00856	-2.88037	-1.15063	-1.85595	-7.19011	1.68099	-2.73363	-2.44872	1.89573	0.0370579	0.344967	0.53363	2.7437	2.98654	1.22487	1.3744	-0.184834	-5.47369	-1.45057	-1.79932	-7.12116	0.443037	0.0922527	2.8296	2.10812	-0.497162	-0.0615168	-2.45877	2.78111	0.488589	-0.0217495	-0.288297	0.161227	2.3018	-4.97115	-1.18771	-0.176229
1195	Esophagus	esophagus	squamous cell carcinoma	Tumor	(normalized)	-5.60071	-2.85923	-3.83719	-3.64059	1.2277	0.888552	-4.40328	0.00507355	-2.91563	-1.31775	-1.42944	-7.13736	0.414099	-7.064	-0.522104	2.23323	-0.705276	-5.07795	2.84444	2.34537	3.22051	1.27453	0.309567	-1.42069	-7.14389	-0.738732	-1.8306	-3.06567	-1.31226	0.0119982	2.83161	4.17545	-3.87846	-0.683096	-1.93311	2.37504	0.654452	0.282127	-0.620557	-1.03386	1.6522	-6.9714	-1.42284	0.422449
1195	Esophagus	esophagus	squamous cell carcinoma	Normal	(raw)	82.2279	29.7375	24.6628	66.2163	1297.92	282.563	20.5114	757.164	51.1101	169.516	103.965	2.57718	1206.74	56.5822	68.9359	1400.41	386.135	478.002	544.782	2520.7	2982.78	879.645	975.705	331.088	8.46914	137.696	108.127	2.70335	511.625	401.195	2675.33	1622.53	266.639	360.633	68.4575	2586.91	528.037	370.712	308.176	420.841	1855.64	11.9983	165.214	333.069
1195	Esophagus	esophagus	squamous cell carcinoma	Tumor	(raw)	8.65652	57.8908	29.391	33.6821	983.784	777.687	19.852	421.552	55.6712	168.516	155.963	2.98377	559.732	3.13942	292.52	1975.12	257.641	12.4368	3017.08	2134.77	3915.57	1016.24	520.611	156.911	2.97029	251.735	118.102	50.1726	169.159	423.581	2990.36	7590.31	28.5621	261.633	110.002	2179.13	661.202	510.803	273.224	205.164	1320.34	3.34751	156.678	562.982
1195	Esophagus	esophagus	squamous cell carcinoma	Fold change	FC	-10.6027	1.74407	1.06766	-2.19435	-1.47261	2.46575	-1.15327	-2.00484	-1.02475	-1.12282	1.34398	1.03724	-2.40642	-20.1174	3.80163	1.26357	-1.67288	-42.9005	4.96163	-1.31798	1.17607	1.03502	-2.09192	-2.35522	-3.1826	1.63789	-1.02192	16.6274	-3.37595	-1.0572	1.0014	4.1911	-10.4201	-1.53856	1.43959	-1.32507	1.12184	1.23446	-1.25898	-2.28959	-1.56873	-4.00071	-1.17701	1.51433
1195	Esophagus	esophagus	squamous cell carcinoma	Fold change (Raw limit)	FC (Nraw>=10 OR Traw>=10)	-10.6027	1.74407	1.06766	-2.19435	-1.47261	2.46575	-1.15327	-2.00484	-1.02475	-1.12282	1.34398		-2.40642	-20.1174	3.80163	1.26357	-1.67288	-42.9005	4.96163	-1.31798	1.17607	1.03502	-2.09192	-2.35522		1.63789	-1.02192	16.6274	-3.37595	-1.0572	1.0014	4.1911	-10.4201	-1.53856	1.43959	-1.32507	1.12184	1.23446	-1.25898	-2.28959	-1.56873	-4.00071	-1.17701	1.51433
1196	Others	duodenum		Normal	(normalized)	-0.377537	-3.75322	-2.50227	-2.65197	2.00555	2.12764	-2.34252	1.47649	-2.92342	-1.47348	-2.00811	-7.1948	1.93473	-2.42335	-2.30384	1.90109	0.0413914	-1.27622	-0.18835	3.03219	2.43175	0.813177	1.16689	0.128246	-6.83075	-1.29811	-4.38393	-4.19066	-1.33664	-0.0397587	2.10661	4.44675	-0.86502	0.800785	-0.657079	2.90389	-0.0692244	-0.339643	-0.258806	0.165773	3.80391	-4.64828	-0.553662	0.307459
1196	Others	duodenum		Tumor	(normalized)	-4.80885	-4.26469	-2.49386	-3.39008	1.11212	0.93627	-3.71075	-0.333117	-3.03829	-1.59475	-1.61729	-7.31012	0.630003	-2.42986	-4.60654	2.22736	-0.547701	-0.949794	1.08839	2.94614	2.88277	1.26394	0.163622	-1.01188	-5.4755	-1.1925	-4.24329	-7.2267	-0.987762	-0.391188	0.862803	4.55577	-0.676827	1.40576	-0.798932	3.02838	0.159307	-0.0157509	-0.738237	-0.0756721	1.99455	-5.9838	-1.02037	-0.195126
1196	Others	duodenum		Normal	(raw)	312.432	30.1004	71.6385	64.5779	1629.8	1773.74	80.0271	1129.47	53.5018	146.165	100.903	2.77049	1551.73	75.6667	82.2017	1515.97	417.701	167.581	356.211	3320.36	2189.95	713.175	911.328	443.621	3.5657	165.057	19.4406	22.2275	160.708	394.855	1748.07	8851.36	222.848	707.076	257.398	3037.84	386.872	320.747	339.232	455.311	5668.89	16.1858	276.526	502.296
1196	Others	duodenum		Tumor	(raw)	13.8715	20.227	69.0248	37.0864	840.448	744.005	29.695	308.64	47.3276	128.725	126.73	2.45	601.701	72.1555	15.9597	1820.67	265.985	201.286	826.741	2996.45	2867.69	933.717	435.498	192.808	8.73858	170.118	20.5293	2.59584	196.058	296.464	707.066	9144.4	243.212	1030.16	223.475	3172.22	434.197	384.582	233.077	368.936	1549.35	6.14367	191.677	339.619
1196	Others	duodenum		Fold change	FC	-21.5753	-1.4255	1.00585	-1.66799	-1.85759	-2.2837	-2.58154	-3.50546	-1.08288	-1.08769	1.31114	-1.08322	-2.47037	-1.00452	-4.93379	1.25377	-1.5043	1.2539	2.42291	-1.06146	1.36701	1.36677	-2.00454	-2.204	2.55841	1.07595	1.1024	-8.20237	1.27357	-1.27582	-2.36822	1.0785	1.13934	1.52095	-1.10332	1.09012	1.17164	1.2517	-1.39419	-1.18218	-3.50487	-2.52367	-1.38195	-1.41675
1196	Others	duodenum		Fold change (Raw limit)	FC (Nraw>=10 OR Traw>=10)	-21.5753	-1.4255	1.00585	-1.66799	-1.85759	-2.2837	-2.58154	-3.50546	-1.08288	-1.08769	1.31114		-2.47037	-1.00452	-4.93379	1.25377	-1.5043	1.2539	2.42291	-1.06146	1.36701	1.36677	-2.00454	-2.204		1.07595	1.1024	-8.20237	1.27357	-1.27582	-2.36822	1.0785	1.13934	1.52095	-1.10332	1.09012	1.17164	1.2517	-1.39419	-1.18218	-3.50487	-2.52367	-1.38195	-1.41675
1197.1	Large intestine	colon		Normal	(normalized)	-0.692845	-3.88125	-2.38002	-2.91471	2.05308	0.249745	-4.17291	2.25096	-2.97908	-0.74425	-0.749184	-7.69704	1.49123	-1.0919	-0.429339	1.83282	0.172623	-0.235333	-1.52275	3.78462	2.62711	0.902358	1.42181	0.236626	-3.50464	-1.67045	-4.38829	-6.69069	-0.768289	1.16342	2.38029	2.66383	-0.110064	0.583277	-1.95912	2.61278	-0.0654688	-0.472119	0.0871019	0.100044	2.49711	-4.06908	-1.70048	-0.0481911
1197.1	Large intestine	colon		Tumor	(normalized)	-0.655339	-3.91528	-3.44414	-4.61467	0.557004	0.93728	-3.54767	1.05852	-3.03174	-1.12431	-0.00428104	-7.52612	1.49186	-5.48255	-4.81797	2.99024	-1.3855	-3.83728	1.76772	2.92438	2.22181	0.935989	0.633076	-1.24116	-7.53111	-1.97546	-4.10389	-1.77403	-0.0891752	0.268603	2.85149	2.96809	-3.82558	0.0784264	-1.83479	3.01986	-0.916358	-0.920441	0.120847	0.200673	2.72119	-4.65139	-3.0871	0.127701
1197.1	Large intestine	colon		Normal	(raw)	309.759	33.9796	96.1907	66.4015	2077.93	595.35	27.76	2383.4	63.5039	298.917	297.896	2.41297	1407.66	234.907	371.833	1783.72	564.36	425.353	174.26	6900.44	3093.36	935.898	1341.53	589.961	44.1155	157.303	23.9103	4.84724	293.977	1121.54	2606.94	3173.11	463.937	750.197	128.777	3062.8	478.502	360.969	531.878	536.671	2826.81	29.8315	154.062	484.267
1197.1	Large intestine	colon		Tumor	(raw)	302.035	31.5295	43.7064	19.4169	699.856	910.927	40.6798	990.789	58.1688	218.215	474.292	2.58076	1337.91	10.6395	16.8648	3779.96	182.078	33.2811	1619.83	3611.27	2219.04	910.112	737.749	201.237	2.57183	120.965	27.6656	139.09	447.188	573.049	3433.36	3722.35	33.552	502.276	133.354	3858.35	252.048	251.336	517.264	546.692	3136.85	18.929	55.9787	519.728
1197.1	Large intestine	colon		Fold change	FC	1.02634	-1.02387	-2.09088	-3.24894	-2.82074	1.61053	1.54247	-2.28538	-1.03718	-1.30139	1.67586	1.12578	1.00043	-20.9757	-20.9464	2.23059	-2.9447	-12.1421	9.7843	-1.81534	-1.32437	1.02359	-1.72756	-2.78521	-16.2964	-1.23543	1.2179	30.2037	1.60116	-1.85937	1.38626	1.23478	-13.1366	-1.41898	1.09	1.32599	-1.80361	-1.36445	1.02367	1.07224	1.16803	-1.49724	-2.61466	1.12966
1197.1	Large intestine	colon		Fold change (Raw limit)	FC (Nraw>=10 OR Traw>=10)	1.02634	-1.02387	-2.09088	-3.24894	-2.82074	1.61053	1.54247	-2.28538	-1.03718	-1.30139	1.67586		1.00043	-20.9757	-20.9464	2.23059	-2.9447	-12.1421	9.7843	-1.81534	-1.32437	1.02359	-1.72756	-2.78521	-16.2964	-1.23543	1.2179	30.2037	1.60116	-1.85937	1.38626	1.23478	-13.1366	-1.41898	1.09	1.32599	-1.80361	-1.36445	1.02367	1.07224	1.16803	-1.49724	-2.61466	1.12966
1198	Large intestine	rectum		Normal	(normalized)	0.81177	-3.70022	-2.00228	-1.60029	1.63317	-0.0830736	-4.10521	1.81423	-2.32225	-1.12668	-1.76581	-7.56654	0.77203	-1.6882	-0.0912733	1.68791	0.045639	-1.07141	-1.20567	4.01091	2.98423	0.842095	0.509648	-0.784978	-4.618	-1.37505	-4.01797	-5.91816	-1.17537	0.606342	1.54748	2.17058	-1.42938	0.830863	-1.9797	2.73219	0.232857	-0.567883	-0.648172	0.295713	1.66134	-4.5562	-1.3139	0.0143814
1198	Large intestine	rectum		Tumor	(normalized)	-0.210857	-3.00805	-1.01119	-4.086	1.68405	0.590577	-3.85208	1.67415	-2.66514	-1.72313	-0.665203	-7.77927	1.11362	-7.78286	-2.68023	3.30188	-0.45352	-3.82541	-0.262442	2.82255	2.62478	1.52764	0.110903	-1.73907	-7.80826	-1.0498	-3.99535	-3.62765	0.0754395	-0.449928	0.925858	3.14389	-3.97763	0.408432	-1.46092	4.14376	-0.0476131	-0.606636	-0.613257	0.3583	2.39004	-5.87831	-2.30365	1.3658
1198	Large intestine	rectum		Normal	(raw)	831.91	36.4613	118.294	156.305	1470.09	447.405	27.537	1666.66	94.7636	217.042	139.363	2.50008	809.307	147.065	444.87	1526.94	489.156	225.518	205.479	7640.35	3750.17	849.581	674.727	275.047	19.2998	182.717	29.2535	7.83729	209.839	721.5	1385.31	2133.63	175.963	842.992	120.16	3149.06	556.937	319.712	302.405	581.738	1499.07	20.1444	190.628	478.672
1198	Large intestine	rectum		Tumor	(raw)	486.152	69.9414	279.157	33.1312	1807.99	847.282	38.9632	1795.63	88.7075	170.425	354.814	2.56125	1217.53	2.55489	87.7845	5548.94	410.888	39.6903	469.076	3980.33	3470.44	1622.23	607.619	168.552	2.51031	271.786	35.2799	45.5212	592.865	411.912	1068.95	4973.37	35.7158	746.787	204.393	9945.85	544.394	369.514	367.822	721.283	2949.3	9.56533	113.967	1450.08
1198	Large intestine	rectum		Fold change	FC	-2.03162	1.61572	1.98769	-5.60109	1.03589	1.5951	1.19179	-1.10197	-1.26829	-1.51199	2.14445	-1.15888	1.26715	-68.34	-6.01662	3.06092	-1.41339	-6.74582	1.92282	-2.27894	-1.28293	1.60831	-1.31836	-1.93736	-9.12773	1.25288	1.01581	4.89227	2.37975	-2.07955	-1.5386	1.96334	-5.84924	-1.34018	1.43275	2.66026	-1.21459	-1.02723	1.0245	1.04434	1.65715	-2.5003	-1.98585	2.55162
1198	Large intestine	rectum		Fold change (Raw limit)	FC (Nraw>=10 OR Traw>=10)	-2.03162	1.61572	1.98769	-5.60109	1.03589	1.5951	1.19179	-1.10197	-1.26829	-1.51199	2.14445		1.26715	-68.34	-6.01662	3.06092	-1.41339	-6.74582	1.92282	-2.27894	-1.28293	1.60831	-1.31836	-1.93736	-9.12773	1.25288	1.01581	4.89227	2.37975	-2.07955	-1.5386	1.96334	-5.84924	-1.34018	1.43275	2.66026	-1.21459	-1.02723	1.0245	1.04434	1.65715	-2.5003	-1.98585	2.55162
1199	Head&neck		squamous cell carcinoma	Normal	(normalized)	-2.02414	-3.72914	-3.6921	-2.23264	1.47389	0.899872	-2.88432	0.444248	-2.6497	-0.659763	-2.67278	-7.08529	1.82011	-3.24646	-3.10618	1.6806	0.114676	-2.71813	0.718897	3.32215	2.59453	0.974847	0.00858784	-0.636699	-6.08478	-1.75755	-2.69349	-2.52434	0.44301	1.02202	3.20844	2.25754	0.223107	0.471456	-1.09397	2.08624	0.304751	-0.317988	-0.0532103	-0.00876903	3.48199	-5.02095	-0.99618	-0.0255318
1199	Head&neck		squamous cell carcinoma	Tumor	(normalized)	-6.01863	0.892807	-2.13347	-3.42724	0.441451	0.511017	-3.39967	0.200593	-2.20218	-1.72883	-4.05116	-6.39362	0.317133	-6.30226	-3.60224	1.91062	-0.254435	-5.60476	2.76246	2.22417	3.2925	1.07762	-0.0583868	-1.71512	-6.41401	-1.40426	2.85079	-3.04026	-1.26119	-0.4807	3.89346	2.53677	-4.15026	0.0964947	-0.611351	3.6199	-0.336458	-0.656	-0.979173	-0.155375	2.43583	-2.05852	-0.957753	-0.273414
1199	Head&neck		squamous cell carcinoma	Normal	(raw)	78.1839	23.9806	24.6044	67.663	883.34	593.379	43.0701	432.689	50.6763	201.296	49.8721	2.34185	1122.93	33.509	36.931	1019.43	344.322	48.3286	523.423	3180.61	1920.77	625.031	319.911	204.54	4.68534	94.0518	49.1611	55.2768	432.318	645.806	2939.55	1520.65	371.198	440.926	148.979	1350.41	392.81	255.105	306.497	316.085	3553.27	9.79458	159.428	312.434
1199	Head&neck		squamous cell carcinoma	Tumor	(raw)	4.67834	563.174	69.1263	28.1955	411.88	432.227	28.7393	348.55	65.9111	91.5063	18.2961	3.60754	377.874	3.84337	24.9746	1140.34	254.266	6.23274	2058.09	1417.17	2971.82	640.144	291.276	92.3804	3.55691	114.592	2188.04	36.8698	126.539	217.358	4507.45	1760.05	17.0816	324.286	198.539	3728.89	240.213	192.489	153.858	272.338	1641.11	72.8124	156.16	250.943
1199	Head&neck		squamous cell carcinoma	Fold change	FC	-15.939	24.6232	2.94574	-2.2888	-2.04547	-1.30935	-1.42934	-1.18399	1.36369	-2.09808	-2.59977	1.61516	-2.83427	-8.31546	-1.41036	1.17285	-1.29156	-7.39541	4.12263	-2.14055	1.62222	1.07384	-1.04752	-2.11172	-1.25634	1.27747	46.6656	-1.42991	-3.25848	-2.83376	1.60773	1.21355	-20.7259	-1.2968	1.39728	2.8952	-1.55964	-1.26401	-1.89995	-1.10696	-2.06504	7.79439	1.02699	-1.18746
1199	Head&neck		squamous cell carcinoma	Fold change (Raw limit)	FC (Nraw>=10 OR Traw>=10)	-15.939	24.6232	2.94574	-2.2888	-2.04547	-1.30935	-1.42934	-1.18399	1.36369	-2.09808	-2.59977		-2.83427	-8.31546	-1.41036	1.17285	-1.29156	-7.39541	4.12263	-2.14055	1.62222	1.07384	-1.04752	-2.11172		1.27747	46.6656	-1.42991	-3.25848	-2.83376	1.60773	1.21355	-20.7259	-1.2968	1.39728	2.8952	-1.55964	-1.26401	-1.89995	-1.10696	-2.06504	7.79439	1.02699	-1.18746
1200	Liver			Normal	(normalized)	0.631614	4.00491	-4.32544	-0.329649	0.34289	-0.861263	-3.65851	3.56543	-3.60598	-1.77441	-1.09591	-5.57059	0.379484	-5.09537	-4.24989	0.852508	-0.645237	-0.587436	2.35354	3.4877	3.22731	1.63123	-1.17518	-1.81683	-5.54472	-1.42334	-2.87283	-0.301373	0.0562868	-0.254389	-1.18674	4.69167	4.18629	0.608243	-2.19947	2.81873	0.710504	-0.711702	-1.16424	-0.547487	1.05972	-5.36286	-0.435259	0.294392
1200	Liver			Tumor	(normalized)	-1.58756	3.55102	-5.30389	-1.82773	0.534186	-0.187726	-3.68069	3.12605	-1.72068	-1.88787	-1.30058	-5.5712	-4.08969	-5.48144	-4.37181	1.49821	-0.630435	0.28034	3.03322	2.30629	2.77479	1.74076	-0.120891	0.906756	-3.93661	-1.45828	-3.8184	-0.842985	-0.371691	-1.30416	-5.29847	4.13143	1.12306	0.591944	-0.867749	2.35195	-0.144528	0.322539	-1.03922	0.00635958	0.928301	-5.36689	-1.31837	0.853024
1200	Liver			Normal	(raw)	249.923	2589.83	8.04608	128.362	204.594	88.7985	12.7747	1909.73	13.2484	47.1544	75.469	3.39437	209.85	4.71858	8.47869	291.274	103.142	107.358	824.44	1809.57	1510.74	499.715	71.4343	45.7881	3.45577	60.1457	22.0224	130.903	167.732	135.236	70.8645	4168.73	2936.78	245.907	35.121	1138.13	263.97	98.4982	71.9783	110.373	336.262	3.92004	119.302	197.83
1200	Liver			Tumor	(raw)	81.6243	2875.33	6.21002	69.1068	355.246	215.383	19.1305	2141.71	74.4301	66.2856	99.589	5.15971	14.408	5.49094	11.8489	692.994	158.469	297.93	2008.24	1213.35	1678.88	819.869	225.596	459.922	16.0209	89.2765	17.3889	136.76	189.598	99.342	6.23339	4299.4	534.318	369.757	134.433	1252.36	221.93	306.773	119.368	246.398	466.842	5.94469	98.3682	443.108
1200	Liver			Fold change	FC	-4.65628	-1.36973	-1.97035	-2.82468	1.14179	1.59498	-1.01549	-1.35602	3.69431	-1.08182	-1.15242	-1.00043	-22.149	-1.30682	-1.08819	1.5645	1.01031	1.82485	1.60178	-2.26798	-1.36843	1.07887	2.0767	6.60512	3.04853	-1.02452	-1.92594	-1.4556	-1.34535	-2.0702	-17.2885	-1.47451	-8.35841	-1.01136	2.51702	-1.38202	-1.8088	2.04804	1.09052	1.46799	-1.09537	-1.0028	-1.84435	1.47287
1200	Liver			Fold change (Raw limit)	FC (Nraw>=10 OR Traw>=10)	-4.65628	-1.36973		-2.82468	1.14179	1.59498	-1.01549	-1.35602	3.69431	-1.08182	-1.15242		-22.149		-1.08819	1.5645	1.01031	1.82485	1.60178	-2.26798	-1.36843	1.07887	2.0767	6.60512	3.04853	-1.02452	-1.92594	-1.4556	-1.34535	-2.0702	-17.2885	-1.47451	-8.35841	-1.01136	2.51702	-1.38202	-1.8088	2.04804	1.09052	1.46799	-1.09537		-1.84435	1.47287
1201	Large intestine	rectum		Normal	(normalized)	1.05003	-3.70098	-2.03517	-1.48297	2.23865	-0.114532	-3.67024	1.31362	-2.87023	-1.13198	-1.28778	-6.84816	1.51644	-1.08969	-0.303751	1.75849	0.371452	0.094161	-1.98757	3.8404	3.06898	0.608806	1.3096	-0.10951	-4.24233	-1.80829	-4.00754	-4.06225	-0.643954	0.34335	1.19984	2.57661	-0.143908	0.424318	-2.02644	2.60506	0.0941992	-0.315224	0.0140591	0.107649	1.92668	-5.06792	-0.80999	-0.121852
1201	Large intestine	rectum		Tumor	(normalized)	-0.152779	-0.903137	-2.93074	-3.17269	2.31433	0.60727	-3.77208	0.902525	-2.4302	-1.86677	-1.19251	-6.86124	0.921433	-6.79402	-1.56024	2.57872	-0.723876	-3.59688	2.23365	2.96984	2.95109	1.44862	0.0744162	-2.30588	-6.86302	-1.53827	-4.90637	-4.00652	0.683904	-0.0819197	1.93054	3.06105	-3.19744	0.358942	-1.68997	2.99352	0.344229	0.0754843	-0.967792	0.552	3.18566	-6.64935	-1.22119	0.798047
1201	Large intestine	rectum		Normal	(raw)	772.858	28.7014	91.067	133.533	1761.61	344.772	29.3195	927.785	51.0486	170.313	152.879	3.23973	1067.83	175.38	302.392	1262.9	482.867	398.432	94.1216	5346.69	3132.3	569.217	925.202	345.974	19.7215	106.576	23.207	22.3434	238.869	473.552	857.426	2226.62	337.822	500.889	91.6197	2270.96	398.442	299.997	376.913	402.174	1419.05	11.1279	212.901	343.027
1201	Large intestine	rectum		Tumor	(raw)	355.251	211.181	51.7946	43.7976	1964.3	601.634	28.9079	738.267	73.276	108.286	172.8	3.39694	748.006	3.55894	133.921	2359.38	239.121	32.6405	1857.47	3094.12	3054.16	1077.96	415.841	79.8708	3.39274	135.975	13.1693	24.5721	634.456	373.135	1505.48	3296.04	43.0527	506.499	122.404	3145.32	501.36	416.149	201.926	579.021	3593.39	3.93433	169.399	686.692
1201	Large intestine	rectum		Fold change	FC	-2.30187	6.954	-1.86035	-3.22594	1.05385	1.64924	-1.07314	-1.32969	1.35663	-1.66416	1.06826	-1.00911	-1.51048	-52.1407	-2.38914	1.76568	-2.13662	-12.9156	18.6515	-1.82838	-1.08515	1.78981	-2.35411	-4.58324	-6.15045	1.20583	-1.86455	1.03939	2.5103	-1.34282	1.65944	1.39904	-8.30243	-1.04636	1.26267	1.30899	1.18923	1.31104	-1.975	1.3607	2.39326	-2.99266	-1.32979	1.89198
1201	Large intestine	rectum		Fold change (Raw limit)	FC (Nraw>=10 OR Traw>=10)	-2.30187	6.954	-1.86035	-3.22594	1.05385	1.64924	-1.07314	-1.32969	1.35663	-1.66416	1.06826		-1.51048	-52.1407	-2.38914	1.76568	-2.13662	-12.9156	18.6515	-1.82838	-1.08515	1.78981	-2.35411	-4.58324	-6.15045	1.20583	-1.86455	1.03939	2.5103	-1.34282	1.65944	1.39904	-8.30243	-1.04636	1.26267	1.30899	1.18923	1.31104	-1.975	1.3607	2.39326	-2.99266	-1.32979	1.89198
1203	Stomach			Normal	(normalized)	-0.725806	-1.12168	-2.8553	-2.34758	1.05432	-0.186111	-3.41998	1.77926	-3.73074	-1.18829	-1.6845	-6.97136	1.06442	-4.62366	-0.361663	1.8037	-0.573621	-0.206995	-1.24337	2.96338	2.92817	0.921496	0.190101	-0.927295	-6.96076	-1.73065	-4.36526	-2.24438	-0.476615	0.0619869	0.989182	4.85569	-2.85462	0.200631	-2.18971	2.77107	-0.363324	-0.223481	-0.0711412	-0.0220728	2.09459	-4.61542	-1.53508	0.127103
1203	Stomach			Tumor	(normalized)	-1.27125	-3.28672	-2.26864	-3.22117	1.37526	0.129826	-4.32893	1.19296	-3.25375	-1.48437	-1.82985	-7.21506	2.00677	-5.80013	-0.667408	2.42554	-0.516292	-1.31772	-0.0265541	2.66709	3.01675	0.842689	0.744441	-1.11757	-7.21914	-1.56187	-4.22828	-2.67894	-0.176299	-0.327874	1.54702	4.49261	-2.65333	0.233362	-1.16295	2.09874	-0.336374	-0.283549	-0.661702	-0.185196	2.14223	-5.59574	-0.987953	0.794281
1203	Stomach			Normal	(raw)	209.735	159.404	47.9323	68.1501	720.345	304.884	32.4072	1190.61	26.1272	152.212	107.913	2.7642	725.405	14.0701	269.953	1210.95	233.068	300.502	146.51	2705.36	2640.14	656.988	395.718	182.396	2.78459	104.516	16.8301	73.2039	249.278	362.092	688.546	10043.1	47.9548	398.617	76.0313	2367.75	269.642	297.088	330.175	341.598	1481.47	14.1508	119.689	378.81
1203	Stomach			Tumor	(raw)	178.96	44.2628	89.6421	46.3204	1120.56	472.632	21.4933	987.551	45.2862	154.383	121.507	2.90731	1735.95	7.75228	271.977	2320.6	302.01	173.287	424.08	2743.56	3496.01	774.668	723.67	199.076	2.89911	146.309	23.0464	67.4529	382.27	344.145	1262.24	9724.16	68.661	507.797	192.911	1850.23	342.123	354.882	273.054	379.92	1906.86	8.93217	217.79	749.107
1203	Stomach			Fold change	FC	-1.45947	-4.48479	1.50176	-1.83221	1.24915	1.24482	-1.87768	-1.50139	1.39184	-1.22781	-1.106	-1.18402	1.92166	-2.26022	-1.23606	1.53883	1.04054	-2.15955	2.32434	-1.22799	1.06332	-1.05614	1.4685	-1.14098	-1.19613	1.1241	1.0996	-1.3515	1.23141	-1.31027	1.47206	-1.28617	1.14973	1.02295	2.03743	-1.59365	1.01886	-1.04251	-1.50583	-1.11971	1.03357	-1.9729	1.46117	1.58796
1203	Stomach			Fold change (Raw limit)	FC (Nraw>=10 OR Traw>=10)	-1.45947	-4.48479	1.50176	-1.83221	1.24915	1.24482	-1.87768	-1.50139	1.39184	-1.22781	-1.106		1.92166	-2.26022	-1.23606	1.53883	1.04054	-2.15955	2.32434	-1.22799	1.06332	-1.05614	1.4685	-1.14098		1.1241	1.0996	-1.3515	1.23141	-1.31027	1.47206	-1.28617	1.14973	1.02295	2.03743	-1.59365	1.01886	-1.04251	-1.50583	-1.11971	1.03357	-1.9729	1.46117	1.58796
1204	Breast			Normal	(normalized)	0.0112905	-4.48547	-4.63428	-1.81748	1.73995	0.58063	-3.77933	0.507631	-3.72169	-0.386121	-0.995914	-6.83203	2.51985	-2.90888	-0.60611	2.38487	-0.263192	2.89036	1.73243	3.24844	2.4138	0.795444	1.18663	0.666016	-5.95662	-2.07172	-3.88198	-5.3548	-1.20973	0.258547	2.26134	2.95294	2.03474	0.267284	-0.86916	2.55012	0.0914602	-0.704726	0.425966	0.538889	3.47863	-6.1215	-0.618942	1.07703
1204	Breast			Tumor	(normalized)	-5.41168	-3.48936	-3.75541	-4.18885	1.35188	1.76993	-3.35818	0.372965	-3.76844	-1.22308	0.0262556	-6.84942	0.960003	-7.21138	-0.633523	3.18622	-2.39568	-3.27205	1.03233	2.41213	2.9613	2.18497	0.0912857	-1.07298	-6.44235	-1.54327	-4.03192	-3.35419	0.513108	-0.967034	3.70251	3.0163	-0.858367	-0.0940037	-1.52948	3.36154	0.876957	-0.414319	-0.26558	0.0753269	1.5021	-5.74619	-1.25169	0.950408
1204	Breast			Normal	(raw)	322.112	14.2674	12.8692	90.6762	1067.55	477.964	23.2764	454.381	24.2252	244.554	160.254	2.80518	1832.99	42.5548	209.967	1669.27	266.305	2369.7	1061.99	3037.29	1703.08	554.703	727.477	507.106	5.1462	76.0254	21.6778	7.81003	138.179	382.33	1532.28	2474.75	1309.56	384.653	174.971	1871.85	340.518	196.094	429.375	464.333	3562.72	4.59043	208.108	674.261
1204	Breast			Tumor	(raw)	10.788	40.8898	34.0037	25.1795	1172.12	1566.09	44.782	594.689	33.6979	196.713	467.649	3.9823	893.317	3.09866	296.01	4179.88	87.2658	47.5371	939.244	2444.22	3576.49	2088.13	489.211	218.282	5.28052	157.559	28.0729	44.906	655.356	234.915	5978.36	3715.47	253.292	430.247	159.073	4719.99	843.347	344.583	382.005	483.829	1300.75	8.5554	192.85	887.396
1204	Breast			Fold change	FC	-42.9018	1.99462	1.83894	-5.17433	-1.30865	2.28041	1.339	-1.09784	-1.03293	-1.78628	2.03097	-1.01213	-2.94823	-19.7325	-1.01918	1.74273	-4.38473	-71.6256	-1.62461	-1.78548	1.46155	2.61992	-2.13664	-3.33802	-1.40029	1.44237	-1.10952	4.00169	3.30085	-2.3385	2.71541	1.0449	-7.42868	-1.28457	-1.58044	1.75494	1.72369	1.22298	-1.61501	-1.37894	-3.93546	1.29712	-1.55051	-1.09174
1204	Breast			Fold change (Raw limit)	FC (Nraw>=10 OR Traw>=10)	-42.9018	1.99462	1.83894	-5.17433	-1.30865	2.28041	1.339	-1.09784	-1.03293	-1.78628	2.03097		-2.94823	-19.7325	-1.01918	1.74273	-4.38473	-71.6256	-1.62461	-1.78548	1.46155	2.61992	-2.13664	-3.33802		1.44237	-1.10952	4.00169	3.30085	-2.3385	2.71541	1.0449	-7.42868	-1.28457	-1.58044	1.75494	1.72369	1.22298	-1.61501	-1.37894	-3.93546		-1.55051	-1.09174
1205	Large intestine	colon		Normal	(normalized)	-0.7376	-3.82391	-2.37545	-3.25807	2.93269	0.341446	-2.44721	1.92673	-4.00905	-1.36422	-0.913243	-7.34888	2.73782	-1.25303	-1.1494	1.96061	0.430745	0.940083	-1.11687	2.8082	3.31508	0.857993	2.48813	0.998042	-3.44867	-1.64558	-4.20169	-7.24677	-0.17113	0.515244	1.65093	3.23679	0.165668	0.214385	-1.37845	2.80426	0.357679	-0.468343	0.205618	0.469031	2.59891	-5.78207	-0.933493	0.501439
1205	Large intestine	colon		Tumor	(normalized)	0.129143	-3.75166	-3.31369	-4.68149	2.23933	-1.0827	-3.9924	2.28194	-2.2077	-1.30194	-1.11771	-7.33511	0.190024	-6.29998	-1.24981	2.30713	-0.588749	-2.17343	-0.521004	3.44678	2.89826	1.39096	-1.21517	-2.4093	-7.2414	-0.85703	-4.26462	-5.24136	-0.858925	-1.17323	0.481897	2.77843	-3.66621	0.475476	-2.2262	2.47065	0.351936	-0.417591	-0.570007	0.197323	2.08854	-7.21105	-1.52165	-0.325503
1205	Large intestine	colon		Normal	(raw)	230.678	27.1603	74.125	40.2039	2936.79	487.339	70.528	1462.34	23.8892	149.408	204.236	2.35946	2565.73	161.379	173.397	1497.09	518.457	737.97	177.351	2694.01	3828.1	697.151	2157.98	768.221	35.2284	122.935	20.9031	2.53251	341.61	549.73	1207.88	3625.9	431.436	446.253	147.941	2686.65	492.853	278.01	443.55	532.4	2330.2	6.98989	201.389	544.495
1205	Large intestine	colon		Tumor	(raw)	461.983	31.3608	42.4844	16.4619	1994.6	199.445	26.541	2054.39	91.4464	171.327	194.664	2.61615	481.896	5.36127	177.631	2090.58	280.879	93.6444	294.383	4606.1	3149.28	1107.83	181.949	79.5206	2.79172	233.216	21.9771	11.1672	232.91	187.316	589.951	2898.28	33.2745	587.331	90.2812	2341.48	539.13	316.259	284.551	484.34	1796.65	2.85108	147.125	337.104
1205	Large intestine	colon		Fold change	FC	1.82354	1.05135	-1.9162	-2.68221	-1.61704	-2.68356	-2.91842	1.27917	3.48545	1.04412	-1.15226	1.00959	-5.8474	-33.0585	-1.07208	1.27149	-2.02721	-8.65489	1.51138	1.55679	-1.33498	1.4469	-13.0258	-10.6099	-13.8588	1.72733	-1.04459	4.01501	-1.61082	-3.22315	-2.24861	-1.37398	-14.24	1.19838	-1.79969	-1.26016	-1.00399	1.0358	-1.71193	-1.20724	-1.42441	-2.69256	-1.50333	-1.77392
1205	Large intestine	colon		Fold change (Raw limit)	FC (Nraw>=10 OR Traw>=10)	1.82354	1.05135	-1.9162	-2.68221	-1.61704	-2.68356	-2.91842	1.27917	3.48545	1.04412	-1.15226		-5.8474	-33.0585	-1.07208	1.27149	-2.02721	-8.65489	1.51138	1.55679	-1.33498	1.4469	-13.0258	-10.6099	-13.8588	1.72733	-1.04459	4.01501	-1.61082	-3.22315	-2.24861	-1.37398	-14.24	1.19838	-1.79969	-1.26016	-1.00399	1.0358	-1.71193	-1.20724	-1.42441		-1.50333	-1.77392
1207	Head&neck		squamous cell carcinoma	Normal	(normalized)	-2.9185	-4.30389	-4.31617	-3.12228	1.09427	-0.45297	-3.21994	0.71726	-3.6195	-1.46132	-1.05756	-6.76314	1.35322	-2.87531	-3.21873	1.98135	-0.157154	-2.08343	1.14695	3.09553	2.95268	1.14468	-0.323261	-1.32174	-5.51201	-2.16036	-2.80314	-0.124463	0.609736	0.0771856	2.73852	2.25892	0.242139	0.435993	-2.01935	2.86936	0.0183153	0.0477419	-0.204491	0.0104437	1.98389	-6.17072	-1.02822	-0.583993
1207	Head&neck		squamous cell carcinoma	Tumor	(normalized)	-2.92341	-3.1483	-2.41247	-4.1816	1.77583	1.28124	-3.32908	0.330948	-3.63791	-2.14296	-1.79503	-6.98573	1.36061	-4.33233	-4.40715	1.84969	-0.82725	-3.07717	2.45016	2.56572	2.94366	1.65234	0.40294	-1.25527	-6.94872	-0.92235	0.121826	-2.62918	0.847704	-0.740971	4.46624	4.24291	-2.68231	0.462626	-1.44601	2.54684	0.203475	0.00754547	-1.06868	-0.201325	2.27111	-5.68862	-1.14339	-0.140652
1207	Head&neck		squamous cell carcinoma	Normal	(raw)	42.0846	16.1094	15.9728	36.5409	679.342	232.446	34.1491	523.113	25.8881	115.552	152.87	2.92936	812.903	43.3636	34.1778	1256.39	285.345	75.0766	704.601	2719.73	2463.34	703.499	254.312	127.29	6.97267	71.178	45.5878	291.885	485.543	335.671	2123.51	1522.93	376.331	430.453	78.4862	2325.1	322.249	328.89	276.135	320.496	1258.6	4.4168	156.011	212.265
1207	Head&neck		squamous cell carcinoma	Tumor	(raw)	62.0107	53.0599	88.3639	25.9246	1610.93	1143.39	46.8108	591.732	37.7902	106.513	135.563	3.71181	1208.05	23.3528	22.1725	1695.55	265.138	55.7417	2570.81	2785.21	3619.35	1478.78	622.009	197.073	3.80825	248.225	511.886	76.0395	846.612	281.479	10398.5	8907.22	73.2899	648.282	172.666	2749	541.691	472.902	224.282	409.162	2270.77	9.12128	212.963	426.736
1207	Head&neck		squamous cell carcinoma	Fold change	FC	-1.00341	2.22775	3.74172	-2.08395	1.60387	3.32698	-1.07859	-1.30705	-1.01284	-1.60396	-1.66726	-1.16683	1.00514	-2.74541	-2.27903	-1.09556	-1.59118	-1.99134	2.46778	-1.44374	-1.00627	1.42173	1.65428	1.04715	-2.70704	2.35873	7.59458	-5.67536	1.17933	-1.76315	3.31205	3.95586	-7.59184	1.01863	1.48796	-1.25051	1.13694	-1.02825	-1.82032	-1.15811	1.22029	1.39678	-1.08311	1.35975
1207	Head&neck		squamous cell carcinoma	Fold change (Raw limit)	FC (Nraw>=10 OR Traw>=10)	-1.00341	2.22775	3.74172	-2.08395	1.60387	3.32698	-1.07859	-1.30705	-1.01284	-1.60396	-1.66726		1.00514	-2.74541	-2.27903	-1.09556	-1.59118	-1.99134	2.46778	-1.44374	-1.00627	1.42173	1.65428	1.04715		2.35873	7.59458	-5.67536	1.17933	-1.76315	3.31205	3.95586	-7.59184	1.01863	1.48796	-1.25051	1.13694	-1.02825	-1.82032	-1.15811	1.22029		-1.08311	1.35975
1208	Large intestine	colon		Normal	(normalized)	-1.4336	-4.34703	-2.81331	-2.54812	2.90835	0.424819	-2.90427	1.80862	-4.3395	-1.03997	-0.42411	-7.3533	2.65756	0.00268078	-0.547302	2.14762	0.698064	1.88378	-1.25128	2.86541	3.18038	1.07627	3.52618	1.88205	-2.22998	-1.3899	-4.29385	-7.26426	0.274848	0.871199	1.44384	3.12667	1.04545	-0.00784397	-1.02653	2.48169	0.446067	-0.25339	0.340445	0.491639	2.58372	-7.25807	-0.411304	0.4574
1208	Large intestine	colon		Tumor	(normalized)	-1.62361	-3.3819	-1.22784	-4.34595	1.49732	-0.48816	-4.73829	1.63254	-2.09701	-1.96413	-2.03363	-6.46463	-0.488919	-7.07888	-2.20894	2.0627	-1.11222	-4.399	0.747875	2.9134	3.25694	2.2138	-1.52236	-2.93994	-7.13073	-1.19242	-3.59834	-4.07216	0.328087	-0.369514	3.83399	3.04545	-4.78939	1.24025	-1.46205	2.4383	0.427031	-0.124772	-0.489196	0.507834	1.99123	-6.41015	-2.08913	-0.278225
1208	Large intestine	colon		Normal	(raw)	152.108	20.1894	58.4545	70.25	3084.68	551.559	54.8827	1439.32	20.295	199.823	306.223	2.51272	2592.47	411.638	281.16	1820.56	666.571	1516.29	172.598	2994.21	3724.76	866.361	4733.63	1514.47	87.5824	156.786	20.9475	2.67269	497.102	751.563	1117.76	3588.63	848.045	408.646	201.693	2294.95	559.742	344.691	520.226	577.706	2463.12	2.68417	308.954	564.157
1208	Large intestine	colon		Tumor	(raw)	133.063	39.3335	175.065	20.1629	1157.58	292.324	15.362	1271.34	95.8414	105.088	100.146	4.64267	292.17	3.03292	88.6868	1712.97	189.672	19.435	688.57	3089.13	3919.7	1902.11	142.738	53.4326	2.92585	179.417	33.8537	24.3767	514.73	317.381	5847.4	3385.22	14.8275	968.65	148.831	2222.37	551.27	376.058	292.114	583.027	1630.18	4.82136	96.3663	338.113
1208	Large intestine	colon		Fold change	FC	-1.14078	1.95224	3.00105	-3.47696	-2.65928	-1.88293	-3.56529	-1.1298	4.73213	-1.89758	-3.0515	1.85147	-8.85492	-135.444	-3.16375	-1.06063	-3.50711	-77.8585	3.99767	1.03382	1.0545	2.20003	-33.095	-28.2854	-29.8725	1.1467	1.61945	9.13942	1.03759	-2.36315	5.24214	-1.05791	-57.0767	2.37527	-1.3524	-1.03054	-1.01328	1.09325	-1.77724	1.01129	-1.50785	1.79992	-3.19945	-1.66512
1208	Large intestine	colon		Fold change (Raw limit)	FC (Nraw>=10 OR Traw>=10)	-1.14078	1.95224	3.00105	-3.47696	-2.65928	-1.88293	-3.56529	-1.1298	4.73213	-1.89758	-3.0515		-8.85492	-135.444	-3.16375	-1.06063	-3.50711	-77.8585	3.99767	1.03382	1.0545	2.20003	-33.095	-28.2854	-29.8725	1.1467	1.61945	9.13942	1.03759	-2.36315	5.24214	-1.05791	-57.0767	2.37527	-1.3524	-1.03054	-1.01328	1.09325	-1.77724	1.01129	-1.50785		-3.19945	-1.66512
1209	Kidney	kidney		Normal	(normalized)	1.43599	2.01056	-0.951111	-1.78663	1.17644	-0.0184479	-4.08297	4.24503	-1.96198	-1.7293	-0.562175	-7.34825	-0.274166	-4.15057	-2.53982	1.50934	0.627308	-1.72557	0.830344	3.08583	2.66056	1.57245	1.29095	-0.293813	-7.31488	-1.48858	-3.643	0.522334	-0.0188265	-0.3614	-1.34486	2.45999	1.21723	0.579752	-0.866102	2.8213	0.54338	-0.586599	-0.618672	-0.223014	3.06219	-7.17578	-1.70385	0.0898762
1209	Kidney	kidney		Tumor	(normalized)	-0.869358	0.0707407	-1.62455	0.423672	1.09768	0.443541	-3.70082	1.6389	-3.0919	-1.48634	-1.33414	-7.38788	1.57672	-6.0091	-3.78756	2.02407	0.684417	0.453394	2.03224	2.82246	2.78411	1.26776	1.93751	0.239903	-7.3704	-1.67904	-3.68269	2.94488	-0.674221	0.172468	-1.20173	4.58177	1.78633	0.361752	-1.22251	2.92671	-0.304416	-0.512658	-1.29873	-0.184917	2.73988	-6.55459	-1.16924	0.43331
1209	Kidney	kidney		Normal	(raw)	1339.3	1994.53	256.028	143.474	1118.78	488.706	29.2083	9386.06	127.054	149.289	335.251	3.0378	409.326	27.8712	85.1213	1409.15	764.609	149.676	880.156	4202.71	3129.76	1472.16	1211.2	403.789	3.10888	176.398	39.6232	710.95	488.578	385.309	194.875	2723.53	1150.86	739.816	271.568	3498.61	721.398	329.623	322.376	424.099	4134.39	3.42354	151.947	526.813
1209	Kidney	kidney		Tumor	(raw)	271.753	521.402	161.005	665.91	1062.46	675.144	38.1785	1546.1	58.2268	177.192	196.907	2.96418	1480.87	7.70829	35.9509	2019.22	797.825	679.771	2030.68	3511.75	3419.61	1195.39	1901.63	586.267	3.00031	155.037	38.6613	3822.75	311.112	559.494	215.834	11888.5	1712.44	637.934	212.747	3774.89	402.012	347.978	201.8	436.729	3316.38	5.28139	220.751	670.373
1209	Kidney	kidney		Fold change	FC	-4.94286	-3.83658	-1.59487	4.62772	-1.05612	1.37744	1.30328	-6.08868	-2.18847	1.18342	-1.70759	-1.02785	3.60722	-3.62638	-2.37468	1.42873	1.04038	4.52828	2.30041	-1.20028	1.08941	-1.23515	1.56543	1.44765	-1.03923	-1.14113	-1.0279	5.36117	-1.57505	1.44781	1.1043	4.35231	1.4836	-1.16312	-1.28024	1.0758	-1.79975	1.05259	-1.6022	1.02676	-1.25033	1.53814	1.44855	1.26877
1209	Kidney	kidney		Fold change (Raw limit)	FC (Nraw>=10 OR Traw>=10)	-4.94286	-3.83658	-1.59487	4.62772	-1.05612	1.37744	1.30328	-6.08868	-2.18847	1.18342	-1.70759		3.60722	-3.62638	-2.37468	1.42873	1.04038	4.52828	2.30041	-1.20028	1.08941	-1.23515	1.56543	1.44765		-1.14113	-1.0279	5.36117	-1.57505	1.44781	1.1043	4.35231	1.4836	-1.16312	-1.28024	1.0758	-1.79975	1.05259	-1.6022	1.02676	-1.25033		1.44855	1.26877
1211	Large intestine	colon		Normal	(normalized)	-0.507752	-3.42184	-2.10961	-3.25528	1.82388	0.169441	-3.66594	1.64714	-2.47137	-1.02404	-1.35793	-6.83652	0.435516	-2.99971	-0.0969582	2.09754	-0.379985	-1.52271	-2.95819	3.97604	2.88319	0.723257	-0.19889	-1.40595	-6.3195	-1.79983	-4.13827	-6.09863	-0.357312	0.26641	0.529438	2.98748	-2.57643	0.676311	-2.21858	2.96708	0.0835676	-0.524839	-0.626103	0.24007	1.47495	-5.72099	-1.25961	-0.416253
1211	Large intestine	colon		Tumor	(normalized)	-0.608109	-1.57286	-2.38689	-4.31329	1.32559	0.532167	-3.81414	1.66813	-2.35995	-2.05506	-1.86752	-6.8332	1.2193	-6.71719	-4.50489	2.14575	-1.29036	-4.9609	0.71324	2.0732	2.86784	1.43291	0.499579	-1.043	-4.37654	-1.66074	-4.3417	-2.83118	0.528288	-0.721145	1.1222	4.40449	-3.15459	0.335743	-1.62468	3.09617	-0.258612	-0.821819	-1.34505	0.0660448	1.66371	-5.45249	-1.53524	0.681312
1211	Large intestine	colon		Normal	(raw)	309.781	41.0986	102.058	46.1284	1559.36	495.348	34.7013	1379.57	79.4233	216.589	171.841	3.85394	595.672	55.0683	411.828	1885.07	338.467	153.294	56.676	6931.26	3249.6	727.153	383.735	166.215	5.51499	126.503	25.0126	6.42738	343.829	529.787	635.741	3493.2	73.8452	703.872	94.6334	3444.15	466.724	306.134	285.383	520.202	1224.36	8.35054	183.96	330.065
1211	Large intestine	colon		Tumor	(raw)	266.699	136.648	77.7237	20.4479	1018.87	587.866	28.9007	1291.92	79.1886	97.8238	111.404	3.56517	946.51	3.86371	17.9049	1798.93	166.204	13.0527	666.479	1710.7	2967.46	1097.56	574.736	197.291	19.5709	128.572	20.0492	57.1227	586.287	246.6	884.904	8609.22	45.6514	513.037	131.827	3476.31	339.805	229.979	160.022	425.56	1287.97	9.28358	140.257	651.891
1211	Large intestine	colon		Fold change	FC	-1.07204	3.60246	-1.21191	-2.08207	-1.41255	1.28585	-1.10819	1.01465	1.08029	-2.04346	-1.42364	1.0023	1.72164	-13.1545	-21.2285	1.03398	-1.87954	-10.8393	12.7412	-3.73951	-1.0107	1.63541	1.62278	1.28605	3.84494	1.10122	-1.15143	9.62939	1.84753	-1.98282	1.50813	2.67033	-1.49295	-1.26626	1.50932	1.0936	-1.26767	-1.22857	-1.64598	-1.1282	1.13978	1.20455	-1.21053	2.13993
1211	Large intestine	colon		Fold change (Raw limit)	FC (Nraw>=10 OR Traw>=10)	-1.07204	3.60246	-1.21191	-2.08207	-1.41255	1.28585	-1.10819	1.01465	1.08029	-2.04346	-1.42364		1.72164	-13.1545	-21.2285	1.03398	-1.87954	-10.8393	12.7412	-3.73951	-1.0107	1.63541	1.62278	1.28605	3.84494	1.10122	-1.15143	9.62939	1.84753	-1.98282	1.50813	2.67033	-1.49295	-1.26626	1.50932	1.0936	-1.26767	-1.22857	-1.64598	-1.1282	1.13978		-1.21053	2.13993
1212	Large intestine	colon		Normal	(normalized)	0.781219	-3.60888	-2.38192	-2.94309	1.98377	0.0676594	-3.67206	1.40887	-2.94387	-1.09904	-1.06361	-7.18609	1.28572	-1.93074	-0.306878	1.84097	0.208609	0.152033	-2.52638	3.62377	2.86007	0.367733	1.34676	-0.202519	-5.21642	-1.75349	-4.71063	-5.51195	-0.278668	0.508304	0.669251	2.80957	-0.673856	0.50018	-1.83425	2.67097	0.0906057	-0.589004	-0.237112	0.155084	2.01356	-5.18908	-1.13317	-0.116909
1212	Large intestine	colon		Tumor	(normalized)	-1.37754	-2.97586	-2.51338	-4.14812	1.94534	0.329374	-4.0485	1.13329	-2.94697	-1.77986	-0.72885	-6.72089	2.03026	-4.54587	-4.08377	3.006	-1.0355	-2.96027	0.51468	2.99718	2.68752	1.29505	1.28323	-0.675079	-6.7113	-1.29725	-4.36159	-3.26364	0.103755	-0.107485	0.254104	3.16653	-2.62564	0.238838	-1.47795	3.58534	-0.279245	-0.495007	-0.166583	-0.0673513	2.67351	-5.94669	-0.542375	0.881002
1212	Large intestine	colon		Normal	(raw)	817.607	38.9935	91.2735	61.8606	1881.69	498.588	37.3229	1263.24	61.8272	222.091	227.612	3.26697	1159.88	124.785	384.587	1704.36	549.758	528.616	82.5766	5864.59	3454.15	613.865	1210.01	413.437	12.796	141.098	18.1691	10.4259	392.181	676.688	756.552	3335.33	298.211	672.889	133.417	3029.82	506.581	316.276	403.642	529.735	1920.95	13.0408	216.899	438.713
1212	Large intestine	colon		Tumor	(raw)	172.484	56.9646	78.4923	25.2767	1725.97	563.094	27.0839	983.067	58.117	130.509	270.411	4.24854	1830.62	19.1861	26.4297	3600.18	218.631	57.5838	640.271	3578.24	2887.05	1099.71	1090.73	280.679	4.27687	182.355	21.8002	46.6633	481.574	415.981	534.469	4023.93	72.616	528.843	160.888	5379.3	369.291	317.993	399.285	427.715	2859.14	7.26604	307.722	825.349
1212	Large intestine	colon		Fold change	FC	-4.46532	1.55081	-1.0954	-2.30542	-1.027	1.1989	-1.29813	-1.21048	-1.00215	-1.60305	1.26117	1.38051	1.67544	-6.12677	-13.7075	2.24237	-2.36872	-8.6476	8.23097	-1.54392	-1.12705	1.90174	-1.04502	-1.38757	-2.81842	1.37196	1.27371	4.75125	1.30353	-1.5324	-1.33344	1.28072	-3.86854	-1.19859	1.28014	1.88474	-1.29222	1.06732	1.0501	-1.1667	1.58003	-1.69068	1.50607	1.99711
1212	Large intestine	colon		Fold change (Raw limit)	FC (Nraw>=10 OR Traw>=10)	-4.46532	1.55081	-1.0954	-2.30542	-1.027	1.1989	-1.29813	-1.21048	-1.00215	-1.60305	1.26117		1.67544	-6.12677	-13.7075	2.24237	-2.36872	-8.6476	8.23097	-1.54392	-1.12705	1.90174	-1.04502	-1.38757	-2.81842	1.37196	1.27371	4.75125	1.30353	-1.5324	-1.33344	1.28072	-3.86854	-1.19859	1.28014	1.88474	-1.29222	1.06732	1.0501	-1.1667	1.58003	-1.69068	1.50607	1.99711
1213	Lung		adenocarcinoma	Normal	(normalized)	-2.31194	-3.66837	-1.72613	-1.49482	1.7415	1.0813	-2.8062	1.41889	-2.40338	-1.81118	-1.67548	-7.18076	1.93656	-1.11089	-1.33317	1.49172	0.222748	0.843249	0.741873	3.04882	2.74411	0.400283	1.50055	0.373442	-7.12499	-1.61311	-4.00349	-6.2008	-1.38814	0.162724	1.90361	3.86077	0.620789	0.262823	-0.896544	2.55002	-0.2397	-0.325612	-0.025033	0.224859	2.92637	-4.8924	-0.617234	0.209521
1213	Lung		adenocarcinoma	Tumor	(normalized)	-2.52862	-3.12943	-1.50098	-3.23162	1.12013	0.434498	-5.74159	1.12234	-3.40501	-1.99921	-1.62373	-7.15909	1.08335	-2.05699	-3.03759	1.86763	-0.199886	-0.0969706	0.245216	3.06308	2.70615	0.637037	0.573629	-0.362412	-4.00487	-1.74813	-4.02076	-3.97956	0.243982	-0.232033	1.10113	4.03817	-0.177318	0.512822	-1.29908	2.74285	-0.704176	-0.108384	-0.478975	0.158496	2.38613	-5.78446	-1.10267	-0.335264
1213	Lung		adenocarcinoma	Normal	(raw)	87.2397	34.0711	130.937	153.706	1448.5	916.602	61.9336	1158.26	81.8821	123.441	135.615	2.98574	1658.21	200.569	171.93	1218.23	505.511	777.178	724.441	3584.79	2902.25	571.708	1225.71	561.169	3.10343	141.606	27.0088	5.88913	165.502	484.911	1620.77	6293.41	666.121	519.75	232.697	2536.93	366.877	345.667	425.737	506.251	3293.09	14.5854	282.404	500.898
1213	Lung		adenocarcinoma	Tumor	(raw)	73.5787	48.5168	150.004	45.1991	922.864	573.774	7.93513	924.277	40.0805	106.2	137.769	2.97059	899.634	102.03	51.7056	1549.37	369.634	396.965	503.224	3548.33	2770.61	660.254	631.864	330.253	26.4459	126.387	26.1562	26.9139	502.794	361.489	910.788	6975.18	375.462	605.785	172.537	2841.99	260.595	393.837	304.62	473.866	2219.43	7.7028	197.701	336.526
1213	Lung		adenocarcinoma	Fold change	FC	-1.16206	1.45291	1.1689	-3.33295	-1.53833	-1.56569	-7.64961	-1.2282	-2.00227	-1.13921	1.03652	1.01513	-1.80652	-1.92665	-3.25898	1.29765	-1.34037	-1.91882	-1.41094	1.00993	-1.02666	1.17834	-1.90121	-1.66538	8.69461	-1.09811	-1.01204	4.66293	3.0997	-1.31472	-1.7441	1.13084	-1.73882	1.18921	-1.32183	1.143	-1.37982	1.1625	-1.36978	-1.04707	-1.45422	-1.85582	-1.4	-1.4588
1213	Lung		adenocarcinoma	Fold change (Raw limit)	FC (Nraw>=10 OR Traw>=10)	-1.16206	1.45291	1.1689	-3.33295	-1.53833	-1.56569	-7.64961	-1.2282	-2.00227	-1.13921	1.03652		-1.80652	-1.92665	-3.25898	1.29765	-1.34037	-1.91882	-1.41094	1.00993	-1.02666	1.17834	-1.90121	-1.66538	8.69461	-1.09811	-1.01204	4.66293	3.0997	-1.31472	-1.7441	1.13084	-1.73882	1.18921	-1.32183	1.143	-1.37982	1.1625	-1.36978	-1.04707	-1.45422	-1.85582	-1.4	-1.4588
1215	Lung		adenocarcinoma	Normal	(normalized)	-1.93212	-3.29932	-2.0228	-1.76843	2.2697	1.80094	-1.97281	1.49534	-1.93009	-1.90844	-2.60087	-6.95084	0.498033	-1.85247	-1.89745	1.46633	0.293407	0.894045	0.067009	2.94625	2.96042	0.346001	1.22645	0.134234	-6.31132	-1.83065	-3.59343	-6.76707	-2.00722	0.0445862	0.042654	3.85878	-1.33911	0.37329	-0.257192	2.68731	-0.825608	-0.484131	-0.55344	0.33388	3.21404	-5.02819	-0.717173	0.558617
1215	Lung		adenocarcinoma	Tumor	(normalized)	-3.98403	1.34397	-3.7809	-3.96803	1.45665	0.286395	-3.54789	1.58089	-2.2735	-2.4692	-1.43701	-6.59145	1.88751	-6.49513	-6.65348	1.90252	-0.57493	-4.01448	-0.806046	4.10537	3.03572	0.705337	1.12619	-0.825341	-6.54913	-1.83039	-3.46861	-2.08624	-1.60017	-0.913918	1.83712	3.00162	-3.0833	0.496416	-0.686285	3.17432	-1.13046	-0.766531	-1.593	-0.223402	2.32137	-5.54619	-0.173118	0.970168
1215	Lung		adenocarcinoma	Normal	(raw)	96.3533	37.3507	90.4836	107.93	1773.13	1281.24	93.674	1036.66	96.4895	97.948	60.6114	2.97223	519.298	101.823	98.6973	1016.02	450.628	683.326	385.182	2834.02	2861.99	467.359	860.385	403.555	4.63017	103.374	30.4623	3.376	91.466	379.241	378.734	5334.61	145.339	476.283	307.66	2368.4	207.473	262.879	250.548	463.449	3412.05	11.2683	223.668	541.569
1215	Lung		adenocarcinoma	Tumor	(raw)	20.5196	824.244	23.622	20.7483	891.202	395.999	27.7626	971.349	67.1566	58.6377	119.921	3.36709	1201.37	3.59957	3.2254	1213.94	217.976	20.0911	185.71	5588.83	2662.71	529.429	708.758	183.243	3.46734	91.3012	29.3308	76.4643	107.098	172.331	1160.13	2600.5	38.3103	458.054	201.785	2931.19	148.313	190.867	107.632	278.118	1622.86	6.94879	287.983	636.107
1215	Lung		adenocarcinoma	Fold change	FC	-4.14652	24.9902	-3.38252	-4.59354	-1.75692	-2.85708	-2.97952	1.06109	-1.26875	-1.47504	2.24055	1.28288	2.61983	-24.9793	-27.0214	1.35303	-1.82556	-30.0339	-1.83154	2.23322	1.05358	1.28284	-1.07197	-1.94474	-1.1792	1.00018	1.09037	25.649	1.32597	-1.94329	3.46886	-1.81147	-3.35007	1.08909	-1.34639	1.40153	-1.23529	-1.21622	-2.0556	-1.47149	-1.85661	-1.43197	1.45806	1.33012
1215	Lung		adenocarcinoma	Fold change (Raw limit)	FC (Nraw>=10 OR Traw>=10)	-4.14652	24.9902	-3.38252	-4.59354	-1.75692	-2.85708	-2.97952	1.06109	-1.26875	-1.47504	2.24055		2.61983	-24.9793	-27.0214	1.35303	-1.82556	-30.0339	-1.83154	2.23322	1.05358	1.28284	-1.07197	-1.94474		1.00018	1.09037	25.649	1.32597	-1.94329	3.46886	-1.81147	-3.35007	1.08909	-1.34639	1.40153	-1.23529	-1.21622	-2.0556	-1.47149	-1.85661	-1.43197	1.45806	1.33012
1216	Large intestine	rectum		Normal	(normalized)	0.208504	-4.23205	-2.85629	-1.20352	1.61896	-0.330646	-4.56193	1.8251	-2.80208	-1.12328	-1.5594	-3.52925	0.17582	-2.77502	-0.447	1.67127	0.127749	-1.79117	-1.77503	4.05942	3.1593	1.16334	-0.811369	-2.04839	-6.35151	-1.13544	-3.63749	-6.43555	-1.21759	-0.314528	1.10975	2.29379	-3.31382	0.880475	-2.59968	2.98272	0.190738	-0.145013	-0.639713	0.143152	1.70378	-6.29936	-1.38798	0.106169
1216	Large intestine	rectum		Tumor	(normalized)	0.138271	-2.75632	-2.28636	-3.47648	1.33695	0.266749	-4.28326	0.780036	-2.26709	-1.26296	0.458617	-6.70422	0.94753	-6.59505	-1.80245	2.20395	-0.81698	-3.23781	0.0825329	3.22472	2.9599	1.56519	-0.900148	-2.5745	-6.65965	-1.49959	-3.11973	-5.26386	-0.202333	-2.70608	4.45504	2.93549	-4.76067	0.786959	-1.62221	4.17352	-0.204038	-0.125479	0.303869	0.238942	2.7258	-2.34802	-0.90106	0.64173
1216	Large intestine	rectum		Normal	(raw)	462.548	21.3018	55.2792	173.819	1229.55	318.315	16.9477	1418.41	57.3961	183.76	135.82	34.6722	452.187	58.4827	293.65	1274.95	437.368	115.663	116.964	6674.2	3576.32	896.585	228.11	96.7754	4.90225	182.218	32.166	4.62486	172.132	321.891	863.893	1962.86	40.2562	736.954	66.0403	3164.3	456.887	362.024	256.932	442.063	1304	5.08272	152.957	430.875
1216	Large intestine	rectum		Tumor	(raw)	423.374	56.9332	78.8568	34.5602	971.77	462.807	19.7565	660.564	79.9169	160.292	528.638	3.68916	741.883	3.97916	110.283	1772.38	218.356	40.7777	407.329	3596.14	2993.08	1138.34	206.124	64.5803	3.80493	136.044	44.2555	10.012	334.343	58.9508	8437.24	2942.88	14.1905	663.741	124.959	6941.55	333.948	352.637	474.87	453.972	2544.77	75.5575	205.994	600.179
1216	Large intestine	rectum		Fold change	FC	-1.04989	2.78124	1.48446	-4.83315	-1.21588	1.51298	1.21308	-2.06346	1.44893	-1.10167	4.05028	-9.03156	1.70729	-14.1236	-2.55877	1.44662	-1.92483	-2.72572	3.62396	-1.7835	-1.14823	1.3212	-1.06347	-1.44004	-1.23811	-1.28712	1.43173	2.25275	2.02126	-5.24721	10.1632	1.56017	-2.72612	-1.06697	1.96902	2.28281	-1.31474	1.01363	1.9233	1.06865	2.03076	15.4693	1.40145	1.44951
1216	Large intestine	rectum		Fold change (Raw limit)	FC (Nraw>=10 OR Traw>=10)	-1.04989	2.78124	1.48446	-4.83315	-1.21588	1.51298	1.21308	-2.06346	1.44893	-1.10167	4.05028	-9.03156	1.70729	-14.1236	-2.55877	1.44662	-1.92483	-2.72572	3.62396	-1.7835	-1.14823	1.3212	-1.06347	-1.44004		-1.28712	1.43173	2.25275	2.02126	-5.24721	10.1632	1.56017	-2.72612	-1.06697	1.96902	2.28281	-1.31474	1.01363	1.9233	1.06865	2.03076	15.4693	1.40145	1.44951
1217	Ovary	ovary		Normal	(normalized)	-2.2364	-4.85923	-3.38322	-0.997814	1.95538	0.180639	-2.82925	1.37075	-3.73977	-1.27199	-0.521935	-6.75767	2.87506	-2.53803	-2.80353	2.47113	0.178074	1.4713	0.53957	3.08224	2.49375	0.895121	2.40942	1.22436	-6.70349	-2.09107	-4.20058	-5.09503	0.659074	-0.0927839	1.97831	3.0558	2.91177	0.218429	-0.9901	2.61315	-0.0545292	-0.139499	0.227783	0.232523	2.39124	-6.55607	-0.37817	0.0557032
1217	Ovary	ovary		Tumor	(normalized)	-3.62746	-4.64286	-3.36701	-1.28926	1.70581	0.0270615	-3.49975	1.40639	-3.79169	-1.52689	-0.349245	-6.75283	2.42098	-3.34445	-3.39003	2.39363	-0.0110846	0.202174	-0.0943108	3.19026	2.41559	0.909157	2.51016	0.981751	-6.39085	-1.8955	-4.06839	-3.65279	0.733111	-0.18362	1.58004	2.9477	1.92979	0.167691	-1.27837	2.63111	-0.326004	-0.0183706	-0.0130596	0.356067	2.21403	-6.58507	-0.806392	-0.115682
1217	Ovary	ovary		Normal	(raw)	61.6423	10.0076	27.8389	145.455	1126.5	329.215	40.8709	751.171	21.743	120.28	202.294	2.68435	2130.98	50.0123	41.606	1610.59	328.63	805.39	422.21	2460.07	1636.05	540.207	1543.15	678.688	2.78709	68.1752	15.798	8.49855	458.673	272.377	1144.54	2415.41	2185.9	337.952	146.235	1777.2	279.696	263.699	340.151	341.27	1523.83	3.08694	223.492	301.905
1217	Ovary	ovary		Tumor	(raw)	30.2477	14.9632	36.2324	152.954	1219.46	380.902	33.0474	990.907	26.9931	129.727	293.45	3.46627	2001.95	36.8034	35.6587	1964.36	370.963	430.059	350.168	3412.18	1994.49	702.022	2129.61	738.25	4.45483	100.476	22.2822	29.7214	621.378	329.148	1117.66	2884.11	1424.27	419.901	154.113	2315.84	298.215	369.094	370.455	478.469	1734.42	3.8937	213.756	345.019
1217	Ovary	ovary		Fold change	FC	-2.62272	1.1618	1.0113	-1.22387	-1.18885	-1.11232	-1.59163	1.02501	-1.03665	-1.19325	1.12716	1.00336	-1.36991	-1.74886	-1.50161	-1.05519	-1.1401	-2.41015	-1.55173	1.07775	-1.05567	1.00978	1.07232	-1.18313	1.24198	1.14518	1.09595	2.71743	1.05266	-1.06499	-1.31792	-1.07781	-1.97517	-1.03579	-1.22117	1.01253	-1.20704	1.08758	-1.18168	1.08941	-1.13069	-1.02031	-1.34557	-1.12614
1217	Ovary	ovary		Fold change (Raw limit)	FC (Nraw>=10 OR Traw>=10)	-2.62272	1.1618	1.0113	-1.22387	-1.18885	-1.11232	-1.59163	1.02501	-1.03665	-1.19325	1.12716		-1.36991	-1.74886	-1.50161	-1.05519	-1.1401	-2.41015	-1.55173	1.07775	-1.05567	1.00978	1.07232	-1.18313		1.14518	1.09595	2.71743	1.05266	-1.06499	-1.31792	-1.07781	-1.97517	-1.03579	-1.22117	1.01253	-1.20704	1.08758	-1.18168	1.08941	-1.13069		-1.34557	-1.12614
1218	Breast			Normal	(normalized)	-1.7105	-3.32133	-4.88538	-2.3917	1.92144	0.219465	-4.0803	1.56776	-3.57035	-1.11095	-0.462762	-7.127	3.2687	-2.72948	-0.335133	1.99861	0.114294	1.6743	0.489694	3.09488	2.5522	0.767272	1.5175	0.591234	-4.21224	-2.1533	-4.16853	-5.15698	-0.832748	0.537045	2.96201	3.16385	2.63626	-0.308599	-1.07906	2.51743	0.3655	-0.270763	0.412027	0.168367	3.4643	-5.26299	-0.32933	0.179478
1218	Breast			Tumor	(normalized)	-4.84126	-4.59581	-4.6241	-3.11788	1.16434	0.483731	-3.53444	-0.0248823	-3.55674	-2.36983	-1.02912	-7.60922	1.03919	-2.49038	-4.44606	2.56106	-0.455729	3.69026	-2.9	3.49371	3.35255	1.43272	-0.348725	-1.92111	-7.61658	-1.17463	-3.84771	-4.28953	-1.47209	-0.255783	-0.43153	2.60224	4.56428	0.165754	-1.074	3.17895	0.549379	0.631423	0.0772791	-0.194644	0.771364	-6.30731	-1.53514	-0.872184
1218	Breast			Normal	(raw)	121.676	39.8382	13.4732	75.883	1508.45	463.643	23.541	1180.48	33.5224	184.369	288.944	2.8489	3837.92	60.0429	315.67	1591.32	431.047	1270.96	559.153	3402.27	2335.65	677.782	1140.07	599.926	21.4836	89.5182	22.1445	11.1612	223.582	577.81	3102.93	3568.88	2475.77	321.53	188.49	2280.03	513.033	330.073	529.848	447.509	4395.17	10.3706	316.942	450.969
1218	Breast			Tumor	(raw)	17.9599	21.2909	20.8775	59.3053	1153.91	719.926	44.4323	506.034	43.7508	99.6048	252.275	2.63674	1058.03	91.6199	23.6197	3038.26	375.389	6645.83	68.9734	5799.37	5258.83	1389.83	404.29	135.944	2.62331	228.071	35.7596	26.3264	185.578	431.193	381.739	3126.23	12180.2	577.52	244.549	4662.6	753.442	797.531	543.167	449.859	878.768	6.501	177.643	281.266
1218	Breast			Fold change	FC	-8.75896	-2.41912	1.19855	-1.65426	-1.69009	1.20102	1.4599	-3.01601	1.00948	-2.3931	-1.48078	-1.39689	-4.68975	1.18026	-17.2787	1.47678	-1.48455	4.0445	-10.481	1.31844	1.74153	1.58607	-3.64578	-5.70546	-10.5879	1.97064	1.24904	1.82444	-1.55762	-1.73247	-10.5089	-1.47592	3.80534	1.38929	1.00352	1.58174	1.13593	1.8689	-1.26116	-1.28611	-6.46627	-2.0624	-2.30666	-2.07292
1218	Breast			Fold change (Raw limit)	FC (Nraw>=10 OR Traw>=10)	-8.75896	-2.41912	1.19855	-1.65426	-1.69009	1.20102	1.4599	-3.01601	1.00948	-2.3931	-1.48078		-4.68975	1.18026	-17.2787	1.47678	-1.48455	4.0445	-10.481	1.31844	1.74153	1.58607	-3.64578	-5.70546	-10.5879	1.97064	1.24904	1.82444	-1.55762	-1.73247	-10.5089	-1.47592	3.80534	1.38929	1.00352	1.58174	1.13593	1.8689	-1.26116	-1.28611	-6.46627	-2.0624	-2.30666	-2.07292
1219	Large intestine	cecum		Normal	(normalized)	-1.73211	-3.68685	-2.48467	-2.89804	2.97763	0.414758	-3.14355	1.64522	-3.9038	-0.933096	-0.333219	-7.04503	2.70993	0.19488	-0.21401	2.13979	0.914343	1.74847	-1.17789	2.82929	3.13649	0.654913	2.84108	1.31056	-2.19143	-1.77217	-4.40627	-6.99098	0.392243	1.16895	2.16399	3.34908	1.16381	-0.126907	-1.08824	2.72942	0.209618	-0.4521	0.57819	0.344679	2.74214	-6.64544	-0.411331	0.837797
1219	Large intestine	cecum		Tumor	(normalized)	-0.88602	-1.01139	-1.66776	-4.45936	2.40187	0.191698	-4.14942	1.35379	-2.56944	-1.30203	-1.19348	-7.15982	0.512582	-7.34589	-2.49262	3.31021	-1.66764	-3.99167	1.19966	2.92235	2.81285	1.19856	0.676758	-0.528808	-7.34647	-0.890382	-3.99975	-3.42011	0.157937	-0.2396	1.4698	1.96822	-3.27956	0.367681	-1.8372	3.63245	0.530153	-0.586705	0.543037	0.380651	1.84926	-5.84888	-1.89169	2.16176
1219	Large intestine	cecum		Normal	(raw)	104.574	26.9765	62.0695	46.6059	2736.49	463.12	39.3129	1086.67	23.2101	181.949	275.759	2.63072	2273.05	397.652	299.513	1531.02	654.762	1167.29	153.553	2469.11	3055.04	547	2489.36	861.701	76.0594	101.709	16.384	2.73113	455.948	781.139	1556.91	3540.06	778.362	318.153	163.398	2303.96	401.735	253.947	518.67	441.161	2324.36	3.47027	261.226	620.927
1219	Large intestine	cecum		Tumor	(raw)	219.879	201.578	127.896	18.4714	2147.52	464.097	22.8983	1038.56	68.4581	164.798	177.677	2.84173	579.702	2.49787	72.2022	4030.65	127.906	25.544	933.334	3080.48	2855.32	932.618	649.571	281.654	2.49686	219.215	25.4014	37.9619	453.363	344.172	1125.52	1589.99	41.8462	524.307	113.723	5039.4	586.806	270.574	592.07	529.041	1464.15	7.0504	109.508	1818.27
1219	Large intestine	cecum		Fold change	FC	1.79762	6.38843	1.76163	-2.95124	-1.49046	-1.16721	-2.00815	-1.22385	2.52165	-1.2914	-1.81536	-1.08282	-4.58636	-186.207	-4.85209	2.25077	-5.98764	-53.4508	5.19655	1.06663	-1.25149	1.45765	-4.48255	-3.57853	-35.6305	1.84266	1.32548	11.8834	-1.17634	-2.65471	-1.61798	-2.60424	-21.7565	1.40892	-1.68058	1.86999	1.24879	-1.09779	-1.02467	1.02525	-1.85688	1.73695	-2.79018	2.50354
1219	Large intestine	cecum		Fold change (Raw limit)	FC (Nraw>=10 OR Traw>=10)	1.79762	6.38843	1.76163	-2.95124	-1.49046	-1.16721	-2.00815	-1.22385	2.52165	-1.2914	-1.81536		-4.58636	-186.207	-4.85209	2.25077	-5.98764	-53.4508	5.19655	1.06663	-1.25149	1.45765	-4.48255	-3.57853	-35.6305	1.84266	1.32548	11.8834	-1.17634	-2.65471	-1.61798	-2.60424	-21.7565	1.40892	-1.68058	1.86999	1.24879	-1.09779	-1.02467	1.02525	-1.85688		-2.79018	2.50354
1220	Liver			Normal	(normalized)	0.0520449	3.1858	-3.96858	0.0500994	0.434423	-0.175575	-3.91869	3.93934	-3.76056	-1.49894	-0.851574	-6.3101	1.22071	-1.82664	-3.23646	1.36077	-0.656715	0.81294	0.583334	3.86936	3.1059	1.71188	-0.0596633	-1.20197	-6.30333	-1.50171	-3.23337	-3.42892	0.801281	-0.126737	0.262227	3.72456	4.39862	0.9158	-1.69363	2.34324	0.180216	-0.564431	-0.963626	-0.00256109	1.18597	-6.26714	-0.726031	0.612906
1220	Liver			Tumor	(normalized)	1.48057	4.25085	-5.98751	-1.66373	0.723744	0.402508	-3.32546	3.48544	-3.26718	-1.5071	-0.942855	-6.01667	0.0846353	-6.04655	-4.43663	1.40556	-0.789035	0.479063	2.1539	3.32197	3.50377	2.04147	-1.21067	-2.19328	-6.01249	-0.880957	-3.43383	-0.265656	1.12034	-0.247288	-3.29151	3.53284	4.30452	0.572075	-2.55573	3.36539	0.410427	-0.38144	-1.33163	-0.394555	0.662042	-5.95913	-0.42983	0.364749
1220	Liver			Normal	(raw)	251.521	2207.64	15.497	251.182	327.855	214.81	16.0422	3721.93	17.9005	85.8386	134.449	3.05759	565.428	68.3964	25.7416	623.073	153.892	426.213	363.504	3545.68	2088.7	794.759	232.781	105.458	3.07197	85.6736	25.7968	22.5268	422.783	222.206	290.968	3207.09	5117.1	457.711	75.0021	1231.1	274.889	164.058	124.402	242.179	551.977	3.14999	146.673	371.032
1220	Liver			Tumor	(raw)	699.21	4770.31	3.94904	79.082	413.79	331.191	24.9947	2806.3	26.0251	88.1511	130.342	3.87001	265.698	3.79068	11.5705	663.782	145.007	349.24	1115.06	2505.66	2842.18	1031.46	108.259	54.7858	3.88125	136.056	23.1859	208.421	544.712	211.091	25.5898	2900.03	4951.09	372.497	42.6148	2582.23	333.014	192.347	99.5525	190.607	396.466	4.02748	186.003	322.635
1220	Liver			Fold change	FC	2.69171	2.09225	-4.05283	-3.28031	1.22206	1.49286	1.50862	-1.36974	1.40774	-1.00568	-1.06532	1.22555	-2.19782	-18.6346	-2.29766	1.03153	-1.09605	-1.2604	2.97021	-1.46144	1.31756	1.25665	-2.22068	-1.98799	1.22335	1.53768	-1.14907	8.95855	1.24752	-1.08715	-11.7431	-1.14212	-1.0674	-1.26903	-1.81768	2.03094	1.17301	1.13524	-1.29056	-1.31221	-1.43787	1.238	1.22791	-1.18769
1220	Liver			Fold change (Raw limit)	FC (Nraw>=10 OR Traw>=10)	2.69171	2.09225	-4.05283	-3.28031	1.22206	1.49286	1.50862	-1.36974	1.40774	-1.00568	-1.06532		-2.19782	-18.6346	-2.29766	1.03153	-1.09605	-1.2604	2.97021	-1.46144	1.31756	1.25665	-2.22068	-1.98799		1.53768	-1.14907	8.95855	1.24752	-1.08715	-11.7431	-1.14212	-1.0674	-1.26903	-1.81768	2.03094	1.17301	1.13524	-1.29056	-1.31221	-1.43787		1.22791	-1.18769
1221	Lung		adenocarcinoma	Normal	(normalized)	-0.734404	-3.13876	-2.13915	-2.54097	1.57817	0.910054	-2.97536	1.45223	-3.55503	-1.36868	-1.2647	-7.15119	1.08687	-2.00819	-1.80473	1.8421	0.222463	0.750238	0.75903	3.36536	2.57912	0.356973	1.17838	-0.127233	-7.13207	-1.7421	-3.82826	-6.44602	-0.767132	0.41056	1.74354	4.55226	-0.433329	0.164016	-1.17062	2.54647	-0.246044	-0.383393	-0.0730638	0.215923	3.07899	-4.40323	-0.53478	0.0367041
1221	Lung		adenocarcinoma	Tumor	(normalized)	-5.87091	-4.16412	-3.64056	-3.47893	1.07382	0.731026	-3.20185	1.98553	-3.06205	-0.483753	-0.32786	-6.7717	0.720181	-4.23623	-3.13388	2.35285	-0.0880003	-2.74264	-1.83798	3.08457	3.08018	0.402822	-0.529456	-2.29693	-6.78926	-1.33676	-3.87839	-4.67095	-0.213723	0.131251	-1.58739	4.47228	-1.99279	0.577603	-2.31205	3.65439	-0.892875	0.874614	-0.608963	0.159409	0.822287	-6.70822	-0.586416	-0.854055
1221	Lung		adenocarcinoma	Normal	(raw)	272.108	51.3993	102.771	77.7873	1351.74	850.691	57.5633	1238.75	38.5165	175.309	188.411	3.1849	961.611	112.536	129.581	1623.1	528.185	761.487	766.142	4665.45	2705.27	579.799	1024.58	414.493	3.22738	135.33	31.8712	5.19247	266.004	601.74	1515.92	10621.5	335.253	507.215	201.106	2644.73	381.726	347.061	430.352	525.796	3825.48	21.395	312.488	464.373
1221	Lung		adenocarcinoma	Tumor	(raw)	6.1494	20.0737	28.856	32.2769	757.538	597.33	39.1111	1425.14	43.0909	257.353	286.72	3.29358	592.856	19.0951	40.998	1838.36	338.581	53.7697	100.662	3052.81	3043.54	475.789	249.328	73.2335	3.25373	142.478	24.4704	14.1273	310.325	394.152	119.757	7988.11	90.42	537.068	72.4697	4531.42	193.808	659.84	235.959	401.921	636.336	3.44173	239.676	199.094
1221	Lung		adenocarcinoma	Fold change	FC	-35.1757	-2.03547	-2.83119	-1.91581	-1.41848	-1.13212	-1.16999	1.44724	1.40735	1.84668	1.91432	1.30088	-1.28939	-4.68496	-2.51254	1.42479	-1.24011	-11.258	-6.05031	-1.21487	1.41525	1.03229	-3.2667	-4.49927	1.26822	1.3244	-1.03536	3.42255	1.46755	-1.21361	-10.0626	-1.057	-2.94743	1.33199	-2.206	2.15535	-1.56572	2.39165	-1.44985	-1.03995	-4.77898	-4.94164	-1.03644	-1.85415
1221	Lung		adenocarcinoma	Fold change (Raw limit)	FC (Nraw>=10 OR Traw>=10)	-35.1757	-2.03547	-2.83119	-1.91581	-1.41848	-1.13212	-1.16999	1.44724	1.40735	1.84668	1.91432		-1.28939	-4.68496	-2.51254	1.42479	-1.24011	-11.258	-6.05031	-1.21487	1.41525	1.03229	-3.2667	-4.49927		1.3244	-1.03536	3.42255	1.46755	-1.21361	-10.0626	-1.057	-2.94743	1.33199	-2.206	2.15535	-1.56572	2.39165	-1.44985	-1.03995	-4.77898	-4.94164	-1.03644	-1.85415
1222	Large intestine	rectum		Normal	(normalized)	-2.01179	-4.37822	-2.81489	-2.88802	3.1004	0.360061	-3.04519	1.96727	-3.385	-1.18336	-0.459994	-7.27066	2.68246	0.728453	-0.539189	2.05566	0.630788	1.32121	-0.139522	2.92759	3.62897	0.907037	3.10969	1.65682	-2.13044	-1.33506	-4.35991	-4.32979	0.291591	1.08359	0.862373	2.86769	1.02028	0.0450468	-1.79836	2.62149	0.483768	-0.49498	0.605907	0.556019	2.57401	-5.32575	-0.603264	1.0569
1222	Large intestine	rectum		Tumor	(normalized)	-0.871412	-3.24227	-3.48169	-3.97613	1.73303	-0.109139	-4.79227	2.1996	-3.05025	-1.95754	-0.988624	-7.53273	0.0446224	-7.4256	-3.03242	2.36783	-1.10862	-4.03478	-0.126378	2.77234	3.05473	0.826804	-1.27928	-2.75266	-7.44949	-1.85932	-3.98539	-3.75184	-0.170391	-0.0902815	2.10668	4.29582	-4.16918	0.0987577	-2.17713	3.09261	-0.210468	-0.247664	-0.289692	0.622791	2.07672	-6.04451	-1.93701	0.770243
1222	Large intestine	rectum		Normal	(raw)	97.1807	18.8458	55.6962	52.943	3361.28	503.013	47.4785	1532.49	37.515	172.569	284.917	2.53807	2515.89	649.347	269.698	1629.32	606.843	979.297	355.787	2981.83	4848.62	734.913	3382.98	1235.78	89.5087	155.345	19.0865	19.4892	479.698	830.583	712.51	2860.56	794.923	404.344	112.676	2411.77	548.048	278.091	596.467	576.194	2333.69	9.77195	257.982	815.362
1222	Large intestine	rectum		Tumor	(raw)	256.031	49.4986	41.9295	29.7633	1557.07	434.27	16.9043	2151.59	56.5453	120.597	236.053	2.52952	483.111	2.7245	57.2487	2417.7	217.213	28.5775	429.112	3200.17	3892.07	830.82	192.98	69.4993	2.67974	129.093	29.5728	34.7694	416.219	439.984	2017.38	9199.94	26.0355	501.584	103.57	3995.62	404.815	394.512	383.185	721.262	1975.92	7.09638	122.325	798.878
1222	Large intestine	rectum		Fold change	FC	2.20439	2.19764	-1.58756	-2.12594	-2.57999	-1.38434	-3.35679	1.17473	1.26115	-1.71021	-1.44256	-1.19919	-6.224	-284.849	-5.63037	1.24157	-3.33899	-40.9557	1.00915	-1.11361	-1.48889	-1.05719	-20.9513	-21.2513	-39.9205	-1.4382	1.29641	1.49272	-1.37743	-2.25616	2.36905	2.69098	-36.4908	1.03793	-1.30023	1.38619	-1.61803	1.187	-1.86038	1.04737	-1.41156	-1.64577	-2.52056	-1.21981
1222	Large intestine	rectum		Fold change (Raw limit)	FC (Nraw>=10 OR Traw>=10)	2.20439	2.19764	-1.58756	-2.12594	-2.57999	-1.38434	-3.35679	1.17473	1.26115	-1.71021	-1.44256		-6.224	-284.849	-5.63037	1.24157	-3.33899	-40.9557	1.00915	-1.11361	-1.48889	-1.05719	-20.9513	-21.2513	-39.9205	-1.4382	1.29641	1.49272	-1.37743	-2.25616	2.36905	2.69098	-36.4908	1.03793	-1.30023	1.38619	-1.61803	1.187	-1.86038	1.04737	-1.41156		-2.52056	-1.21981
1224	Lung		adenocarcinoma	Normal	(normalized)	-0.301175	-3.66444	-1.68875	-1.86731	2.91064	1.95367	-2.71599	1.60474	-2.12963	-0.911438	-1.56107	-7.42915	1.00157	-1.4679	-0.848785	1.68982	0.8174	0.78843	-0.291259	2.86291	2.69746	0.557348	1.57045	0.538848	-7.3839	-2.52542	-4.2347	-6.21136	-1.14414	0.107671	1.17322	4.67142	-0.603271	0.100586	-1.0855	3.15791	-0.657073	-0.345289	-0.0328464	0.18594	3.80903	-4.80923	-0.60221	0.569582
1224	Lung		adenocarcinoma	Tumor	(normalized)	-2.77278	-3.19171	-1.58603	-3.32443	1.23841	0.752933	-3.36312	1.09572	-3.53585	-1.78958	-1.9025	-7.33917	0.936004	-3.6198	-3.55768	1.92451	0.1449	-0.803797	-0.841179	2.97207	2.79291	0.521844	0.829331	-0.419149	-6.29733	-1.54537	-4.34518	-3.05476	-1.04929	-0.226025	-0.112653	3.4494	-0.661052	0.197423	-2.02047	2.78855	-0.602162	-0.0673456	-0.934307	0.12974	2.48674	-4.57933	-1.03502	0.201041
1224	Lung		adenocarcinoma	Normal	(raw)	368.452	35.8044	140.824	124.43	3413.76	1758.56	69.0953	1380.76	103.744	241.364	153.856	2.63419	908.962	164.12	252.077	1464.64	800.028	784.123	370.993	3302.66	2944.82	668.07	1348.33	659.557	2.71812	78.8525	24.1141	6.12684	205.41	489.165	1023.81	11568.6	298.841	486.769	213.931	4052	287.902	357.356	443.767	516.436	6363.19	16.1928	299.061	673.759
1224	Lung		adenocarcinoma	Tumor	(raw)	71.8572	53.7475	163.576	49.0239	1158.67	827.59	47.7267	1049.55	42.3412	142.051	131.356	3.03285	939.562	39.9477	41.7053	1864.21	542.975	281.315	274.12	3853.38	3403.37	705.1	872.597	367.268	6.24416	168.251	24.1618	59.0999	237.297	419.875	454.201	5364.55	310.573	563.106	121.042	3393.09	323.513	468.691	256.984	537.298	2752.61	20.542	239.655	564.52
1224	Lung		adenocarcinoma	Fold change	FC	-5.5466	1.38773	1.0738	-2.74559	-3.18705	-2.29858	-1.56605	-1.42308	-2.65043	-1.838	-1.26701	1.06435	-1.04649	-4.44414	-6.53821	1.17665	-1.59383	-3.01514	-1.464	1.0786	1.0684	-1.02492	-1.67147	-1.94261	2.12368	1.97254	-1.07959	8.91729	1.06796	-1.26024	-2.4383	-2.33273	-1.04086	1.06943	-1.91185	-1.29178	1.03879	1.21247	-1.86796	-1.03972	-2.50062	1.17275	-1.34986	-1.29105
1224	Lung		adenocarcinoma	Fold change (Raw limit)	FC (Nraw>=10 OR Traw>=10)	-5.5466	1.38773	1.0738	-2.74559	-3.18705	-2.29858	-1.56605	-1.42308	-2.65043	-1.838	-1.26701		-1.04649	-4.44414	-6.53821	1.17665	-1.59383	-3.01514	-1.464	1.0786	1.0684	-1.02492	-1.67147	-1.94261		1.97254	-1.07959	8.91729	1.06796	-1.26024	-2.4383	-2.33273	-1.04086	1.06943	-1.91185	-1.29178	1.03879	1.21247	-1.86796	-1.03972	-2.50062	1.17275	-1.34986	-1.29105
1225	Large intestine	rectum		Normal	(normalized)	-2.2405	-3.46694	-2.57474	-2.63889	1.61093	-0.0893049	-5.33196	1.37865	-3.8386	-1.77014	-1.45414	-5.37349	0.955738	-2.09957	-1.24679	1.84877	-0.440035	-0.167195	-2.27002	3.83034	3.31055	0.251644	0.366719	-0.6873	-6.11964	-1.29913	-3.26382	-1.90591	-0.456337	-0.0313978	1.10851	2.18654	-2.09084	0.72436	-2.45914	3.04504	-0.341994	-0.630596	-0.074511	-0.0354757	2.20588	-4.1488	-1.4024	0.707182
1225	Large intestine	rectum		Tumor	(normalized)	-0.328281	-0.981771	-3.18079	-4.29788	1.3496	0.0846462	-5.63996	1.87181	-2.50914	-2.00522	-0.791361	-2.76655	0.220089	-5.63467	-4.32516	2.70783	-1.22535	-3.5708	1.13981	1.92549	3.12474	1.70586	-1.50053	-3.18944	-5.61512	-1.66393	-3.93209	-4.29646	0.114427	-1.14223	2.38074	4.7111	-5.28065	0.0437574	-1.8044	3.34109	0.0387316	-0.347782	-0.792263	0.535225	2.87697	-5.61251	-2.37394	1.04233
1225	Large intestine	rectum		Normal	(raw)	54.4116	23.254	43.1595	41.2825	785.393	241.694	6.38365	668.6	17.9729	75.385	93.8448	6.20253	498.719	59.995	108.35	926.156	189.534	228.991	53.3098	3657.61	2551.09	306.128	331.546	159.681	3.69791	104.49	26.7695	68.6143	187.404	251.593	554.428	1170.48	60.3594	424.819	46.7602	2122.26	202.861	166.082	244.185	250.883	1186.28	14.4956	97.2715	419.791
1225	Large intestine	rectum		Tumor	(raw)	287.408	182.717	39.7931	18.3455	919.587	382.651	7.23645	1320.67	63.3862	89.8855	208.496	53.0283	420.316	7.26303	18.002	2357.55	154.331	30.3671	795.132	1370.74	3147.47	1177.17	127.532	39.5554	7.36212	113.875	23.6399	18.3637	390.632	163.484	1879.31	9451.56	9.28298	371.958	103.31	3656.71	370.665	283.55	208.366	522.927	2650.8	7.37545	69.6137	743.18
1225	Large intestine	rectum		Fold change	FC	3.76388	5.599	-1.52209	-3.15797	-1.19858	1.12814	-1.23799	1.40752	2.51307	-1.17697	1.58313	6.0921	-1.66515	-11.5923	-8.44656	1.81386	-1.72347	-10.5825	10.6282	-3.74469	-1.13746	2.74008	-3.64836	-5.66524	1.41865	-1.28771	-1.58916	-5.24358	1.48531	-2.15971	2.41535	5.75395	-9.12493	-1.60281	1.57433	1.22778	1.302	1.21657	-1.64462	1.48524	1.59228	-2.75816	-1.96094	1.2615
1225	Large intestine	rectum		Fold change (Raw limit)	FC (Nraw>=10 OR Traw>=10)	3.76388	5.599	-1.52209	-3.15797	-1.19858	1.12814		1.40752	2.51307	-1.17697	1.58313	6.0921	-1.66515	-11.5923	-8.44656	1.81386	-1.72347	-10.5825	10.6282	-3.74469	-1.13746	2.74008	-3.64836	-5.66524		-1.28771	-1.58916	-5.24358	1.48531	-2.15971	2.41535	5.75395	-9.12493	-1.60281	1.57433	1.22778	1.302	1.21657	-1.64462	1.48524	1.59228	-2.75816	-1.96094	1.2615
1226	Large intestine	colon		Normal	(normalized)	-0.38286	-4.48116	-3.13643	-2.20804	2.29159	0.0668335	-3.98368	1.78403	-3.56014	-1.12527	-1.34758	-7.30644	1.50529	-0.352242	-0.591291	1.70192	0.387859	-0.0774841	-1.08205	3.54867	3.22934	0.489474	1.82307	0.154449	-3.40569	-1.43697	-4.21894	-4.85233	-0.68623	0.493892	1.43742	2.55656	0.234786	0.211996	-1.5682	2.75955	-0.0433474	-0.366368	-0.130732	0.000750542	2.56048	-7.25138	-0.979985	0.23413
1226	Large intestine	colon		Tumor	(normalized)	-2.70424	-3.58422	-2.01836	-4.18845	1.87482	-0.0509644	-5.57802	1.86469	-2.66234	-1.68908	-0.635186	-6.94135	-0.322481	-6.90428	-0.911301	2.57769	0.00943947	-3.27573	-0.993383	3.17868	2.77657	0.94842	-1.3881	-2.75617	-6.90031	-1.44466	-4.0877	-5.61847	0.0598755	-0.259938	-0.375092	2.44228	-1.96815	0.950757	-2.1981	2.94367	-0.0482388	-0.130287	-0.140571	0.0552053	2.14069	-4.53759	-1.54403	-0.389279
1226	Large intestine	colon		Normal	(raw)	301.036	17.5755	44.6386	84.9543	1921.8	411.141	24.8121	1351.82	33.2783	179.941	154.244	2.47978	1114.32	307.494	260.541	1277.03	513.604	372.003	185.413	4593.31	3681.29	551.084	1388.89	436.883	37.0388	144.977	21.0788	13.5886	243.947	552.774	1063.11	2309.26	461.901	454.662	132.372	2658.15	380.91	304.497	358.523	392.733	2315.55	2.57625	199.006	461.691
1226	Large intestine	colon		Tumor	(raw)	58.8797	31.9938	94.719	21.0463	1407.34	370.409	8.0329	1397.49	60.6148	119.003	247.066	3.12226	306.865	3.20351	204.03	2290.8	386.247	39.6215	192.746	3474.58	2629.38	740.502	146.61	56.7982	3.21235	140.974	22.5685	7.81078	399.989	320.46	295.876	2085.56	98.0735	741.702	83.6235	2952.26	371.109	350.593	348.103	398.696	1692.14	16.5224	131.59	292.98
1226	Large intestine	colon		Fold change	FC	-4.9981	1.86211	2.17057	-3.94604	-1.33494	-1.08508	-3.01956	1.0575	1.86323	-1.47817	1.63852	1.28796	-3.54989	-93.8343	-1.24834	1.835	-1.29992	-9.17841	1.06339	-1.29234	-1.36867	1.37454	-9.26096	-7.51939	-11.2716	-1.00534	1.09523	-1.70072	1.67726	-1.68626	-3.51254	-1.08243	-4.60415	1.66874	-1.54746	1.13612	-1.0034	1.17779	-1.00684	1.03847	-1.33774	6.56043	-1.47841	-1.54051
1226	Large intestine	colon		Fold change (Raw limit)	FC (Nraw>=10 OR Traw>=10)	-4.9981	1.86211	2.17057	-3.94604	-1.33494	-1.08508	-3.01956	1.0575	1.86323	-1.47817	1.63852		-3.54989	-93.8343	-1.24834	1.835	-1.29992	-9.17841	1.06339	-1.29234	-1.36867	1.37454	-9.26096	-7.51939	-11.2716	-1.00534	1.09523	-1.70072	1.67726	-1.68626	-3.51254	-1.08243	-4.60415	1.66874	-1.54746	1.13612	-1.0034	1.17779	-1.00684	1.03847	-1.33774	6.56043	-1.47841	-1.54051
1227	Large intestine	rectum		Normal	(normalized)	-0.703744	-3.71218	-3.00007	-2.42102	1.69646	-0.322277	-3.66835	1.71129	-3.19343	-1.43866	-2.00549	-6.79468	0.389575	-2.89882	-0.655548	1.60403	-0.0371304	-1.37246	-1.10166	3.84497	3.32004	0.448695	-0.217763	-1.52113	-5.29832	-1.47336	-3.37867	-4.77663	-0.842485	0.0135508	1.18213	2.24199	-2.70893	0.586862	-2.2008	3.02408	0.0411339	-0.254442	-0.601274	0.268595	1.58763	-5.20001	-1.28694	0.302491
1227	Large intestine	rectum		Tumor	(normalized)	-0.854068	-3.319	-2.34525	-3.66747	1.23059	-0.000982285	-3.54266	1.29698	-3.13771	-3.03328	-0.838546	-6.78551	0.258949	-6.67226	-2.50071	2.25265	-0.904027	-2.61396	-0.255144	3.29427	3.14546	0.708789	-1.04896	-2.24365	-6.72014	-1.66766	-3.5202	-4.23972	-0.542575	-0.592654	0.987979	3.0606	-4.16578	0.2277	-2.56922	2.76383	-0.183183	-0.570259	-0.484839	0.175287	1.92138	-4.30353	-1.49231	0.210096
1227	Large intestine	rectum		Normal	(raw)	211.887	26.3314	43.1361	64.4398	1118.5	276.018	27.1437	1130.06	37.7254	127.313	85.9489	3.10849	452.092	46.2724	219.085	1049.09	336.338	133.291	160.813	4959.11	3446.56	471.003	296.756	120.24	8.77002	124.288	33.1796	12.5905	192.46	348.363	783.088	1632.52	52.7818	518.341	75.0665	2807.31	355.087	289.306	227.484	415.727	1037.24	9.38846	141.431	425.61
1227	Large intestine	rectum		Tumor	(raw)	184.753	33.4635	65.7205	26.2828	783.672	333.73	28.6579	820.58	37.9443	40.7926	186.751	3.02726	399.616	3.27447	59.0068	1591.5	178.464	54.552	279.824	3276.17	2955.08	545.83	161.407	70.5157	3.16757	105.118	29.1076	17.6769	229.277	221.454	662.373	2786.27	18.6065	391.053	56.2701	2268.23	294.136	224.919	238.638	377.101	1264.98	16.9122	118.703	386.31
1227	Large intestine	rectum		Fold change	FC	-1.10982	1.31329	1.57442	-2.37258	-1.38115	1.24945	1.09103	-1.33266	1.03938	-3.02015	2.24535	1.00638	-1.09477	-13.6747	-3.59293	1.56767	-1.82374	-2.36445	1.79815	-1.46479	-1.12864	1.19756	-1.77916	-1.65006	-2.67925	-1.14417	-1.10307	1.45086	1.23107	-1.52225	-1.14405	1.7637	-2.74509	-1.28268	-1.29094	-1.19768	-1.16822	-1.24472	1.08405	-1.06681	1.26028	1.86152	-1.15298	-1.06614
1227	Large intestine	rectum		Fold change (Raw limit)	FC (Nraw>=10 OR Traw>=10)	-1.10982	1.31329	1.57442	-2.37258	-1.38115	1.24945	1.09103	-1.33266	1.03938	-3.02015	2.24535		-1.09477	-13.6747	-3.59293	1.56767	-1.82374	-2.36445	1.79815	-1.46479	-1.12864	1.19756	-1.77916	-1.65006		-1.14417	-1.10307	1.45086	1.23107	-1.52225	-1.14405	1.7637	-2.74509	-1.28268	-1.29094	-1.19768	-1.16822	-1.24472	1.08405	-1.06681	1.26028	1.86152	-1.15298	-1.06614
1228	Breast			Normal	(normalized)	-3.10449	-2.53775	-5.39853	-3.05325	2.56542	1.57855	-3.51977	4.19926	-2.5474	-1.37206	-2.23806	-6.4289	2.8297	-3.30581	-1.57279	1.72096	0.602358	-0.532988	-2.61462	2.67957	3.40074	2.27482	1.04126	0.135569	-4.29049	-1.45972	-3.498	-3.44565	-1.20554	0.220228	3.98062	3.3153	2.30595	0.374318	-0.264196	2.96133	-0.190024	-0.250858	-0.18536	0.13353	4.3128	-6.23742	-0.214406	0.892842
1228	Breast			Tumor	(normalized)	0.511449	-3.26629	-2.88521	-3.88065	1.32365	1.43713	-3.18847	0.510204	-4.57294	-2.52189	-0.260679	-6.79075	0.604228	-6.6428	-4.3353	1.92883	-1.20027	-2.50197	-0.00687313	5.422	2.96947	1.09014	0.325955	-1.01135	-3.2701	-1.72682	-3.20899	-2.62326	-0.193756	-0.47136	1.05709	3.26158	-0.967385	0.106364	-1.26147	1.84728	-0.497158	0.304882	-0.571708	0.174406	2.00985	-4.33003	-1.61866	0.206101
1228	Breast			Normal	(raw)	31.394	46.5001	6.40135	32.529	1598.31	806.461	23.5416	4960.17	46.1901	104.318	57.2362	3.13401	1919.63	27.3052	90.7686	890.131	409.94	186.615	44.0874	1729.91	2851.79	1306.71	555.705	296.621	13.7983	98.1686	23.8995	24.7827	117.081	314.548	4262.64	2687.8	1335.22	350.004	224.834	2103.01	236.695	226.922	237.461	296.202	5366.3	3.57884	232.728	501.377
1228	Breast			Tumor	(raw)	477.824	34.8381	45.3705	22.757	839.006	907.667	36.7689	477.412	14.0836	58.3637	279.791	3.02751	509.563	3.35447	16.6055	1276.27	145.878	59.175	333.609	14371.2	2625.46	713.625	420.174	166.287	34.7462	101.27	36.2498	54.4034	293.076	241.776	697.467	3214.69	171.433	360.849	139.819	1206.13	237.491	414.081	225.531	378.275	1349.99	16.6663	109.155	386.678
1228	Breast			Fold change	FC	12.2605	-1.65697	5.70935	-1.77448	-2.36488	-1.10299	1.25815	-12.8979	-4.07145	-2.21887	3.93776	-1.28508	-4.67664	-10.105	-6.78577	1.15497	-3.48856	-3.91492	6.09549	6.69198	-1.34842	-2.27313	-1.64183	-2.21441	2.02847	-1.20339	1.2218	1.76832	2.01641	-1.61506	-7.58699	-1.03794	-9.6688	-1.2041	-1.99623	-2.16452	-1.23725	1.46992	-1.30708	1.02874	-4.93467	3.7513	-2.64681	-1.60964
1228	Breast			Fold change (Raw limit)	FC (Nraw>=10 OR Traw>=10)	12.2605	-1.65697	5.70935	-1.77448	-2.36488	-1.10299	1.25815	-12.8979	-4.07145	-2.21887	3.93776		-4.67664	-10.105	-6.78577	1.15497	-3.48856	-3.91492	6.09549	6.69198	-1.34842	-2.27313	-1.64183	-2.21441	2.02847	-1.20339	1.2218	1.76832	2.01641	-1.61506	-7.58699	-1.03794	-9.6688	-1.2041	-1.99623	-2.16452	-1.23725	1.46992	-1.30708	1.02874	-4.93467	3.7513	-2.64681	-1.60964
1229	GIST	rectum		Normal	(normalized)	-1.08289	-4.10905	-2.75652	-3.1301	1.83474	-0.0895729	-3.19217	1.75016	-3.15229	-1.586	-1.68837	-6.66074	1.1896	-2.32183	-0.3475	1.72687	-0.0040493	-0.707365	-1.89608	3.68841	3.24022	1.0149	-0.209743	-1.40896	-6.24578	-0.652123	-4.10733	-2.85075	-0.798121	-0.274483	1.77448	2.48619	-2.07256	0.748018	-1.70409	2.91992	-0.0562935	0.259364	-0.426065	0.202098	1.99683	-4.35339	-1.18286	-0.122398
1229	GIST	rectum		Tumor	(normalized)	2.16728	-6.2641	-1.77891	-4.90921	2.21153	-0.0865564	-4.92291	2.72893	-2.45811	-1.24727	-2.60404	-6.19704	4.6111	1.9794	-1.62532	1.9761	0.657955	-3.09513	-0.89869	2.52585	3.09183	1.87559	2.73725	0.50633	-6.24341	-0.804596	-4.02461	-6.18443	-1.29655	0.496156	-0.705778	3.86251	2.37913	0.842257	-1.2176	2.67851	0.273349	-0.0393438	-0.203487	-0.619592	3.3958	-6.19144	-0.688069	-0.270837
1229	GIST	rectum		Normal	(raw)	191.24	23.4754	59.9469	46.2707	1445.01	380.712	44.3223	1362.74	45.5644	134.936	125.693	4.00386	923.987	81.0254	318.385	1340.91	403.963	248.097	108.838	5222.56	3827.93	818.607	350.285	152.554	5.3382	257.782	23.5033	56.1564	232.971	334.914	1385.9	2269.76	96.3072	680.356	124.331	3065.79	389.596	484.883	301.51	466.013	1616.84	19.818	178.437	372.147
1229	GIST	rectum		Tumor	(raw)	1432.05	4.1482	92.9047	10.6102	1476.66	300.252	10.5099	2113.65	58.02	134.3	52.438	4.34557	7791.49	1257.19	103.34	1254.32	503.044	37.3091	171.005	1836.11	2718.16	1169.91	2125.86	452.858	4.20811	182.53	19.5891	4.38373	129.79	449.676	195.471	4637.39	1658.56	571.592	137.091	2041.05	385.326	310.24	276.877	207.504	3355.68	4.36249	197.885	264.248
1229	GIST	rectum		Fold change	FC	9.51481	-4.45385	1.9692	-3.43214	1.29846	1.00209	-3.31898	1.97078	1.61797	1.26464	-1.88645	1.37907	10.7145	19.7151	-2.42473	1.18857	1.58228	-5.23346	1.99639	-2.23854	-1.10833	1.81591	7.71138	3.77188	1.00164	-1.11147	1.05902	-10.0818	-1.41267	1.70602	-5.57999	2.59605	21.8822	1.0675	1.40103	-1.18215	1.2567	-1.23004	1.16682	-1.76747	2.63713	-3.57525	1.40911	-1.10837
1229	GIST	rectum		Fold change (Raw limit)	FC (Nraw>=10 OR Traw>=10)	9.51481	-4.45385	1.9692	-3.43214	1.29846	1.00209	-3.31898	1.97078	1.61797	1.26464	-1.88645		10.7145	19.7151	-2.42473	1.18857	1.58228	-5.23346	1.99639	-2.23854	-1.10833	1.81591	7.71138	3.77188		-1.11147	1.05902	-10.0818	-1.41267	1.70602	-5.57999	2.59605	21.8822	1.0675	1.40103	-1.18215	1.2567	-1.23004	1.16682	-1.76747	2.63713	-3.57525	1.40911	-1.10837
1230	Stomach			Normal	(normalized)	-0.772622	4.2372	-5.31843	0.409694	-0.289117	-0.60869	-5.47973	3.75852	-2.52861	-1.5832	-1.36698	-5.36571	-0.254366	-3.45005	-4.82334	1.12904	-0.515241	-0.163848	0.129162	3.62102	3.06335	2.49938	-0.870106	-1.48291	-5.40841	-0.961812	-3.26368	-5.28873	0.152224	0.129354	-0.614344	4.36194	4.80103	1.2118	-2.3179	3.17469	0.58353	-1.04526	-1.21633	-0.424242	0.695923	-5.2871	-0.812881	0.651995
1230	Stomach			Tumor	(normalized)	-2.16984	-3.48977	-2.63042	-3.06195	1.67571	1.19108	-3.39659	0.482014	-1.97535	-1.58556	-1.01151	-7.05066	1.10723	-0.645499	-2.87839	2.08407	0.327383	-1.06638	0.991573	2.86151	2.65115	1.06817	0.48949	-0.639864	-7.1173	-1.49695	-4.27719	-6.97167	-0.135061	-0.249082	1.38349	3.74127	-0.335378	1.00149	-1.04534	3.10268	0.237505	0.279338	-0.783204	0.0530109	2.96982	-6.96849	-0.272959	0.275109
1230	Stomach			Normal	(raw)	73.2452	2359.85	3.13585	166.223	102.407	82.0593	2.80413	1693.52	21.6857	41.7609	48.5133	3.03475	104.903	11.4497	4.41969	273.675	87.5505	111.696	136.85	1539.56	1045.98	707.54	68.4595	44.7672	2.94624	64.2432	13.0285	3.20108	139.055	136.868	81.7383	2572.99	3488.31	289.835	25.096	1129.9	187.509	60.6325	53.853	93.2507	202.701	3.20468	71.2295	196.622
1230	Stomach			Tumor	(raw)	99.0849	39.6887	72.004	53.3892	1424.4	1017.99	42.3367	622.721	113.385	148.556	221.156	3.36305	960.515	285.022	60.6335	1890.42	559.429	212.903	886.516	3240.36	2800.71	934.853	625.957	286.138	3.21124	157.967	22.9949	3.55232	406.009	375.156	1163.23	5962.48	353.374	892.629	216.031	3829.94	525.641	541.106	259.075	462.542	3493	3.56015	368.998	539.522
1230	Stomach			Fold change	FC	-2.63393	-211.86	6.44422	-11.0935	3.90367	3.48166	4.23729	-9.69009	1.4674	-1.00164	1.2794	-3.21529	2.5697	6.98641	3.85025	1.93862	1.79331	-1.86934	1.81807	-1.69291	-1.33072	-2.69674	2.56613	1.79384	-3.26909	-1.44908	-2.0188	-3.21082	-1.22034	-1.29993	3.99401	-1.5376	-35.1733	-1.15694	2.4159	-1.05118	-1.27105	2.50464	1.35016	1.39209	4.83628	-3.20736	1.45389	-1.29854
1230	Stomach			Fold change (Raw limit)	FC (Nraw>=10 OR Traw>=10)	-2.63393	-211.86	6.44422	-11.0935	3.90367	3.48166	4.23729	-9.69009	1.4674	-1.00164	1.2794		2.5697	6.98641	3.85025	1.93862	1.79331	-1.86934	1.81807	-1.69291	-1.33072	-2.69674	2.56613	1.79384		-1.44908	-2.0188		-1.22034	-1.29993	3.99401	-1.5376	-35.1733	-1.15694	2.4159	-1.05118	-1.27105	2.50464	1.35016	1.39209	4.83628		1.45389	-1.29854
1231	Lung		squamous cell carcinoma	Normal	(normalized)	-2.10797	-3.57059	-2.21028	-1.44507	1.10234	0.0659275	-4.56977	1.29186	-3.72899	-1.4275	-0.937068	-7.03437	2.02217	-0.809463	-2.09435	1.59237	0.227707	0.14154	1.52316	3.0228	2.65239	0.229539	1.33684	0.330805	-7.0204	-1.74188	-4.19493	-4.92829	-0.817602	0.724441	2.48241	4.27835	0.4281	0.25203	-0.904822	2.65311	0.28834	-0.0248842	-0.151531	0.183674	2.42039	-4.59814	-0.25009	-0.0437498
1231	Lung		squamous cell carcinoma	Tumor	(normalized)	-2.38363	-3.10185	-2.16581	-2.50278	1.4511	0.15462	-5.39	0.894435	-4.02255	-1.05353	-1.69879	-6.95564	2.22415	-3.08296	-2.70428	1.92444	-0.277386	-0.688305	0.815304	2.60236	2.94339	0.795439	0.645516	-0.424474	-6.95445	-1.45955	-4.46947	-2.23572	-0.835581	-0.0435142	2.98316	3.92841	-0.685491	0.358709	-1.50879	2.73018	0.267055	0.349909	-0.63469	0.00293922	2.6194	-4.97412	-0.904945	-0.137628
1231	Lung		squamous cell carcinoma	Normal	(raw)	97.7469	35.4659	91.0551	154.758	904.698	441.074	17.743	1031.7	31.7781	156.655	220.079	3.21447	1711.59	240.432	98.6741	1270.62	493.414	464.807	1211.1	3424.67	2649.2	494.041	1064.37	529.965	3.24575	125.981	23.0072	13.8389	239.08	696.215	2354.75	8176.69	566.938	501.803	225.054	2650.53	514.593	414.166	379.358	478.582	2255.67	17.3976	354.308	408.785
1231	Lung		squamous cell carcinoma	Tumor	(raw)	76.6837	46.6117	89.1808	70.6047	1094.13	445.442	9.5432	743.872	24.6229	192.798	123.27	3.22396	1869.75	47.2261	61.4014	1519	330.175	248.34	704.169	2430.15	3078.19	694.54	625.988	298.172	3.22662	145.505	18.0634	84.9625	224.239	388.282	3164.21	6092.77	248.824	513.131	140.623	2655.28	481.546	510.011	257.742	400.988	2459.04	12.7317	213.713	363.761
1231	Lung		squamous cell carcinoma	Fold change	FC	-1.21055	1.3839	1.0313	-2.08162	1.27346	1.06341	-1.76569	-1.31715	-1.22566	1.29591	-1.69552	1.05609	1.15028	-4.83495	-1.52618	1.25881	-1.41921	-1.77749	-1.63337	-1.33834	1.22349	1.48031	-1.61476	-1.68796	1.04677	1.21616	-1.20961	6.46463	-1.01254	-1.70285	1.41494	-1.27451	-2.16383	1.07675	-1.51989	1.05487	-1.01486	1.29665	-1.3978	-1.13346	1.14791	-1.29773	-1.57446	-1.06723
1231	Lung		squamous cell carcinoma	Fold change (Raw limit)	FC (Nraw>=10 OR Traw>=10)	-1.21055	1.3839	1.0313	-2.08162	1.27346	1.06341	-1.76569	-1.31715	-1.22566	1.29591	-1.69552		1.15028	-4.83495	-1.52618	1.25881	-1.41921	-1.77749	-1.63337	-1.33834	1.22349	1.48031	-1.61476	-1.68796		1.21616	-1.20961	6.46463	-1.01254	-1.70285	1.41494	-1.27451	-2.16383	1.07675	-1.51989	1.05487	-1.01486	1.29665	-1.3978	-1.13346	1.14791	-1.29773	-1.57446	-1.06723
1232	Liver			Normal	(normalized)	0.07165	3.8467	-5.94363	-0.0878406	0.384146	-0.305487	-2.98042	3.80163	-3.15689	-1.46984	-1.29443	-5.98929	0.271561	-2.66555	-3.67526	1.35624	-0.564031	0.00782347	0.214756	3.72247	3.49953	2.15129	-0.318017	-1.29257	-6.00125	-1.40891	-3.24003	-2.81551	0.843089	-0.230272	-1.5027	3.9209	4.30722	0.724364	-1.49703	2.5606	0.359582	-0.390965	-1.51857	-0.322113	0.944956	-5.89504	-0.480815	0.199892
1232	Liver			Tumor	(normalized)	-3.5294	-1.35214	-3.92402	-4.06468	1.7323	1.13626	-4.68381	0.640682	-4.00752	-1.75986	-0.0538721	-6.78229	1.5926	-5.56367	-3.07976	2.30972	-1.70109	-3.65447	-1.81924	2.90014	2.90363	1.34702	2.32112	0.980346	-6.74756	-1.19266	-3.95306	-2.10986	-0.416344	0.269008	-2.58114	3.00961	-0.903464	-0.217436	-1.54341	2.59275	0.507358	0.760233	-0.0712156	0.138007	0.329679	-6.47816	-0.919169	0.0709629
1232	Liver			Normal	(raw)	193.26	2645.73	2.98787	173.034	240.001	148.803	23.3011	2564.35	20.6184	66.3908	74.974	2.8948	221.984	28.9843	14.3949	470.807	124.389	184.896	213.413	2427.45	2079.87	816.911	147.517	75.0706	2.87089	69.2546	19.4638	26.1229	329.889	156.767	64.8954	2785.37	3640.61	303.828	65.1512	1084.9	235.949	140.243	64.1856	147.098	354.025	3.09021	131.775	211.226
1232	Liver			Tumor	(raw)	33.7965	152.859	25.7086	23.3205	1296.59	857.778	15.1831	608.404	24.263	115.228	375.933	3.54532	1176.92	8.25082	46.156	1934.74	120.019	30.9901	110.581	2913.12	2920.16	992.71	1950.09	769.912	3.63169	170.726	25.1964	90.4056	292.412	470.226	65.2117	3142.74	208.621	335.639	133.879	2354.09	554.699	660.968	371.441	429.41	490.423	4.37731	206.362	409.911
1232	Liver			Fold change	FC	-12.1346	-36.7288	4.05473	-15.7452	2.54586	2.71649	-3.25664	-8.94417	-1.80329	-1.22266	2.3629	-1.73268	2.49845	-7.45453	1.511	1.93653	-2.19932	-12.6608	-4.09538	-1.76826	-1.51142	-1.74625	6.22959	4.833	-1.6775	1.16171	-1.63925	1.63087	-2.39402	1.41351	-2.11175	-1.88074	-37.0314	-1.92092	-1.03267	1.02254	1.10786	2.22098	2.72708	1.37566	-1.53185	-1.49808	-1.35506	-1.09348
1232	Liver			Fold change (Raw limit)	FC (Nraw>=10 OR Traw>=10)	-12.1346	-36.7288	4.05473	-15.7452	2.54586	2.71649	-3.25664	-8.94417	-1.80329	-1.22266	2.3629		2.49845	-7.45453	1.511	1.93653	-2.19932	-12.6608	-4.09538	-1.76826	-1.51142	-1.74625	6.22959	4.833		1.16171	-1.63925	1.63087	-2.39402	1.41351	-2.11175	-1.88074	-37.0314	-1.92092	-1.03267	1.02254	1.10786	2.22098	2.72708	1.37566	-1.53185		-1.35506	-1.09348
1233	Lung			Normal	(normalized)	-1.45505	-3.04914	-2.71419	-2.73633	2.36626	2.39856	-2.58938	0.920987	-2.6186	-1.76442	-1.56734	-6.36458	1.73895	-3.04403	-1.05348	1.51458	0.080658	-1.92086	-0.829953	2.98748	2.68661	0.510828	0.98804	-0.322809	-3.80446	-2.01308	-4.17001	-6.21443	-1.47473	-0.259872	2.60438	3.68235	0.112685	0.0352545	-0.972414	2.47241	-0.526669	-0.464841	-0.428518	-0.262414	3.97014	-3.87533	-0.660422	-0.0545483
1233	Lung			Tumor	(normalized)	-2.98954	1.16716	-3.32788	-3.42151	1.5586	0.943061	-4.35324	0.766995	-3.43121	-1.14569	-1.02318	-6.35295	1.87615	-4.04247	-1.42218	2.09789	-0.543797	-3.20006	-1.06312	2.77069	2.87772	0.846426	1.71633	-0.0495672	-6.35477	-1.56454	-4.6569	-3.14229	-1.44276	-0.885383	1.31943	3.4088	-1.53078	-0.41746	-1.55662	2.18093	0.340694	0.140506	-0.665853	-0.220056	2.39296	-6.25705	-0.188766	2.57576
1233	Lung			Normal	(raw)	146.111	48.3964	61.044	60.1143	2065.44	2112.19	66.5601	758.474	65.2259	117.911	135.169	4.86144	1337.12	48.568	193.004	1144.54	423.62	105.793	225.349	3177	2578.97	570.782	794.558	320.273	28.6708	99.2427	22.2535	5.3947	144.132	334.554	2436.09	5142.73	433.129	410.496	204.16	2223.13	278.069	290.245	297.645	333.965	6278.08	27.2964	253.448	385.723
1233	Lung			Tumor	(raw)	56.693	1011.16	44.8413	42.0236	1326.34	865.685	22.03	766.229	41.7419	203.509	221.545	5.50861	1652.91	27.3254	168.017	1927.51	308.867	48.9955	215.496	3072.78	3309.4	809.599	1479.58	435.06	5.50166	152.229	17.8486	50.9972	165.636	243.749	1123.72	4782.13	155.833	337.134	153.067	2041.72	570.203	496.326	283.81	386.569	2364.95	5.88724	395.044	2684.42
1233	Lung			Fold change	FC	-2.89686	18.5879	-1.53017	-1.6079	-1.75038	-2.74251	-3.39604	-1.11264	-1.75639	1.53552	1.45817	1.0081	1.09977	-1.99783	-1.29119	1.49828	-1.54163	-2.42703	-1.17541	-1.16214	1.14164	1.2619	1.65668	1.20852	-5.8576	1.36466	-1.40142	8.41016	1.0224	-1.54276	-2.43674	-1.20878	-3.12415	-1.36861	-1.49921	-1.22389	1.82433	1.52134	-1.17881	1.0298	-2.98387	-5.21156	1.3867	6.19158
1233	Lung			Fold change (Raw limit)	FC (Nraw>=10 OR Traw>=10)	-2.89686	18.5879	-1.53017	-1.6079	-1.75038	-2.74251	-3.39604	-1.11264	-1.75639	1.53552	1.45817		1.09977	-1.99783	-1.29119	1.49828	-1.54163	-2.42703	-1.17541	-1.16214	1.14164	1.2619	1.65668	1.20852	-5.8576	1.36466	-1.40142	8.41016	1.0224	-1.54276	-2.43674	-1.20878	-3.12415	-1.36861	-1.49921	-1.22389	1.82433	1.52134	-1.17881	1.0298	-2.98387	-5.21156	1.3867	6.19158
1235	Stomach			Normal	(normalized)	-3.76303	-3.76394	-3.26594	-3.09456	1.32838	-0.40458	-4.13777	2.26525	-2.65304	-1.05314	-0.948216	-6.22476	0.684189	-5.76805	-1.08581	1.98747	-0.750025	0.0663385	-1.08783	3.16614	3.48785	0.53958	-0.71919	-1.73789	-6.16408	-1.92047	-3.63124	-5.38721	0.00418186	-0.840174	0.866517	2.59	-1.27149	0.64316	-2.03897	2.68918	-0.2734	0.233212	-0.712966	-0.0383921	1.77711	-6.25544	-1.45396	-0.135365
1235	Stomach			Tumor	(normalized)	-2.78378	-3.83539	-5.11122	-2.67271	3.00783	0.13338	-3.84897	2.22198	-4.07312	-1.65529	-0.449862	-6.48222	1.64906	-1.3531	2.0118	2.22937	1.01923	1.67425	0.145429	2.87915	3.66154	1.17163	2.90961	0.947799	-6.63606	-1.07668	-3.91187	-2.40776	0.335561	0.713651	0.600418	2.91978	1.47149	0.284986	-2.03006	2.81545	0.271453	0.0308399	0.223557	0.461494	2.46223	-6.75687	-0.251369	0.555203
1235	Stomach			Normal	(raw)	13.3327	13.3243	18.8173	21.1908	454.554	136.745	10.2828	870.183	28.7778	87.232	93.8127	2.42027	290.847	3.3216	85.2791	717.779	107.627	189.528	85.1596	1624.83	2030.72	263.107	109.953	54.2684	2.52423	47.8174	14.6081	4.32507	181.536	101.108	330.028	1089.86	74.9803	282.692	44.0466	1167.42	149.762	212.768	110.428	176.257	620.391	2.36934	66.0718	164.799
1235	Stomach			Tumor	(raw)	50.8368	24.5252	10.1286	54.9052	2815.96	383.999	24.2953	1633.28	20.7992	111.144	256.305	3.91595	1097.98	137.042	1411.86	1641.67	709.575	1117.32	387.219	2575.66	4430.09	788.632	2630.63	675.297	3.51987	165.983	23.2589	65.9736	441.766	574.129	530.79	2649.23	970.829	426.548	85.7177	2464.42	422.566	357.654	408.767	482.062	1929.24	3.23711	294.11	514.413
1235	Stomach			Fold change	FC	1.97144	-1.05077	-3.59322	1.33965	3.20306	1.45192	1.22162	-1.03045	-2.676	-1.51797	1.4126	-1.19537	1.95189	21.332	8.56001	1.18255	3.40878	3.0481	2.35097	-1.2201	1.12794	1.54976	12.3702	6.43386	-1.387	1.79475	-1.21473	7.88682	1.25822	2.93594	-1.20255	1.25682	6.69453	-1.2818	1.00619	1.09147	1.45887	-1.15059	1.91391	1.4141	1.60784	-1.41561	2.30153	1.61392
1235	Stomach			Fold change (Raw limit)	FC (Nraw>=10 OR Traw>=10)	1.97144	-1.05077	-3.59322	1.33965	3.20306	1.45192	1.22162	-1.03045	-2.676	-1.51797	1.4126		1.95189	21.332	8.56001	1.18255	3.40878	3.0481	2.35097	-1.2201	1.12794	1.54976	12.3702	6.43386		1.79475	-1.21473	7.88682	1.25822	2.93594	-1.20255	1.25682	6.69453	-1.2818	1.00619	1.09147	1.45887	-1.15059	1.91391	1.4141	1.60784		2.30153	1.61392
1236	Large intestine	rectum		Normal	(normalized)	-0.643261	-4.05457	-3.17621	-3.08134	2.01854	0.075387	-4.57507	1.80888	-3.43235	-1.50084	-1.76209	-6.85018	1.31662	-1.60402	-0.914027	1.8346	0.168307	-0.604706	-1.89239	3.59581	3.41559	0.898794	1.18995	-0.389025	-4.93163	-1.51451	-4.08938	-3.53932	-0.702705	0.289433	0.577232	2.94882	-1.84619	0.748778	-1.94124	3.00315	0.0148945	0.1435	-0.381995	0.394603	2.37712	-5.23516	-1.12472	0.219161
1236	Large intestine	rectum		Tumor	(normalized)	-0.533338	-3.27524	-2.05443	-2.94354	1.47938	-0.303508	-2.50699	1.30324	-2.93084	-1.52469	-1.75399	-6.46195	1.30603	-4.72819	-0.921621	2.01655	0.855158	-1.44289	0.0522995	2.68587	3.26683	0.898997	-0.0963449	-1.28914	-6.45658	-1.92409	-3.62617	-2.64605	-0.422021	-0.442309	4.04393	3.69589	-3.62643	-0.141216	-1.98948	3.39511	-0.0917115	-0.15136	-0.0552382	0.0787945	2.53022	-4.50094	-1.70973	0.403604
1236	Large intestine	rectum		Normal	(raw)	246.774	23.1949	42.6389	45.537	1561.64	406.101	16.1698	1350.41	35.7026	136.189	113.632	3.34064	960.026	126.789	204.546	1374.71	433.117	253.458	103.818	4660.02	4112.78	718.628	879.325	294.328	12.629	134.905	22.642	33.1512	236.813	471.051	575.048	2975.94	107.197	647.657	100.362	3090.14	389.425	425.734	295.766	506.673	2002.28	10.2329	176.752	448.657
1236	Large intestine	rectum		Tumor	(raw)	177.374	26.5152	61.8009	33.3693	715.776	208.006	45.1606	633.514	33.6644	89.2204	76.109	2.91206	634.738	9.68533	135.52	1038.68	464.375	94.4249	266.185	1651.84	2470.89	478.702	240.125	105.044	2.92291	67.6443	20.7899	41.011	191.602	188.926	4234.33	3326.71	20.7863	232.772	64.6469	2700.66	240.898	231.141	247.065	271.119	1482.9	11.3376	78.4803	339.576
1236	Large intestine	rectum		Fold change	FC	1.07917	1.71634	2.17615	1.10023	-1.45313	-1.30035	4.19328	-1.41975	1.4157	-1.01666	1.00563	1.30879	-1.00737	-8.719	-1.00528	1.13441	1.60977	-1.7878	3.84956	-1.87897	-1.10862	1.00014	-2.439	-1.86621	-2.87776	-1.3283	1.3786	1.85738	1.21477	-1.66064	11.0555	1.67838	-3.43483	-1.85317	-1.034	1.31217	-1.07669	-1.22677	1.25419	-1.24471	1.11196	1.66349	-1.50005	1.13638
1236	Large intestine	rectum		Fold change (Raw limit)	FC (Nraw>=10 OR Traw>=10)	1.07917	1.71634	2.17615	1.10023	-1.45313	-1.30035	4.19328	-1.41975	1.4157	-1.01666	1.00563		-1.00737	-8.719	-1.00528	1.13441	1.60977	-1.7878	3.84956	-1.87897	-1.10862	1.00014	-2.439	-1.86621	-2.87776	-1.3283	1.3786	1.85738	1.21477	-1.66064	11.0555	1.67838	-3.43483	-1.85317	-1.034	1.31217	-1.07669	-1.22677	1.25419	-1.24471	1.11196	1.66349	-1.50005	1.13638
1237	Lung		adenocarcinoma	Normal	(normalized)	-0.528192	-3.16477	-1.80564	-1.51522	2.12257	1.29299	-2.32992	0.844198	-3.13217	-1.91988	-1.90764	-6.39277	1.32958	-1.23278	-0.762866	1.43235	0.274441	0.786318	1.12468	3.1395	2.98915	0.325038	0.986482	0.270334	-5.36775	-1.88292	-3.91165	-6.32953	-1.01384	0.545525	1.21819	3.93113	-0.152717	0.417125	-0.749622	2.42976	0.0646982	0.0347757	0.146914	0.260134	3.20872	-5.37928	-0.308569	0.237631
1237	Lung		adenocarcinoma	Tumor	(normalized)	-3.31685	-2.09337	-2.97195	-3.27829	1.07747	0.717354	-3.58736	0.406831	-2.95816	-1.89754	-1.35488	-6.42577	1.52244	-5.13629	-2.86129	1.63771	-0.407953	-1.80594	-0.65288	2.35676	3.19889	1.07128	0.207046	-1.06445	-6.3667	-1.39329	-3.50212	-3.17386	-1.34913	-0.315538	-0.59157	3.93556	-0.81414	0.27111	-1.99414	2.60217	-0.587938	0.423168	-0.892827	-0.260118	2.07598	-4.53606	-0.760003	-0.564106
1237	Lung		adenocarcinoma	Normal	(raw)	255.327	41.059	105.329	128.817	1603.45	902.253	73.2359	661.04	41.9972	97.3097	98.1394	4.3821	925.427	156.673	216.997	993.753	445.363	635.044	802.902	3244.75	2923.63	461.259	729.557	444.097	8.91756	99.8348	24.4667	4.57847	182.349	537.425	856.665	5616.78	331.228	491.661	218.998	1983.94	385.101	377.196	407.685	440.968	3404.24	8.84654	297.311	434.143
1237	Lung		adenocarcinoma	Tumor	(raw)	41.889	97.8152	53.2018	43.0238	880.893	686.306	34.7273	553.402	53.7128	112.036	163.197	4.85539	1199.14	11.8685	57.4432	1298.89	314.606	119.379	265.483	2138.1	3832.95	877.121	481.836	199.591	5.0583	158.91	36.8409	46.2536	163.849	335.418	277.008	6386.97	237.406	503.715	104.779	2534.57	277.706	559.705	224.804	348.553	1759.97	17.9921	246.484	282.332
1237	Lung		adenocarcinoma	Fold change	FC	-6.90988	2.10147	-2.24437	-3.3942	-2.06351	-1.49034	-2.39071	-1.35413	1.12819	1.01561	1.46689	-1.02313	1.14302	-14.9648	-4.28241	1.15298	-1.6048	-6.03043	-3.42847	-1.72039	1.15648	1.67741	-1.71646	-2.52238	-1.99855	1.40409	1.32825	8.91151	-1.26163	-1.81638	-3.50584	1.00307	-1.58164	-1.10651	-2.3694	1.12694	-1.57204	1.30893	-2.05586	-1.43421	-2.19276	1.79405	-1.3674	-1.7432
1237	Lung		adenocarcinoma	Fold change (Raw limit)	FC (Nraw>=10 OR Traw>=10)	-6.90988	2.10147	-2.24437	-3.3942	-2.06351	-1.49034	-2.39071	-1.35413	1.12819	1.01561	1.46689		1.14302	-14.9648	-4.28241	1.15298	-1.6048	-6.03043	-3.42847	-1.72039	1.15648	1.67741	-1.71646	-2.52238		1.40409	1.32825	8.91151	-1.26163	-1.81638	-3.50584	1.00307	-1.58164	-1.10651	-2.3694	1.12694	-1.57204	1.30893	-2.05586	-1.43421	-2.19276	1.79405	-1.3674	-1.7432
1238	Stomach			Normal	(normalized)	-2.23675	-2.82121	-3.09191	-2.94549	1.59468	-0.304178	-3.38883	2.0024	-3.06015	-1.31176	-2.04614	-6.5908	0.846797	-5.88844	-0.802221	1.70923	-0.118374	-0.892676	-2.50148	2.66094	3.29527	0.978371	-0.353951	-1.57247	-6.55241	-1.08592	-4.09931	-5.0181	-0.363307	-0.712897	1.20897	5.74892	-2.79087	1.09219	-1.75407	2.72567	-0.272833	0.795862	-0.59769	-0.0886936	2.09087	-5.67323	-1.41382	-0.252612
1238	Stomach			Tumor	(normalized)	0.480551	-3.57513	-5.2761	-2.87785	2.09149	0.469151	-3.59069	1.92149	-2.45582	-2.27979	-1.71944	-6.37695	0.985793	-6.40281	-6.2113	2.69268	0.155187	-5.97997	0.333791	2.56125	3.27031	1.67705	-0.615239	-2.25627	-6.35654	-1.41828	-3.42281	-2.71946	-0.48936	-0.820678	4.19329	2.33749	-5.10869	0.568005	-1.11103	3.22126	0.247051	0.565673	-0.775279	-0.541918	2.11221	-4.97889	-2.14264	1.27616
1238	Stomach			Normal	(raw)	67.153	44.7843	37.1227	41.0881	955.966	256.347	30.2173	1268.17	37.949	127.502	76.6384	3.28372	569.255	5.34318	181.511	1034.96	291.583	170.48	55.8954	2001.79	3107.21	623.612	247.654	106.423	3.37228	149.108	18.4663	9.76778	246.053	193.105	731.699	17021.3	45.7363	674.802	93.8358	2093.65	261.978	549.508	209.157	297.644	1348.37	6.20275	118.794	265.676
1238	Stomach			Tumor	(raw)	553.273	33.2704	10.2333	53.946	1689.97	548.918	32.9135	1502.12	72.2774	81.6572	120.414	4.77119	785.294	4.68644	5.3517	2563.64	441.565	6.28245	499.758	2340.41	3825.95	1268.01	258.865	82.9995	4.83915	148.366	36.9752	60.2059	282.467	224.507	7254.11	2004.16	11.4924	587.849	183.58	3698.07	470.597	586.899	231.684	272.361	1714.42	12.5743	89.8007	960.375
1238	Stomach			Fold change	FC	6.57643	-1.68636	-4.54472	1.048	1.41109	1.70921	-1.15018	-1.05768	1.52026	-1.95616	1.25414	1.15978	1.10114	-1.42837	-42.4907	1.9772	1.20879	-33.996	7.13676	-1.07154	-1.01745	1.62302	-1.19855	-1.60636	1.14541	-1.25907	1.59826	4.91994	-1.0913	-1.07757	7.91349	-10.64	-4.98579	-1.43812	1.56161	1.4099	1.43384	-1.17299	-1.13099	-1.3691	1.0149	1.61814	-1.65729	2.8854
1238	Stomach			Fold change (Raw limit)	FC (Nraw>=10 OR Traw>=10)	6.57643	-1.68636	-4.54472	1.048	1.41109	1.70921	-1.15018	-1.05768	1.52026	-1.95616	1.25414		1.10114		-42.4907	1.9772	1.20879	-33.996	7.13676	-1.07154	-1.01745	1.62302	-1.19855	-1.60636		-1.25907	1.59826	4.91994	-1.0913	-1.07757	7.91349	-10.64	-4.98579	-1.43812	1.56161	1.4099	1.43384	-1.17299	-1.13099	-1.3691	1.0149	1.61814	-1.65729	2.8854
1239	Liver			Normal	(normalized)	1.13036	4.34133	-4.38599	-0.504725	0.0255408	-0.258849	-4.0767	3.6681	-2.04112	-1.27558	0.112345	-6.08874	-0.295962	-3.27819	-3.91232	1.43958	-0.00331306	-1.1116	1.06179	3.46561	3.6038	2.14666	-0.753947	-1.58291	-6.09868	-1.38982	-3.08108	0.646567	-0.744112	-0.43462	-1.715	4.86939	4.04343	0.853456	-1.95462	2.8541	-0.241004	-0.542041	-1.89181	-0.547426	1.35691	-6.05301	-0.585913	0.396578
1239	Liver			Tumor	(normalized)	1.41457	3.66523	-1.90714	-0.567422	0.925662	0.157606	-3.70762	3.22085	-3.41468	-2.15321	-0.483986	-6.21543	-0.558719	-6.19879	-5.35704	1.18884	-0.486803	0.14704	2.97274	2.85803	3.47601	2.7425	-1.22595	-2.1938	-6.25302	-0.44132	-3.18361	1.78176	-1.08302	-0.226614	-6.16977	3.78311	2.93555	1.14196	-2.36204	3.19041	1.32597	0.179816	-0.658895	-0.695248	0.969711	-6.13544	0.0994506	-0.136319
1239	Liver			Normal	(raw)	459.082	4250.97	10.03	147.802	213.455	175.265	12.4282	2665.78	50.9539	86.6222	226.692	3.08122	170.814	21.6164	13.9281	568.817	209.228	97.049	437.773	2316.7	2549.58	928.598	124.353	70.0024	3.06008	80.0277	24.7811	328.287	125.204	155.161	63.8778	6129.82	3457.89	378.907	54.1025	1516.3	177.447	144.028	56.5102	143.491	537.139	3.1585	139.714	276.057
1239	Liver			Tumor	(raw)	586.773	2792.44	58.6859	148.536	418.113	245.519	16.8476	2052.18	20.6405	49.4836	157.379	2.96218	149.434	2.99654	5.37047	501.785	157.072	243.728	1727.93	1595.86	2449.21	1473.05	94.1011	48.1107	2.88599	162.103	24.2258	756.843	103.901	188.115	3.05743	3030.2	1683.96	485.741	42.8152	2009.33	551.822	249.328	139.41	135.941	431.076	3.13104	235.819	200.265
1239	Liver			Fold change	FC	1.21774	-1.59782	5.57452	-1.04442	1.86622	1.33464	1.29153	-1.36343	-2.59108	-1.83735	-1.51187	-1.09178	-1.19977	-7.5716	-2.72209	-1.18982	-1.39812	2.39271	3.76056	-1.5237	-1.09261	1.51135	-1.38703	-1.5272	-1.11292	1.92986	-1.07366	2.19648	-1.2648	1.15509	-21.9289	-2.12325	-2.15528	1.22137	-1.32631	1.26253	2.96283	1.6493	2.35041	-1.1079	-1.30785	-1.05881	1.60811	-1.44683
1239	Liver			Fold change (Raw limit)	FC (Nraw>=10 OR Traw>=10)	1.21774	-1.59782	5.57452	-1.04442	1.86622	1.33464	1.29153	-1.36343	-2.59108	-1.83735	-1.51187		-1.19977	-7.5716	-2.72209	-1.18982	-1.39812	2.39271	3.76056	-1.5237	-1.09261	1.51135	-1.38703	-1.5272		1.92986	-1.07366	2.19648	-1.2648	1.15509	-21.9289	-2.12325	-2.15528	1.22137	-1.32631	1.26253	2.96283	1.6493	2.35041	-1.1079	-1.30785		1.60811	-1.44683
1241	Large intestine	colon		Normal	(normalized)	0.146453	-3.76165	-2.78623	-2.39928	1.77246	-0.369462	-5.72518	1.70418	-2.51946	-1.01446	-1.74477	-6.76981	-0.109618	-2.95625	-1.04261	1.67889	0.0548372	-1.36721	-2.22051	4.19896	3.06254	0.844025	-0.439347	-1.75889	-6.75981	-1.47963	-3.57386	-4.94488	-0.987416	0.0446596	0.280209	2.75806	-2.5108	0.752628	-1.98519	3.04667	0.327924	-0.0173197	-0.411967	0.196748	1.58158	-4.91174	-1.62757	-0.222288
1241	Large intestine	colon		Tumor	(normalized)	-2.79008	-4.05336	-1.58382	-4.23787	1.78662	0.487141	-4.43894	1.45712	-2.80278	-2.60916	-2.38186	-6.92473	1.02612	-7.00352	-3.07615	2.61034	-0.961132	-2.96909	0.0473099	2.7152	2.8457	1.34888	-0.319996	-2.05022	-6.93269	-0.853353	-4.12725	-2.72215	0.0330133	-0.950708	1.40516	3.89526	-4.46365	0.509138	-1.64301	3.1823	-0.2761	-0.155204	-0.61585	0.10232	1.90581	-3.8354	-1.79387	1.13152
1241	Large intestine	colon		Normal	(raw)	343.167	22.8586	44.945	58.7711	1059.21	239.994	5.86097	1010.25	54.0738	153.475	92.5103	2.84121	287.356	39.9485	150.509	992.692	322.053	120.185	66.5243	5694.2	2590.21	556.54	228.646	91.6092	2.86098	111.175	26.0364	10.0661	156.379	319.789	376.505	2097.38	54.3992	522.376	78.3099	2561.88	389.165	306.341	233.026	355.342	927.944	10.3	100.34	265.769
1241	Large intestine	colon		Tumor	(raw)	48.0561	20.0199	110.884	17.6165	1146.76	465.896	15.3247	912.602	47.6347	54.4767	63.7727	2.73585	676.919	2.59045	39.4123	2029.72	170.732	42.4482	343.468	2182.73	2389.39	846.638	266.267	80.2543	2.72081	183.976	19.0203	50.3728	340.081	171.97	880.319	4945.78	15.0645	473.054	106.426	3017.27	274.493	298.486	216.898	356.818	1245.52	23.285	95.86	728.225
1241	Large intestine	colon		Fold change	FC	-7.65568	-1.22409	2.30123	-3.5766	1.00986	1.81077	2.43892	-1.18679	-1.217	-3.02031	-1.55518	-1.11336	2.1973	-16.533	-4.09408	1.9072	-2.02226	-3.0354	4.81593	-2.79678	-1.16218	1.41898	1.08625	-1.22376	-1.12731	1.54357	-1.46754	4.66777	2.02852	-1.99359	2.18094	2.19954	-3.87137	-1.18385	1.26767	1.09857	-1.51995	-1.10029	-1.15179	-1.06764	1.252	2.10868	-1.12218	2.55585
1241	Large intestine	colon		Fold change (Raw limit)	FC (Nraw>=10 OR Traw>=10)	-7.65568	-1.22409	2.30123	-3.5766	1.00986	1.81077	2.43892	-1.18679	-1.217	-3.02031	-1.55518		2.1973	-16.533	-4.09408	1.9072	-2.02226	-3.0354	4.81593	-2.79678	-1.16218	1.41898	1.08625	-1.22376		1.54357	-1.46754	4.66777	2.02852	-1.99359	2.18094	2.19954	-3.87137	-1.18385	1.26767	1.09857	-1.51995	-1.10029	-1.15179	-1.06764	1.252	2.10868	-1.12218	2.55585
1242	Others	thymus		Normal	(normalized)	-2.66626	-1.87343	-3.08986	-5.02474	3.34389	3.94617	-1.31101	3.52745	-2.30188	-0.50573	-2.61549	-5.78281	2.6361	-4.63496	-2.33618	1.89847	0.168912	-1.57835	-2.89653	1.08064	2.9132	1.53334	1.22055	-0.200413	-5.79867	-2.66926	-4.22513	-5.74189	-1.23437	-0.208434	1.65648	5.98244	2.04191	0.0717335	-1.1205	3.90327	-0.942445	-0.78132	-0.822875	-0.433218	5.2104	-5.7476	-0.801756	1.32546
1242	Others	thymus		Tumor	(normalized)	-4.37698	-2.08218	-3.30534	-3.25125	1.32124	0.314499	-2.67343	0.965319	-3.59177	-3.01378	0.0942516	-6.73788	-0.771913	-6.76982	-1.68666	2.70791	-0.218876	-0.00509357	1.55658	2.94772	2.43663	2.1872	1.17153	0.0345163	-5.47814	-1.09923	-4.03982	-0.553435	-0.817233	0.019949	0.0153351	3.15024	-4.69095	0.0161676	-1.01973	3.07745	-0.618885	0.88036	-1.03311	0.913129	0.897367	-3.5721	-1.46167	0.609755
1242	Others	thymus		Normal	(raw)	40.5177	70.1958	30.2085	7.90083	2611.45	3964.47	103.661	2965.78	52.1595	181.146	41.969	4.67165	1598.88	10.3516	50.9343	958.883	289.146	86.1272	34.5405	543.969	1937.45	744.474	599.366	223.841	4.62058	40.4336	13.7524	4.80606	109.317	222.6	810.811	16261.6	1059.12	270.311	118.295	3848.32	133.834	149.647	145.398	190.484	9522.61	4.78705	147.542	644.573
1242	Others	thymus		Tumor	(raw)	16.6288	81.5953	34.9508	36.286	863.366	429.672	54.1602	674.611	28.6571	42.7784	368.838	3.23713	202.346	3.16625	107.332	2257.48	296.876	344.295	1016.34	2665.73	1870.51	1573.54	778.268	353.878	7.75135	161.273	21.0067	235.431	196.088	350.323	349.205	3067.46	13.3767	349.406	170.409	2916.55	224.989	636.031	168.836	650.643	643.573	29.0506	125.446	527.252
1242	Others	thymus		Fold change	FC	-3.27324	-1.15569	-1.16109	3.41879	-4.06331	-12.3949	-2.57117	-5.90581	-2.4451	-5.68852	6.54204	-1.93867	-10.6149	-4.39195	1.56864	1.75253	-1.30839	2.97575	21.9037	3.64795	-1.39143	1.57338	-1.03456	1.17685	1.24878	2.9691	1.13706	36.4653	1.33527	1.17152	-3.11913	-7.12161	-106.363	-1.03927	1.07234	-1.77254	1.25141	3.16385	-1.15688	2.54267	-19.8771	4.51745	-1.57998	-1.64228
1242	Others	thymus		Fold change (Raw limit)	FC (Nraw>=10 OR Traw>=10)	-3.27324	-1.15569	-1.16109	3.41879	-4.06331	-12.3949	-2.57117	-5.90581	-2.4451	-5.68852	6.54204		-10.6149	-4.39195	1.56864	1.75253	-1.30839	2.97575	21.9037	3.64795	-1.39143	1.57338	-1.03456	1.17685		2.9691	1.13706	36.4653	1.33527	1.17152	-3.11913	-7.12161	-106.363	-1.03927	1.07234	-1.77254	1.25141	3.16385	-1.15688	2.54267	-19.8771	4.51745	-1.57998	-1.64228
1244	Lung		adenocarcinoma	Normal	(normalized)	-0.0274324	-3.52353	-1.7957	-1.50777	2.07043	1.43041	-2.54599	1.22883	-2.54014	-1.93982	-1.38018	-7.08554	1.8822	-1.30585	0.0249891	1.85833	-0.122858	0.627413	1.21038	3.26863	2.75951	0.118729	1.45119	0.331093	-5.94219	-2.12195	-4.09463	-7.30406	-0.348423	0.704348	2.12863	3.48107	0.719315	0.0308161	-0.581009	2.38279	-0.243714	-0.291718	0.165616	0.250725	2.87892	-5.23865	-0.656076	0.148223
1244	Lung		adenocarcinoma	Tumor	(normalized)	-3.63118	-3.82946	-2.76789	-3.33936	1.57385	1.26707	-4.40295	1.71494	-1.23238	-2.61856	-1.30039	-7.04681	0.593095	-2.99455	-3.93185	1.97617	-0.322212	-3.35481	0.655102	2.50652	3.11397	1.02298	-0.399692	-1.71916	0.906769	-1.60423	-3.52255	-6.87814	-1.54916	-0.0514021	3.03213	3.17004	-0.675943	0.442402	-1.70958	3.20408	-0.0149994	0.193756	-1.67705	0.0830698	2.18968	-6.56937	-0.972053	-0.876741
1244	Lung		adenocarcinoma	Normal	(raw)	552.762	48.9902	162.269	198.113	2366.24	1518.43	96.4663	1320.42	96.8585	146.842	216.432	4.14796	2076.8	227.875	573.216	2042.73	517.383	870.294	1303.63	5429.41	3814.97	611.698	1540.45	708.704	9.16257	129.428	32.9753	3.56496	442.497	917.964	2463.64	6290.75	927.537	575.536	376.613	2938.24	475.807	460.235	631.904	670.304	4144.17	14.9212	357.517	624.332
1244	Lung		adenocarcinoma	Tumor	(raw)	40.9569	35.6976	74.5084	50.1387	1510.77	1221.37	23.9884	1665.99	215.992	82.6334	206.047	3.83814	765.529	63.6754	33.252	1996.69	405.907	49.6049	799.148	2883.76	4393.61	1031.26	384.683	154.135	951.452	166.917	44.16	4.31415	173.412	489.721	4151.3	4567.71	317.646	689.602	155.162	4676.79	502.235	580.428	158.701	537.562	2315.16	5.34372	258.705	276.374
1244	Lung		adenocarcinoma	Fold change	FC	-12.1573	-1.23622	-1.96181	-3.5593	-1.41087	-1.11988	-3.62244	1.40066	2.47556	-1.60074	1.05686	1.02721	-2.44376	-3.22367	-15.5284	1.08511	-1.14818	-15.804	-1.46945	-1.69598	1.27851	1.87157	-3.6072	-4.1418	115.277	1.43168	1.48667	1.34343	-2.29857	-1.68851	1.8706	-1.2406	-2.63036	1.33015	-2.18643	1.76699	1.17179	1.40005	-3.58672	-1.12323	-1.61244	-2.51528	-1.24485	-2.03491
1244	Lung		adenocarcinoma	Fold change (Raw limit)	FC (Nraw>=10 OR Traw>=10)	-12.1573	-1.23622	-1.96181	-3.5593	-1.41087	-1.11988	-3.62244	1.40066	2.47556	-1.60074	1.05686		-2.44376	-3.22367	-15.5284	1.08511	-1.14818	-15.804	-1.46945	-1.69598	1.27851	1.87157	-3.6072	-4.1418	115.277	1.43168	1.48667		-2.29857	-1.68851	1.8706	-1.2406	-2.63036	1.33015	-2.18643	1.76699	1.17179	1.40005	-3.58672	-1.12323	-1.61244	-2.51528	-1.24485	-2.03491
1245	Large intestine	rectum		Normal	(normalized)	1.0105	-3.85735	-2.24801	-1.66555	1.8558	-0.0302067	-3.62734	1.50843	-2.26919	-1.61982	-2.0773	-7.04332	0.344267	-3.75107	-0.36297	1.77334	-0.412091	-1.17841	-2.28767	3.71107	3.41456	0.831549	-0.649775	-1.73593	-6.97967	-1.66276	-3.60449	-4.24696	-0.788659	0.11437	1.02132	2.13067	-3.57844	0.951489	-2.35039	3.04563	0.191654	-0.235392	-0.191062	0.185822	1.287	-4.08651	-1.39983	0.0712376
1245	Large intestine	rectum		Tumor	(normalized)	-3.11135	1.15802	-2.64515	-4.46293	1.63811	0.49717	-4.0929	1.83848	-2.73315	-1.5992	-0.553971	-7.14006	-0.295096	-1.40349	-2.58608	3.24842	-1.19267	-4.09735	-0.367285	3.02485	2.91447	1.20446	-1.92929	-3.22305	-7.08627	-1.35604	-4.03315	-4.67226	0.861062	-0.986988	5.54811	2.5112	-5.27776	0.554868	-1.778	3.75254	0.0483818	-0.188723	-0.125385	0.779565	2.33606	-2.92178	-2.00566	1.78096
1245	Large intestine	rectum		Normal	(raw)	845.16	28.9446	88.3139	132.241	1518.45	410.822	33.9476	1193.52	87.0267	136.5	99.4072	3.18051	532.576	31.1575	326.199	1434.09	315.279	185.358	85.9193	5494.02	4473.34	746.566	267.39	125.945	3.32397	132.497	34.4895	22.0945	242.85	454.126	851.519	1837.14	35.118	811.286	82.2636	3463.97	479.116	356.359	367.478	477.183	1023.7	24.6936	158.986	440.75
1245	Large intestine	rectum		Tumor	(raw)	59.9102	1155.34	82.7643	23.4766	1611.51	730.76	30.3406	1851.61	77.8665	170.886	352.655	3.67063	421.967	195.713	86.2233	4920.22	226.507	30.2473	401.373	4213.87	3903.5	1193.14	135.937	55.4468	3.81006	202.256	31.6236	20.3059	940.41	261.215	24224.7	2951.61	13.3459	760.577	150.966	6978.11	535.397	454.256	474.643	888.759	2614.19	68.3231	128.928	1779.24
1245	Large intestine	rectum		Fold change	FC	-17.4102	32.3428	-1.31689	-6.95176	-1.16287	1.44131	-1.38086	1.25706	-1.37932	1.0144	2.87454	-1.06935	-1.55764	5.0897	-4.66898	2.77999	-1.71783	-7.5629	3.78524	-1.60907	-1.4143	1.29497	-2.42757	-2.8033	-1.07669	1.23689	-1.34598	-1.34285	3.13773	-2.14557	23.0515	1.30182	-3.24747	-1.31642	1.48699	1.6323	-1.10441	1.03288	1.04658	1.50916	2.06918	2.24191	-1.52186	3.27098
1245	Large intestine	rectum		Fold change (Raw limit)	FC (Nraw>=10 OR Traw>=10)	-17.4102	32.3428	-1.31689	-6.95176	-1.16287	1.44131	-1.38086	1.25706	-1.37932	1.0144	2.87454		-1.55764	5.0897	-4.66898	2.77999	-1.71783	-7.5629	3.78524	-1.60907	-1.4143	1.29497	-2.42757	-2.8033		1.23689	-1.34598	-1.34285	3.13773	-2.14557	23.0515	1.30182	-3.24747	-1.31642	1.48699	1.6323	-1.10441	1.03288	1.04658	1.50916	2.06918	2.24191	-1.52186	3.27098
1246	Large intestine	colon		Normal	(normalized)	0.786303	-3.50544	-2.42889	-1.12207	2.16439	-0.0696268	-2.97173	1.69186	-2.62104	-1.11744	-1.55935	-7.36581	1.35385	-2.14909	-0.327636	1.73141	0.0972652	-0.26341	-2.3784	3.68523	2.89684	0.61855	0.588071	-0.61538	-5.21646	-1.80441	-3.59042	-4.40578	-0.559232	-0.00829411	1.34579	3.11346	-1.06762	0.514564	-2.31883	2.82156	0.0935612	-0.146352	-0.111194	0.216172	2.03984	-4.2517	-0.97795	-0.182553
1246	Large intestine	colon		Tumor	(normalized)	-0.371826	0.360314	-1.39	-4.59222	1.52351	-0.259328	-3.80491	1.36678	-2.31602	-2.08072	-1.82686	-7.10067	-0.248256	-7.1246	-1.69543	3.20919	-1.13936	-3.94289	0.882112	2.96673	3.3141	1.53396	-1.00839	-2.59415	-7.07641	-0.87228	-4.20894	-5.25765	0.910646	-0.887698	2.49507	3.3314	-5.59503	1.30183	-1.18239	3.39929	0.664503	-0.159237	-0.315277	0.259216	1.73192	-6.35107	-2.12895	1.26085
1246	Large intestine	colon		Normal	(raw)	785.336	40.0971	84.5638	209.208	2041.27	433.905	58.0464	1471.15	74.0187	209.88	154.506	2.76073	1163.87	102.663	362.849	1512.03	487.118	379.368	87.5762	5857.58	3391.48	699.128	684.513	297.24	12.2474	130.369	37.8034	21.4824	309.036	452.749	1157.38	3940.93	217.255	650.51	91.2676	3219.06	485.869	411.432	421.582	528.967	1872.43	23.9038	231.187	401.237
1246	Large intestine	colon		Tumor	(raw)	344.347	571.995	170.018	18.4727	1281	372.273	31.8812	1149.13	89.482	105.334	125.599	3.24648	375.141	3.19308	137.579	4120.86	202.277	28.9734	821.239	3483.38	4431.7	1290.31	221.5	73.7919	3.30153	243.414	24.094	11.647	837.643	240.826	2511.99	4485.17	9.21842	1098.54	196.332	4701.27	706.256	399.018	358.112	533.284	1480.09	5.45838	101.871	1067.78
1246	Large intestine	colon		Fold change	FC	-2.23168	14.5783	2.05465	-11.0821	-1.55928	-1.14053	-1.78161	-1.25274	1.23544	-1.94974	-1.20373	1.20175	-3.03586	-31.4613	-2.58075	2.78519	-2.35646	-12.8125	9.58321	-1.64547	1.33539	1.8861	-3.024	-3.94158	-3.62994	1.90809	-1.5353	-1.80485	2.76999	-1.83962	2.21804	1.16308	-23.0614	1.7258	2.19838	1.4925	1.48549	-1.00897	-1.15195	1.03029	-1.23791	-4.28524	-2.22068	2.71961
1246	Large intestine	colon		Fold change (Raw limit)	FC (Nraw>=10 OR Traw>=10)	-2.23168	14.5783	2.05465	-11.0821	-1.55928	-1.14053	-1.78161	-1.25274	1.23544	-1.94974	-1.20373		-3.03586	-31.4613	-2.58075	2.78519	-2.35646	-12.8125	9.58321	-1.64547	1.33539	1.8861	-3.024	-3.94158	-3.62994	1.90809	-1.5353	-1.80485	2.76999	-1.83962	2.21804	1.16308	-23.0614	1.7258	2.19838	1.4925	1.48549	-1.00897	-1.15195	1.03029	-1.23791	-4.28524	-2.22068	2.71961
1247.1	Lung		squamous cell carcinoma	Normal	(normalized)	0.074297	-3.1435	-1.96218	-1.86858	2.08776	0.983162	-3.05523	1.08418	-3.06022	-1.38109	-1.35069	-6.07026	1.75875	-0.963426	-0.975106	1.70843	0.186247	-0.137821	0.602859	3.38097	2.76002	0.48698	1.25957	0.0561123	-7.10185	-1.93993	-4.25179	-5.5911	-1.00991	0.0550442	2.37939	3.66794	-0.00425243	0.15677	-1.22267	2.6519	-0.529645	0.0660467	-0.399237	0.169482	2.83469	-5.31891	-0.591149	-0.128031
1247.1	Lung		squamous cell carcinoma	Tumor	(normalized)	-4.92285	-3.51784	-2.73751	-4.66297	1.83977	1.63498	-3.2936	1.4345	-3.45918	-1.86546	-2.19513	-7.16231	2.21187	-7.08047	-6.91792	2.23687	-0.89796	-4.71484	2.54114	2.20701	3.22721	1.02927	1.5949	-0.712018	-6.70645	-1.77964	-3.82812	-0.478904	-0.80394	-0.961179	3.95792	5.0673	-0.90676	0.516176	-0.0787744	3.40093	-0.312854	-0.64595	-1.25566	-0.549718	2.94756	-5.45509	-1.30461	0.230758
1247.1	Lung		squamous cell carcinoma	Normal	(raw)	494.664	53.169	120.578	128.661	1997.21	928.764	56.5233	996.124	56.3281	180.383	184.224	6.99219	1589.94	240.949	239.006	1535.44	534.577	427.028	713.548	4894.6	3182.67	658.476	1124.9	488.468	3.42038	122.453	24.6621	9.74665	233.308	488.106	2444.62	5971.79	468.451	523.765	201.318	2952.88	325.466	491.843	356.256	528.401	3351.74	11.7705	311.882	429.935
1247.1	Lung		squamous cell carcinoma	Tumor	(raw)	15.1642	40.1578	68.9722	18.1573	1646.54	1428.64	46.9109	1243.3	41.8245	126.237	100.449	3.21126	2131.01	3.39869	3.80405	2168.26	246.85	17.5161	2677.36	2123.84	4307.59	938.828	1389.5	280.807	4.40458	133.974	32.3867	330.052	263.473	236.267	7148.21	15422.5	245.349	657.856	435.545	4858.79	370.312	293.965	192.644	314.242	3548.53	10.4858	186.217	539.773
1247.1	Lung		squamous cell carcinoma	Fold change	FC	-31.9368	-1.29625	-1.71158	-6.93739	-1.18755	1.57115	-1.17966	1.27485	-1.31855	-1.39898	-1.79557	-2.13176	1.369	-69.4087	-61.5126	1.44237	-2.12021	-23.8683	3.83249	-2.2563	1.38242	1.45628	1.26167	-1.70306	1.31531	1.11751	1.34133	34.5879	1.15347	-2.02262	2.98665	2.63785	-1.86931	1.2829	2.20977	1.68066	1.16215	-1.63807	-1.81055	-1.64627	1.08138	-1.09899	-1.63974	1.28235
1247.1	Lung		squamous cell carcinoma	Fold change (Raw limit)	FC (Nraw>=10 OR Traw>=10)	-31.9368	-1.29625	-1.71158	-6.93739	-1.18755	1.57115	-1.17966	1.27485	-1.31855	-1.39898	-1.79557		1.369	-69.4087	-61.5126	1.44237	-2.12021	-23.8683	3.83249	-2.2563	1.38242	1.45628	1.26167	-1.70306		1.11751	1.34133	34.5879	1.15347	-2.02262	2.98665	2.63785	-1.86931	1.2829	2.20977	1.68066	1.16215	-1.63807	-1.81055	-1.64627	1.08138	-1.09899	-1.63974	1.28235
1247.2	Lung			Normal	(normalized)	-2.07668	-3.07957	-2.31651	-3.06276	1.3658	0.697393	-3.64972	0.983024	-3.25812	-1.82611	-1.52647	-7.40225	0.958553	-3.18804	-2.3856	1.73355	-0.110002	-1.31499	0.664523	3.29158	2.64477	0.530237	0.888028	-0.641283	-5.73411	-1.88453	-2.76095	-4.63508	-1.26059	-0.267223	2.00243	3.60689	0.210486	0.0589552	-1.66963	2.49859	-0.217802	-0.0776882	-0.405807	-0.192656	2.84959	-4.37804	-1.04609	-0.0911417
1247.2	Lung			Tumor	(normalized)	-5.00507	-4.67601	-3.23078	-4.03412	1.95122	0.297044	-3.09326	0.38182	-3.41293	-1.43085	0.00557327	-7.59385	0.37102	0.288933	-1.29808	2.25004	-0.562466	-5.12094	-2.39995	2.34218	2.91917	0.729968	1.69062	1.16334	-2.80667	-1.23572	-3.9527	-6.57655	0.0912962	0.379605	-0.579659	3.67535	0.462582	0.110574	-1.79348	1.8228	0.0360231	0.260374	0.524037	0.683733	0.660962	-7.47828	-1.50345	0.409174
1247.2	Lung			Normal	(raw)	103.055	51.4245	87.2716	52.0271	1120.37	704.935	34.6367	859.275	45.4381	122.602	150.904	2.56989	844.824	47.6998	83.1908	1445.65	402.809	174.728	689.056	4256.73	2718.74	627.813	804.518	278.719	8.1672	117.737	64.1334	17.495	181.441	361.219	1741.83	5296.57	503.009	452.856	136.648	2456.76	373.807	411.933	328.135	380.38	3133.46	20.907	210.528	408.109
1247.2	Lung			Tumor	(raw)	14.5941	18.3331	49.9221	28.6064	1812.3	575.802	54.9149	610.651	44.0007	173.83	470.469	2.42593	606.097	572.573	190.587	2229.38	317.347	13.4678	88.7967	2376.41	3544.97	777.313	1512.8	1049.67	66.9826	199.006	30.2672	4.91038	499.271	609.714	313.588	5987.5	645.81	505.987	135.195	1657.95	480.505	561.351	673.914	752.797	741.008	2.62825	165.299	622.34
1247.2	Lung			Fold change	FC	-7.61259	-3.02396	-1.88461	-1.96068	1.50047	-1.31983	1.47066	-1.51698	-1.11327	1.31518	2.89194	-1.14203	-1.50267	11.1346	2.12509	1.43048	-1.36838	-13.9865	-8.36563	-1.93106	1.20949	1.14848	1.74423	3.49337	7.60759	1.56788	-2.2843	-3.84096	2.55246	1.56572	-5.98807	1.0486	1.19094	1.03643	-1.08964	-1.59747	1.19236	1.26406	1.90507	1.83577	-4.55871	-8.57561	-1.37303	1.41452
1247.2	Lung			Fold change (Raw limit)	FC (Nraw>=10 OR Traw>=10)	-7.61259	-3.02396	-1.88461	-1.96068	1.50047	-1.31983	1.47066	-1.51698	-1.11327	1.31518	2.89194		-1.50267	11.1346	2.12509	1.43048	-1.36838	-13.9865	-8.36563	-1.93106	1.20949	1.14848	1.74423	3.49337	7.60759	1.56788	-2.2843	-3.84096	2.55246	1.56572	-5.98807	1.0486	1.19094	1.03643	-1.08964	-1.59747	1.19236	1.26406	1.90507	1.83577	-4.55871	-8.57561	-1.37303	1.41452
1248	Large intestine	cecum		Normal	(normalized)	0.222177	-3.76408	-2.34105	-2.25381	2.01442	0.0344429	-2.85615	1.51245	-2.59483	-1.08026	-1.46675	-6.77723	0.690948	-3.29273	-0.65228	1.72007	0.179232	-1.28175	-3.06852	3.78436	3.01547	0.702133	-0.378607	-1.65542	-6.21379	-1.67739	-3.98016	-3.19858	-0.654587	0.0688543	0.439586	3.22599	-1.58389	0.82297	-1.82626	2.79762	0.105511	0.467703	-0.118418	0.0883799	1.9023	-5.30435	-0.949935	-0.486943
1248	Large intestine	cecum		Tumor	(normalized)	0.627974	-3.11336	-3.03608	-3.70074	1.68914	-0.0256805	-4.72488	2.0024	-2.42434	-2.3805	-1.58923	-6.94276	-0.560895	-6.87949	-2.95432	2.10558	-0.924726	-4.31111	-0.545517	3.02694	3.33194	2.32945	-2.44414	-3.54177	-6.92542	-0.651873	-3.98307	-4.50825	-0.106707	-1.0778	3.5149	3.63153	-6.16731	0.692982	-2.03356	2.4859	0.96134	0.448781	-0.434381	0.316715	1.74307	-6.78665	-1.66639	-0.267937
1248	Large intestine	cecum		Normal	(raw)	431.482	27.2257	73.0052	77.5561	1494.45	378.834	51.0852	1055.29	61.2294	174.94	133.827	3.37235	597.141	37.7459	235.356	1218.63	418.827	152.137	44.0924	5096.68	2991.07	601.789	284.517	117.422	4.9836	115.647	23.4386	40.2915	234.98	387.979	501.66	3460.99	123.391	654.364	104.309	2571.87	397.963	511.533	340.748	393.266	1382.71	9.36078	191.479	263.935
1248	Large intestine	cecum		Tumor	(raw)	588.487	44.0031	46.4244	29.2863	1227.95	374.082	14.4002	1525.74	70.9412	73.1301	126.559	3.09541	258.138	3.23417	49.1314	1638.86	200.598	19.1834	260.904	3103.84	3834.53	1913.96	69.9743	32.6979	3.13285	242.362	24.0809	16.7332	353.652	180.405	4352.98	4719.52	5.29848	615.611	93.0114	2133.19	741.464	519.75	281.797	474.284	1274.71	3.44915	119.968	316.257
1248	Large intestine	cecum		Fold change	FC	1.32482	1.56996	-1.61892	-2.72627	-1.25291	-1.04255	-3.65211	1.4044	1.12544	-2.46269	-1.0886	-1.12158	-2.38146	-12.015	-4.93154	1.30633	-2.14943	-8.16444	5.74778	-1.69046	1.24528	3.08938	-4.18588	-3.69697	-1.63765	2.03569	-1.00202	-2.47886	1.46194	-2.214	8.4287	1.32459	-23.9744	-1.09429	-1.15452	-1.24118	1.8098	-1.0132	-1.24484	1.17148	-1.11669	-2.79394	-1.64314	1.16393
1248	Large intestine	cecum		Fold change (Raw limit)	FC (Nraw>=10 OR Traw>=10)	1.32482	1.56996	-1.61892	-2.72627	-1.25291	-1.04255	-3.65211	1.4044	1.12544	-2.46269	-1.0886		-2.38146	-12.015	-4.93154	1.30633	-2.14943	-8.16444	5.74778	-1.69046	1.24528	3.08938	-4.18588	-3.69697		2.03569	-1.00202	-2.47886	1.46194	-2.214	8.4287	1.32459	-23.9744	-1.09429	-1.15452	-1.24118	1.8098	-1.0132	-1.24484	1.17148	-1.11669		-1.64314	1.16393
1249	Kidney	kidney		Normal	(normalized)	0.95995	1.82397	-1.05086	-1.91187	1.3405	-0.210392	-3.50457	4.01518	-2.0576	-1.47136	-0.430481	-6.99736	0.321328	-4.19693	-2.24327	1.32439	0.766527	-1.5976	0.217898	2.7894	2.92523	1.37166	1.18245	0.0269423	-6.74509	-1.6656	-3.9624	0.668725	-0.0169992	-0.167425	-1.19886	2.82449	1.03304	0.484974	-1.27282	2.79493	0.550482	-0.296672	-0.780803	-0.454566	2.96575	-6.7773	-1.60109	0.0177784
1249	Kidney	kidney		Tumor	(normalized)	-1.86474	-0.167295	-1.77755	-1.14425	1.17487	0.393199	-2.97418	2.2345	-3.02136	-2.01965	-0.682939	-7.14552	2.22934	-5.59383	-1.91025	1.90498	0.679995	0.0715036	2.28661	2.72115	2.86854	0.954999	2.13283	0.58569	-4.68849	-1.18031	-2.95215	2.8137	-0.861229	-0.167806	1.12276	3.95345	1.08796	0.490422	-1.44046	2.93544	-0.0612516	-0.224981	-1.2414	0.120159	2.484	-5.56812	-1.42966	0.383687
1249	Kidney	kidney		Normal	(raw)	768.745	1399.2	190.752	105.021	1000.78	341.566	34.8199	6389.94	94.9312	142.523	293.238	3.09309	493.785	21.5479	83.4676	989.668	672.289	130.582	459.624	2732.12	3001.87	1022.63	896.936	402.642	3.68413	124.57	25.3518	628.225	390.563	351.891	172.153	2799.39	808.697	553.096	163.551	2742.63	578.789	321.737	230.019	288.384	3087.36	3.60278	130.266	400.093
1249	Kidney	kidney		Tumor	(raw)	114.875	372.571	122.032	189.284	944.585	549.458	53.2418	1968.9	51.5288	103.179	260.606	2.95498	1961.86	8.66282	111.308	1566.85	670.299	439.637	2041.31	2758.78	3055.52	811.06	1834.92	627.885	16.2253	184.613	54.0611	2941.56	230.311	372.439	911.074	6481.53	889.36	587.762	154.152	3200.56	400.988	357.967	176.958	454.717	2340.6	8.81859	155.31	545.847
1249	Kidney	kidney		Fold change	FC	-7.08463	-3.97587	-1.65484	1.70246	-1.12166	1.51949	1.44432	-3.43586	-1.95038	-1.46236	-1.19123	-1.10815	3.75292	-2.63334	1.25964	1.49546	-1.06182	3.18016	4.19512	-1.04844	-1.04008	-1.33483	1.93239	1.47299	4.16004	1.39988	2.01426	4.42285	-1.79531	-1.00026	4.99893	2.18702	1.0388	1.00378	-1.12322	1.1023	-1.52809	1.05095	-1.37611	1.48939	-1.39644	2.31207	1.12618	1.28869
1249	Kidney	kidney		Fold change (Raw limit)	FC (Nraw>=10 OR Traw>=10)	-7.08463	-3.97587	-1.65484	1.70246	-1.12166	1.51949	1.44432	-3.43586	-1.95038	-1.46236	-1.19123		3.75292	-2.63334	1.25964	1.49546	-1.06182	3.18016	4.19512	-1.04844	-1.04008	-1.33483	1.93239	1.47299	4.16004	1.39988	2.01426	4.42285	-1.79531	-1.00026	4.99893	2.18702	1.0388	1.00378	-1.12322	1.1023	-1.52809	1.05095	-1.37611	1.48939	-1.39644		1.12618	1.28869
1250	Large intestine	cecum		Normal	(normalized)	-2.90769	-4.78912	-2.30863	-3.22925	2.825	0.344659	-3.04658	1.58986	-6.07669	-1.06232	-0.767333	-5.96772	1.55751	-0.58572	-1.42541	2.09402	0.277983	1.63681	-1.05717	2.68652	3.77301	1.31739	2.89845	1.7668	-2.81211	-1.24722	-3.76821	-5.3146	0.526346	1.07167	0.961943	2.86981	0.426341	0.260486	-1.68223	3.10068	0.386594	-0.590664	0.389342	0.41937	2.20692	-5.85223	-0.857837	2.04457
1250	Large intestine	cecum		Tumor	(normalized)	0.82897	-4.36517	-3.28306	-4.52581	1.79827	-0.173957	-5.0403	2.01517	-2.53225	-1.73509	-1.0896	-6.47565	-0.677183	-6.3952	-3.37296	2.26543	-0.726843	-3.77973	-0.261278	2.4882	3.15834	1.20408	-1.97132	-3.62671	-6.43199	-1.29282	-4.07594	-3.03785	-0.41552	-0.653875	3.52121	4.71063	-4.6107	0.452727	-2.46593	2.9438	-0.0665407	-0.176126	-0.545615	0.143891	2.91786	-6.30722	-1.86266	0.0103493
1250	Large intestine	cecum		Normal	(raw)	29.5976	8.03321	44.8323	23.6842	1573.87	282.04	26.8811	668.583	3.29073	106.358	130.487	3.54892	653.755	147.992	82.6927	948.246	269.302	690.699	106.738	1429.82	3036.32	553.521	1656.07	755.822	31.6249	93.5638	16.301	5.58089	319.893	466.837	432.646	1623.52	298.47	266.056	69.208	1905.27	290.359	147.486	290.913	297.031	1025.43	3.8447	122.553	916.295
1250	Large intestine	cecum		Tumor	(raw)	662.19	18.088	38.2946	16.1821	1296.5	330.424	11.3281	1506.83	64.44	111.976	175.161	4.18864	233.123	4.42886	35.9812	1792.26	225.235	27.141	311.018	2091.51	3328.07	858.819	95.0629	30.178	4.31735	152.146	22.1034	45.3894	279.482	236.92	4279.83	9760.66	15.2574	510.179	67.4713	2868.21	355.965	329.928	255.383	411.864	2817.09	4.70735	102.5	375.451
1250	Large intestine	cecum		Fold change	FC	13.3305	1.34159	-1.96487	-2.45643	-2.0374	-1.43258	-3.98262	1.34286	11.6676	-1.59413	-1.25029	-1.42201	-4.70662	-56.0825	-3.85719	1.12616	-2.0067	-42.7113	1.73616	-1.14737	-1.53121	-1.08171	-29.238	-42.0347	-12.294	-1.03211	-1.23776	4.84587	-1.92101	-3.30706	5.89406	3.58215	-32.8321	1.14254	-1.72154	-1.11487	-1.36901	1.33287	-1.91183	-1.2104	1.63687	-1.37077	-2.00669	-4.09601
1250	Large intestine	cecum		Fold change (Raw limit)	FC (Nraw>=10 OR Traw>=10)	13.3305	1.34159	-1.96487	-2.45643	-2.0374	-1.43258	-3.98262	1.34286	11.6676	-1.59413	-1.25029		-4.70662	-56.0825	-3.85719	1.12616	-2.0067	-42.7113	1.73616	-1.14737	-1.53121	-1.08171	-29.238	-42.0347	-12.294	-1.03211	-1.23776	4.84587	-1.92101	-3.30706	5.89406	3.58215	-32.8321	1.14254	-1.72154	-1.11487	-1.36901	1.33287	-1.91183	-1.2104	1.63687		-2.00669	-4.09601
1251	Esophagus	esophagus	squamous cell carcinoma	Normal	(normalized)	-1.40791	-3.75109	-2.99857	-2.10564	1.9577	-0.0256071	-3.89547	1.19036	-3.1724	-0.673501	-2.55537	-6.74228	1.87768	-2.56818	-1.82397	2.0226	-0.0102625	-0.692963	0.755586	3.23554	2.88764	0.226834	0.91894	-0.342538	-5.96722	-1.53636	-2.87261	-6.55808	-0.0175104	0.328244	3.6006	2.89849	-0.0530462	-0.04002	-1.22562	2.67899	-0.597949	-0.286275	-0.406188	-0.43047	2.73576	-6.54868	-1.07943	-0.0669346
1251	Esophagus	esophagus	squamous cell carcinoma	Tumor	(normalized)	-4.73338	1.29856	-3.56061	-4.72614	2.09277	0.696778	-3.305	0.744888	-3.4105	0.119554	-1.79996	-6.72206	2.01083	-5.80645	-5.80122	2.01191	-1.55954	-4.72683	3.00652	2.06149	3.22011	1.39802	1.93908	0.969295	-6.68135	-1.17291	-3.68467	-2.23902	-2.31555	-0.433766	2.19627	4.76657	-2.3416	-0.641282	-0.870759	2.34509	0.623455	0.279782	-1.4939	-0.462762	1.94438	-6.57027	-1.32194	0.133835
1251	Esophagus	esophagus	squamous cell carcinoma	Normal	(raw)	130.085	25.6365	43.1906	80.2024	1340.83	339.109	23.195	787.74	38.2878	216.423	58.7226	3.22418	1268.49	58.2034	97.4943	1402.53	342.735	213.523	582.777	3251.2	2554.55	403.954	652.644	272.229	5.51743	119.003	47.1309	3.66326	341.018	433.371	4187.33	2573.83	332.721	335.738	147.605	2210.57	228.059	283.055	260.479	256.132	2299.3	3.68722	163.345	329.533
1251	Esophagus	esophagus	squamous cell carcinoma	Tumor	(raw)	15.4012	1007.74	34.7212	15.4787	1747.55	664.04	41.4513	686.558	38.5283	445.074	117.652	3.88061	1651.07	7.32029	7.34688	1652.3	138.987	15.4712	3292.27	1710.07	3817.61	1079.66	1570.96	802.103	3.9917	181.703	31.8601	86.7825	82.2985	303.296	1877.53	11151.2	80.8263	262.663	224.036	2081.54	631.134	497.355	145.457	297.261	1576.74	4.31116	163.87	449.502
1251	Esophagus	esophagus	squamous cell carcinoma	Fold change	FC	-10.0246	33.1204	-1.47635	-6.14962	1.09814	1.64991	1.50574	-1.36176	-1.17944	1.73274	1.68811	1.01411	1.09669	-9.4366	-15.7497	-1.00744	-2.92671	-16.3801	4.7599	-2.25644	1.25917	2.25196	2.02812	2.48257	-1.64049	1.2865	-1.75571	19.9604	-4.91791	-1.69585	-2.64695	3.65046	-4.88565	-1.51704	1.27886	-1.26042	2.33173	1.48047	-2.12536	-1.02264	-1.73074	-1.01508	-1.18305	1.14931
1251	Esophagus	esophagus	squamous cell carcinoma	Fold change (Raw limit)	FC (Nraw>=10 OR Traw>=10)	-10.0246	33.1204	-1.47635	-6.14962	1.09814	1.64991	1.50574	-1.36176	-1.17944	1.73274	1.68811		1.09669	-9.4366	-15.7497	-1.00744	-2.92671	-16.3801	4.7599	-2.25644	1.25917	2.25196	2.02812	2.48257		1.2865	-1.75571	19.9604	-4.91791	-1.69585	-2.64695	3.65046	-4.88565	-1.51704	1.27886	-1.26042	2.33173	1.48047	-2.12536	-1.02264	-1.73074		-1.18305	1.14931
1252	Large intestine	rectum		Normal	(normalized)	0.636584	-3.58953	-2.62829	-1.55476	1.54509	-0.247746	-3.30522	1.377	-2.80632	-1.23152	-1.63243	-7.51658	1.26753	-2.1632	-0.219152	1.81311	0.0933371	-0.2289	-2.43448	3.87341	3.00704	0.711637	0.163648	-0.917896	-5.47486	-1.49646	-3.43029	-3.52695	-1.12906	0.0990143	1.24679	2.53758	-1.6735	0.760804	-2.06071	2.68119	0.0714541	-0.275032	-0.177726	0.240752	1.89636	-4.40517	-1.11899	-0.242825
1252	Large intestine	rectum		Tumor	(normalized)	-2.78319	-2.51578	-3.05489	-4.36507	1.36061	0.0792475	-3.62837	1.15029	-1.21597	-2.0261	-1.66061	-7.22567	0.452268	-7.17717	-1.63515	2.86203	-0.973362	-1.75951	0.371706	2.27628	3.30983	1.07942	-0.760521	-2.07921	-7.19471	-1.06101	-3.48418	-2.75925	-1.01551	-0.211552	2.4386	2.88841	-5.23647	-0.0090065	-1.89199	3.58017	0.0526762	-0.538094	-0.798547	-0.00797939	1.65759	-3.23281	-1.77404	0.781644
1252	Large intestine	rectum		Normal	(raw)	608.259	32.5014	63.2796	133.176	1141.76	329.517	39.5809	1016.19	55.9335	166.622	126.197	2.13669	941.936	87.3512	336.113	1374.86	417.402	333.85	72.3776	5734.15	3145.34	640.739	438.248	207.082	8.79749	138.668	36.2943	33.9422	178.886	419.048	928.49	2271.66	122.655	662.952	93.7826	2509.44	411.119	323.344	345.905	462.307	1456.53	18.4658	180.139	330.643
1252	Large intestine	rectum		Tumor	(raw)	54.4581	65.5485	45.1101	18.1916	962.658	396.043	30.3138	832.069	161.378	92.0385	118.575	2.50463	512.9	2.59026	120.686	2725.48	190.931	110.719	485.044	1816	3717.45	792.181	221.283	88.7122	2.55896	179.677	33.5	55.3693	185.433	323.745	2032.25	2775.78	9.94382	372.542	101.005	4483.59	388.816	258.169	215.526	372.808	1182.69	39.8762	109.61	644.444
1252	Large intestine	rectum		Fold change	FC	-10.7018	2.1049	-1.34406	-7.01432	-1.1364	1.2544	-1.25105	-1.17016	3.01121	-1.73457	-1.01973	1.22341	-1.75962	-32.3114	-2.66845	2.06897	-2.09464	-2.88907	6.99435	-3.02541	1.23352	1.29037	-1.89759	-2.2366	-3.29401	1.35234	-1.03806	1.70255	1.08188	-1.24019	2.28439	1.2753	-11.8185	-1.70505	1.12406	1.86475	-1.0131	-1.20002	-1.53775	-1.18816	-1.17999	2.2538	-1.57467	2.03421
1252	Large intestine	rectum		Fold change (Raw limit)	FC (Nraw>=10 OR Traw>=10)	-10.7018	2.1049	-1.34406	-7.01432	-1.1364	1.2544	-1.25105	-1.17016	3.01121	-1.73457	-1.01973		-1.75962	-32.3114	-2.66845	2.06897	-2.09464	-2.88907	6.99435	-3.02541	1.23352	1.29037	-1.89759	-2.2366		1.35234	-1.03806	1.70255	1.08188	-1.24019	2.28439	1.2753	-11.8185	-1.70505	1.12406	1.86475	-1.0131	-1.20002	-1.53775	-1.18816	-1.17999	2.2538	-1.57467	2.03421
1253	Large intestine	colon		Normal	(normalized)	-0.608456	-3.22192	-1.70891	-3.80537	1.60019	-0.285449	-3.48628	1.6911	-2.76597	-1.42623	-2.26337	-7.23611	0.403147	-2.59568	-0.392621	1.62936	-0.256248	-1.68843	-1.75416	3.26562	3.50065	0.866398	-0.0115681	-1.08806	-4.23104	-1.44329	-3.18019	-4.93612	-0.786489	0.276135	1.39546	3.46661	-2.45788	0.518494	-2.09521	3.04411	-0.243961	-0.224692	-0.98039	-0.0351028	1.26697	-5.874	-1.4971	0.148816
1253	Large intestine	colon		Tumor	(normalized)	-0.989732	-3.90672	-2.50488	-5.02821	1.82225	-0.771611	-4.21531	2.53856	-2.24596	-1.69474	-0.902552	-7.08688	0.964889	-7.00797	-1.13685	2.1441	-1.05727	-4.2011	-0.920188	2.87809	3.16496	1.35593	-0.870043	-2.41412	-6.1967	-1.61252	-3.86248	-4.07697	-0.785547	-0.832636	2.53321	3.28564	-3.32259	0.356119	-1.84827	3.04981	-0.132773	-0.499955	-0.731844	-0.276961	2.07165	-6.71456	-1.9181	-0.150319
1253	Large intestine	colon		Normal	(raw)	236.071	38.5754	110.097	25.7439	1091.21	295.309	32.1168	1162.19	52.9136	133.927	74.9659	2.38736	475.954	59.5427	274.167	1113.51	301.347	111.67	106.697	3461.44	4073.87	656.172	357.045	169.304	19.1662	132.352	39.7074	11.7567	208.665	435.844	946.846	3978.86	65.5104	515.57	84.2337	2968.76	303.925	308.011	182.423	351.268	866.17	6.13701	127.507	399.028
1253	Large intestine	colon		Tumor	(raw)	148.922	19.7178	52.1018	9.06264	1045.8	173.229	15.9207	1718.23	62.3441	91.3543	158.198	2.17537	577.242	2.29767	134.484	1307.18	142.111	16.0784	156.276	2174.14	2652.44	756.958	161.804	55.4849	4.03186	96.7117	20.3318	17.5229	171.563	166.054	1711.87	2883.86	29.5595	378.53	82.1319	2448.96	269.73	209.12	178.07	244.075	1243.16	2.81587	78.2512	266.469
1253	Large intestine	colon		Fold change	FC	-1.30249	-1.60747	-1.73625	-2.33406	1.1664	-1.40071	-1.65753	1.79933	1.43396	-1.20457	2.56831	1.10898	1.47605	-21.2928	-1.67508	1.42873	-1.74234	-5.70675	1.78258	-1.30816	-1.26199	1.40399	-1.81312	-2.50717	-3.90591	-1.12446	-1.60467	1.81396	1.00065	-2.15662	2.20039	-1.13364	-1.82098	-1.11913	1.18668	1.00395	1.08012	-1.21021	1.18801	-1.18251	1.74676	-1.79075	-1.33885	-1.23041
1253	Large intestine	colon		Fold change (Raw limit)	FC (Nraw>=10 OR Traw>=10)	-1.30249	-1.60747	-1.73625	-2.33406	1.1664	-1.40071	-1.65753	1.79933	1.43396	-1.20457	2.56831		1.47605	-21.2928	-1.67508	1.42873	-1.74234	-5.70675	1.78258	-1.30816	-1.26199	1.40399	-1.81312	-2.50717	-3.90591	-1.12446	-1.60467	1.81396	1.00065	-2.15662	2.20039	-1.13364	-1.82098	-1.11913	1.18668	1.00395	1.08012	-1.21021	1.18801	-1.18251	1.74676		-1.33885	-1.23041
1254	Large intestine	colon		Normal	(normalized)	0.0347042	-3.60456	-2.8242	-1.59456	2.15163	-0.0526514	-4.5369	1.56168	-2.61608	-0.972712	-1.56226	-7.03567	1.28874	-1.80371	-0.190263	1.71965	-0.22967	-0.621981	-2.53677	3.37694	2.97379	0.604087	0.267797	-0.909086	-4.6517	-1.72826	-3.70152	-5.7016	-0.601868	-0.0396214	1.03603	2.75006	-0.088726	0.691599	-2.12321	2.78134	0.0705814	-0.188486	-0.413084	0.115044	1.89475	-4.6818	-0.946238	-0.46801
1254	Large intestine	colon		Tumor	(normalized)	-1.42158	-4.21684	-2.34168	-4.18913	1.3798	0.0158834	-5.10419	1.68136	-3.08471	-1.84558	-1.30625	-6.94984	1.13029	-6.8854	-2.07446	2.27117	-1.31704	-3.15831	0.280362	2.39354	2.8985	1.19505	-0.544142	-1.97656	-6.92436	-1.36104	-3.44819	-3.87914	0.970727	-0.365049	1.97597	4.22566	-2.07412	1.07944	-1.26534	2.74097	-0.482763	-0.604012	-0.229151	-0.0351391	2.1433	-4.30055	-1.68002	0.376675
1254	Large intestine	colon		Normal	(raw)	345.128	27.6982	47.5733	111.564	1497.06	324.85	14.514	994.59	54.956	171.679	114.089	2.56795	823.157	96.5075	295.296	1109.69	287.339	218.926	58.0614	3500.21	2646.87	512.131	405.647	179.42	13.4039	101.689	25.8979	6.47409	222	327.797	690.891	2266.65	316.828	544.158	77.336	2316.32	353.818	295.66	253.036	364.892	1252.88	13.1271	174.858	243.583
1254	Large intestine	colon		Tumor	(raw)	130.944	18.8637	69.2001	19.2295	912.816	354.653	10.1978	1125.03	41.346	97.5992	141.841	2.83735	767.845	2.96695	83.2814	1693.22	140.784	39.2895	426.01	1843.1	2615.52	803.1	240.558	89.129	2.88791	136.555	32.1375	23.8388	687.449	272.353	1379.91	6562.54	83.3011	741.254	145.921	2344.97	251.013	230.779	299.255	342.33	1549.6	17.8004	109.468	455.421
1254	Large intestine	colon		Fold change	FC	-2.744	-1.52867	1.39719	-6.04012	-1.70743	1.04865	-1.48173	1.0865	-1.38379	-1.8313	1.19418	1.0613	-1.11609	-33.8642	-3.69147	1.46563	-2.12487	-5.80111	7.04762	-1.97712	-1.05357	1.50626	-1.75557	-2.09576	-4.83212	1.28986	1.19195	3.53684	2.97439	-1.25304	1.91845	2.78098	-3.9597	1.30844	1.81237	-1.02837	-1.46748	-1.33378	1.13598	-1.10971	1.18802	1.30247	-1.66299	1.79587
1254	Large intestine	colon		Fold change (Raw limit)	FC (Nraw>=10 OR Traw>=10)	-2.744	-1.52867	1.39719	-6.04012	-1.70743	1.04865	-1.48173	1.0865	-1.38379	-1.8313	1.19418		-1.11609	-33.8642	-3.69147	1.46563	-2.12487	-5.80111	7.04762	-1.97712	-1.05357	1.50626	-1.75557	-2.09576	-4.83212	1.28986	1.19195	3.53684	2.97439	-1.25304	1.91845	2.78098	-3.9597	1.30844	1.81237	-1.02837	-1.46748	-1.33378	1.13598	-1.10971	1.18802	1.30247	-1.66299	1.79587
1255	Pancreas			Normal	(normalized)	-2.37393	-3.33565	-3.50236	-2.69492	0.673874	-0.0271549	-3.63958	1.92313	-2.24354	-1.73605	-0.929187	-5.84646	0.772702	-4.04334	-4.28935	1.49329	-0.0677657	-3.41009	0.806233	3.1505	3.45216	1.13061	0.169974	-1.24769	-5.80445	-2.42446	-0.517264	-5.78821	-0.406365	-0.0995274	1.81731	1.61122	-0.400907	0.670921	-1.48766	2.49102	-0.418823	-0.433413	0.305066	0.562278	0.738457	-5.34825	-1.40196	0.506516
1255	Pancreas			Tumor	(normalized)	0.288794	-4.39655	-3.7599	-1.8023	1.71046	1.24089	-3.44841	0.814694	-3.79188	-1.07221	-0.50593	-7.5086	2.67715	0.141884	-1.80038	1.93782	-0.0184059	0.196489	-0.429041	2.86749	2.77804	0.503184	2.52845	0.905278	-3.32341	-1.18372	-3.90919	-3.16599	-1.02263	0.481492	1.36053	3.02249	0.0671063	0.0839844	-0.862562	2.48589	0.0718203	0.0193472	0.183866	0.135301	2.44345	-4.6256	-0.943858	-0.429784
1255	Pancreas			Normal	(raw)	26.5104	13.6116	12.1262	21.222	219.228	134.854	11.0259	521.147	29.018	41.2512	72.1649	2.38825	234.772	8.33435	7.02772	386.868	131.111	12.9271	240.292	1220.21	1503.98	300.875	154.599	57.8693	2.45881	25.5978	96.0123	2.48664	103.684	128.256	484.289	419.822	104.077	218.779	49.0015	772.521	102.792	101.758	169.775	202.909	229.264	3.37331	52.0003	195.216
1255	Pancreas			Tumor	(raw)	536.03	20.8334	32.3899	125.808	1436	1037.05	40.1957	771.793	31.6799	208.682	308.996	2.40957	2806.44	484.133	125.975	1681.1	433.224	502.808	325.911	3202.25	3009.73	621.909	2531.58	821.806	43.8336	193.16	29.2058	48.8873	215.978	612.628	1126.71	3565.44	459.679	465.088	241.322	2457.99	461.183	444.71	498.428	481.929	2386.75	17.7749	228.099	325.743
1255	Pancreas			Fold change	FC	6.33226	-2.08623	-1.19544	1.85656	2.05137	2.40835	1.14169	-2.15612	-2.92481	1.58429	1.34095	-3.16486	3.74366	18.1919	5.61379	1.36087	1.03481	12.1811	-2.35426	-1.21673	-1.59562	-1.54481	5.12827	4.44741	5.583	2.3632	-10.4972	6.15699	-1.5329	1.49591	-1.37248	2.6597	1.3832	-1.50205	1.54231	-1.00356	1.40507	1.36866	-1.08764	-1.34441	3.26028	1.6502	1.37374	-1.91361
1255	Pancreas			Fold change (Raw limit)	FC (Nraw>=10 OR Traw>=10)	6.33226	-2.08623	-1.19544	1.85656	2.05137	2.40835	1.14169	-2.15612	-2.92481	1.58429	1.34095		3.74366	18.1919	5.61379	1.36087	1.03481	12.1811	-2.35426	-1.21673	-1.59562	-1.54481	5.12827	4.44741	5.583	2.3632	-10.4972	6.15699	-1.5329	1.49591	-1.37248	2.6597	1.3832	-1.50205	1.54231	-1.00356	1.40507	1.36866	-1.08764	-1.34441	3.26028	1.6502	1.37374	-1.91361
1256	Lung		adenocarcinoma	Normal	(normalized)	-0.724307	-4.26136	-2.65177	-0.998322	2.53754	1.60774	-2.8697	1.44799	-2.92656	-1.58646	-1.52822	-7.48377	2.06705	-1.59502	-0.98427	1.59948	0.050312	0.566066	0.565358	2.85815	2.76458	0.607225	1.63163	0.446068	-6.12827	-1.78335	-4.30812	-7.29117	-1.08697	0.382803	1.9282	3.9318	0.130717	0.240027	-1.0682	2.54537	-0.0694189	-0.317731	-0.24608	0.147023	3.0044	-4.52272	-0.358471	0.239667
1256	Lung		adenocarcinoma	Tumor	(normalized)	-3.30042	-2.89011	-3.41812	-3.70539	1.04263	0.679229	-4.18056	0.841231	-2.31386	-1.80499	-1.82642	-7.44247	0.274012	-5.9421	-4.65307	2.0735	-0.850342	-3.57194	1.65412	2.26064	3.02912	1.30247	0.754494	-1.07903	-7.41574	-1.40696	-4.10034	-2.13264	-1.32912	-0.550725	-0.42936	3.77022	-2.7479	0.243403	-1.9029	2.81557	0.0468025	0.113956	-1.44549	-0.332055	2.27831	-4.44471	-1.22567	-0.123669
1256	Lung		adenocarcinoma	Normal	(raw)	284.095	24.474	74.6859	234.951	2725.06	1430.47	64.215	1280.53	61.7335	156.29	162.728	2.62217	1966.73	155.365	237.25	1422.31	486.012	694.872	694.531	3403.22	3189.51	714.982	1454.36	639.413	6.70981	136.352	23.6934	2.99668	220.948	611.98	1786.28	7162.97	513.868	554.316	223.842	2739.91	447.306	376.578	395.753	519.709	3766.31	20.4187	366.093	554.178
1256	Lung		adenocarcinoma	Tumor	(raw)	46.7934	62.1868	43.1274	35.3406	949.667	738.205	25.4235	825.932	92.7185	131.933	129.988	2.65033	557.435	7.4982	18.323	1940.41	255.7	38.7657	1450.93	2209.17	3763.25	1137.08	777.739	218.217	2.69991	173.848	26.8772	105.129	183.486	314.72	342.34	6290.1	68.6289	545.733	123.276	3245.49	476.209	498.899	169.267	366.227	2236.39	21.1698	197.127	423.137
1256	Lung		adenocarcinoma	Fold change	FC	-5.96329	2.58694	-1.70095	-6.52995	-2.81846	-1.90331	-2.48089	-1.52283	1.52911	-1.16355	-1.2296	1.02904	-3.46543	-20.3518	-12.718	1.38897	-1.86691	-17.6061	2.12691	-1.5131	1.20125	1.61916	-1.83673	-2.87806	-2.44099	1.29809	1.15492	35.717	-1.18275	-1.90994	-5.12504	-1.11852	-7.35447	1.00234	-1.78349	1.20597	1.08389	1.34881	-2.29646	-1.39385	-1.65415	1.05556	-1.82412	-1.2864
1256	Lung		adenocarcinoma	Fold change (Raw limit)	FC (Nraw>=10 OR Traw>=10)	-5.96329	2.58694	-1.70095	-6.52995	-2.81846	-1.90331	-2.48089	-1.52283	1.52911	-1.16355	-1.2296		-3.46543	-20.3518	-12.718	1.38897	-1.86691	-17.6061	2.12691	-1.5131	1.20125	1.61916	-1.83673	-2.87806		1.29809	1.15492	35.717	-1.18275	-1.90994	-5.12504	-1.11852	-7.35447	1.00234	-1.78349	1.20597	1.08389	1.34881	-2.29646	-1.39385	-1.65415	1.05556	-1.82412	-1.2864
1257	Stomach			Normal	(normalized)	-3.24172	-3.58082	-3.2532	-4.10625	1.12487	-0.674685	-4.18257	2.54354	-2.47625	-1.23344	-1.37308	-6.66383	0.375126	-5.02789	-1.23029	1.91956	-0.71405	-1.56979	-2.75849	2.91937	3.24084	0.713014	-1.02685	-1.36132	-6.63579	-1.28437	-4.1927	-4.7333	-0.428028	-0.295478	0.994398	4.30734	-2.48739	0.75451	-2.15922	2.6947	-0.48635	-0.251348	-0.561342	-0.0854635	1.56639	-6.50412	-1.71111	-0.129603
1257	Stomach			Tumor	(normalized)	-1.68254	-3.06129	-2.47586	-4.19284	2.36197	1.78414	-3.36225	2.10907	-3.66771	-1.6392	-1.68904	-7.05704	3.27309	-3.03103	-3.68918	1.66422	-0.357506	-3.16689	-1.00586	2.30898	3.1475	0.840419	2.17696	0.449658	-7.02316	-1.84916	-3.57801	0.431806	-1.09024	-0.0405741	1.15085	3.70537	-0.817274	0.157667	-1.29549	2.99114	-0.142996	-0.492484	-0.472826	0.15593	3.71646	-5.01273	-0.706325	0.385727
1257	Stomach			Normal	(raw)	27.4804	21.7243	27.2627	15.093	566.888	162.846	14.3152	1515.51	46.7147	110.555	100.355	2.5637	337.134	7.96772	110.796	983.383	158.463	87.5635	38.4142	1966.51	2457.36	426.105	127.575	101.177	2.614	106.72	14.2151	9.77268	193.21	211.802	517.872	5146.56	46.3553	438.539	58.1956	1682.92	185.555	218.381	176.156	244.992	769.857	2.8638	79.3934	237.61
1257	Stomach			Tumor	(raw)	97.664	37.5569	56.3533	17.1419	1611.58	1079.71	30.4854	1352.45	24.6682	100.642	97.225	2.35422	3030.58	38.3529	24.3038	993.59	244.686	34.9061	156.111	1553.46	2777.93	561.332	1417.61	428.143	2.41017	87.0115	26.2506	422.878	147.243	304.8	696.097	4089.38	177.912	349.696	127.716	2492.6	283.911	222.831	225.888	349.275	4120.91	9.7106	192.134	409.585
1257	Stomach			Fold change	FC	2.94687	1.43349	1.71396	-1.06186	2.35725	5.49768	1.76581	-1.35141	-2.28384	-1.32479	-1.24483	-1.31332	7.45372	3.9913	-5.49794	-1.19362	1.28036	-3.02533	3.36972	-1.52668	-1.06684	1.09233	9.21385	3.5088	-1.308	-1.47917	1.53123	35.8799	-1.58251	1.19326	1.11455	-1.51778	3.1824	-1.5124	1.81973	1.22812	1.2687	-1.18192	1.06328	1.18213	4.43847	2.81159	2.00664	1.42932
1257	Stomach			Fold change (Raw limit)	FC (Nraw>=10 OR Traw>=10)	2.94687	1.43349	1.71396	-1.06186	2.35725	5.49768	1.76581	-1.35141	-2.28384	-1.32479	-1.24483		7.45372	3.9913	-5.49794	-1.19362	1.28036	-3.02533	3.36972	-1.52668	-1.06684	1.09233	9.21385	3.5088		-1.47917	1.53123	35.8799	-1.58251	1.19326	1.11455	-1.51778	3.1824	-1.5124	1.81973	1.22812	1.2687	-1.18192	1.06328	1.18213	4.43847		2.00664	1.42932
1258	Lung		adenocarcinoma	Normal	(normalized)	-1.13483	-3.45765	-2.4127	-2.10164	2.21875	1.25468	-3.74169	1.12946	-2.863	-1.41269	-0.93239	-6.90676	2.07627	-1.95636	-0.867037	1.63241	0.130465	-0.16878	0.493128	3.26645	2.70335	0.694669	1.37813	0.279991	-5.02574	-1.89711	-4.29226	-6.82314	-1.06521	0.176922	2.35388	3.46354	-0.00052166	0.191734	-1.34511	2.50935	-0.13143	-0.0456848	-0.131316	0.0613832	3.08218	-4.86694	-0.249603	-0.097024
1258	Lung		adenocarcinoma	Tumor	(normalized)	-2.48528	-3.37697	-2.81742	-2.94018	1.31712	0.232876	-3.94316	0.631291	-3.41256	-1.57189	-1.5095	-7.00935	1.55578	-2.53712	-1.88675	1.78042	0.353983	-1.59677	0.187549	3.08528	2.79504	0.955133	0.472943	-0.79806	-3.43497	-2.07369	-4.37651	-6.84149	-0.441087	-0.391817	1.79795	3.22797	-0.788384	0.51255	-2.01034	2.57148	-0.439247	-0.227545	-0.537975	-0.194747	2.19872	-4.78905	-0.722814	-0.19887
1258	Lung		adenocarcinoma	Normal	(raw)	206.837	41.3417	85.2998	105.825	2114.24	1083.78	33.9535	993.675	62.4305	170.601	237.995	3.78532	1915.42	117.037	249.024	1408.15	497.185	404.051	639.279	4370.63	2958.25	735.124	1180.6	551.481	13.9427	121.943	23.1817	4.0112	217.062	513.456	2321.84	5010.4	454.033	518.755	178.783	2586.03	414.649	440.04	414.681	473.939	3846.58	15.565	382.038	424.656
1258	Lung		adenocarcinoma	Tumor	(raw)	76.9983	41.5008	61.1642	56.175	1074.28	506.673	28.0295	667.825	40.4896	145.024	151.433	3.34657	1267.54	74.2809	116.589	1481.1	551.042	142.544	491.002	3659.2	2992.38	835.889	598.405	247.962	39.8654	102.419	20.757	3.75951	317.574	328.607	1499.21	4039.61	249.631	615.061	107.017	2562.82	317.979	368.237	296.947	376.704	1979.28	15.5948	261.238	375.629
1258	Lung		adenocarcinoma	Fold change	FC	-2.54992	1.05752	-1.32383	-1.78824	-1.86817	-2.03046	-1.14987	-1.41242	-1.46364	-1.11667	-1.49186	-1.0737	-1.43444	-1.49563	-2.02751	1.10803	1.16758	-2.69072	-1.23591	-1.13381	1.06561	1.19786	-1.87278	-2.11118	3.0121	-1.1302	-1.06013	-1.0128	1.54127	-1.48323	-1.47011	-1.17737	-1.72651	1.24904	-1.58582	1.04401	-1.23783	-1.13435	-1.32561	-1.19427	-1.8448	1.05548	-1.3882	-1.07315
1258	Lung		adenocarcinoma	Fold change (Raw limit)	FC (Nraw>=10 OR Traw>=10)	-2.54992	1.05752	-1.32383	-1.78824	-1.86817	-2.03046	-1.14987	-1.41242	-1.46364	-1.11667	-1.49186		-1.43444	-1.49563	-2.02751	1.10803	1.16758	-2.69072	-1.23591	-1.13381	1.06561	1.19786	-1.87278	-2.11118	3.0121	-1.1302	-1.06013		1.54127	-1.48323	-1.47011	-1.17737	-1.72651	1.24904	-1.58582	1.04401	-1.23783	-1.13435	-1.32561	-1.19427	-1.8448	1.05548	-1.3882	-1.07315
1259	Head&neck		squamous cell carcinoma	Normal	(normalized)	-1.86736	-3.39683	-4.67862	-3.10608	0.963785	-0.439658	-2.43569	0.0382137	-3.44241	-1.21336	-1.97261	-5.64044	1.43523	-3.3485	-2.90418	1.91556	0.0943775	-0.610785	0.386639	2.94107	2.8103	0.830784	0.103464	-0.99756	-6.83135	-1.71729	-4.76612	-5.49038	-0.0143652	0.112079	2.13146	2.9845	-0.423155	0.0422478	-1.76362	2.53787	-0.197036	-0.117084	-0.156287	0.136576	3.19928	-5.04352	-0.879263	-0.373717
1259	Head&neck		squamous cell carcinoma	Tumor	(normalized)	-3.54638	-4.12181	-3.83269	-4.38057	1.22748	0.90095	-4.36422	0.182394	-3.52418	-2.15483	-1.88876	-7.19966	1.29354	-7.10026	-2.37194	1.83548	-0.714038	-3.62201	1.65352	2.42152	3.0746	1.4379	0.158444	-1.50513	-7.17215	-1.28333	2.3378	-2.18928	-0.871054	-0.32539	3.74873	3.90016	-1.98266	-0.340487	-2.01359	3.2888	0.09202	-0.0171156	-0.739302	-0.0975895	2.63019	-5.72886	-1.72674	0.390521
1259	Head&neck		squamous cell carcinoma	Normal	(raw)	98.9892	34.2904	14.1031	41.9465	704.446	266.299	66.758	370.871	33.2239	155.762	92.0248	7.24064	976.715	35.4586	48.2475	1362.57	385.594	236.513	472.182	2773.76	2533.4	642.407	388.03	180.894	3.1716	109.841	13.2731	8.03432	357.598	390.354	1582.53	2858.53	269.363	371.91	106.369	2097.46	315.069	333.023	324.095	397.039	3317.4	10.9513	196.352	278.753
1259	Head&neck		squamous cell carcinoma	Tumor	(raw)	36.9712	24.8109	30.3163	20.7371	1011.44	806.574	20.9735	490.159	37.5446	96.9977	116.642	2.93845	1058.82	3.14804	83.4461	1541.58	263.32	35.083	1358.91	2314.1	3638.97	1170.26	482.089	152.174	2.99502	177.464	2183.64	94.7092	236.166	344.73	5806.45	6449.05	109.293	341.141	106.974	4221.43	460.396	426.853	258.749	403.695	2674.22	8.14466	130.506	566.226
1259	Head&neck		squamous cell carcinoma	Fold change	FC	-3.20211	-1.65288	1.79742	-2.41913	1.20055	2.53258	-3.80666	1.1051	-1.05831	-1.92049	1.05984	-2.94693	-1.1032	-13.4708	1.44617	-1.05707	-1.75129	-8.06251	2.40642	-1.4335	1.20106	1.52321	1.03884	-1.42166	-1.26646	1.35094	137.561	9.8567	-1.81088	-1.35423	3.06794	1.88644	-2.94752	-1.30381	-1.18918	1.68288	1.22184	1.07175	-1.49798	-1.17623	-1.48359	-1.60807	-1.79935	1.69847
1259	Head&neck		squamous cell carcinoma	Fold change (Raw limit)	FC (Nraw>=10 OR Traw>=10)	-3.20211	-1.65288	1.79742	-2.41913	1.20055	2.53258	-3.80666	1.1051	-1.05831	-1.92049	1.05984		-1.1032	-13.4708	1.44617	-1.05707	-1.75129	-8.06251	2.40642	-1.4335	1.20106	1.52321	1.03884	-1.42166		1.35094	137.561	9.8567	-1.81088	-1.35423	3.06794	1.88644	-2.94752	-1.30381	-1.18918	1.68288	1.22184	1.07175	-1.49798	-1.17623	-1.48359	-1.60807	-1.79935	1.69847
1260	Large intestine	colon		Normal	(normalized)	-1.42993	-3.77202	-2.2939	-2.53529	2.60655	0.332685	-3.94306	1.80496	-3.5466	-0.914477	-0.907008	-6.26941	2.65246	0.186017	-0.274481	2.1802	0.475245	1.14335	-0.964582	2.87939	3.46201	0.80246	2.58486	1.0358	-2.8245	-1.44798	-4.09858	-4.72979	-0.0439234	0.711566	1.80009	3.02482	0.986077	0.20648	-1.4826	2.74921	0.450529	-0.511427	0.313441	0.461409	2.59526	-7.21772	-0.872242	0.819447
1260	Large intestine	colon		Tumor	(normalized)	0.613223	-3.12129	-3.19004	-4.21468	1.45912	-0.238828	-5.13465	1.91312	-2.68297	-2.00084	-1.14078	-7.1522	0.774471	-7.22198	-2.74645	2.3935	-0.588881	-3.12926	0.168757	2.68129	2.97852	1.46576	-1.18511	-2.40129	-7.16759	-1.30846	-3.98691	-4.70027	-0.50179	-0.74105	5.95499	3.45618	-3.70158	0.483251	-2.07147	2.7321	0.340117	-0.354597	-0.454327	0.335275	2.63286	-4.60495	-1.85471	0.0851612
1260	Large intestine	colon		Normal	(raw)	155.048	30.5791	85.1892	72.0643	2544.29	526.096	27.1606	1459.7	35.7506	221.632	222.782	5.41549	2626.56	475.241	345.374	1893.32	580.738	922.783	214.067	3073.97	4603.48	728.587	2506.32	856.494	58.9738	153.12	24.3849	15.7438	405.224	684.1	1454.78	3400	827.477	482.03	149.489	2808.73	570.874	293.064	519.125	575.195	2524.45	2.80651	228.216	737.217
1260	Large intestine	colon		Tumor	(raw)	651.468	48.9431	46.6656	22.9377	1170.94	360.911	12.1231	1603.99	66.3194	106.41	193.146	2.99411	728.507	2.85274	63.4646	2237.73	283.155	48.6735	478.735	2731.76	3356.75	1176.34	187.301	80.6184	2.96234	171.953	26.8606	16.3822	300.774	254.81	26419.6	4674.22	32.7346	595.343	101.326	2829.69	539.113	333.081	310.834	537.307	2641.58	17.5012	117.753	451.784
1260	Large intestine	colon		Fold change	FC	4.12145	1.56996	-1.86108	-3.20293	-2.21519	-1.48608	-2.28404	1.07785	1.81961	-2.12337	-1.17591	-1.84394	-3.67563	-169.835	-5.54799	1.15933	-2.0909	-19.3279	2.19366	-1.14719	-1.39812	1.5837	-13.6419	-10.831	-20.2956	1.10154	1.08049	1.02067	-1.37351	-2.73704	17.8136	1.34851	-25.7707	1.21148	-1.50407	-1.01193	-1.07954	1.11483	-1.70263	-1.09137	1.02641	6.11679	-1.97584	-1.66357
1260	Large intestine	colon		Fold change (Raw limit)	FC (Nraw>=10 OR Traw>=10)	4.12145	1.56996	-1.86108	-3.20293	-2.21519	-1.48608	-2.28404	1.07785	1.81961	-2.12337	-1.17591		-3.67563	-169.835	-5.54799	1.15933	-2.0909	-19.3279	2.19366	-1.14719	-1.39812	1.5837	-13.6419	-10.831	-20.2956	1.10154	1.08049	1.02067	-1.37351	-2.73704	17.8136	1.34851	-25.7707	1.21148	-1.50407	-1.01193	-1.07954	1.11483	-1.70263	-1.09137	1.02641	6.11679	-1.97584	-1.66357
1261	Uterus	uterus		Normal	(normalized)	-0.0972033	-3.25177	-2.66657	-0.95961	1.58002	0.0376968	-2.68394	0.873546	-4.076	-1.91409	-0.777829	-6.65619	2.62609	-3.18083	-0.691637	1.85499	0.0963011	-0.0835228	-0.0224762	3.06971	2.72984	0.688814	0.767243	0.11571	-6.65714	-2.12702	-4.31388	-4.87786	-0.561318	0.0288525	3.96674	3.50752	2.82713	0.298624	-1.35777	2.6892	0.0172939	-0.479992	0.142777	0.0629711	3.59531	-2.87064	-0.984881	-0.216743
1261	Uterus	uterus		Tumor	(normalized)	-2.4751	-3.24744	-2.10086	-4.50723	1.16714	-0.269291	-6.09433	0.149794	-2.58958	-2.7239	-0.817256	-6.56441	-0.553297	-6.62846	-2.7143	3.18649	-1.12614	-1.00956	1.12907	3.05627	2.99928	1.32526	-2.32486	-3.51062	-6.03507	-1.73383	-4.0679	-6.53892	0.961976	-0.71086	3.74431	3.35714	2.51824	-0.132495	-2.37713	3.15264	-0.271786	0.0931721	-0.0367451	1.00352	2.5358	-6.54483	-1.7857	0.511721
1261	Uterus	uterus		Normal	(raw)	345.214	38.7676	58.161	189.88	1104.04	379.051	57.4651	676.571	21.8954	97.983	215.377	3.66131	2279.72	40.7215	228.637	1335.85	394.766	348.503	363.566	3100.45	2449.7	595.255	628.511	400.112	3.65891	84.5383	18.5671	12.5594	250.251	376.734	5773.73	4199.69	2620.6	454.197	144.085	2381.66	373.728	264.763	407.69	385.75	4463.19	50.4894	186.583	317.763
1261	Uterus	uterus		Tumor	(raw)	81.2208	47.5523	105.275	19.858	1014.12	374.699	6.60956	501.002	75.0249	68.3554	256.288	4.7716	307.743	4.56437	68.8118	4111.29	206.892	224.306	987.713	3756.44	3610.93	1131.6	90.135	39.6228	6.88669	135.773	26.9269	4.85665	879.692	275.903	6051.97	4627.51	2587.1	411.967	86.928	4015.94	374.052	481.72	440.236	905.39	2618.78	4.8368	130.978	643.858
1261	Uterus	uterus		Fold change	FC	-5.19779	1.00301	1.48012	-11.6934	-1.33134	-1.23712	-10.6324	-1.65147	2.80192	-1.75297	-1.02771	1.06569	-9.05921	-10.9104	-4.06332	2.51666	-2.33342	-1.90004	2.22152	-1.00936	1.20534	1.5545	-8.5274	-12.3491	1.53908	1.31329	1.18589	-3.16249	2.87447	-1.66984	-1.16669	-1.10986	-1.23875	-1.34828	-2.02702	1.37883	-1.22186	1.48778	-1.13251	1.91925	-2.08422	-12.7656	-1.74209	1.65687
1261	Uterus	uterus		Fold change (Raw limit)	FC (Nraw>=10 OR Traw>=10)	-5.19779	1.00301	1.48012	-11.6934	-1.33134	-1.23712	-10.6324	-1.65147	2.80192	-1.75297	-1.02771		-9.05921	-10.9104	-4.06332	2.51666	-2.33342	-1.90004	2.22152	-1.00936	1.20534	1.5545	-8.5274	-12.3491		1.31329	1.18589	-3.16249	2.87447	-1.66984	-1.16669	-1.10986	-1.23875	-1.34828	-2.02702	1.37883	-1.22186	1.48778	-1.13251	1.91925	-2.08422	-12.7656	-1.74209	1.65687
1262	Lung		adenocarcinoma	Normal	(normalized)	-1.56897	-3.85017	-2.06907	-2.33036	1.46482	1.21515	-3.12029	1.70583	-3.37109	-2.35665	-1.71186	-6.92459	0.709827	-3.46586	-2.74311	1.58793	-0.138364	0.0534287	0.53455	3.10411	2.9611	0.780678	0.827556	-0.556795	-4.48623	-1.39391	-3.8948	-6.85929	-1.3331	-0.136562	0.701239	3.7276	-1.23743	0.528852	-1.28599	3.18927	-0.392479	-0.472319	-0.613545	-0.185288	2.42666	-2.30345	-0.920197	0.245305
1262	Lung		adenocarcinoma	Tumor	(normalized)	-4.51502	-1.82089	-2.97579	-3.55462	0.410768	0.749365	-4.57025	1.6378	-1.92419	-3.20569	-1.53855	-6.55495	0.00943565	-3.4099	-4.02405	1.15674	-0.72088	-1.90744	0.822173	2.90157	3.18627	1.32186	-0.345132	-1.85816	-5.0594	-0.263742	-3.92318	-6.46763	-1.14468	-0.399582	0.858719	2.88752	-1.64518	0.888935	-1.81198	3.73266	0.10746	-0.346309	-1.37832	-0.749286	1.48569	-6.4673	-1.16389	0.640241
1262	Lung		adenocarcinoma	Normal	(raw)	158.282	32.5628	111.914	93.3747	1296.26	1090.27	54.0052	1531.95	45.3876	91.6883	143.356	3.86571	768.099	42.5021	70.142	1411.73	426.664	487.328	680.226	4038.02	3656.95	806.761	833.406	319.246	20.9531	178.702	31.5708	4.04469	186.395	427.197	763.54	6220.98	199.175	677.544	192.582	4283.54	357.758	338.498	306.932	413.01	2524.86	95.1329	248.159	556.65
1262	Lung		adenocarcinoma	Tumor	(raw)	17.4549	112.962	50.7307	33.9645	530.55	670.895	16.7992	1241.94	105.156	43.2577	137.379	4.24461	401.711	37.5482	24.531	889.79	242.14	106.384	705.621	2982.18	3632.75	997.682	314.18	110.08	11.9686	332.414	26.3074	4.50944	180.505	302.543	723.724	2953.27	127.592	739.042	113.661	5305.38	429.954	313.923	153.518	237.419	1117.66	4.51047	178.118	622.02
1262	Lung		adenocarcinoma	Fold change	FC	-7.70635	4.08201	-1.87477	-2.33636	-2.07636	-1.38107	-2.732	-1.04829	2.72623	-1.8013	1.12764	1.29203	-1.62495	1.03955	-2.42996	-1.34834	-1.49746	-3.89296	1.22063	-1.15072	1.16891	1.45516	-2.25431	-2.46463	-1.48779	2.18884	-1.01986	1.3119	1.13951	-1.19999	1.11534	-1.79015	-1.32662	1.2835	-1.43993	1.4574	1.41415	1.09127	-1.6991	-1.47836	-1.91982	-17.9244	-1.18402	1.31488
1262	Lung		adenocarcinoma	Fold change (Raw limit)	FC (Nraw>=10 OR Traw>=10)	-7.70635	4.08201	-1.87477	-2.33636	-2.07636	-1.38107	-2.732	-1.04829	2.72623	-1.8013	1.12764		-1.62495	1.03955	-2.42996	-1.34834	-1.49746	-3.89296	1.22063	-1.15072	1.16891	1.45516	-2.25431	-2.46463	-1.48779	2.18884	-1.01986		1.13951	-1.19999	1.11534	-1.79015	-1.32662	1.2835	-1.43993	1.4574	1.41415	1.09127	-1.6991	-1.47836	-1.91982	-17.9244	-1.18402	1.31488
1263	Others	skin		Normal	(normalized)	-3.2991	-3.40183	-4.08235	-3.76676	1.14291	-0.240205	-3.42039	0.448415	-2.20451	-0.0327091	-1.89725	-5.79807	2.57794	-3.27447	-1.47237	1.82482	0.0140495	-1.46818	2.32341	2.9691	2.588	0.526073	-0.172647	-0.774142	-6.72915	-1.59209	1.86668	-2.19853	-0.0523596	0.60564	5.60469	2.40102	1.42244	-0.326234	-1.93449	2.55717	-0.223618	-0.41571	0.743128	0.495433	2.55772	-6.11971	-0.329578	-0.282128
1263	Others	skin		Tumor	(normalized)	-3.98918	-3.1975	-3.68507	-3.44534	0.839672	1.0293	-3.81482	-0.404345	-2.55586	-0.802359	-2.02208	-7.15216	-0.409841	-6.99993	-0.325974	2.08988	-1.01533	-4.67989	3.27447	2.70779	2.93224	0.955674	-1.64006	-2.54951	-7.08796	-1.05327	2.41643	-4.4729	-0.123047	-0.737269	5.36175	3.55155	-0.0216522	0.110786	-1.52085	2.83333	-0.169154	0.0325308	-0.674091	0.258471	2.81854	-6.31852	-1.34408	0.935077
1263	Others	skin		Normal	(raw)	30.0099	27.9473	17.4374	21.7013	652.295	250.083	27.5901	403.068	64.0867	288.766	79.2981	5.30885	1763.72	30.5266	106.455	1046.45	298.278	106.764	1478.45	2313.03	1776.06	425.36	262.072	172.724	2.78431	97.9771	1077.25	64.353	284.859	449.478	14373.8	1560.17	791.753	235.606	77.2776	1738.51	252.974	221.438	494.42	416.421	1739.17	4.24793	235.06	242.92
1263	Others	skin		Tumor	(raw)	23.614	40.8779	29.155	34.4256	671.116	765.385	26.6475	283.342	63.7734	215.029	92.3262	2.63643	282.265	2.92983	299.16	1596.42	185.518	14.63	3628.66	2449.96	2862.36	727.307	120.316	64.0548	2.7564	180.703	2001.93	16.887	344.342	224.953	15419.8	4396.98	369.414	404.931	130.68	2672.68	333.512	383.552	235.023	448.579	2645.44	4.69858	147.714	716.997
1263	Others	skin		Fold change	FC	-1.61337	1.15215	1.31702	1.24956	-1.23391	2.41078	-1.31442	-1.80595	-1.27575	-1.70486	-1.09038	-2.55637	-7.93252	-13.2274	2.2136	1.20169	-2.04115	-9.26447	1.9333	-1.19856	1.26949	1.34686	-2.76525	-3.42326	-1.28237	1.45279	1.46383	-4.83787	-1.05022	-2.53662	-1.1834	2.21995	-2.72092	1.35381	1.33204	1.21097	1.03847	1.36438	-2.6707	-1.17851	1.19817	-1.14776	-2.02021	2.32496
1263	Others	skin		Fold change (Raw limit)	FC (Nraw>=10 OR Traw>=10)	-1.61337	1.15215	1.31702	1.24956	-1.23391	2.41078	-1.31442	-1.80595	-1.27575	-1.70486	-1.09038		-7.93252	-13.2274	2.2136	1.20169	-2.04115	-9.26447	1.9333	-1.19856	1.26949	1.34686	-2.76525	-3.42326		1.45279	1.46383	-4.83787	-1.05022	-2.53662	-1.1834	2.21995	-2.72092	1.35381	1.33204	1.21097	1.03847	1.36438	-2.6707	-1.17851	1.19817		-2.02021	2.32496
1264	Large intestine	rectum		Normal	(normalized)	-0.343731	-4.06021	-3.23083	-2.62748	2.15469	0.0240841	-4.27692	1.82764	-2.72588	-1.3394	-1.38689	-7.09933	1.24318	-1.34244	-0.99015	1.76299	0.28909	-0.560859	-1.7177	3.73649	3.18627	0.338171	1.2021	-0.590088	-4.36232	-1.74595	-3.90926	-6.045	-0.927118	0.0695791	1.42932	2.76672	-0.357675	0.3406	-1.37213	2.73799	-0.274773	-0.33467	-0.12477	0.0789366	2.73054	-5.51476	-0.975927	0.12173
1264	Large intestine	rectum		Tumor	(normalized)	-1.32651	-1.56388	-2.46423	-3.3488	1.80872	0.382161	-3.0738	1.8105	-3.27066	-2.14679	-2.46972	-6.93712	0.860053	-5.587	0.286933	1.44005	-0.574485	-1.64067	-1.63947	3.22708	3.41871	0.830422	0.718281	-1.21593	-6.84317	-1.66987	-3.88558	-3.2026	-1.51394	-0.655826	3.96041	3.51852	-3.58872	0.517335	-0.940608	2.63456	-0.399312	-0.385634	-0.981489	-0.26288	2.4343	-6.73428	-1.51545	-0.0556316
1264	Large intestine	rectum		Normal	(raw)	315.857	24.0281	42.6961	64.8657	1784.8	407.581	20.6768	1422.79	60.5889	158.404	153.274	2.92317	948.851	158.07	201.79	1360.44	489.767	271.725	121.867	5342.69	3648.61	506.715	922.215	266.275	19.4883	119.503	26.6785	6.07071	210.802	420.639	1079.52	2727.9	312.819	507.569	154.851	2674.13	331.321	317.847	367.625	423.376	2660.35	8.7671	203.789	436.123
1264	Large intestine	rectum		Tumor	(raw)	125.547	106.501	57.0583	30.9057	1103.08	410.364	37.3957	1104.44	32.6258	71.1014	56.8416	2.56948	571.517	6.55047	384.152	854.331	211.441	100.98	101.064	2948.33	3367.14	559.899	518.026	135.549	2.74238	98.9567	21.3035	34.2017	110.252	199.85	4901.51	3608.35	26.1707	450.672	164.05	1955.28	238.739	241.013	159.467	262.417	1701.86	2.95739	110.137	302.957
1264	Large intestine	rectum		Fold change	FC	-1.97627	5.64247	1.70125	-1.64869	-1.271	1.28172	2.30237	-1.01195	-1.4588	-1.75005	-2.11819	1.11899	-1.30416	-18.9557	2.42349	-1.25088	-1.81954	-2.11377	1.05572	-1.42347	1.17482	1.40664	-1.39844	-1.54311	-5.58226	1.05415	1.01655	7.17207	-1.50194	-1.65336	5.7801	1.6839	-9.38948	1.13032	1.34865	-1.07433	-1.09016	-1.03596	-1.81091	-1.26735	-1.22794	-2.32868	-1.45349	-1.13081
1264	Large intestine	rectum		Fold change (Raw limit)	FC (Nraw>=10 OR Traw>=10)	-1.97627	5.64247	1.70125	-1.64869	-1.271	1.28172	2.30237	-1.01195	-1.4588	-1.75005	-2.11819		-1.30416	-18.9557	2.42349	-1.25088	-1.81954	-2.11377	1.05572	-1.42347	1.17482	1.40664	-1.39844	-1.54311	-5.58226	1.05415	1.01655	7.17207	-1.50194	-1.65336	5.7801	1.6839	-9.38948	1.13032	1.34865	-1.07433	-1.09016	-1.03596	-1.81091	-1.26735	-1.22794		-1.45349	-1.13081
1265	Liver			Normal	(normalized)	0.906951	3.29382	-5.06686	-1.04614	0.734283	-0.0721941	-3.12923	3.51398	-1.32935	-1.22594	-1.35787	-6.11574	0.108062	-3.27302	-4.94786	1.29945	0.0659385	0.61905	1.27315	2.91455	3.52502	1.72502	-0.550965	-1.60745	-6.0757	-1.59801	-2.61584	-1.09843	-2.43258	-1.13617	-1.49682	4.86843	3.10858	0.817982	-0.924402	2.42696	-0.848921	-0.582561	-1.56051	-0.581522	1.94346	-5.916	-0.86825	0.840549
1265	Liver			Tumor	(normalized)	0.313877	3.81036	-1.70866	-1.83099	0.742557	0.144492	-2.81338	1.897	-2.88935	-1.7339	-1.5884	-6.48537	1.88208	-3.07051	-1.9828	1.60651	-0.738694	0.387825	1.658	2.63598	3.16617	1.10389	0.760231	-0.424026	-6.41816	-1.62176	-3.68547	0.84307	0.201103	-0.199986	-2.2237	4.1878	2.78508	-0.428568	-1.38329	2.91769	-0.582446	-0.150246	-1.62043	-0.735918	1.56817	-6.28444	-0.740696	0.776731
1265	Liver			Normal	(raw)	398.538	2084.44	6.34125	102.928	353.584	202.171	24.2917	2428.09	84.5819	90.8667	82.9262	3.065	229.076	21.9873	6.88649	523.146	222.485	326.44	513.698	1602.58	2446.74	702.642	145.075	69.7526	3.15126	70.2102	34.674	99.264	39.3706	96.7007	75.3119	6208.61	1833.28	374.703	111.99	1142.98	118.005	141.933	72.0593	142.035	817.505	3.52013	116.434	380.611
1265	Liver			Tumor	(raw)	313.782	3541.39	77.2296	70.9508	422.351	279.021	35.9111	940.147	34.069	75.8901	83.9432	2.81741	930.473	30.0487	63.8643	768.688	151.277	330.285	796.615	1569.1	2265.96	542.558	427.557	188.147	2.95177	82.0242	19.6202	452.825	290.188	219.755	54.0431	4600.39	1739.94	187.555	96.7675	1907.46	168.581	227.464	82.1002	151.568	748.526	3.23845	151.067	432.475
1265	Liver			Fold change	FC	-1.50846	1.43052	10.2546	-1.72292	1.00575	1.16206	1.24474	-3.06732	-2.94855	-1.42204	-1.17327	-1.29203	3.42005	1.1507	7.80855	1.23719	-1.7467	-1.17383	1.30572	-1.213	-1.28241	-1.53808	2.48147	2.27115	-1.26792	-1.0166	-2.09889	3.84103	6.20607	1.91346	-1.65506	-1.60284	-1.25137	-2.37273	-1.37448	1.40516	1.20286	1.3494	-1.0424	-1.11296	-1.2971	-1.29096	1.09244	-1.04523
1265	Liver			Fold change (Raw limit)	FC (Nraw>=10 OR Traw>=10)	-1.50846	1.43052	10.2546	-1.72292	1.00575	1.16206	1.24474	-3.06732	-2.94855	-1.42204	-1.17327		3.42005	1.1507	7.80855	1.23719	-1.7467	-1.17383	1.30572	-1.213	-1.28241	-1.53808	2.48147	2.27115		-1.0166	-2.09889	3.84103	6.20607	1.91346	-1.65506	-1.60284	-1.25137	-2.37273	-1.37448	1.40516	1.20286	1.3494	-1.0424	-1.11296	-1.2971		1.09244	-1.04523
1266	Large intestine	rectum		Normal	(normalized)	-0.578809	-3.97595	-2.78435	-1.65668	2.34857	-0.251193	-3.88679	1.72353	-3.26878	-1.3922	-1.05957	-7.06287	1.68593	-0.902442	-0.649694	1.67694	0.393398	0.287761	-2.11208	3.71775	3.43929	0.588016	1.47789	-0.449639	-3.64064	-1.5101	-3.59009	-6.87587	-0.352377	0.195606	1.35487	2.39641	-0.507428	0.55994	-1.38089	2.72057	-0.168687	-0.0655432	-0.135759	0.125816	2.14911	-6.86596	-0.946221	-0.067111
1266	Large intestine	rectum		Tumor	(normalized)	0.2574	0.441375	-3.28748	-3.14761	1.20019	-0.0758419	-4.62779	1.38565	-2.77752	-1.98276	-2.01769	-6.62682	1.27801	-6.46	-3.92212	2.13241	-1.40621	-3.37862	0.226326	2.99126	3.04014	1.6575	-0.0261269	-2.30661	-6.54228	-1.26806	-3.25414	-2.85895	-0.0149593	-0.807545	4.16652	2.74343	-3.08833	0.35351	-1.62224	3.57456	-0.688212	-0.862655	-0.237823	0.115963	2.68815	-4.42411	-1.51259	0.328376
1266	Large intestine	rectum		Normal	(raw)	230.474	21.8766	49.9675	109.182	1753.28	289.231	23.2713	1136.83	35.7158	131.149	165.157	2.57469	1107.59	184.162	219.424	1100.71	452.153	420.229	79.6273	4529.14	3734.15	517.454	958.85	252.061	27.6006	120.858	28.585	2.93102	269.64	394.225	880.474	1812.4	242.164	507.481	132.181	2269	306.254	328.95	313.324	375.609	1526.89	2.95122	178.657	328.593
1266	Large intestine	rectum		Tumor	(raw)	380.551	432.309	32.6059	35.9256	731.51	302.062	12.8773	831.856	46.4311	80.5482	78.6218	3.22147	772.049	3.61637	21.0016	1395.88	120.12	30.6098	372.441	2531.55	2618.78	1004.35	312.653	64.3528	3.41588	132.192	33.3683	43.8832	315.082	181.9	5717.07	2131.97	37.4323	406.766	103.415	3792.94	197.585	175.082	269.982	345.013	2051.83	14.8299	111.581	399.74
1266	Large intestine	rectum		Fold change	FC	1.78535	21.3672	-1.41729	-2.81068	-2.21666	1.12924	-1.67133	-1.2639	1.40567	-1.50583	-1.94277	1.35289	-1.32678	-47.0969	-9.66268	1.37123	-3.48127	-12.6967	5.05743	-1.65461	-1.31874	2.09868	-2.83632	-3.62247	-7.47278	1.18267	1.26221	16.1887	1.26349	-2.00437	7.02087	1.27192	-5.98315	-1.15383	-1.18209	1.80749	-1.43348	-1.73762	-1.07331	-1.00685	1.45301	5.43338	-1.4808	1.31539
1266	Large intestine	rectum		Fold change (Raw limit)	FC (Nraw>=10 OR Traw>=10)	1.78535	21.3672	-1.41729	-2.81068	-2.21666	1.12924	-1.67133	-1.2639	1.40567	-1.50583	-1.94277		-1.32678	-47.0969	-9.66268	1.37123	-3.48127	-12.6967	5.05743	-1.65461	-1.31874	2.09868	-2.83632	-3.62247	-7.47278	1.18267	1.26221	16.1887	1.26349	-2.00437	7.02087	1.27192	-5.98315	-1.15383	-1.18209	1.80749	-1.43348	-1.73762	-1.07331	-1.00685	1.45301	5.43338	-1.4808	1.31539
1267	Large intestine	colon		Normal	(normalized)	0.676102	-3.68208	-3.00008	-1.11051	2.54696	-0.0854616	-3.58206	1.7694	-2.96068	-0.986888	-1.24773	-6.87805	1.31741	-1.48623	-0.51697	1.62099	0.201466	-0.021678	-2.41484	3.88949	2.98243	0.603492	1.32785	-0.077775	-3.78506	-1.67104	-4.35134	-6.84017	-0.609161	0.533258	0.99467	2.6628	-0.322584	0.232461	-2.18295	2.73538	0.266399	-0.356171	-0.172138	0.0707874	1.95945	-6.55929	-1.31333	-0.143318
1267	Large intestine	colon		Tumor	(normalized)	0.141917	-2.81138	-2.10449	-3.15319	1.60964	-0.154518	-5.26025	1.8641	-2.17718	-1.63576	-1.59721	-6.7409	-0.0755434	-5.70797	-1.44974	2.44983	-0.852257	-2.41191	-0.667419	3.60998	2.78822	1.07939	-1.14955	-2.80858	-6.80838	-1.43307	-4.22567	-4.91781	-0.481183	-0.359705	0.347069	2.79988	-1.85152	0.455128	-1.90861	3.68317	0.0549536	-0.27318	-0.443722	0.0260296	1.48217	-5.84195	-1.65592	0.785612
1267	Large intestine	colon		Normal	(raw)	651.088	31.7465	50.933	188.72	2381.36	384.049	34.0256	1389.17	52.3432	205.603	171.597	3.46428	1015.53	145.45	284.767	1253.37	468.555	401.409	76.4141	6039.02	3220.44	619.13	1022.9	386.101	29.5594	127.962	19.9632	3.55644	267.139	589.711	811.967	2580.45	325.841	478.73	89.7384	2713.59	490.125	318.343	361.655	427.979	1584.77	4.32086	163.969	368.952
1267	Large intestine	colon		Tumor	(raw)	491.185	63.4183	103.517	50.0401	1358.55	399.953	11.6153	1620.59	98.4303	143.255	147.135	4.16208	422.457	8.51637	162.971	2432.18	246.586	83.6499	280.292	5435.45	3075.12	940.701	200.667	63.5416	3.9719	164.865	23.7941	14.727	318.914	346.93	566.242	3100.06	123.357	610.282	118.57	5718.31	462.452	368.373	327.303	453.273	1243.66	7.76105	141.268	767.391
1267	Large intestine	colon		Fold change	FC	-1.44812	1.82856	1.86037	-4.12012	-1.91496	-1.04903	-3.20026	1.06785	1.7213	-1.56794	-1.2741	1.09973	-2.62616	-18.6582	-1.90893	1.77625	-2.07588	-5.24243	3.35758	-1.21379	-1.1441	1.39078	-5.5689	-6.63824	-8.13034	1.17934	1.09101	3.79042	1.09276	-1.85699	-1.56656	1.09968	-2.88572	1.16689	1.20944	1.92891	-1.15785	1.05921	-1.20713	-1.03151	-1.39212	1.64414	-1.26803	1.90386
1267	Large intestine	colon		Fold change (Raw limit)	FC (Nraw>=10 OR Traw>=10)	-1.44812	1.82856	1.86037	-4.12012	-1.91496	-1.04903	-3.20026	1.06785	1.7213	-1.56794	-1.2741		-2.62616	-18.6582	-1.90893	1.77625	-2.07588	-5.24243	3.35758	-1.21379	-1.1441	1.39078	-5.5689	-6.63824	-8.13034	1.17934	1.09101	3.79042	1.09276	-1.85699	-1.56656	1.09968	-2.88572	1.16689	1.20944	1.92891	-1.15785	1.05921	-1.20713	-1.03151	-1.39212		-1.26803	1.90386
1268	Lung		adenocarcinoma	Normal	(normalized)	-0.925675	-3.31397	-1.54541	-1.5965	2.42624	1.5625	-2.47806	1.22601	-2.26757	-1.70188	-2.0419	-5.68479	1.12023	-0.817966	-1.43757	1.5004	0.293757	0.973014	0.582429	3.16471	2.73535	0.485586	1.21858	0.466888	-7.02631	-1.80231	-3.66108	-6.94226	-1.39678	0.402349	1.53869	3.8127	0.380728	-0.0280991	-0.519175	2.46494	-0.225899	-0.263543	-0.133507	0.138411	3.82724	-5.90747	-0.476493	0.732611
1268	Lung		adenocarcinoma	Tumor	(normalized)	-2.67794	-2.86483	-2.42618	-2.44103	2.25817	1.83156	-2.85773	1.45125	-2.42872	-1.66325	-2.2832	-6.87678	1.7044	-2.62246	-2.5819	1.72149	-0.228731	-0.338739	-0.652483	2.8522	2.93504	0.609662	1.16016	-0.318725	-6.8924	-1.80573	-4.32465	-0.47477	-1.34717	-0.522338	0.963579	3.94571	-0.498028	0.223396	-1.20539	2.816	-0.681938	-0.165853	-0.781329	-0.0459442	3.86806	-5.03724	-0.613408	0.177332
1268	Lung		adenocarcinoma	Normal	(raw)	181.05	34.582	117.826	113.726	1848.53	1015.81	61.7282	804.491	71.4245	105.716	83.5181	6.68593	747.616	195.084	126.97	973.017	421.584	675.089	514.971	3084.08	2290.21	481.538	800.357	475.337	2.6383	98.6063	27.1868	2.79656	130.612	454.541	999.184	4832.71	447.78	337.284	239.976	1898.78	294.071	286.497	313.52	378.547	4881.66	5.72966	247.181	571.468
1268	Lung		adenocarcinoma	Tumor	(raw)	54.8594	48.1938	65.319	64.6501	1679.46	1249.53	48.4318	959.976	65.2041	110.842	72.124	2.98727	1144.11	57.0102	58.6359	1157.74	299.597	277.601	223.344	2535.08	2684.9	535.696	784.574	281.479	2.95511	100.419	17.5203	252.623	137.992	244.429	684.634	5409.65	248.583	409.865	152.241	2472.26	218.831	312.943	204.263	340.065	5126.2	10.6913	229.476	396.985
1268	Lung		adenocarcinoma	Fold change	FC	-3.36888	1.36522	-1.84136	-1.79567	-1.12355	1.20503	-1.30104	1.16897	-1.11817	1.02713	-1.18206	-2.28468	1.49918	-3.49307	-2.21043	1.16561	-1.43643	-2.48243	-2.35367	-1.24186	1.14846	1.08981	-1.04133	-1.72382	1.09727	-1.00237	-1.58399	88.4932	1.03498	-1.89827	-1.48979	1.09658	-1.83879	1.19044	-1.60906	1.2755	-1.37177	1.07006	-1.5668	-1.13631	1.0287	1.82795	-1.09955	-1.46945
1268	Lung		adenocarcinoma	Fold change (Raw limit)	FC (Nraw>=10 OR Traw>=10)	-3.36888	1.36522	-1.84136	-1.79567	-1.12355	1.20503	-1.30104	1.16897	-1.11817	1.02713	-1.18206		1.49918	-3.49307	-2.21043	1.16561	-1.43643	-2.48243	-2.35367	-1.24186	1.14846	1.08981	-1.04133	-1.72382		-1.00237	-1.58399	88.4932	1.03498	-1.89827	-1.48979	1.09658	-1.83879	1.19044	-1.60906	1.2755	-1.37177	1.07006	-1.5668	-1.13631	1.0287	1.82795	-1.09955	-1.46945
1269	Large intestine	rectum		Normal	(normalized)	-1.75789	-3.5523	-2.48218	-3.69548	1.79476	0.0610342	-3.54232	1.77753	-2.8271	-1.47777	-2.39018	-7.04337	-0.235474	-2.46273	-0.62044	1.84182	-0.0682211	-1.9906	-1.22739	3.84147	3.13617	0.793296	-0.543967	-1.36548	-5.80206	-1.79334	-3.86507	-6.96563	-0.598132	0.379574	0.948761	2.1621	-3.66762	0.51158	-1.4265	3.02638	0.254686	-0.356745	-0.461156	0.499131	1.45316	-5.14559	-1.17745	0.240076
1269	Large intestine	rectum		Tumor	(normalized)	-2.25291	-1.37326	-1.9569	-4.29535	1.57708	0.319929	-3.94205	0.962291	-2.85096	-1.96117	-0.784195	-6.61906	1.34455	-6.59683	0.427979	2.79726	-0.942894	-3.55019	0.781243	2.69593	3.05791	1.48724	-0.226302	-1.5982	-6.63134	-1.63398	-3.837	-4.60015	1.11524	-0.825039	6.85704	2.98709	-3.41727	1.10819	-0.704009	3.15555	-0.593186	-0.324956	-1.39947	0.327311	1.91807	-6.51752	-1.8922	0.460283
1269	Large intestine	rectum		Normal	(raw)	116.478	33.5795	70.504	30.4069	1366.78	410.957	33.8125	1350.56	55.5114	141.439	75.1461	2.98646	334.61	71.4609	256.243	1412.1	375.739	99.1273	168.245	5647.05	3463.41	682.699	270.192	152.888	7.0604	113.651	27.0347	3.1518	260.236	512.491	760.376	1763.11	30.9998	561.596	146.556	3209.63	469.993	307.633	286.155	556.771	1078.62	11.1287	174.17	465.257
1269	Large intestine	rectum		Tumor	(raw)	80.1835	147.532	98.445	19.4647	1140.32	477.076	24.866	744.659	52.9731	98.1539	221.928	3.88816	970.572	3.94852	514.178	2656.68	198.811	32.6262	656.836	2476.48	3182.75	1071.48	326.705	126.233	3.85521	123.141	26.744	15.7578	827.941	215.734	44305.2	3030.28	35.7749	823.905	234.613	3405.62	253.345	305.111	144.876	479.523	1444.36	4.17168	102.96	525.822
1269	Large intestine	rectum		Fold change	FC	-1.40934	4.52852	1.43921	-1.51558	-1.16286	1.19656	-1.31925	-1.75959	-1.01668	-1.39804	3.04404	1.34193	2.98974	-17.5586	2.06826	1.93917	-1.83359	-2.9477	4.02401	-2.2123	-1.05574	1.6177	1.24631	-1.17505	-1.77679	1.1168	1.01964	5.15327	3.27926	-2.30475	60.0579	1.77152	1.18949	1.51216	1.65003	1.09367	-1.79985	1.02228	-1.91628	-1.12648	1.38023	-2.58815	-1.6412	1.1649
1269	Large intestine	rectum		Fold change (Raw limit)	FC (Nraw>=10 OR Traw>=10)	-1.40934	4.52852	1.43921	-1.51558	-1.16286	1.19656	-1.31925	-1.75959	-1.01668	-1.39804	3.04404		2.98974	-17.5586	2.06826	1.93917	-1.83359	-2.9477	4.02401	-2.2123	-1.05574	1.6177	1.24631	-1.17505		1.1168	1.01964	5.15327	3.27926	-2.30475	60.0579	1.77152	1.18949	1.51216	1.65003	1.09367	-1.79985	1.02228	-1.91628	-1.12648	1.38023	-2.58815	-1.6412	1.1649
1270	Liver			Normal	(normalized)	0.881896	3.63006	-4.764	-0.00439787	0.240521	-0.3399	-4.57105	3.93715	-2.40603	-1.42246	-2.14897	-6.3285	0.383537	-3.77953	-4.44493	1.40511	-0.364224	-0.660519	1.55916	3.6492	3.23024	1.96083	-0.311924	-1.58589	-6.32715	-1.56303	-3.40761	1.1719	-0.77251	-0.195073	-2.74996	5.0295	4.04032	0.737856	-1.56132	2.82201	-0.332618	-1.14812	-1.35067	-0.610012	1.55397	-6.30548	-0.483103	0.408689
1270	Liver			Tumor	(normalized)	0.285903	3.30825	-2.44045	-1.10794	-0.251092	0.0441227	-3.39708	2.73954	-2.30261	-4.15504	-2.0037	-6.4316	0.448788	-6.44151	-4.48003	1.8294	0.196946	0.441192	2.75652	3.8039	3.09943	1.60248	-0.632799	-2.2113	-5.55943	-0.659573	-3.42788	-1.74097	-0.121956	0.689459	-3.61597	4.7402	3.15089	0.693268	-1.70538	3.47356	-0.0836115	-0.689323	-1.65827	0.0842485	1.07186	-6.36089	-0.209419	0.424047
1270	Liver			Normal	(raw)	427.608	2872.94	8.54006	231.337	274.141	183.337	9.76217	3554.43	43.7807	86.5697	52.3197	2.88735	302.709	16.8972	10.654	614.537	180.271	146.802	683.79	2911.3	2177.55	903.309	186.926	77.2982	2.89006	78.5328	21.8664	522.814	135.838	202.697	34.4944	7578.8	3817.92	386.978	78.6256	1640.89	184.264	104.701	90.9863	152.033	681.334	2.9338	166.012	308.033
1270	Liver			Tumor	(raw)	348.148	2828.66	52.608	132.488	239.946	294.43	27.1066	1907.14	57.8822	16.029	71.2074	3.30823	389.76	3.28558	12.796	1014.85	327.33	387.714	1929.72	3988.3	2447.48	867.147	184.165	61.6641	6.0554	180.779	26.5342	85.431	262.414	460.518	23.2908	7632.04	2536.36	461.736	87.5644	3172.09	269.482	177.089	90.4711	302.733	600.289	3.4744	246.978	383.133
1270	Liver			Fold change	FC	-1.51151	-1.2499	5.00565	-2.14881	-1.40602	1.30498	2.25631	-2.2936	1.07432	-6.64645	1.10594	-1.07407	1.04627	-6.32898	-1.02463	1.34192	1.47547	2.14609	2.2932	1.11319	-1.09491	-1.28196	-1.24909	-1.54265	1.70257	1.87054	-1.01415	-7.53116	1.56977	1.84617	-1.82261	-1.22205	-1.85245	-1.03139	-1.10501	1.57086	1.18839	1.37439	-1.23764	1.61805	-1.39679	-1.03916	1.20889	1.0107
1270	Liver			Fold change (Raw limit)	FC (Nraw>=10 OR Traw>=10)	-1.51151	-1.2499	5.00565	-2.14881	-1.40602	1.30498	2.25631	-2.2936	1.07432	-6.64645	1.10594		1.04627	-6.32898	-1.02463	1.34192	1.47547	2.14609	2.2932	1.11319	-1.09491	-1.28196	-1.24909	-1.54265		1.87054	-1.01415	-7.53116	1.56977	1.84617	-1.82261	-1.22205	-1.85245	-1.03139	-1.10501	1.57086	1.18839	1.37439	-1.23764	1.61805	-1.39679		1.20889	1.0107
1271	Breast			Normal	(normalized)	-1.83022	-3.73255	-4.21803	-2.29715	1.53169	0.208235	-4.50783	1.65785	-3.0114	-1.2219	-0.59329	-7.41996	2.32038	-3.6249	-1.59891	1.8862	-0.0762625	1.48424	0.127034	2.97441	2.52259	0.515807	1.14486	0.524576	-4.58208	-2.39664	-4.1291	-4.9079	-0.623699	0.438802	2.74865	3.25965	2.99667	-0.510987	-1.81731	2.39802	0.0999346	-0.237337	0.203821	0.0131407	2.90947	-4.37466	-0.696051	0.673636
1271	Breast			Tumor	(normalized)	-4.62842	-4.51942	-3.68084	-4.03912	1.28897	0.543065	-4.78996	-0.189053	-3.77669	-1.33876	-0.193792	-7.09253	1.16463	-7.01624	-4.35706	2.89938	-0.777738	3.93136	-0.846404	2.80675	3.37226	1.33094	0.464554	-0.978061	-7.06647	-1.23733	-4.13405	-0.490417	-1.19291	-0.233612	0.980224	3.29037	3.38176	0.0433073	-1.78451	3.15291	0.0200014	0.0776558	-0.224279	0.606233	1.18052	-4.24636	-1.15117	0.0556431
1271	Breast			Normal	(raw)	128.579	34.3965	24.568	93.0279	1321.93	528.212	20.097	1442.74	56.7026	196.017	303.057	2.66989	2283.64	37.0612	150.94	1690.15	433.676	1279.16	499.303	3593.45	2627.24	653.727	1011.02	657.713	19.0888	86.8288	26.13	15.2299	296.736	619.749	3072.91	4379.02	3649.3	320.849	129.736	2409.89	490.012	387.862	526.598	461.401	3435.28	22.0404	282.222	729.303
1271	Breast			Tumor	(raw)	20.6866	22.3101	39.8969	31.1233	1250.26	745.523	18.4953	448.82	37.3323	202.291	447.347	3.74901	1147.02	3.9526	24.9676	3817.52	298.442	7806.21	284.57	3580.13	5298.26	1287.17	706.036	259.751	3.81735	217.024	29.1413	364.21	223.811	435.169	1009.39	5005.89	5333.27	527.253	148.522	4550.96	518.804	539.957	437.993	778.891	1159.72	26.9589	230.38	531.781
1271	Breast			Fold change	FC	-6.95569	-1.72533	1.45114	-3.34493	-1.18323	1.26123	-1.21599	-3.59728	-1.69972	-1.08437	1.31905	1.25477	-2.228	-10.4929	-6.7653	2.01835	-1.62617	5.45326	-1.96351	-1.12324	1.80208	1.75946	-1.60248	-2.8336	-5.59597	2.23349	-1.00343	21.3696	-1.48371	-1.59374	-3.40682	1.02152	1.30594	1.46845	1.02299	1.68751	-1.05697	1.24401	-1.34546	1.50848	-3.31487	1.09301	-1.3709	-1.53474
1271	Breast			Fold change (Raw limit)	FC (Nraw>=10 OR Traw>=10)	-6.95569	-1.72533	1.45114	-3.34493	-1.18323	1.26123	-1.21599	-3.59728	-1.69972	-1.08437	1.31905		-2.228	-10.4929	-6.7653	2.01835	-1.62617	5.45326	-1.96351	-1.12324	1.80208	1.75946	-1.60248	-2.8336	-5.59597	2.23349	-1.00343	21.3696	-1.48371	-1.59374	-3.40682	1.02152	1.30594	1.46845	1.02299	1.68751	-1.05697	1.24401	-1.34546	1.50848	-3.31487	1.09301	-1.3709	-1.53474
1272	Head&neck		squamous cell carcinoma	Normal	(normalized)	-2.82635	-3.72218	-3.30983	-4.23689	1.59752	0.690688	-3.59113	0.874134	-3.19371	-1.42025	-2.00636	-7.4643	0.531781	-2.90912	-4.09341	1.86473	-0.357079	-0.328698	-0.836594	3.06124	2.95445	0.689837	0.331938	-0.946014	-5.2533	-1.89311	-1.77227	-0.854306	-1.29468	-0.485079	0.249919	3.13966	-1.58251	0.389122	-1.47845	2.56944	-0.645833	-0.40273	-0.530759	-0.277537	3.61181	-4.8356	-1.61421	0.507381
1272	Head&neck		squamous cell carcinoma	Tumor	(normalized)	-4.94465	-3.33013	-2.95759	-4.1516	1.83716	1.28723	-2.87938	1.52351	-3.10705	-2.06831	-1.66673	-7.15622	1.48739	-4.28001	-5.51092	1.74932	-1.1055	-3.63074	2.43798	2.57734	3.24037	1.27279	0.238043	-1.51692	-7.12023	-1.72798	-2.39919	-0.841769	0.209281	-0.138541	3.29604	4.20132	-2.61589	0.309941	-1.03156	3.13536	0.0917025	-0.240932	-1.63997	0.271552	2.34195	-7.05195	-1.055	0.306858
1272	Head&neck		squamous cell carcinoma	Normal	(raw)	61	32.7837	43.6302	22.9464	1309.32	698.333	35.901	793.022	47.2871	161.661	107.689	2.45001	625.5	57.5988	25.3458	1575.74	337.795	344.506	242.273	3611.34	3353.68	697.922	544.588	224.577	11.3434	116.483	126.66	239.317	176.363	309.116	514.491	3813.08	144.465	566.607	155.27	2568.18	276.522	327.274	299.482	356.942	5289.41	15.1525	141.325	615.009
1272	Head&neck		squamous cell carcinoma	Tumor	(raw)	12.5968	38.5728	49.9373	21.8269	1386.08	946.766	52.7194	1115.25	45.0229	92.4963	122.183	2.71964	1087.67	19.9681	8.50739	1304.21	180.285	31.3175	2102.11	2315.28	3666.03	937.338	457.516	135.553	2.78834	117.105	73.5394	216.447	448.485	352.406	3810.28	7136.27	63.2831	480.895	189.766	3408.67	413.384	328.262	124.471	468.267	1966.74	2.92349	186.708	479.868
1272	Head&neck		squamous cell carcinoma	Fold change	FC	-4.34182	1.31226	1.27654	1.0609	1.18069	1.51209	1.6378	1.56849	1.06191	-1.56706	1.26543	1.23806	1.9394	-2.58631	-2.67124	-1.08328	-1.67995	-9.86311	9.67712	-1.39852	1.21919	1.49791	-1.06725	-1.48546	-3.64754	1.12127	-1.54427	1.00873	2.8362	1.27151	8.25991	2.08733	-2.04681	-1.05642	1.36309	1.48032	1.66733	1.11868	-2.15727	1.46316	-2.41138	-4.64713	1.47346	-1.14911
1272	Head&neck		squamous cell carcinoma	Fold change (Raw limit)	FC (Nraw>=10 OR Traw>=10)	-4.34182	1.31226	1.27654	1.0609	1.18069	1.51209	1.6378	1.56849	1.06191	-1.56706	1.26543		1.9394	-2.58631	-2.67124	-1.08328	-1.67995	-9.86311	9.67712	-1.39852	1.21919	1.49791	-1.06725	-1.48546	-3.64754	1.12127	-1.54427	1.00873	2.8362	1.27151	8.25991	2.08733	-2.04681	-1.05642	1.36309	1.48032	1.66733	1.11868	-2.15727	1.46316	-2.41138	-4.64713	1.47346	-1.14911
1273	Head&neck		squamous cell carcinoma	Normal	(normalized)	0.804014	0.765446	-2.77028	-2.31905	2.46416	4.2303	0.831712	0.720968	-2.73907	-1.3185	-3.36514	-5.85294	2.74581	-3.18239	-0.169312	1.94828	-0.572713	-1.32923	-1.68618	1.4849	2.14818	1.64615	1.52115	1.16741	-3.99483	-2.40733	-3.89298	-5.76864	-2.07385	-0.814578	1.87342	4.01771	0.74017	-0.454595	-0.977437	3.23858	-0.205211	-1.29874	-1.07904	-0.108544	4.73196	-5.55156	-1.23741	2.63035
1273	Head&neck		squamous cell carcinoma	Tumor	(normalized)	-2.57194	-2.71641	-3.31616	-2.6301	1.24211	-0.00775051	-4.66518	1.14777	-3.34005	-1.79792	-0.875082	-6.8402	1.9971	-0.884674	-2.56032	2.139	0.0773687	-2.40117	-0.2219	3.52551	2.534	1.94267	0.422323	-0.361681	-6.34762	-1.02783	1.26343	0.0364923	0.0414934	-0.519546	2.6862	2.90346	0.245085	1.76223	-0.679299	3.21931	0.297058	-0.508278	0.147979	-0.11904	2.93461	-6.25708	-1.04618	0.0900564
1273	Head&neck		squamous cell carcinoma	Normal	(raw)	303.366	295.363	25.4681	34.8201	958.785	3261.23	309.246	286.396	26.0251	69.6671	16.8626	3.00623	1165.48	19.1399	154.513	670.541	116.824	69.1506	53.9937	486.332	770.193	543.846	498.709	390.265	10.8986	32.7534	11.6958	3.18713	41.2709	98.792	636.635	2814.39	290.234	126.791	88.2463	1640	150.716	70.6274	82.245	161.161	4617.37	3.70465	73.6947	1075.84
1273	Head&neck		squamous cell carcinoma	Tumor	(raw)	53.5798	48.4741	31.9864	51.4627	753.602	316.882	12.5566	705.899	31.4613	91.6226	173.702	2.78052	1271.8	172.551	54.0127	1403.25	336.141	60.3126	273.17	3668.74	1845.19	1224.7	426.936	247.944	3.91207	156.251	764.826	326.75	327.885	222.245	2050.49	2383.74	377.58	1080.72	198.949	2967.14	391.43	223.987	353.002	293.357	2435.77	4.16546	154.277	339.11
1273	Head&neck		squamous cell carcinoma	Fold change	FC	-10.3816	-11.1723	-1.45991	-1.24061	-2.33279	-18.8704	-45.1573	1.34425	-1.51674	-1.39419	5.61801	-1.98241	-1.68029	4.91677	-5.24525	1.14134	1.56926	-2.10225	2.75926	4.11422	1.30661	1.22817	-2.14181	-2.88604	-5.10811	2.60178	35.6644	55.9139	4.33292	1.22691	1.75659	-2.16481	-1.4094	4.64868	1.22956	-1.01345	1.41644	1.72963	2.34083	-1.0073	-3.4758	-1.63072	1.14174	-5.81707
1273	Head&neck		squamous cell carcinoma	Fold change (Raw limit)	FC (Nraw>=10 OR Traw>=10)	-10.3816	-11.1723	-1.45991	-1.24061	-2.33279	-18.8704	-45.1573	1.34425	-1.51674	-1.39419	5.61801		-1.68029	4.91677	-5.24525	1.14134	1.56926	-2.10225	2.75926	4.11422	1.30661	1.22817	-2.14181	-2.88604	-5.10811	2.60178	35.6644	55.9139	4.33292	1.22691	1.75659	-2.16481	-1.4094	4.64868	1.22956	-1.01345	1.41644	1.72963	2.34083	-1.0073	-3.4758		1.14174	-5.81707
1274	Lung		adenocarcinoma	Normal	(normalized)	-2.3213	-3.6302	-2.10715	-1.61709	1.89762	1.05787	-2.60723	1.43831	-3.09747	-1.4893	-1.37562	-7.20363	1.85673	-1.5744	-0.785014	1.67848	0.154	1.35934	1.01766	3.19223	2.79289	0.655703	1.40206	0.647588	-5.21521	-1.51327	-4.32848	-7.12452	-1.1236	0.711817	1.83188	4.077	0.186344	0.490745	-0.657158	2.44881	-0.0301504	-0.29575	0.0729723	0.307222	2.45475	-4.68633	-0.168354	0.0757914
1274	Lung		adenocarcinoma	Tumor	(normalized)	-2.56694	-3.47217	-2.24628	-3.10395	1.2062	0.570134	-3.75776	0.565372	-3.34911	-1.42234	-1.21372	-7.31139	1.17703	-4.24972	-3.13272	1.84162	0.04107	-2.36548	-0.223567	2.81903	2.72922	0.650719	0.801249	-0.97807	-4.41014	-1.62304	-3.68269	-5.19855	-0.790641	-0.253854	-0.234833	4.62405	-0.337605	0.601966	-0.922754	2.6573	-0.137997	0.00286961	-1.08801	-0.0886955	2.31454	-5.69174	-1.02764	-0.473301
1274	Lung		adenocarcinoma	Normal	(raw)	89.9097	36.2901	104.297	146.486	1674.28	935.488	73.7449	1217.76	52.4995	160.053	173.175	3.04846	1627.49	150.885	260.78	1438.33	499.973	1152.89	909.775	4107.18	3114.09	707.903	1187.54	703.932	12.0963	157.416	22.3658	3.22027	206.229	735.979	1599.7	7583.78	511.308	631.417	284.946	2453.32	440.059	366.065	472.666	555.995	2463.43	17.4526	399.86	473.59
1274	Lung		adenocarcinoma	Tumor	(raw)	81.9613	43.763	102.361	56.4875	1120.56	721.043	35.9035	718.667	47.6597	181.203	209.395	3.05764	1098.13	25.5294	55.3721	1740.67	499.686	94.2441	415.942	3427.26	3220.42	762.464	846.318	246.55	22.8428	157.67	37.8211	13.2255	280.755	407.301	412.707	11976	384.33	737.129	256.187	3063.8	441.36	486.628	228.46	456.703	2415.9	9.39616	238.222	349.829
1274	Lung		adenocarcinoma	Fold change	FC	-1.18562	1.11576	-1.10124	-2.80278	-1.61487	-1.40224	-2.21994	-1.83139	-1.19056	1.04751	1.11876	-1.07756	-1.60181	-6.38779	-5.09014	1.11972	-1.08142	-13.2215	-2.364	-1.29522	-1.04512	-1.00346	-1.51657	-3.08583	1.74723	-1.07906	1.5646	3.79992	1.25959	-1.95297	-4.18932	1.4611	-1.43789	1.08014	-1.20213	1.15548	-1.07762	1.22997	-2.23609	-1.31578	-1.10207	-2.00751	-1.81414	-1.46316
1274	Lung		adenocarcinoma	Fold change (Raw limit)	FC (Nraw>=10 OR Traw>=10)	-1.18562	1.11576	-1.10124	-2.80278	-1.61487	-1.40224	-2.21994	-1.83139	-1.19056	1.04751	1.11876		-1.60181	-6.38779	-5.09014	1.11972	-1.08142	-13.2215	-2.364	-1.29522	-1.04512	-1.00346	-1.51657	-3.08583	1.74723	-1.07906	1.5646	3.79992	1.25959	-1.95297	-4.18932	1.4611	-1.43789	1.08014	-1.20213	1.15548	-1.07762	1.22997	-2.23609	-1.31578	-1.10207	-2.00751	-1.81414	-1.46316
1275	Stomach			Normal	(normalized)	-3.67483	-3.83793	-3.44848	-3.20679	1.29204	0.0878272	-3.69314	2.26896	-2.34274	-1.19746	-0.884232	-6.4754	0.335295	-4.20756	-1.03496	1.7364	-1.09829	-0.209009	-1.97098	3.18424	3.37163	0.687433	-0.853724	-1.34448	-6.45731	-1.71425	-3.6397	-4.34764	0.122151	-0.290747	1.3061	2.66954	-1.06322	0.573969	-1.04222	2.55767	-0.243835	-0.368372	0.0447416	0.157259	2.1054	-6.28877	-1.45424	0.0327191
1275	Stomach			Tumor	(normalized)	-1.00167	-2.7048	-2.90422	-3.28065	1.67336	0.48024	-3.35474	0.418284	-2.92702	-1.74037	-1.87142	-7.28642	1.30335	-2.78875	-2.03505	1.97836	-0.513249	1.2762	-1.45742	3.79191	2.73608	0.56324	1.11676	-0.288787	-7.28424	-1.46365	-3.74471	0.244369	-0.756273	-0.180397	0.328984	3.24345	-1.78808	0.216245	-1.27253	2.87714	-0.521083	0.0556326	-0.126223	0.304802	2.28619	-3.24744	-1.02262	0.880031
1275	Stomach			Normal	(raw)	16.9398	15.129	19.8174	23.4317	529.767	229.922	16.7262	1042.72	42.6489	94.3344	117.209	2.43138	272.946	11.7096	105.582	720.86	101.047	187.165	55.1844	1966.5	2239.26	348.402	119.714	85.1951	2.46206	65.9328	17.3574	10.626	235.458	176.856	534.956	1376.43	103.533	322.051	105.052	1273.73	182.701	167.591	223.157	241.258	930.958	2.76716	78.9538	221.305
1275	Stomach			Tumor	(raw)	193.559	59.4455	51.7712	39.8816	1236.16	540.645	37.885	517.919	50.9594	115.996	105.924	2.48265	956.516	56.085	94.5661	1527.18	271.545	938.684	141.13	5368.14	2582.18	572.661	840.472	317.257	2.48639	140.521	28.9117	459.1	229.448	342.011	486.832	3670.46	112.222	450.237	160.427	2847.42	270.075	402.803	355.098	478.74	1890.41	40.8101	190.768	713.282
1275	Stomach			Fold change	FC	6.37826	2.19334	1.45827	-1.05253	1.30253	1.31259	1.26435	-3.60669	-1.4993	-1.4569	-1.98231	-1.75445	1.9562	2.67364	-2.00013	1.1826	1.50009	2.79958	1.42758	1.5238	-1.55354	-1.0899	3.91899	2.07871	-1.77391	1.1897	-1.07551	24.1176	-1.83837	1.07949	-1.96853	1.48855	-1.65274	-1.2814	-1.17308	1.24788	-1.21188	1.34165	-1.12581	1.10768	1.13351	8.23247	1.34875	1.79915
1275	Stomach			Fold change (Raw limit)	FC (Nraw>=10 OR Traw>=10)	6.37826	2.19334	1.45827	-1.05253	1.30253	1.31259	1.26435	-3.60669	-1.4993	-1.4569	-1.98231		1.9562	2.67364	-2.00013	1.1826	1.50009	2.79958	1.42758	1.5238	-1.55354	-1.0899	3.91899	2.07871		1.1897	-1.07551	24.1176	-1.83837	1.07949	-1.96853	1.48855	-1.65274	-1.2814	-1.17308	1.24788	-1.21188	1.34165	-1.12581	1.10768	1.13351	8.23247	1.34875	1.79915
1276	Large intestine	rectum		Normal	(normalized)	-1.27757	-4.37461	-2.08013	-1.93833	2.4953	0.229545	-5.75842	1.54963	-4.38363	-1.43233	-0.928965	-6.39203	1.94165	-0.673461	-0.826978	1.89438	0.413442	1.30457	-1.30394	3.37785	3.60555	0.736049	2.54633	1.29237	-2.71193	-1.76236	-4.09925	-4.93016	-0.305027	0.898774	1.18393	2.60392	0.387377	0.0124469	-1.771	2.78635	0.180859	-0.842306	0.517065	0.35765	2.54696	-6.20277	-0.477124	1.21522
1276	Large intestine	rectum		Tumor	(normalized)	-1.3923	-1.66024	-2.39797	-4.35403	1.94747	0.398611	-3.57591	1.45674	-2.49927	-1.76034	-0.569767	-6.47748	1.45981	-5.66658	-1.65954	2.39778	-0.603	-1.97871	-0.731593	3.09317	2.81036	0.931337	0.202271	-1.05581	-7.10519	-1.65358	-3.80112	-3.74781	0.42415	-0.144527	1.13722	2.52084	-2.85132	0.639132	-1.23467	3.16839	-0.171091	-0.489896	-0.0953617	0.146947	2.39537	-4.51972	-1.12627	0.76267
1276	Large intestine	rectum		Normal	(raw)	90.8648	10.6192	52.0956	57.476	1242.06	258.275	4.06936	644.863	10.553	81.6222	115.701	2.62295	846.208	138.118	124.176	818.935	293.387	544.123	89.219	2289.9	2681.39	366.907	1286.78	539.543	33.621	64.9319	12.8524	7.2253	178.304	410.715	500.472	1339.19	288.134	222.193	64.5442	1519.7	249.705	122.864	315.235	282.258	1287.34	2.99064	158.254	511.446
1276	Large intestine	rectum		Tumor	(raw)	116.825	97.023	58.1833	14.9957	1182.78	404.252	25.7159	841.744	54.2377	90.5196	206.605	3.44146	843.539	6.03738	97.0702	1616.08	201.9	77.805	184.683	2616.94	2151.11	584.815	352.815	147.512	2.22732	97.4725	21.9992	22.8273	411.471	277.428	674.519	1759.97	42.4937	477.591	130.312	2757.01	272.367	218.366	287.046	339.542	1613.38	13.3686	140.481	520.289
1276	Large intestine	rectum		Fold change	FC	-1.08277	6.56306	-1.24646	-5.33576	-1.46189	1.12433	4.53943	-1.0665	3.69189	-1.25528	1.28271	-1.06102	-1.39652	-31.8476	-1.78085	1.41755	-2.02292	-9.73564	1.48694	-1.21814	-1.7353	1.14495	-5.07728	-5.09183	-21.0137	1.07832	1.22955	2.26946	1.65769	-2.06094	-1.03291	-1.05928	-9.43942	1.54401	1.45028	1.30318	-1.27628	1.27669	-1.52883	-1.15725	-1.11079	3.21105	-1.56824	-1.36846
1276	Large intestine	rectum		Fold change (Raw limit)	FC (Nraw>=10 OR Traw>=10)	-1.08277	6.56306	-1.24646	-5.33576	-1.46189	1.12433	4.53943	-1.0665	3.69189	-1.25528	1.28271		-1.39652	-31.8476	-1.78085	1.41755	-2.02292	-9.73564	1.48694	-1.21814	-1.7353	1.14495	-5.07728	-5.09183	-21.0137	1.07832	1.22955	2.26946	1.65769	-2.06094	-1.03291	-1.05928	-9.43942	1.54401	1.45028	1.30318	-1.27628	1.27669	-1.52883	-1.15725	-1.11079	3.21105	-1.56824	-1.36846
1279	Liver			Normal	(normalized)	0.87831	3.903	-4.82168	-0.382401	0.289582	-0.612685	-5.64348	3.7693	-2.49312	-1.40263	0.358543	-6.16238	-0.0794091	-5.20363	-5.54853	1.37501	-0.35569	0.19076	0.963291	3.65548	3.50983	2.38689	-0.700214	-1.79938	-6.12407	-1.48441	-2.83238	-0.696733	-0.845829	-0.663947	-2.48759	5.00513	4.50333	1.01702	-1.74357	2.66459	0.291048	-0.985601	-1.44809	-0.514353	1.53732	-6.00835	-0.362126	0.3806
1279	Liver			Tumor	(normalized)	2.56325	4.28668	-2.79965	-1.48543	0.611561	0.174639	-5.11479	2.79479	-2.19043	-1.99247	-1.1978	-6.68333	1.36596	-4.86146	-4.49036	1.60764	-0.681104	-0.875749	1.25364	3.15982	2.92439	1.51029	-0.0780888	-1.79145	-6.64291	-1.13202	-3.60225	1.37232	-0.872553	-0.139119	-2.24616	4.51767	4.26619	0.152846	-2.39219	3.37003	0.0668669	-0.834738	-1.72523	-0.807076	0.619695	-6.49213	-0.997323	0.174594
1279	Liver			Normal	(raw)	361.508	2941.99	6.95425	150.871	240.377	128.612	3.93425	2681.59	34.9313	74.3854	252.146	2.74573	186.13	5.33669	4.20189	510.082	153.69	224.463	383.442	2478.16	2240.18	1028.59	121.042	56.5005	2.81962	70.2858	27.6115	121.334	109.421	124.123	35.0654	6315.61	4460.24	397.99	58.7292	1246.93	240.621	99.3172	72.0776	137.684	570.819	3.05511	153.006	256.031
1279	Liver			Tumor	(raw)	1757.09	5802.24	42.6972	106.174	454.23	335.544	8.57972	2062.97	65.1318	74.7108	129.599	2.89265	766.253	10.2266	13.2264	905.996	185.415	162.013	708.859	2656.92	2256.87	846.879	281.625	85.8812	2.97482	135.646	24.4789	769.641	162.373	269.959	62.6639	6809.76	5720.42	330.513	56.6314	3073.68	311.391	166.685	89.915	169.912	456.798	3.30257	148.92	335.533
1279	Liver			Fold change	FC	3.21528	1.30466	4.06155	-2.14805	1.25004	1.72587	1.44263	-1.96498	1.23345	-1.50509	-2.94108	-1.4349	2.72332	1.26766	2.08229	1.17497	-1.25302	-2.09436	1.22293	-1.40997	-1.50049	-1.83603	1.53914	1.00551	-1.43281	1.27668	-1.70512	4.19612	-1.0187	1.43876	1.18217	-1.40198	-1.17866	-1.82029	-1.56767	1.63064	-1.16811	1.11023	-1.21179	-1.22495	-1.889	-1.3984	-1.55315	-1.15349
1279	Liver			Fold change (Raw limit)	FC (Nraw>=10 OR Traw>=10)	3.21528	1.30466	4.06155	-2.14805	1.25004	1.72587		-1.96498	1.23345	-1.50509	-2.94108		2.72332	1.26766	2.08229	1.17497	-1.25302	-2.09436	1.22293	-1.40997	-1.50049	-1.83603	1.53914	1.00551		1.27668	-1.70512	4.19612	-1.0187	1.43876	1.18217	-1.40198	-1.17866	-1.82029	-1.56767	1.63064	-1.16811	1.11023	-1.21179	-1.22495	-1.889		-1.55315	-1.15349
1280	Head&neck			Normal	(normalized)	-2.25162	-2.88995	-4.82592	-2.4977	1.72416	0.773399	-2.78645	1.2291	-3.00394	-0.547559	-1.03731	-7.17218	1.50133	-1.91783	-1.67932	1.76221	0.165294	-2.28767	-0.337295	3.22588	3.13528	0.674591	0.262601	-0.304502	-6.17869	-1.70589	-4.39556	-7.08288	-0.740134	0.236968	2.99056	2.88938	0.103116	0.522895	-0.85747	2.26918	0.340971	-0.142403	0.476346	0.308661	3.61521	-7.07941	-1.03875	-0.0326014
1280	Head&neck			Tumor	(normalized)	-1.66728	-3.44732	-3.70034	-3.02832	1.52832	0.922851	-3.50095	1.47746	-3.08551	-0.759596	-1.23081	-7.42253	1.62481	-1.61765	-2.25479	2.09025	0.159489	-1.98617	0.368994	3.10473	2.59929	0.709634	1.23471	0.0938034	-6.35883	-1.6419	-4.31442	-3.26545	-0.986905	0.0788307	2.11897	3.50734	-0.0345507	0.222042	-1.06099	2.32737	0.325853	-0.232321	0.153737	0.19634	3.8875	-6.67025	-1.15865	0.150939
1280	Head&neck			Normal	(raw)	87.6659	56.3213	14.7193	73.9185	1379.3	713.594	60.5102	978.655	52.0427	285.63	203.41	2.89463	1181.9	110.487	130.35	1416.16	468.159	85.5024	330.445	3905.89	3668.17	666.357	500.825	338.042	5.76321	127.971	19.8353	3.07947	249.938	492.005	3318.05	3093.32	448.411	599.849	230.415	2012.46	528.783	378.24	580.804	517.072	5115.89	3.08689	203.207	408.151
1280	Head&neck			Tumor	(raw)	164.352	47.8551	40.1573	63.9827	1505.72	989.651	46.1088	1453.57	61.4958	308.33	222.416	3.04279	1609.87	170.105	109.375	2222.82	583.025	131.759	674.147	4490.49	3163.3	853.685	1228.46	557.075	6.36028	167.269	26.2365	54.2847	263.383	551.324	2267.51	5935.97	509.654	608.86	250.2	2619.89	654.287	444.366	580.705	598.109	7725.59	5.12542	233.823	579.58
1280	Head&neck			Fold change	FC	1.49935	-1.47159	2.1819	-1.44455	-1.1454	1.10915	-1.64091	1.18786	-1.05817	-1.15832	-1.14353	-1.1895	1.08935	1.2313	-1.49017	1.25531	-1.00403	1.23243	1.6316	-1.0876	-1.44994	1.02459	1.9617	1.31796	-1.133	1.04535	1.05785	14.0981	-1.18655	-1.11585	-1.82968	1.53471	-1.10012	-1.23187	-1.1515	1.04115	-1.01053	-1.06431	-1.25059	-1.08097	1.20773	1.32791	-1.08666	1.13567
1280	Head&neck			Fold change (Raw limit)	FC (Nraw>=10 OR Traw>=10)	1.49935	-1.47159	2.1819	-1.44455	-1.1454	1.10915	-1.64091	1.18786	-1.05817	-1.15832	-1.14353		1.08935	1.2313	-1.49017	1.25531	-1.00403	1.23243	1.6316	-1.0876	-1.44994	1.02459	1.9617	1.31796		1.04535	1.05785	14.0981	-1.18655	-1.11585	-1.82968	1.53471	-1.10012	-1.23187	-1.1515	1.04115	-1.01053	-1.06431	-1.25059	-1.08097	1.20773		-1.08666	1.13567
1282	Breast			Normal	(normalized)	-3.39232	-2.24832	-4.8258	-2.83374	2.15976	0.639819	-4.46041	4.07874	-3.16399	-1.33223	-1.54583	-6.8612	3.42307	-3.32067	-1.36457	1.78366	0.350049	1.4311	-0.788812	2.8019	2.91096	2.23297	1.04403	0.218346	-6.8753	-1.58451	-4.63702	-2.73987	-1.2521	0.713413	3.06834	3.7711	2.77361	0.237292	-1.1458	2.85056	0.514681	-0.540384	-0.0624218	0.0934362	3.33704	-6.8279	-0.254852	0.423945
1282	Breast			Tumor	(normalized)	-4.59722	-3.66356	-4.20643	-4.10226	1.7344	0.463677	-4.00431	0.713299	-3.12975	-1.62187	-1.80262	-7.13194	1.06743	-7.70921	-3.90311	2.6934	-0.0855131	1.07245	0.27114	4.15761	3.28852	1.65269	0.185929	-1.09957	-7.76028	-1.87203	-4.53947	-3.02038	-1.00195	0.110474	0.391797	3.587	4.53981	0.261258	-2.52544	2.7613	0.943334	0.31639	-0.105325	0.945222	2.68668	-5.67169	-1.04698	-0.128325
1282	Breast			Normal	(raw)	46.0203	101.702	17.0383	67.7794	2159.19	752.911	21.9494	8165.09	53.9117	191.909	165.5	4.15634	5183.06	48.3635	187.656	1663.7	615.906	1302.99	279.694	3369.73	3634.34	2271.59	996.373	562.17	4.11592	161.121	19.4204	72.3362	202.87	792.315	4053.24	6597.08	3304.29	569.601	218.382	3485.32	690.356	332.252	462.752	515.544	4883	4.25341	404.968	648.275
1282	Breast			Tumor	(raw)	22.2436	42.4882	29.164	31.3476	1791.49	742.487	33.5499	882.739	61.5118	174.935	154.336	3.83866	1128.33	2.57279	35.9879	3482.59	507.418	1132.26	649.725	9608.9	5260.78	1692.84	612.461	251.249	2.48331	147.086	23.1522	66.3566	268.838	581.251	706.4	6469.99	12523.6	645.29	93.5133	3650.41	1035.33	670.426	500.498	1036.69	3466.41	10.5623	260.578	492.582
1282	Breast			Fold change	FC	-2.30522	-2.66704	1.53621	-2.40914	-1.3429	-1.12986	1.37183	-10.3062	1.02401	-1.22233	-1.19481	-1.20643	-5.11821	-20.9451	-5.81	1.8787	-1.35244	-1.28222	2.08486	2.55923	1.29914	-1.49514	-1.81265	-2.49305	-1.84674	-1.22054	1.06995	-1.21462	1.18933	-1.51881	-6.39324	-1.1361	3.40159	1.01675	-2.60204	-1.06383	1.34598	1.81098	-1.03018	1.80473	-1.56955	2.2287	-1.73162	-1.46639
1282	Breast			Fold change (Raw limit)	FC (Nraw>=10 OR Traw>=10)	-2.30522	-2.66704	1.53621	-2.40914	-1.3429	-1.12986	1.37183	-10.3062	1.02401	-1.22233	-1.19481		-5.11821	-20.9451	-5.81	1.8787	-1.35244	-1.28222	2.08486	2.55923	1.29914	-1.49514	-1.81265	-2.49305		-1.22054	1.06995	-1.21462	1.18933	-1.51881	-6.39324	-1.1361	3.40159	1.01675	-2.60204	-1.06383	1.34598	1.81098	-1.03018	1.80473	-1.56955	2.2287	-1.73162	-1.46639
1283	Large intestine	colon		Normal	(normalized)	0.625643	-3.75753	-2.57406	-0.971086	1.76155	-0.293218	-4.10776	1.75395	-2.94685	-1.25541	-1.53715	-7.194	0.674956	-2.36912	0.18831	1.8678	0.22625	-1.29058	-2.41887	4.48558	2.95836	1.06379	-0.314778	-1.58023	-7.07677	-1.34336	-4.22575	-5.63111	-1.01651	0.523354	1.44799	2.51575	-2.23989	0.763879	-2.27488	2.97859	0.464303	-0.209468	-0.406671	0.182542	2.01124	-6.20587	-1.28613	-0.185324
1283	Large intestine	colon		Tumor	(normalized)	-2.57926	-3.49176	-2.00751	-4.5076	1.80374	0.237865	-5.81872	1.20763	-2.32311	-2.13679	-0.79133	-7.33003	0.71235	-7.35975	-1.56147	2.86929	-0.799396	-3.94597	1.50799	2.28885	2.84093	1.36792	-1.16395	-2.62953	-7.33342	-0.761627	-4.66454	-5.55958	0.528961	-1.63664	2.48978	1.90369	-3.85287	0.788275	-1.23138	3.50886	0.237295	0.061203	-0.11687	0.263823	2.83231	-3.47789	-1.81041	1.22493
1283	Large intestine	colon		Normal	(raw)	924.28	44.2933	100.6	305.591	2031.17	488.876	34.7463	2020.5	77.692	250.928	206.413	4.09125	956.419	115.955	682.579	2186.4	700.768	244.885	112.025	13420.2	4656.08	1252.27	481.625	200.341	4.43757	236.089	32.0176	12.0874	296.119	861.016	1634.39	3425.97	126.821	1017.22	123.782	4721.85	826.486	518.096	451.904	679.856	2414.96	8.11549	245.642	526.84
1283	Large intestine	colon		Tumor	(raw)	108.736	57.7675	161.617	28.5683	2268.75	766.324	11.5133	1500.86	129.862	147.764	375.486	4.03876	1064.75	3.95643	220.169	4748.44	373.392	42.1651	1848.24	3175.56	4655.98	1677.23	290.016	105.013	4.0293	383.297	25.6237	13.7787	937.65	208.993	3650.11	2431.51	44.9757	1122.28	276.774	7397.4	766.021	678.003	599.275	780.236	4628.26	58.3257	185.277	1518.97
1283	Large intestine	colon		Fold change	FC	-9.22085	1.20228	1.48098	-11.6037	1.02967	1.44501	-3.27378	-1.46036	1.54087	-1.84214	1.67693	-1.09888	1.02626	-31.7927	-3.36308	2.00208	-2.03587	-6.30013	15.2091	-4.58438	-1.0848	1.23468	-1.80147	-2.06952	-1.1947	1.49664	-1.35546	1.05083	2.91899	-4.46912	2.05878	-1.52844	-3.05883	1.01705	2.06122	1.44419	-1.17041	1.20637	1.22247	1.05796	1.76671	6.62527	-1.43821	2.65784
1283	Large intestine	colon		Fold change (Raw limit)	FC (Nraw>=10 OR Traw>=10)	-9.22085	1.20228	1.48098	-11.6037	1.02967	1.44501	-3.27378	-1.46036	1.54087	-1.84214	1.67693		1.02626	-31.7927	-3.36308	2.00208	-2.03587	-6.30013	15.2091	-4.58438	-1.0848	1.23468	-1.80147	-2.06952		1.49664	-1.35546	1.05083	2.91899	-4.46912	2.05878	-1.52844	-3.05883	1.01705	2.06122	1.44419	-1.17041	1.20637	1.22247	1.05796	1.76671	6.62527	-1.43821	2.65784
1285	Others	gallbladder		Normal	(normalized)	-3.03711	-1.29965	-2.71696	-2.88354	2.51801	1.31134	-0.649771	1.51567	-2.95911	-1.06655	-3.5288	-5.95753	2.37769	-4.07259	-1.45563	0.796571	-0.737684	-0.709417	-1.38369	1.77135	2.80144	0.116992	1.10712	1.16538	-4.35033	-2.4426	-3.57735	-5.76617	-2.20982	0.461402	2.34071	4.52352	-0.135255	-0.51421	-1.36641	3.22586	-0.204517	-0.828346	-0.049314	-0.90885	3.6305	-4.98685	-0.993528	0.457288
1285	Others	gallbladder		Tumor	(normalized)	-1.63	1.64046	-1.28709	-3.93926	0.936604	0.0788546	-2.75144	0.323909	-3.19173	-1.16208	-2.05924	-6.82328	1.03205	-5.38845	-3.19897	1.96236	-0.981001	-2.6383	1.0267	2.82871	2.97794	1.36386	-0.150834	-1.00194	-6.74052	-0.892501	-3.76392	-2.73543	-1.58459	-0.367151	0.643894	4.69562	-0.398525	-0.0820608	-1.8463	2.72793	0.141144	0.286176	-0.871994	-0.0414991	1.82598	-6.66268	-1.60062	0.117929
1285	Others	gallbladder		Normal	(raw)	19.3156	64.4073	24.1148	21.4852	908.169	393.478	101.058	453.347	20.3887	75.7016	13.7371	2.55137	823.999	9.42321	57.8072	275.398	95.0833	96.9647	60.7627	541.251	1105.32	171.944	341.544	355.617	7.773	29.1657	13.2825	2.91325	34.2726	218.306	803.144	3646.57	144.362	111.014	61.4948	1483.37	137.595	89.292	153.223	84.4459	1963.63	5.00008	79.632	217.684
1285	Others	gallbladder		Tumor	(raw)	105.4	1017.07	133.68	21.266	624.404	344.554	48.4456	408.344	35.7037	145.78	78.2759	2.88077	667.109	7.78817	35.5251	1271.3	165.276	52.3977	664.641	2317.65	2570.22	839.623	293.842	162.894	3.05086	175.732	24.0141	48.9862	108.771	252.928	509.743	8453.62	247.487	308.189	90.7251	2161.26	359.756	397.802	178.248	316.977	1156.63	3.21998	107.568	354.014
1285	Others	gallbladder		Fold change	FC	2.65206	7.67473	2.69422	-2.07876	-2.99262	-2.34971	-4.29205	-2.28431	-1.17497	-1.06846	2.76938	-1.82228	-2.54144	-2.48951	-3.34809	2.24356	-1.18371	-3.8076	5.31618	2.08113	1.13014	2.37327	-2.39157	-4.49188	-5.24224	2.92838	-1.13806	8.17231	1.54246	-1.7759	-3.24184	1.1267	-1.2002	1.34924	-1.39464	-1.41219	1.27073	2.16523	-1.76869	1.82431	-3.49315	-3.19502	-1.52319	-1.26519
1285	Others	gallbladder		Fold change (Raw limit)	FC (Nraw>=10 OR Traw>=10)	2.65206	7.67473	2.69422	-2.07876	-2.99262	-2.34971	-4.29205	-2.28431	-1.17497	-1.06846	2.76938		-2.54144		-3.34809	2.24356	-1.18371	-3.8076	5.31618	2.08113	1.13014	2.37327	-2.39157	-4.49188		2.92838	-1.13806	8.17231	1.54246	-1.7759	-3.24184	1.1267	-1.2002	1.34924	-1.39464	-1.41219	1.27073	2.16523	-1.76869	1.82431	-3.49315		-1.52319	-1.26519
1287	Lung		adenocarcinoma	Normal	(normalized)	-0.454427	-3.79074	-2.07243	-1.8268	1.54162	1.19213	-2.63173	1.83435	-2.8103	-1.65299	-1.39271	-6.37661	1.43649	-2.94275	-2.30847	1.6711	0.0157089	-0.165556	-0.118079	2.83576	2.92731	0.759707	1.11547	-0.293562	-6.36565	-1.5987	-3.63321	-3.33978	-1.40361	-0.0131826	1.86697	3.87107	-0.536279	0.411583	-1.32675	2.4663	-0.159099	-0.432286	-0.667158	-0.15451	2.97914	-5.05599	-1.01807	-0.104646
1287	Lung		adenocarcinoma	Tumor	(normalized)	-2.84678	-3.79169	-1.92747	-3.19877	1.04449	0.767225	-3.45754	0.983746	-2.96828	-1.61657	-1.32365	-6.42122	0.791097	-3.67566	-3.68591	2.43992	-0.951364	-1.94761	0.299597	2.78115	2.96669	0.822847	1.11498	-0.0479965	-5.5355	-0.493544	-3.92455	-4.58041	-0.908925	-0.740379	0.743832	3.41161	-1.48366	0.317289	-1.55786	2.74169	-0.719521	0.204895	-0.820262	-0.14263	2.43242	-4.98385	-0.708285	0.452935
1287	Lung		adenocarcinoma	Normal	(raw)	246.44	24.3996	80.2869	95.1887	983.064	771.569	54.485	1204.21	48.1421	107.376	128.606	4.06403	913.978	43.919	68.1693	1075.37	341.379	301.072	311.145	2410.78	2568.73	571.746	731.642	275.51	4.09501	111.494	27.2147	33.3529	127.638	334.611	1231.75	4941.02	232.848	449.166	134.622	1866.12	302.423	250.252	212.654	303.386	2662.69	10.1509	166.739	314.056
1287	Lung		adenocarcinoma	Tumor	(raw)	61.2905	31.8382	115.914	48.0215	909.455	750.443	40.1364	871.96	56.3404	143.789	176.158	5.14494	762.963	34.5044	34.2602	2392.48	228.019	114.307	542.685	3030.88	3446.86	779.941	954.997	426.493	9.50623	313.176	29.0371	18.4297	234.826	263.927	738.372	4691.99	157.665	549.381	149.761	2949.1	267.77	508.206	249.71	399.415	2380.08	13.9339	269.864	603.541
1287	Lung		adenocarcinoma	Fold change	FC	-5.25013	-1.00066	1.1057	-2.58822	-1.41141	-1.34248	-1.77252	-1.80325	-1.11572	1.02557	1.04903	-1.0314	-1.56417	-1.66199	-2.59807	1.70387	-1.95487	-3.43915	1.33577	-1.03858	1.02767	1.04474	-1.00034	1.18556	1.77788	2.15123	-1.22378	-2.36302	1.40902	-1.65542	-2.1782	-1.37503	-1.92836	-1.06754	-1.17373	1.21031	-1.4747	1.55529	-1.11196	1.00827	-1.46076	1.05128	1.23953	1.4718
1287	Lung		adenocarcinoma	Fold change (Raw limit)	FC (Nraw>=10 OR Traw>=10)	-5.25013	-1.00066	1.1057	-2.58822	-1.41141	-1.34248	-1.77252	-1.80325	-1.11572	1.02557	1.04903		-1.56417	-1.66199	-2.59807	1.70387	-1.95487	-3.43915	1.33577	-1.03858	1.02767	1.04474	-1.00034	1.18556		2.15123	-1.22378	-2.36302	1.40902	-1.65542	-2.1782	-1.37503	-1.92836	-1.06754	-1.17373	1.21031	-1.4747	1.55529	-1.11196	1.00827	-1.46076	1.05128	1.23953	1.4718
1288	Stomach			Normal	(normalized)	-3.44969	-3.79418	-2.12806	-3.30265	0.891728	-0.0780821	-3.57505	2.19552	-2.96363	-1.36512	-1.15594	-6.30309	1.14331	-4.16137	-0.401945	1.9346	-1.25223	-0.262629	-1.35122	2.99361	3.17959	0.802357	-0.0394793	-1.1359	-6.26936	-1.3245	-4.27655	-5.95238	-0.208727	-0.324341	1.66645	3.77054	-1.29892	0.670715	-2.55645	2.76542	-0.267417	-0.396433	-0.605616	-0.260573	2.2703	-6.14937	-1.42937	-0.0524383
1288	Stomach			Tumor	(normalized)	-2.98247	-4.30224	-1.86471	-2.0306	1.17284	-0.0639172	-4.38315	0.831591	-3.10182	-1.95886	-1.72924	-6.49916	0.637126	-6.44511	-1.29422	2.306	-0.964466	-3.21584	1.39765	2.40397	2.937	1.35018	-0.437069	-1.61499	-6.50514	-0.839741	-4.60492	-4.78303	-0.263007	-0.514249	-0.199512	5.12959	-4.17338	0.755092	-2.40429	2.87848	0.251359	-0.0445299	-0.980205	0.0401402	1.53065	-5.64516	-1.91064	0.232903
1288	Stomach			Normal	(raw)	23.871	18.8005	59.6655	26.4324	483.915	247.074	21.8845	1194.67	33.4342	101.249	117.047	3.30302	576.106	14.5759	197.394	997.023	109.489	217.406	102.229	2077.3	2363.1	454.847	253.774	118.684	3.38116	104.14	13.4574	4.21199	225.683	208.303	827.913	3559.4	106.003	415.181	44.3369	1773.4	216.686	198.15	171.405	217.717	1258.23	3.67441	96.8384	251.505
1288	Stomach			Tumor	(raw)	47.2942	18.946	102.633	91.4845	842.715	357.585	17.9127	665.203	43.5391	96.1488	112.737	4.13216	581.319	4.28991	152.413	1848.4	191.552	40.2305	984.817	1978.27	2862.5	952.938	276.089	122.028	4.11507	208.849	15.3603	13.5764	311.492	261.707	325.508	13085.2	20.716	630.849	70.6087	2748.7	444.925	362.423	189.474	384.329	1079.92	7.46893	99.4167	439.27
1288	Stomach			Fold change	FC	1.38245	-1.42213	1.20026	2.41503	1.21513	1.00987	-1.75091	-2.57386	-1.10052	-1.50916	-1.48793	-1.14557	-1.42029	-4.86941	-1.8561	1.29361	1.22075	-7.74472	6.72192	-1.50488	-1.18311	1.46188	-1.31731	-1.39386	-1.17754	1.39935	-1.2556	2.2491	-1.03834	-1.14069	-3.64512	2.56516	-7.33332	1.06023	1.11123	1.08152	1.43274	1.27624	-1.29647	1.23175	-1.66977	1.41835	-1.39597	1.2187
1288	Stomach			Fold change (Raw limit)	FC (Nraw>=10 OR Traw>=10)	1.38245	-1.42213	1.20026	2.41503	1.21513	1.00987	-1.75091	-2.57386	-1.10052	-1.50916	-1.48793		-1.42029	-4.86941	-1.8561	1.29361	1.22075	-7.74472	6.72192	-1.50488	-1.18311	1.46188	-1.31731	-1.39386		1.39935	-1.2556	2.2491	-1.03834	-1.14069	-3.64512	2.56516	-7.33332	1.06023	1.11123	1.08152	1.43274	1.27624	-1.29647	1.23175	-1.66977		-1.39597	1.2187
1289	Head&neck		squamous cell carcinoma	Normal	(normalized)	-2.79937	-3.66906	-4.11763	-2.84528	1.31996	-0.651761	-4.82539	0.570134	-2.78963	-0.844401	-2.07019	-6.60599	1.16275	-4.80708	-4.01088	2.06744	-0.414089	-1.81556	1.51847	2.9776	3.0428	1.50887	-0.506553	-1.54401	-6.01762	-1.77325	-1.55893	-6.11581	-0.0489855	0.105618	3.17042	2.6944	-0.334097	0.234436	-1.68804	2.82668	0.153376	0.174645	-0.47403	0.234122	2.92941	-7.26574	-1.12952	-0.122027
1289	Head&neck		squamous cell carcinoma	Tumor	(normalized)	-3.62853	-3.204	-3.25631	-3.56594	1.39362	2.12602	-3.07486	0.391937	-3.72422	-2.18245	-2.40487	-7.25785	-0.231214	-7.17789	-5.75241	1.64982	-0.63625	-2.70471	1.5867	1.99184	2.88029	1.319	0.62109	-1.38704	-7.20001	-1.7498	1.01862	-1.13366	-0.233341	-1.02065	2.65954	4.20282	-2.41146	0.100272	-1.63009	2.40231	-0.378005	-0.652461	-1.42254	0.375976	3.13491	-4.92725	-1.29565	0.15229
1289	Head&neck		squamous cell carcinoma	Normal	(raw)	60.252	32.9739	24.1622	58.3649	1047.16	266.973	14.7938	622.723	60.6606	233.602	99.88	4.30591	939.051	14.9828	26.018	1758.04	314.785	119.16	1201.63	3303.82	3456.54	1193.67	295.243	143.839	6.47415	122.706	142.359	6.04817	405.435	451.296	3776.23	2714.95	332.732	493.446	130.172	2975.66	466.485	473.414	301.975	493.339	3195.26	2.7256	191.711	385.419
1289	Head&neck		squamous cell carcinoma	Tumor	(raw)	32.41	43.4984	41.9494	33.847	1053.16	1749.72	47.5717	525.967	30.33	88.3061	75.6894	2.61904	341.485	2.76831	7.43579	1257.82	257.895	61.4857	1203.97	1594.32	2951.39	1000.07	616.51	153.261	2.72618	119.188	812.098	182.688	340.982	197.573	2532.64	7381.55	75.3446	429.693	129.5	2119.06	308.449	255.014	149.536	520.18	3521.07	13.1742	163.284	445.469
1289	Head&neck		squamous cell carcinoma	Fold change	FC	-1.77664	1.38038	1.8167	-1.64793	1.05238	6.85797	3.36482	-1.13147	-1.91135	-2.52809	-1.2611	-1.57119	-2.62799	-5.1723	-3.34389	-1.33572	-1.16648	-1.85209	1.04843	-1.98037	-1.11923	-1.14067	2.18501	1.11494	-2.26952	1.01639	5.96923	31.6067	-1.13631	-2.18293	-1.42492	2.84498	-4.22035	-1.09746	1.04099	-1.34199	-1.44531	-1.77412	-1.92988	1.10332	1.15309	5.05773	-1.12205	1.20942
1289	Head&neck		squamous cell carcinoma	Fold change (Raw limit)	FC (Nraw>=10 OR Traw>=10)	-1.77664	1.38038	1.8167	-1.64793	1.05238	6.85797	3.36482	-1.13147	-1.91135	-2.52809	-1.2611		-2.62799	-5.1723	-3.34389	-1.33572	-1.16648	-1.85209	1.04843	-1.98037	-1.11923	-1.14067	2.18501	1.11494		1.01639	5.96923	31.6067	-1.13631	-2.18293	-1.42492	2.84498	-4.22035	-1.09746	1.04099	-1.34199	-1.44531	-1.77412	-1.92988	1.10332	1.15309	5.05773	-1.12205	1.20942
1290	Large intestine	colon		Normal	(normalized)	-2.66809	-4.52086	-2.78106	-2.89394	3.35821	0.600252	-2.81011	1.91801	-4.18978	-0.879135	-0.561695	-7.17752	2.6871	-0.311721	-0.872639	2.12411	0.91756	1.42253	-0.845022	2.58766	4.01549	0.922721	2.93558	1.19462	-2.24238	-1.27469	-3.93245	-5.40232	0.335931	0.81552	1.61898	3.42264	0.477427	0.128857	-1.16041	2.64046	0.303802	-0.012064	0.41917	0.699232	3.27889	-7.11116	-0.485749	0.933337
1290	Large intestine	colon		Tumor	(normalized)	-0.72253	-2.06257	-1.02011	-4.13587	1.84884	0.203422	-4.47116	1.52488	-2.52642	-2.201	-0.643984	-6.01828	1.30901	-7.2131	-2.34059	3.20061	-1.34344	-2.96951	1.01386	2.26624	3.11646	1.50695	-0.291627	-2.32371	-7.37805	-1.4634	-4.13266	-2.38749	1.36524	-0.983132	1.615	3.14718	-2.76216	0.579973	-0.999326	3.30554	-0.0425072	-0.247938	-0.543222	0.157285	2.25119	-6.58466	-1.80779	1.67887
1290	Large intestine	colon		Normal	(raw)	47.5136	13.1546	43.935	40.6283	3096.82	457.811	43.0591	1141.23	16.5479	164.19	204.6	2.08615	1944.87	243.307	164.931	1316.48	570.434	809.498	168.119	1815.33	4883.99	572.479	2310.42	691.207	63.822	124.817	19.7791	7.14055	381.169	531.482	927.585	3238.25	420.448	330.204	135.106	1883.01	372.774	299.475	403.809	490.323	2931.15	2.18434	215.659	576.707
1290	Large intestine	colon		Tumor	(raw)	273.102	107.878	222.201	25.6334	1623.25	518.877	20.3178	1296.77	78.2169	98.0083	288.383	6.95259	1116.56	3.03716	88.9693	4142.93	177.587	57.5331	909.979	2167.88	3908.2	1280.75	368.163	90.0163	2.70904	163.419	25.6906	86.1239	1160.94	227.969	1380.36	3992.32	66.4256	673.625	225.425	4455.5	437.555	379.483	309.245	502.546	2145.38	4.69515	128.715	1442.85
1290	Large intestine	colon		Fold change	FC	3.85187	5.49566	3.38922	-2.36515	-2.84686	-1.31661	-3.16245	-1.31324	3.16753	-2.49988	-1.0587	2.23339	-2.59924	-119.543	-2.76629	2.1089	-4.79324	-20.9959	3.62727	-1.24956	-1.86481	1.49924	-9.36453	-11.4584	-35.1553	-1.13974	-1.14887	8.08269	2.04105	-3.47895	-1.00276	-1.21038	-9.44524	1.3671	1.11813	1.58566	-1.2713	-1.17762	-1.94854	-1.45594	-2.03878	1.44043	-2.5002	1.6766
1290	Large intestine	colon		Fold change (Raw limit)	FC (Nraw>=10 OR Traw>=10)	3.85187	5.49566	3.38922	-2.36515	-2.84686	-1.31661	-3.16245	-1.31324	3.16753	-2.49988	-1.0587		-2.59924	-119.543	-2.76629	2.1089	-4.79324	-20.9959	3.62727	-1.24956	-1.86481	1.49924	-9.36453	-11.4584	-35.1553	-1.13974	-1.14887	8.08269	2.04105	-3.47895	-1.00276	-1.21038	-9.44524	1.3671	1.11813	1.58566	-1.2713	-1.17762	-1.94854	-1.45594	-2.03878		-2.5002	1.6766
1291	Lung		adenocarcinoma	Normal	(normalized)	-1.72422	-3.50489	-1.87655	-1.34817	2.40241	1.27933	-3.00598	1.19039	-2.31929	-1.56347	-1.43968	-6.53652	2.05039	-1.24196	-1.19319	1.60242	0.15915	0.558029	0.0522871	2.99095	2.77688	0.741109	1.34332	0.182866	-6.53405	-1.84579	-3.77414	-6.47741	-1.12992	-0.148334	1.89418	3.78142	0.0273418	0.190578	-0.638676	2.58302	-0.14684	-0.210855	-0.15081	0.326019	3.04566	-4.55922	-0.716955	0.305182
1291	Lung		adenocarcinoma	Tumor	(normalized)	-3.87016	-4.58787	-2.9973	-1.35615	1.16278	0.835603	-4.27792	3.66636	-3.13028	-1.7554	-2.01672	-6.68666	1.20139	-5.34521	-5.52625	1.85157	-0.496374	-3.66658	1.77577	2.35612	3.4046	0.532093	0.40324	-1.52275	-5.87365	-1.70406	-3.40182	-4.30469	-0.258068	-0.835139	1.13016	3.82372	-0.471639	1.09252	-1.06277	2.7644	-0.658063	0.832315	-1.67916	-0.434784	1.75909	-5.39655	-1.05977	0.360938
1291	Lung		adenocarcinoma	Normal	(raw)	112.728	32.8092	101.432	146.296	1969.11	904.045	46.3642	849.993	74.627	126.015	137.305	4.01221	1542.77	157.472	162.887	1130.96	415.893	548.347	386.2	2961	2552.69	622.542	945.046	422.786	4.01907	103.618	27.2234	4.18002	170.19	336.062	1384.45	5121.46	379.58	425.052	239.228	2231.72	336.41	321.809	335.486	466.889	3075.45	15.7983	226.593	460.195
1291	Lung		adenocarcinoma	Tumor	(raw)	28.7194	17.4632	52.5936	164.046	940.247	749.465	21.6485	5332.06	47.9624	124.389	103.781	4.07686	965.746	10.331	9.11258	1515.61	297.705	33.072	1438.04	2150.17	4447.29	607.275	555.389	146.155	7.16251	128.895	39.7338	21.2506	351.175	235.401	919.223	5946.55	302.853	895.551	201.041	2853.49	266.142	747.759	131.139	310.69	1421.51	9.96979	201.459	539.34
1291	Lung		adenocarcinoma	Fold change	FC	-4.42581	-2.1184	-2.1746	-1.00555	-2.36138	-1.36012	-2.41487	5.56343	-1.75442	-1.14229	-1.49179	-1.10967	-1.80126	-17.187	-20.1549	1.18851	-1.57519	-18.6953	3.30233	-1.55275	1.54511	-1.1559	-1.91864	-3.26169	1.58053	1.10323	1.29443	4.50873	1.83001	-1.60972	-1.69822	1.02976	-1.41321	1.86858	-1.34173	1.13397	-1.42526	2.06075	-2.88457	-1.69443	-2.43948	-1.78675	-1.26823	1.0394
1291	Lung		adenocarcinoma	Fold change (Raw limit)	FC (Nraw>=10 OR Traw>=10)	-4.42581	-2.1184	-2.1746	-1.00555	-2.36138	-1.36012	-2.41487	5.56343	-1.75442	-1.14229	-1.49179		-1.80126	-17.187	-20.1549	1.18851	-1.57519	-18.6953	3.30233	-1.55275	1.54511	-1.1559	-1.91864	-3.26169		1.10323	1.29443	4.50873	1.83001	-1.60972	-1.69822	1.02976	-1.41321	1.86858	-1.34173	1.13397	-1.42526	2.06075	-2.88457	-1.69443	-2.43948	-1.78675	-1.26823	1.0394
1292	Large intestine	rectum		Normal	(normalized)	0.714606	-3.63418	-2.29271	-0.990131	2.29782	0.12575	-3.56404	1.33216	-2.04623	-1.07778	-1.72384	-7.36283	1.165	-2.46037	-0.730021	1.54326	0.256048	-1.27412	-2.19411	3.79525	3.376	0.484413	-0.00223732	-1.39498	-5.37462	-1.58045	-3.77487	-5.60864	-1.02387	-0.236699	0.83398	2.71385	-2.15556	1.07228	-1.28733	2.63194	0.185004	0.379135	0.0284843	0.645408	1.78666	-5.26703	-1.16276	-0.462968
1292	Large intestine	rectum		Tumor	(normalized)	-0.949696	-2.17987	-2.45456	-3.31305	1.83784	0.468304	-3.37153	1.1054	-3.70426	-2.54444	-1.5648	-6.7426	2.83743	-4.32875	-2.63885	2.03965	-0.912999	-2.78664	0.0915451	2.32439	3.15847	0.868632	1.29948	-0.796123	-6.71086	-1.91049	-3.50159	-0.333626	-0.660833	-1.21692	3.7097	4.23752	-1.96027	0.155597	-1.3284	2.87247	-0.635165	-0.381226	-1.05849	-0.475849	2.54924	-6.4848	-1.66955	0.648922
1292	Large intestine	rectum		Normal	(raw)	722.648	35.4659	89.8739	221.692	2165.31	480.466	37.2328	1108.74	106.618	208.625	133.316	2.67532	987.433	80.0138	265.491	1283.44	525.88	182.08	96.2314	6113.52	4571.79	616.072	439.678	167.447	10.6142	147.247	32.1707	9.02485	216.568	373.728	784.985	2889.07	98.8375	925.97	180.419	2729.62	500.611	572.716	449.142	688.804	1519.32	11.436	196.69	319.478
1292	Large intestine	rectum		Tumor	(raw)	166.879	71.1349	58.8023	32.4311	1152.22	445.926	31.1429	693.503	24.7283	55.2507	108.953	3.00999	2303.79	16.0401	51.7506	1325.22	171.179	46.712	343.437	1614.36	2877.95	588.538	793.363	185.623	3.07694	85.7382	28.4581	255.775	203.873	138.663	4217.18	6080.11	82.8305	359.029	128.352	2360.42	207.533	247.474	154.758	231.763	1886.63	3.59889	101.322	505.399
1292	Large intestine	rectum		Fold change	FC	-3.1696	2.74025	-1.11872	-5.00345	-1.37552	1.268	1.14275	-1.1702	-3.15587	-2.76381	1.11654	1.53712	3.18752	-3.65123	-3.75505	1.41069	-2.24863	-2.85308	4.87584	-2.77187	-1.16274	1.30515	2.46522	1.51451	-2.52493	-1.25705	1.20855	38.7202	1.28613	-1.97277	7.33972	2.87523	1.14495	-1.88777	-1.02887	1.18143	-1.76561	-1.69391	-2.12428	-2.17536	1.69652	-2.32587	-1.42089	2.16129
1292	Large intestine	rectum		Fold change (Raw limit)	FC (Nraw>=10 OR Traw>=10)	-3.1696	2.74025	-1.11872	-5.00345	-1.37552	1.268	1.14275	-1.1702	-3.15587	-2.76381	1.11654		3.18752	-3.65123	-3.75505	1.41069	-2.24863	-2.85308	4.87584	-2.77187	-1.16274	1.30515	2.46522	1.51451	-2.52493	-1.25705	1.20855	38.7202	1.28613	-1.97277	7.33972	2.87523	1.14495	-1.88777	-1.02887	1.18143	-1.76561	-1.69391	-2.12428	-2.17536	1.69652	-2.32587	-1.42089	2.16129
1293	Sarcoma	soft tissue		Normal	(normalized)	-5.18457	-3.55203	-2.72878	-3.5915	1.30573	0.484653	-3.42687	1.34204	-2.70292	-1.61963	0.773033	-6.12087	0.58141	-2.01706	-4.17599	2.16321	1.27628	-0.999838	-3.44786	4.09302	3.7296	2.39529	-0.345746	-1.00433	-6.07461	-1.57126	-3.42008	3.40478	0.210663	0.787833	1.11688	2.75907	2.37814	2.14228	-0.154891	2.9883	0.723035	-0.1319	1.29129	0.738121	4.23466	-5.99744	-0.376601	0.00700855
1293	Sarcoma	soft tissue		Tumor	(normalized)	-5.38058	-3.29807	-5.72627	-2.92226	2.68791	1.15409	-2.92478	0.558106	-4.17066	-2.10479	-1.42668	-6.93313	4.25667	-6.89468	-6.9554	2.38234	-0.873112	-0.569865	-0.0054245	2.7578	3.22118	1.33093	2.25919	0.682662	-4.41146	-0.451002	-4.23459	-1.73777	-0.625285	-0.141232	1.47154	4.09089	1.21441	1.21811	-0.463385	2.55805	1.04158	0.184936	0.093565	-0.348708	2.38609	-6.26338	-1.02791	0.0642529
1293	Sarcoma	soft tissue		Normal	(raw)	6.40435	19.8573	35.1351	19.3213	575.773	325.899	21.6569	590.448	35.7706	75.7931	398.009	3.34675	348.505	57.5431	12.8852	1043.23	564.139	116.468	21.3442	3974.75	3089.64	1225.3	183.277	116.105	3.4558	78.3773	21.759	2466.76	269.528	402.113	505.129	1576.7	1210.82	1028.2	209.199	1848.22	384.452	212.56	570.04	388.494	4384.76	3.64568	179.399	234.044
1293	Sarcoma	soft tissue		Tumor	(raw)	12.1569	51.4898	9.56666	66.8114	3263.46	1127.08	66.6947	745.667	28.1219	117.743	188.393	4.14437	9681.09	4.25631	4.08088	2640.55	276.507	341.186	504.551	3425.45	4722.91	1274.06	2424.5	812.905	23.7989	370.487	26.9029	151.85	328.329	459.222	1404.48	8630.19	1175.2	1178.21	367.321	2982.55	1042.52	575.717	540.386	397.71	2647.42	6.59286	248.374	529.517
1293	Sarcoma	soft tissue		Fold change	FC	-1.14552	1.19248	-7.98605	1.59024	2.60661	1.59045	1.41627	-1.72182	-2.76587	-1.39974	-4.59388	-1.75596	12.7751	-29.3976	-6.86575	1.16403	-4.43641	1.34721	10.8711	-2.52315	-1.42249	-2.09123	6.08364	3.21986	3.16706	2.17386	-1.7587	-35.3234	-1.78503	-1.90404	1.27868	2.51721	-2.24037	-1.8976	-1.23841	-1.34746	1.24707	1.2456	-2.29378	-2.12407	-3.60142	-1.20242	-1.57059	1.04048
1293	Sarcoma	soft tissue		Fold change (Raw limit)	FC (Nraw>=10 OR Traw>=10)	-1.14552	1.19248	-7.98605	1.59024	2.60661	1.59045	1.41627	-1.72182	-2.76587	-1.39974	-4.59388		12.7751	-29.3976	-6.86575	1.16403	-4.43641	1.34721	10.8711	-2.52315	-1.42249	-2.09123	6.08364	3.21986	3.16706	2.17386	-1.7587	-35.3234	-1.78503	-1.90404	1.27868	2.51721	-2.24037	-1.8976	-1.23841	-1.34746	1.24707	1.2456	-2.29378	-2.12407	-3.60142		-1.57059	1.04048
1294	Liver			Normal	(normalized)	0.977212	3.64665	-3.82777	-1.5389	0.120025	-0.730992	-3.43246	2.54966	-2.17824	-1.26856	-0.38297	-6.35558	0.346571	-1.97115	-4.69321	1.41452	-0.697725	-0.805407	1.3442	2.69843	3.1541	1.40191	0.169749	-1.22041	-6.30149	-1.4142	-3.63844	-4.40403	-1.56785	-0.73559	0.699465	4.8314	2.94663	0.288045	-1.37263	2.84193	-0.732148	-0.986526	-1.78811	-1.04419	1.49527	-6.14334	-1.58229	0.416427
1294	Liver			Tumor	(normalized)	0.336478	4.28411	-5.04778	-0.0787268	0.787941	0.257952	-3.69968	3.051	-3.27476	-1.64797	-1.16309	-6.46177	-0.727868	-6.41431	-5.22391	1.693	-1.75192	-2.65101	2.7546	2.7599	3.49856	2.62151	-1.85807	-2.76734	-6.41099	-0.907688	-3.87601	0.897043	2.59625	-0.104681	-6.28303	4.35414	4.74341	0.387051	-1.29465	3.45451	-0.0772266	0.229962	-2.56744	-0.360551	0.228606	-6.27168	-0.323417	1.01226
1294	Liver			Normal	(raw)	448.623	2854.05	16.0486	78.4255	247.652	137.297	21.1075	1334.25	50.3497	94.5881	174.753	2.78286	289.761	58.1216	8.80874	607.47	140.5	130.395	578.572	1479.17	2028.57	602.181	256.337	97.7985	2.88917	85.5054	18.2992	10.7638	76.8675	136.86	370.059	6487.95	1756.85	278.241	88.0054	1633.87	137.187	115.01	65.9835	110.504	642.442	3.22389	76.1019	304.136
1294	Liver			Tumor	(raw)	313.527	4837.61	7.50673	235.118	428.725	296.918	19.1104	2057.92	25.6556	79.2314	110.882	2.81707	149.925	2.91128	6.64402	802.838	73.7232	39.5323	1675.72	1681.88	2806.44	1528.05	68.4935	36.4696	2.91799	132.356	16.9117	462.404	1501.52	230.926	3.18863	5078.22	6651.11	324.712	101.218	2722.04	235.362	291.213	41.8898	193.396	290.939	3.21381	198.439	500.848
1294	Liver			Fold change	FC	-1.55912	1.55559	-2.32948	2.75141	1.58878	1.98473	-1.20348	1.41553	-2.13839	-1.30081	-1.71728	-1.07638	-2.1059	-21.7534	-1.44463	1.21291	-2.07656	-3.59402	2.6581	1.04353	1.26967	2.32883	-4.07788	-2.92196	-1.07885	1.42061	-1.17901	39.426	17.9274	1.54854	-126.456	-1.3921	3.47446	1.07103	1.05554	1.52899	1.57453	2.3238	-1.71633	1.60619	-2.40605	-1.09303	2.39308	1.51135
1294	Liver			Fold change (Raw limit)	FC (Nraw>=10 OR Traw>=10)	-1.55912	1.55559	-2.32948	2.75141	1.58878	1.98473	-1.20348	1.41553	-2.13839	-1.30081	-1.71728		-2.1059	-21.7534		1.21291	-2.07656	-3.59402	2.6581	1.04353	1.26967	2.32883	-4.07788	-2.92196		1.42061	-1.17901	39.426	17.9274	1.54854	-126.456	-1.3921	3.47446	1.07103	1.05554	1.52899	1.57453	2.3238	-1.71633	1.60619	-2.40605		2.39308	1.51135
1295	Liver			Normal	(normalized)	0.900991	3.56789	-3.77876	-0.690233	0.382094	0.200991	-2.70921	3.54241	-2.72807	-0.826809	-2.22805	-6.07175	1.22375	-2.57737	-4.04155	1.43396	-0.426566	-0.499044	1.63981	3.23389	3.11824	1.67019	0.363064	-1.14674	-6.05895	-1.24979	-3.45988	-2.85452	-1.09143	-0.531963	-0.808446	4.30949	3.5441	0.666941	-1.54846	2.58119	-0.785064	-0.614567	-1.4082	-0.374429	2.13556	-5.91205	-0.888508	0.248017
1295	Liver			Tumor	(normalized)	1.05486	4.88815	-3.09458	-0.420982	0.671144	0.349551	-3.60972	4.02091	-3.26256	-1.89017	-1.62652	-6.15898	0.0532713	-6.08296	-4.37947	1.66802	-0.91233	-0.584479	1.51859	2.87517	3.17108	2.23768	-0.688765	-2.59188	-6.13875	-0.435729	-3.32635	1.11755	1.14614	-0.414028	-5.98585	4.44877	3.48365	0.949731	-1.42126	2.93128	-0.333447	-0.477509	-2.18569	-1.04712	0.538672	-5.99461	-0.230409	0.103326
1295	Liver			Normal	(raw)	536.62	3407.88	20.9373	178.099	374.51	330.328	43.9428	3348.21	43.372	162.012	61.3382	4.27232	671.163	48.1475	17.4508	776.436	213.812	203.336	895.516	2703.58	2495.31	914.571	369.602	129.789	4.31037	120.842	26.1164	39.7323	134.861	198.749	164.087	5698.06	3352.13	456.258	98.2442	1719.72	166.768	187.689	108.276	221.68	1262.73	4.7724	155.229	341.273
1295	Liver			Tumor	(raw)	642.432	9157.16	36.201	230.969	492.397	394.01	25.3306	5019.91	32.2221	83.4224	100.15	4.32758	320.861	4.56172	14.8569	982.663	164.302	206.222	885.979	2268.78	2785.3	1458.44	191.841	51.2918	4.38867	228.62	30.8284	670.962	684.391	232.085	4.87934	6752.96	3459.12	597.281	115.462	2358.77	245.416	222.094	67.9711	149.647	449.198	4.84981	263.585	332.189
1295	Liver			Fold change	FC	1.11255	2.49711	1.60679	1.20518	1.22183	1.10846	-1.86673	1.3933	-1.44843	-2.0898	1.51733	-1.06233	-2.25087	-11.3576	-1.26394	1.17614	-1.40033	-1.06101	-1.08765	-1.28229	1.03731	1.48194	-2.07316	-2.72289	-1.05687	1.75815	1.09698	15.6933	4.71603	1.08518	-36.1871	1.10135	-1.04279	1.21655	1.09217	1.27464	1.36757	1.09966	-1.71415	-1.59404	-3.02491	-1.05889	1.578	-1.10549
1295	Liver			Fold change (Raw limit)	FC (Nraw>=10 OR Traw>=10)	1.11255	2.49711	1.60679	1.20518	1.22183	1.10846	-1.86673	1.3933	-1.44843	-2.0898	1.51733		-2.25087	-11.3576	-1.26394	1.17614	-1.40033	-1.06101	-1.08765	-1.28229	1.03731	1.48194	-2.07316	-2.72289		1.75815	1.09698	15.6933	4.71603	1.08518	-36.1871	1.10135	-1.04279	1.21655	1.09217	1.27464	1.36757	1.09966	-1.71415	-1.59404	-3.02491		1.578	-1.10549
1296	Large intestine	cecum		Normal	(normalized)	-2.29171	-3.55929	-2.9461	-3.02479	3.35515	0.453956	-3.57378	1.89917	-3.29252	-1.04959	-0.721086	-6.24294	2.48662	-0.135471	-0.94943	2.3766	1.08048	1.947	-0.412968	2.80491	3.35515	1.09376	3.24946	1.18061	-2.78704	-1.47913	-4.8826	-6.73284	0.246868	0.67386	1.28717	3.20074	1.17531	0.0468292	-1.30248	2.98665	0.521247	-0.32083	0.509739	0.588493	3.05952	-6.72856	-0.526029	0.947956
1296	Large intestine	cecum		Tumor	(normalized)	0.77101	-2.38873	-2.45213	-4.56561	1.37079	-0.725123	-4.29503	1.81189	-1.73022	-1.23745	-0.940013	-6.45577	-0.395799	-6.38652	-1.31318	2.98411	-0.57998	-4.07034	0.289936	3.17359	3.09868	1.56486	-1.60888	-3.15785	-6.43882	-1.10534	-4.61642	-6.26676	-0.428732	-1.04894	4.783	3.4784	-4.00325	0.0880556	-2.9095	3.20259	0.529864	-0.462838	-0.150653	0.839253	2.49294	-6.26316	-1.70558	0.10124
1296	Large intestine	cecum		Normal	(raw)	77.0104	31.9867	48.928	46.3306	3858.54	516.507	31.6671	1406.46	38.4835	182.165	228.746	4.97861	2113.33	343.274	195.261	1958.16	797.407	1453.87	283.208	2635.02	3858.54	804.777	3585.98	854.716	54.631	135.257	12.7824	3.54516	447.442	601.553	920.233	3466.89	851.578	389.51	152.875	2988.77	541.169	301.886	536.869	566.991	3143.61	3.55568	261.861	727.42
1296	Large intestine	cecum		Tumor	(raw)	711.724	79.6406	76.2165	17.6128	1078.61	252.308	21.2462	1464.36	125.709	176.891	217.391	4.75153	317.006	4.98518	167.845	3300.06	279.012	24.8268	509.91	3763.23	3572.8	1233.92	136.74	46.7311	4.80768	193.854	17.0033	5.41666	309.851	201.582	11482.6	4648.53	26.0085	443.324	55.5094	3839.63	602.17	302.612	375.719	746.199	2347.82	5.4302	127.874	447.394
1296	Large intestine	cecum		Fold change	FC	8.35545	2.25099	1.40831	-2.90959	-3.95687	-2.26432	-1.64862	-1.06236	2.95324	-1.13907	-1.16387	-1.15896	-7.37383	-76.1646	-1.28677	1.52363	-3.16118	-64.7737	1.62778	1.29118	-1.19456	1.38617	-29.0072	-20.2306	-12.5689	1.29575	1.20262	1.38135	-1.59726	-3.30076	11.2811	1.21222	-36.2161	1.02899	-3.04624	1.16146	1.00599	-1.10344	-1.58051	1.18983	-1.481	1.38071	-2.26507	-1.7984
1296	Large intestine	cecum		Fold change (Raw limit)	FC (Nraw>=10 OR Traw>=10)	8.35545	2.25099	1.40831	-2.90959	-3.95687	-2.26432	-1.64862	-1.06236	2.95324	-1.13907	-1.16387		-7.37383	-76.1646	-1.28677	1.52363	-3.16118	-64.7737	1.62778	1.29118	-1.19456	1.38617	-29.0072	-20.2306	-12.5689	1.29575	1.20262		-1.59726	-3.30076	11.2811	1.21222	-36.2161	1.02899	-3.04624	1.16146	1.00599	-1.10344	-1.58051	1.18983	-1.481		-2.26507	-1.7984
1298	Pancreas			Normal	(normalized)	-3.49516	-2.85266	-1.65678	-2.07389	0.899916	0.0276031	-3.18722	2.43292	-3.67801	-2.10149	-0.946037	-5.57381	-0.344078	-5.5043	-5.39744	1.38281	-0.4082	-3.90137	-0.680449	3.3699	3.72331	1.16131	-0.474196	-1.49883	-5.5256	-2.40692	0.0590625	-4.95069	-0.690439	-0.758368	-0.0251522	1.65686	-1.6774	0.617686	-1.13444	2.43397	-0.319213	-0.753135	-0.100116	-0.2121	0.194432	-4.50865	-1.54903	0.734358
1298	Pancreas			Tumor	(normalized)	-3.37657	-3.59615	-2.09584	-2.2043	2.44788	0.266457	-2.81779	0.791527	-2.52477	-1.93394	-0.40668	-6.97141	2.25078	-6.38685	-3.99825	2.7718	0.967234	-3.36383	1.35514	3.9549	2.78262	1.22581	2.39208	0.831996	-4.83707	-1.22084	-4.73671	-6.8126	-2.5605	0.354077	5.95768	2.57162	-2.28403	0.382562	-0.410238	3.29778	1.18766	-0.341515	-0.285404	0.442518	2.2102	-6.81085	-0.697834	0.508597
1298	Pancreas			Normal	(raw)	12.4856	19.4903	44.6494	33.4389	262.698	143.504	15.4563	760.218	10.9993	32.8054	73.0752	2.95579	110.912	3.10166	3.34014	367.133	106.09	9.42164	87.8456	1455.44	1859.45	314.88	101.346	49.8152	3.05621	26.5461	146.668	4.55251	87.2394	83.2269	138.351	443.936	44.0157	216.022	64.1292	760.769	112.84	83.5294	131.346	121.537	161.096	6.18468	48.1117	234.217
1298	Pancreas			Tumor	(raw)	41.4494	35.5975	100.707	93.4129	2348.83	517.821	61.0561	745.146	74.8058	112.667	324.747	3.43055	2048.9	5.1444	26.9386	2940.1	841.655	41.8171	1101.3	6675.91	2962.24	1006.87	2259.72	766.344	15.0613	184.696	16.1464	3.82975	72.9762	550.245	26755.3	2559.19	88.3909	561.217	323.947	4233.5	980.597	339.752	353.226	585.032	1992.06	3.8344	265.399	612.451
1298	Pancreas			Fold change	FC	1.08567	-1.67422	-1.35572	-1.09461	2.92403	1.18005	1.29184	-3.11968	2.22412	1.12315	1.45332	-2.63464	6.0413	-1.84363	2.63753	2.61894	2.59446	1.45149	4.09991	1.50004	-1.91945	1.04572	7.29179	5.03094	1.61164	2.27533	-27.7761	-3.6349	-3.65548	2.16212	63.2431	1.88525	-1.52269	-1.17701	1.65198	1.81984	2.84194	1.33018	-1.13704	1.5742	4.04395	-4.9321	1.804	-1.16939
1298	Pancreas			Fold change (Raw limit)	FC (Nraw>=10 OR Traw>=10)	1.08567	-1.67422	-1.35572	-1.09461	2.92403	1.18005	1.29184	-3.11968	2.22412	1.12315	1.45332		6.0413		2.63753	2.61894	2.59446	1.45149	4.09991	1.50004	-1.91945	1.04572	7.29179	5.03094	1.61164	2.27533	-27.7761		-3.65548	2.16212	63.2431	1.88525	-1.52269	-1.17701	1.65198	1.81984	2.84194	1.33018	-1.13704	1.5742	4.04395		1.804	-1.16939
1301	Lung		adenocarcinoma	Normal	(normalized)	0.0790071	-3.45096	-2.16164	-1.24684	1.92742	0.655369	-2.54297	0.830119	-3.1813	-1.87101	-1.18674	-6.91603	2.17048	-1.52738	-0.748833	1.6191	0.103418	0.253306	0.899747	3.33073	2.60279	0.597763	1.37988	0.506296	-7.3202	-1.90382	-4.15	-7.27899	-0.800848	0.695601	2.56493	3.63099	0.445003	-0.0563631	-1.09417	2.41892	0.0331774	-0.561902	0.0931053	0.200385	2.61145	-5.20827	-0.538579	0.126304
1301	Lung		adenocarcinoma	Tumor	(normalized)	-2.45849	-2.87412	-2.7228	-1.96779	1.07564	0.168965	-3.42778	1.46719	-3.91489	-1.57954	-1.54908	-6.84232	1.85038	-1.10686	-1.04668	1.80979	0.0601759	0.326542	0.829769	3.00518	2.86629	0.4493	1.27977	0.327623	-4.49001	-1.72948	-4.46801	-5.80071	-1.09159	0.427766	2.15172	4.40057	0.0303144	0.0590906	-1.15361	2.56128	-0.493248	-0.536956	-0.654101	0.16564	1.98465	-4.93432	-0.516568	0.0775938
1301	Lung		adenocarcinoma	Normal	(raw)	482.915	41.8066	102.181	192.641	1738.99	720.067	78.4473	812.789	50.3989	124.985	200.836	3.78577	2058.11	158.599	272.061	1404.38	491.156	544.929	852.978	4599.77	2777.19	691.882	1189.79	649.378	2.86079	122.175	25.7522	2.94369	262.427	740.43	2705.26	5664.02	622.367	439.663	214.146	2444.86	467.815	309.698	487.657	525.302	2793.9	12.3663	314.745	499.009
1301	Lung		adenocarcinoma	Tumor	(raw)	63.2999	47.4554	52.7033	88.9442	733.299	391.152	32.3308	961.941	23.0665	116.41	118.894	3.03205	1254.58	161.542	168.422	1219.79	362.741	436.295	618.396	2793.39	2537	475.044	844.753	436.622	15.483	104.92	15.7209	6.24155	163.26	468.006	1546.02	7348.25	355.31	362.468	156.39	2053.54	247.172	239.796	221.094	390.251	1376.96	11.379	243.209	367.147
1301	Lung		adenocarcinoma	Fold change	FC	-5.8058	1.49158	-1.47546	-1.64826	-1.80472	-1.40095	-1.84653	1.55516	-1.66278	1.22388	-1.28551	1.05242	-1.24842	1.33841	-1.22931	1.14131	-1.03043	1.05207	-1.0497	-1.25314	1.20039	-1.10839	-1.07185	-1.13184	7.11172	1.12845	-1.24661	2.78617	-1.22327	-1.204	-1.33165	1.70477	-1.33301	1.08332	-1.04207	1.10371	-1.44036	1.01744	-1.67854	-1.02438	-1.54414	1.20912	1.01537	-1.03434
1301	Lung		adenocarcinoma	Fold change (Raw limit)	FC (Nraw>=10 OR Traw>=10)	-5.8058	1.49158	-1.47546	-1.64826	-1.80472	-1.40095	-1.84653	1.55516	-1.66278	1.22388	-1.28551		-1.24842	1.33841	-1.22931	1.14131	-1.03043	1.05207	-1.0497	-1.25314	1.20039	-1.10839	-1.07185	-1.13184	7.11172	1.12845	-1.24661		-1.22327	-1.204	-1.33165	1.70477	-1.33301	1.08332	-1.04207	1.10371	-1.44036	1.01744	-1.67854	-1.02438	-1.54414	1.20912	1.01537	-1.03434
1302	Stomach			Normal	(normalized)	-1.45275	-0.309252	-2.99647	-1.10986	1.33744	-0.107898	-3.25504	1.83057	-2.98679	-1.56965	-1.7363	-7.3445	1.27303	-2.56953	-0.158145	1.95648	-0.285463	-0.758453	-1.28563	2.97815	2.94151	0.678407	0.509231	-0.866794	-7.31228	-1.55618	-4.23138	-3.70424	-0.283834	-0.0817061	1.25058	4.50246	-1.1532	0.403182	-1.94309	2.83377	-0.237279	-0.219193	-0.498054	0.0775862	2.24812	-4.42652	-1.54189	0.0109291
1302	Stomach			Tumor	(normalized)	-1.81341	-2.3677	-2.9307	-2.41127	0.977481	-0.291319	-4.52828	1.91828	-2.71639	-1.53761	-2.02656	-7.21423	0.820018	-4.93567	-0.6737	1.85146	-0.501318	-0.898476	-0.837316	2.9419	2.96074	0.891922	-0.112844	-1.41851	-7.17416	-1.29356	-4.48241	-3.76951	-0.281744	-0.495523	0.905204	5.04398	-2.69804	0.567666	-1.9202	2.68959	-0.0906658	-0.465202	-0.521136	0.173906	1.98755	-4.76053	-1.6626	0.0376244
1302	Stomach			Normal	(raw)	164.469	363.338	56.4128	208.595	1137.67	417.758	47.1563	1601.26	56.7924	151.668	135.122	2.77007	1087.99	75.8401	403.458	1747.29	369.379	266.126	184.668	3547.47	3458.51	720.486	640.765	246.873	2.83263	153.09	23.968	34.5396	369.796	425.411	1071.19	10204.3	202.422	595.354	117.079	3209.63	381.924	386.742	318.769	475.074	2138.74	20.9357	154.614	453.623
1302	Stomach			Tumor	(raw)	125.749	85.6343	57.9651	83.0869	870.256	361.16	19.1535	1670.54	67.2481	152.241	108.478	2.97642	780.272	14.4415	277.072	1594.93	312.237	237.098	247.365	3396.22	3440.85	820.146	408.721	165.342	3.06027	180.3	19.7723	32.4086	363.565	313.493	827.731	14580.9	68.109	655.059	116.777	2851.31	415.052	320.152	307.977	498.594	1752.7	16.3055	139.606	453.651
1302	Stomach			Fold change	FC	-1.28402	-4.16537	1.04664	-2.46468	-1.28339	-1.13557	-2.41704	1.06268	1.20614	1.02246	-1.22286	1.09449	-1.36889	-5.15559	-1.42954	-1.07551	-1.16139	-1.10192	1.36445	-1.02545	1.01341	1.15951	-1.53909	-1.46583	1.10047	1.19966	-1.19005	-1.04628	1.00145	-1.33221	-1.27048	1.4555	-2.91773	1.12077	1.01599	-1.1051	1.10697	-1.18592	-1.01613	1.06904	-1.19796	-1.26051	-1.08727	1.01868
1302	Stomach			Fold change (Raw limit)	FC (Nraw>=10 OR Traw>=10)	-1.28402	-4.16537	1.04664	-2.46468	-1.28339	-1.13557	-2.41704	1.06268	1.20614	1.02246	-1.22286		-1.36889	-5.15559	-1.42954	-1.07551	-1.16139	-1.10192	1.36445	-1.02545	1.01341	1.15951	-1.53909	-1.46583		1.19966	-1.19005	-1.04628	1.00145	-1.33221	-1.27048	1.4555	-2.91773	1.12077	1.01599	-1.1051	1.10697	-1.18592	-1.01613	1.06904	-1.19796	-1.26051	-1.08727	1.01868
1303	Large intestine	rectum		Normal	(normalized)	-2.34803	-3.43931	-2.13478	-3.34388	3.45619	1.72549	-2.50106	2.36185	-3.2458	-0.586638	-1.22205	-6.75475	3.33105	0.629668	-0.491741	1.97428	0.58486	1.23734	-0.931189	2.56287	3.66845	1.02355	3.02726	1.422	-2.59295	-1.43677	-4.01864	-5.28861	-0.222494	0.944564	2.14601	3.34985	0.839326	0.14657	-0.818053	2.74991	0.272077	-0.168215	-0.0382738	0.570849	4.68206	-6.67309	-0.209374	0.870499
1303	Large intestine	rectum		Tumor	(normalized)	-2.45817	0.816629	-2.4488	-4.44472	1.77819	0.79215	-4.51345	1.86014	-2.56706	-2.3959	-0.716593	-6.93635	0.577063	-6.87487	-1.60583	2.64754	-1.29726	-3.10172	-0.788914	2.49642	2.69546	1.13335	1.25131	-0.665154	-6.6712	-1.76587	-4.29002	-4.07656	0.132704	-1.69885	3.76692	3.33074	-5.21527	0.895563	-0.983149	2.93429	-0.179882	-0.475855	-1.11855	0.0238981	2.26261	-4.4361	-1.86553	1.20131
1303	Large intestine	rectum		Normal	(raw)	81.0719	38.0506	93.9864	40.6528	4530.18	1364.96	72.9126	2121.7	43.5125	274.854	176.939	3.82222	4153.79	638.626	293.541	1621.87	619.096	973.14	216.462	2438.93	5248.22	839.107	3365.06	1106.02	68.4134	152.471	25.4664	10.5601	353.769	794.4	1826.88	4208.27	738.515	456.898	234.12	2776.53	498.426	367.333	401.953	613.112	10595.9	4.04479	357.001	754.646
1303	Large intestine	rectum		Tumor	(raw)	85.8316	830.731	86.391	21.6589	1617.77	816.754	20.6513	1712.34	79.5918	89.6176	287.022	3.85106	703.629	4.01872	154.963	2955.43	191.919	54.944	272.988	2661.51	3055.23	1034.67	1122.83	297.44	4.62806	138.692	24.1105	27.9553	517.104	145.287	6420.74	4745.5	12.6963	877.449	238.602	3605.28	416.371	339.144	217.227	479.54	2263.3	21.7887	129.434	1084.58
1303	Large intestine	rectum		Fold change	FC	-1.07934	19.1058	-1.24317	-2.1448	-3.19986	-1.90969	-4.03449	-1.41589	1.60074	-3.50462	1.41958	-1.13415	-6.7458	-181.59	-2.16458	1.59467	-3.68615	-20.239	1.10364	-1.04714	-1.96291	1.07907	-3.42463	-4.24909	-16.8918	-1.25623	-1.20696	2.31668	1.27916	-6.24807	3.07568	-1.01334	-66.4684	1.68062	-1.12124	1.13633	-1.3679	-1.23768	-2.11444	-1.461	-5.3497	4.71415	-3.15176	1.25772
1303	Large intestine	rectum		Fold change (Raw limit)	FC (Nraw>=10 OR Traw>=10)	-1.07934	19.1058	-1.24317	-2.1448	-3.19986	-1.90969	-4.03449	-1.41589	1.60074	-3.50462	1.41958		-6.7458	-181.59	-2.16458	1.59467	-3.68615	-20.239	1.10364	-1.04714	-1.96291	1.07907	-3.42463	-4.24909	-16.8918	-1.25623	-1.20696	2.31668	1.27916	-6.24807	3.07568	-1.01334	-66.4684	1.68062	-1.12124	1.13633	-1.3679	-1.23768	-2.11444	-1.461	-5.3497	4.71415	-3.15176	1.25772
1304	Liver			Normal	(normalized)	0.860468	3.46039	-3.68655	-1.22366	0.20118	-0.72839	-4.37478	3.67776	-3.30615	-1.15838	-1.57217	-6.63623	0.661158	-2.39662	-4.32674	1.64736	-0.447692	-0.305685	1.38613	3.67619	3.21995	1.87522	-0.367181	-1.49968	-6.59943	-1.33731	-3.37143	-2.81037	-0.435207	-0.161988	0.0867558	4.84165	3.92205	1.00161	-2.09987	2.91656	-0.553723	-0.302223	-1.45824	-0.516198	0.976782	-3.6647	-0.649093	0.103644
1304	Liver			Tumor	(normalized)	3.07534	4.67461	-2.23093	-1.06082	0.261384	1.04507	-3.16693	2.79265	-3.12659	-1.19736	-0.779935	-4.01579	0.392879	-6.58171	-4.51672	1.77697	-0.747762	0.493119	2.07715	3.41404	3.49819	1.64368	-0.672739	-2.18749	-6.59486	-1.24662	-3.50147	-0.231902	-0.583714	0.450793	-3.71149	4.07267	4.37015	0.568002	-1.7517	2.92633	-0.0287609	-0.141187	-1.37591	-0.179015	0.724464	-6.54429	-0.538448	-0.143404
1304	Liver			Normal	(raw)	484.85	2939.42	20.7405	114.346	307.003	161.181	12.8718	3417.42	26.9979	119.639	89.8073	2.68458	422.288	50.7139	13.3077	836.536	195.8	216.053	697.985	3413.7	2488.18	979.667	207.037	94.4348	2.75394	105.684	25.8035	38.0694	197.501	238.681	283.594	7657.09	4047.96	534.681	62.2957	2016.29	181.925	216.572	97.1869	186.72	525.559	21.057	170.288	286.933
1304	Liver			Tumor	(raw)	2639.4	7997.15	66.7054	150.106	375.337	646.151	34.8655	2169.75	35.8541	136.552	182.37	19.3581	411.154	3.26923	13.6795	1073.14	186.482	440.738	1321.36	3337.84	3538.31	978.436	196.437	68.7442	3.23957	131.967	27.6496	266.641	208.94	427.995	23.9039	5269.05	6475.63	464.218	92.9868	2380.4	306.958	283.946	120.655	276.597	517.395	3.35513	215.599	283.51
1304	Liver			Fold change	FC	4.6424	2.32016	2.74275	1.11949	1.04261	3.41873	2.30993	-1.84691	1.13253	-1.02738	1.73175	6.14939	-1.20437	-18.1902	-1.14074	1.094	-1.2312	1.73966	1.61443	-1.19927	1.21271	-1.17409	-1.2359	-1.61084	1.00317	1.06488	-1.09432	5.97304	-1.10842	1.5292	-13.9118	-1.70407	1.36423	-1.35061	1.27294	1.00679	1.4389	1.11809	1.05872	1.26329	-1.19112	-7.35941	1.07971	-1.18678
1304	Liver			Fold change (Raw limit)	FC (Nraw>=10 OR Traw>=10)	4.6424	2.32016	2.74275	1.11949	1.04261	3.41873	2.30993	-1.84691	1.13253	-1.02738	1.73175	6.14939	-1.20437	-18.1902	-1.14074	1.094	-1.2312	1.73966	1.61443	-1.19927	1.21271	-1.17409	-1.2359	-1.61084		1.06488	-1.09432	5.97304	-1.10842	1.5292	-13.9118	-1.70407	1.36423	-1.35061	1.27294	1.00679	1.4389	1.11809	1.05872	1.26329	-1.19112	-7.35941	1.07971	-1.18678
1305	Large intestine	rectum		Normal	(normalized)	0.397269	-3.70891	-2.2418	-2.51125	2.73346	0.593436	-3.63685	1.54409	-3.76497	-1.25207	-1.68015	-5.45512	1.92355	-0.328621	-0.509359	1.76505	0.253544	0.584617	-1.44547	3.2744	3.50982	0.489516	1.92169	0.506924	-3.15074	-1.7135	-4.07843	-4.71806	-0.468746	0.732691	0.941801	2.46989	-0.00128555	0.206196	-1.44795	2.61273	-0.0565548	-0.368527	-0.0350962	0.281039	2.99786	-5.67462	-0.801927	0.476582
1305	Large intestine	rectum		Tumor	(normalized)	-1.47973	-3.12522	-1.95868	-4.34673	1.82936	-0.0612288	-4.03172	1.2389	-3.16388	-1.26805	-0.838871	-6.68538	0.360297	-6.7812	-2.49608	2.53662	-1.02748	-3.41742	-0.390451	2.89663	3.35547	1.15829	-1.15382	-2.36953	-6.82985	-1.44869	-4.51586	-4.81711	0.26257	-0.542428	0.499422	2.71639	-4.37069	1.04615	-1.48337	3.43129	-0.252252	-0.188189	-0.604009	0.104168	2.11245	-6.67091	-2.20539	1.29597
1305	Large intestine	rectum		Normal	(raw)	524.6	30.461	84.2147	69.8677	2649.05	601.008	32.0211	1161.6	29.3001	167.236	124.297	9.07994	1511.07	317.186	279.838	1353.85	474.857	597.345	146.254	3854.16	4537.32	559.239	1509.12	566.028	44.851	121.457	23.5781	15.1342	287.827	661.912	765.154	2206.73	397.971	459.525	146.003	2436.39	383.013	308.532	388.753	483.994	3181.89	7.79846	228.473	554.247
1305	Large intestine	rectum		Tumor	(raw)	115.043	36.7721	82.5434	15.7691	1140.24	307.519	19.6171	757.266	35.7997	133.224	179.382	3.11747	411.873	2.91714	56.8733	1861.67	157.399	30.0301	244.774	2389.33	3283.97	716.114	144.202	62.0874	2.82042	117.545	14.0247	11.3817	384.897	220.301	453.57	2108.71	15.5094	662.561	114.753	3461.19	269.382	281.613	211.095	344.875	1387.44	3.1489	69.5691	787.826
1305	Large intestine	rectum		Fold change	FC	-3.67311	1.49868	1.21683	-3.56889	-1.87137	-1.57425	-1.31482	-1.23559	1.51686	-1.01114	1.79164	-2.34609	-2.95519	-87.5833	-3.96335	1.70713	-2.43011	-16.0226	2.07774	-1.29933	-1.11292	1.58972	-8.42982	-7.34344	-12.8093	1.20148	-1.35419	-1.07107	1.66015	-2.42019	-1.35884	1.18632	-20.6692	1.78999	-1.02486	1.76365	-1.14528	1.13315	-1.4834	-1.13043	-1.8473	-1.99487	-2.64535	1.76466
1305	Large intestine	rectum		Fold change (Raw limit)	FC (Nraw>=10 OR Traw>=10)	-3.67311	1.49868	1.21683	-3.56889	-1.87137	-1.57425	-1.31482	-1.23559	1.51686	-1.01114	1.79164		-2.95519	-87.5833	-3.96335	1.70713	-2.43011	-16.0226	2.07774	-1.29933	-1.11292	1.58972	-8.42982	-7.34344	-12.8093	1.20148	-1.35419	-1.07107	1.66015	-2.42019	-1.35884	1.18632	-20.6692	1.78999	-1.02486	1.76365	-1.14528	1.13315	-1.4834	-1.13043	-1.8473		-2.64535	1.76466
1306	Liver			Normal	(normalized)	0.272488	3.63961	-6.25758	-0.704049	0.288156	-0.78098	-4.13499	3.89871	-3.28789	-1.42241	-1.06053	-5.42451	0.625806	-3.45749	-2.55466	1.30347	-0.84532	-0.717302	0.404303	3.59031	3.61159	2.43097	-0.321244	-1.23501	-6.29517	-1.29833	-2.81362	0.548821	0.336592	-0.304494	-1.6457	4.84218	4.42104	0.960673	-1.88986	2.92752	0.333581	-0.719666	-1.86012	-0.42861	0.107057	-5.22915	-0.508129	0.526663
1306	Liver			Tumor	(normalized)	2.29217	1.5468	-2.26214	-1.5613	1.04227	-0.432071	-4.65975	3.50756	-2.20977	-2.67555	-1.92628	-6.86524	0.753914	-6.79956	-3.98048	1.71608	-1.61792	-2.28122	1.929	3.72193	3.77673	2.18132	-1.01704	-2.24002	-6.83104	0.183133	-3.72649	-1.60081	0.757449	-1.44	-3.45966	4.90823	4.184	1.39734	-1.58445	4.02605	0.395334	0.335723	-1.29859	-1.15365	0.200529	-6.76269	-0.984091	0.871279
1306	Liver			Normal	(raw)	262.791	2711.53	2.84357	133.55	265.661	126.615	12.3831	3244.98	22.2756	81.1697	104.312	5.06576	335.715	19.8051	37.03	536.993	121.092	132.329	287.933	2620.44	2659.39	1173.22	174.132	92.4294	2.77043	88.4604	30.9456	318.27	274.731	176.166	69.5313	6240.56	4660.69	423.424	58.7057	1655.21	274.158	132.112	59.9282	161.644	234.321	5.80033	152.975	313.419
1306	Liver			Tumor	(raw)	1741.48	1038.82	74.1198	120.478	732.252	263.536	14.0663	4043.77	76.8599	55.6525	93.5487	3.04975	599.593	3.19179	22.5249	1168.14	115.841	73.1459	1353.92	4691.58	4873.22	1612.68	175.69	75.265	3.1229	403.677	26.8608	117.223	601.064	131.046	32.3179	10676.5	6462.74	936.585	118.56	5792.52	467.642	448.713	144.541	159.816	408.574	3.27442	179.748	650.409
1306	Liver			Fold change	FC	4.05494	-4.26577	15.9495	-1.81158	1.6866	1.2736	-1.43869	-1.31144	2.1113	-2.38359	-1.82229	-2.71458	1.09286	-10.1406	-2.68666	1.33108	-1.70835	-2.95656	2.87726	1.09553	1.12127	-1.18891	-1.61978	-2.00696	-1.44981	2.79231	-1.88279	-4.43715	1.33872	-2.19696	-3.51608	1.04685	-1.17857	1.35347	1.23577	2.14137	1.04373	2.07828	1.47584	-1.65295	1.06694	-2.89495	-1.39085	1.26981
1306	Liver			Fold change (Raw limit)	FC (Nraw>=10 OR Traw>=10)	4.05494	-4.26577	15.9495	-1.81158	1.6866	1.2736	-1.43869	-1.31144	2.1113	-2.38359	-1.82229		1.09286	-10.1406	-2.68666	1.33108	-1.70835	-2.95656	2.87726	1.09553	1.12127	-1.18891	-1.61978	-2.00696		2.79231	-1.88279	-4.43715	1.33872	-2.19696	-3.51608	1.04685	-1.17857	1.35347	1.23577	2.14137	1.04373	2.07828	1.47584	-1.65295	1.06694		-1.39085	1.26981
1307.2	Sarcoma	soft tissue		Normal	(normalized)	-4.47802	-2.89163	-3.01565	-2.91477	1.41434	1.52547	-2.04696	1.19867	-3.07916	-1.65202	-0.783813	-4.79557	0.780667	-3.97867	-2.9811	1.71337	0.251124	-0.81035	-2.78125	3.65543	3.63247	1.81199	0.0735316	-0.278932	-5.57888	-1.88999	-3.30702	3.11103	0.209003	0.454522	1.28584	3.50397	1.25888	2.0621	-1.09163	3.37871	0.446241	-0.518624	0.634433	-0.374499	5.00746	-5.48191	-0.897419	0.531034
1307.2	Sarcoma	soft tissue		Tumor	(normalized)	-4.43776	-2.67936	-3.05775	-3.95821	2.07392	0.674274	-3.38809	1.72747	-4.21357	-0.865697	-1.86745	-4.83557	3.16763	-6.78163	-2.39066	2.19077	-0.273343	-1.86396	-0.304551	2.61867	2.58296	1.80012	1.49643	0.32695	-6.07729	-0.773527	-4.33911	-3.40083	-0.29165	-0.288962	2.29877	5.31314	-0.701188	0.755698	-1.44024	2.79038	-0.55666	-0.0324392	-0.618623	-0.359956	3.23537	-5.04796	-0.762451	0.751102
1307.2	Sarcoma	soft tissue		Normal	(raw)	5.81738	17.4694	16.0304	17.1915	345.543	373.214	31.3725	297.564	15.34	41.2511	75.2998	4.66805	222.715	8.2233	16.419	425.13	154.291	73.9274	18.8584	1633.57	1607.79	455.207	136.421	106.851	2.71227	34.9786	13.0988	1120.1	149.852	177.652	316.097	1470.77	310.246	541.375	60.8318	1348.46	176.635	90.4948	201.247	100.002	4170.04	2.90084	69.5977	187.328
1307.2	Sarcoma	soft tissue		Tumor	(raw)	20.7216	70.1056	53.932	28.8922	1890.75	716.636	42.8949	1487.1	24.2054	246.445	123.073	15.7279	4035.27	4.08177	85.6371	2050.27	371.567	123.371	363.616	2758.17	2690.73	1563.91	1267.05	563.305	6.65083	262.704	22.1881	42.5177	366.882	367.566	2209.63	17854.1	276.212	758.245	165.487	3106.77	305.317	439.093	292.481	349.916	4229.26	13.5749	264.729	755.833
1307.2	Sarcoma	soft tissue		Fold change	FC	1.0283	1.1585	-1.02961	-2.06115	1.57963	-1.804	-2.53349	1.44273	-2.19528	1.72468	-2.11938	-1.02811	5.23054	-6.9787	1.5057	1.39223	-1.4384	-2.07572	5.56623	-2.0516	-2.06984	-1.00827	2.68124	1.52191	-1.41265	2.16814	-2.04498	-91.2568	-1.41485	-1.67421	2.01801	3.50443	-3.89081	-2.47324	-1.27333	-1.5035	-2.00403	1.40074	-2.38346	1.01013	-3.41548	1.35093	1.09807	1.16479
1307.2	Sarcoma	soft tissue		Fold change (Raw limit)	FC (Nraw>=10 OR Traw>=10)	1.0283	1.1585	-1.02961	-2.06115	1.57963	-1.804	-2.53349	1.44273	-2.19528	1.72468	-2.11938	-1.02811	5.23054		1.5057	1.39223	-1.4384	-2.07572	5.56623	-2.0516	-2.06984	-1.00827	2.68124	1.52191		2.16814	-2.04498	-91.2568	-1.41485	-1.67421	2.01801	3.50443	-3.89081	-2.47324	-1.27333	-1.5035	-2.00403	1.40074	-2.38346	1.01013	-3.41548	1.35093	1.09807	1.16479
1308	Ovary	ovary		Normal	(normalized)	-0.859287	-3.63682	-2.60814	-0.127182	2.06013	0.122228	-1.74437	0.732781	-3.67926	-1.16284	-0.179539	-5.40567	4.05752	-1.96913	-0.455152	2.06883	-0.271992	0.131981	-0.320911	3.19776	2.52342	0.820696	1.69032	0.588744	-6.92293	-1.95244	-4.38609	-6.80079	-0.0516586	0.185672	3.81846	3.17365	3.47764	-0.104994	-1.2724	2.50096	-0.279544	-0.24861	0.523788	0.222498	2.46493	-5.70022	-0.321146	-0.0234079
1308	Ovary	ovary		Tumor	(normalized)	-4.03811	-3.19385	-1.95362	-3.40908	0.920207	0.033535	-5.30991	2.13061	-2.80212	-2.34961	-1.0032	-6.45431	-0.928051	-6.4007	-6.06928	2.01133	-0.900271	-4.64752	-0.597676	2.55194	2.79587	2.86835	-2.22124	-2.53082	-6.44922	-0.90254	-4.1274	-6.03529	-0.757225	-0.126941	1.07533	2.02948	-3.48963	-0.132622	-1.85245	2.43262	-0.410166	-0.825336	-0.93871	0.270276	2.94225	-6.31461	-1.73142	0.443379
1308	Ovary	ovary		Normal	(raw)	205.297	29.9405	61.0836	341.01	1553.16	405.366	111.159	618.931	29.0726	166.343	328.856	8.78586	6201.37	95.1229	271.668	1562.55	308.443	408.115	298.16	3417.24	2141.3	657.82	1201.96	560.122	3.06933	96.23	17.8118	3.34051	359.337	423.59	5254.41	3360.59	4148.85	346.295	154.178	2108.23	306.833	313.483	535.462	434.542	2056.23	7.16334	298.111	366.443
1308	Ovary	ovary		Tumor	(raw)	17.2245	30.9238	73.0531	26.638	535.484	289.622	7.13339	1239.12	40.571	55.5179	141.17	3.22697	148.719	3.34914	4.21406	1140.8	151.61	11.29	186.99	1659.39	1965.06	2066.31	60.6845	48.9647	3.23837	151.372	16.1907	4.31454	167.413	259.134	596.271	1155.23	25.1915	258.115	78.3601	1527.66	212.944	159.693	147.624	341.27	2174.91	3.55508	85.2171	384.775
1308	Ovary	ovary		Fold change	FC	-9.05565	1.35941	1.57409	-9.72634	-2.2037	-1.06341	-11.8395	2.63505	1.83674	-2.27643	-1.76989	-2.06859	-31.6815	-21.5792	-48.9803	-1.04066	-1.54572	-27.4646	-1.21148	-1.56463	1.20785	4.13433	-15.0486	-8.69127	1.38867	2.07038	1.1964	1.69996	-1.63078	-1.24195	-6.6952	-2.21019	-125.129	-1.01933	-1.4949	-1.04851	-1.09477	-1.49146	-2.75585	1.03367	1.39215	-1.53091	-2.65788	1.38203
1308	Ovary	ovary		Fold change (Raw limit)	FC (Nraw>=10 OR Traw>=10)	-9.05565	1.35941	1.57409	-9.72634	-2.2037	-1.06341	-11.8395	2.63505	1.83674	-2.27643	-1.76989		-31.6815	-21.5792	-48.9803	-1.04066	-1.54572	-27.4646	-1.21148	-1.56463	1.20785	4.13433	-15.0486	-8.69127		2.07038	1.1964		-1.63078	-1.24195	-6.6952	-2.21019	-125.129	-1.01933	-1.4949	-1.04851	-1.09477	-1.49146	-2.75585	1.03367	1.39215		-2.65788	1.38203
1309	Lung		adenocarcinoma	Normal	(normalized)	-2.71225	-3.4413	-1.79582	-2.48811	1.53681	1.00398	-3.94492	1.19034	-2.70534	-1.79632	-1.50333	-7.45225	1.26404	-1.3479	-1.31395	1.63407	0.401418	0.998206	0.839678	3.24573	2.7044	0.545674	1.21881	-0.0670624	-6.07209	-1.90112	-3.71361	-6.61495	-0.96545	0.288903	1.42742	4.67932	-0.476951	0.402818	-0.58963	2.47687	-0.0101213	-0.298949	-0.529655	0.405109	2.88371	-6.53082	-0.450505	-0.0145645
1309	Lung		adenocarcinoma	Tumor	(normalized)	0.468475	3.61622	-5.3238	0.0210185	-0.237007	0.192778	-3.29109	3.71054	-3.08193	-1.29938	-1.66459	-5.52534	0.0340252	-3.42995	-5.01228	1.3995	-0.483835	-0.361323	1.38315	3.83869	3.39389	2.02149	-0.646202	-2.03705	-5.52919	-0.879029	-3.42103	-0.0450835	-0.415265	-0.236941	-1.89132	4.73262	4.2309	0.973588	-1.54274	2.83101	-0.532668	-0.630272	-1.20359	-0.404912	0.838742	-5.3638	-0.503735	0.116084
1309	Lung		adenocarcinoma	Normal	(raw)	74.1808	44.7532	140.011	86.6489	1410.54	974.96	31.566	1109.4	74.5367	139.963	171.479	2.77593	1167.54	190.986	195.534	1508.91	642.094	971.068	870.017	4611.29	3168.58	709.617	1131.51	464.058	7.22567	130.157	37.0554	4.95978	248.96	593.92	1307.54	12455.9	349.288	642.717	323.045	2706.27	482.74	395.155	336.758	643.739	3587.91	5.25759	355.749	481.255
1309	Lung		adenocarcinoma	Tumor	(raw)	306.407	2715.59	5.52904	224.699	187.9	253.108	22.6233	2899.07	26.1529	89.9747	69.8528	4.80819	226.734	20.5474	6.86163	584.207	158.352	172.387	577.621	3168.36	2327.76	899.091	141.497	53.9588	4.79535	120.409	20.6747	214.636	166.061	187.909	59.6938	5887.54	4158.16	434.863	76.0087	1575.77	153.082	143.068	96.1516	167.257	396.059	5.37784	156.183	240.004
1309	Lung		adenocarcinoma	Fold change	FC	9.06762	133.207	-11.5353	5.69277	-3.41957	-1.75467	1.57334	5.73664	-1.29827	1.41121	-1.11826	3.80241	-2.34569	-4.23409	-12.981	-1.17655	-1.84709	-2.56601	1.45748	1.50834	1.61272	2.78141	-3.64271	-3.91764	1.4569	2.03086	1.22482	95.0005	1.46427	-1.43978	-9.9779	1.03764	26.1339	1.48532	-1.93604	1.27823	-1.43649	-1.25817	-1.59542	-1.75324	-4.12663	2.24547	-1.03759	1.09479
1309	Lung		adenocarcinoma	Fold change (Raw limit)	FC (Nraw>=10 OR Traw>=10)	9.06762	133.207	-11.5353	5.69277	-3.41957	-1.75467	1.57334	5.73664	-1.29827	1.41121	-1.11826		-2.34569	-4.23409	-12.981	-1.17655	-1.84709	-2.56601	1.45748	1.50834	1.61272	2.78141	-3.64271	-3.91764		2.03086	1.22482	95.0005	1.46427	-1.43978	-9.9779	1.03764	26.1339	1.48532	-1.93604	1.27823	-1.43649	-1.25817	-1.59542	-1.75324	-4.12663		-1.03759	1.09479
1311	Large intestine	rectum		Normal	(normalized)	-2.76723	-4.63698	-1.65137	-3.33809	3.12699	0.817402	-4.70003	1.74052	-4.51679	-1.01966	-1.24452	-6.75484	2.82984	0.641742	-0.847398	2.17448	0.783626	1.07139	-1.0573	2.64955	4.24068	1.14101	3.07952	1.49007	-3.28035	-1.16797	-4.07053	-3.68214	0.171676	0.991487	0.8534	2.81614	1.02027	0.101576	-0.641855	3.1837	0.0482054	-0.205083	0.270973	0.349902	3.84695	-6.05432	-0.304182	1.33882
1311	Large intestine	rectum		Tumor	(normalized)	-0.392455	-0.567491	-1.6834	-4.41552	1.61128	-0.0324545	-4.07939	1.37308	-2.3642	-0.966265	-0.556248	-6.71591	0.962735	-6.85624	-3.93807	3.22435	-0.850197	-4.14272	0.917091	2.68501	2.96514	1.11977	-0.503995	-2.13224	-6.91972	-1.74541	-4.22309	-4.21031	0.642453	-0.890559	3.07112	3.13327	-4.27283	-0.290843	-0.424429	3.83652	-0.526503	-0.911788	-0.489245	-0.555404	2.37443	-5.42055	-2.05275	1.4649
1311	Large intestine	rectum		Normal	(raw)	44.3183	12.1264	96.048	29.8356	2635.84	531.697	11.6079	1008.21	13.1799	148.817	127.339	2.79378	2145.2	470.744	167.691	1362.02	519.393	634.048	144.985	1893.2	5703.93	665.394	2550.52	847.533	31.054	134.279	17.9576	23.5054	339.845	599.886	545.131	2124.92	611.975	323.727	193.368	2741.52	311.97	261.737	364.06	384.532	4341.59	4.54014	244.362	763.18
1311	Large intestine	rectum		Tumor	(raw)	271.481	240.463	110.949	16.6985	1088.74	348.426	21.0796	923.033	69.2127	182.392	242.344	3.38991	694.532	3.07572	23.2489	3330.48	197.672	20.1742	672.902	2291.65	2782.77	774.396	251.283	81.285	2.94331	106.282	19.0811	19.2509	556.26	192.218	2994.89	3126.72	18.4345	291.291	265.53	5090.83	247.393	189.411	253.865	242.486	1847.8	8.32014	85.8898	983.693
1311	Large intestine	rectum		Fold change	FC	5.18654	16.7895	-1.02245	-2.11026	-2.85939	-1.80232	1.53756	-1.29006	4.44628	1.0377	1.61136	1.02735	-3.648	-180.766	-8.51892	2.07035	-3.10334	-37.1197	3.92963	1.02488	-2.42089	-1.01483	-11.988	-12.3147	-12.4612	-1.4922	-1.11154	-1.4421	1.38586	-3.68597	4.65159	1.24586	-39.2085	-1.31259	1.16266	1.57224	-1.48938	-1.63207	-1.69375	-1.87294	-2.77506	1.55161	-3.36024	1.09133
1311	Large intestine	rectum		Fold change (Raw limit)	FC (Nraw>=10 OR Traw>=10)	5.18654	16.7895	-1.02245	-2.11026	-2.85939	-1.80232	1.53756	-1.29006	4.44628	1.0377	1.61136		-3.648	-180.766	-8.51892	2.07035	-3.10334	-37.1197	3.92963	1.02488	-2.42089	-1.01483	-11.988	-12.3147	-12.4612	-1.4922	-1.11154	-1.4421	1.38586	-3.68597	4.65159	1.24586	-39.2085	-1.31259	1.16266	1.57224	-1.48938	-1.63207	-1.69375	-1.87294	-2.77506		-3.36024	1.09133
1312	Stomach			Normal	(normalized)	-2.99293	-3.91916	-3.0332	-3.30192	1.29401	-0.0851388	-3.99015	1.95096	-3.14634	-1.24313	-0.950064	-6.30805	0.78566	-4.68371	-0.558247	1.75519	-0.629584	-0.421809	-1.50926	3.12684	3.43727	0.565819	-0.727475	-1.54299	-6.32615	-1.30632	-3.80479	-5.82467	-0.668754	-0.602417	1.25327	3.80178	-1.65623	0.471939	-2.06564	2.664	-0.423803	-0.340607	-0.406472	-0.199734	2.11903	-6.13802	-1.3546	0.0373344
1312	Stomach			Tumor	(normalized)	-1.1979	-3.82676	-0.794543	-2.98158	1.4444	0.946204	-3.5099	1.46372	-3.23693	-1.70016	-1.86726	-6.08392	2.87576	-3.48331	-1.24993	1.91321	-0.900343	-1.59439	-0.291792	2.46014	2.96512	0.567951	0.782396	-0.437454	-6.53207	-2.00425	-4.54857	-2.35461	-0.648739	-0.20015	2.3781	3.78603	-1.2048	0.0648613	-1.85229	2.69165	-0.163503	-0.637949	-0.346179	0.130341	2.40185	-5.44145	-0.824368	0.253659
1312	Stomach			Normal	(raw)	31.3407	16.4925	30.478	25.2984	611.794	235.202	15.7006	964.643	28.1792	105.402	129.143	3.14888	430.107	9.70805	169.442	842.235	161.267	186.248	87.647	2179.43	2702.66	369.316	150.688	85.6219	3.10963	100.886	17.8531	4.40221	156.948	164.333	594.76	3479.53	79.158	346.049	59.6004	1581.29	185.991	197.032	188.239	217.242	1083.83	3.54277	97.5649	256.04
1312	Stomach			Tumor	(raw)	152.598	24.6707	201.823	44.3208	952.711	674.51	30.7304	965.555	37.1312	107.734	95.9517	5.16073	2569.46	31.302	147.192	1318.52	187.552	115.93	285.966	1926.32	2733.64	518.947	602.112	258.503	3.78271	87.2596	14.9588	68.4453	223.287	304.721	1819.83	4829.06	151.87	366.166	96.952	2261.62	312.56	224.963	275.386	383.168	1850.04	8.05587	197.694	417.361
1312	Stomach			Fold change	FC	3.47023	1.06614	4.71957	1.24862	1.10987	2.04393	1.39499	-1.40176	-1.06481	-1.37272	-1.88844	1.16808	4.25777	2.29804	-1.61517	1.11576	-1.20644	-2.25414	2.32538	-1.58744	-1.38718	1.00148	2.84785	2.15178	-1.15342	-1.62218	-1.67456	11.0813	1.01397	1.32158	2.18075	-1.01098	1.3674	-1.326	1.15938	1.01935	1.19773	-1.22888	1.04268	1.25708	1.21657	1.62064	1.44417	1.16177
1312	Stomach			Fold change (Raw limit)	FC (Nraw>=10 OR Traw>=10)	3.47023	1.06614	4.71957	1.24862	1.10987	2.04393	1.39499	-1.40176	-1.06481	-1.37272	-1.88844		4.25777	2.29804	-1.61517	1.11576	-1.20644	-2.25414	2.32538	-1.58744	-1.38718	1.00148	2.84785	2.15178		-1.62218	-1.67456	11.0813	1.01397	1.32158	2.18075	-1.01098	1.3674	-1.326	1.15938	1.01935	1.19773	-1.22888	1.04268	1.25708	1.21657		1.44417	1.16177
1313.1	Large intestine	colon		Normal	(normalized)	0.725213	-4.02953	-2.26151	-1.81222	2.38246	-0.0202866	-3.08202	1.5885	-3.09507	-1.10308	-0.847341	-5.74922	2.15577	-0.359159	-0.305479	1.95577	0.517072	0.578423	-1.80483	3.87867	3.15609	0.624585	2.02843	0.443131	-2.81607	-1.63156	-4.51761	-5.79269	-0.00372791	0.489838	1.24889	2.47828	0.114173	0.301979	-1.46834	2.61209	-0.00632572	-0.329015	0.129313	0.180164	2.46603	-5.70976	-0.742143	0.247044
1313.1	Large intestine	colon		Tumor	(normalized)	2.36474	2.14398	-0.612448	-4.06158	1.71513	1.26396	-3.99501	1.32828	-2.45817	-1.83383	0.515082	-7.10221	0.99717	-7.06579	-2.79112	3.57836	0.0535736	-4.40434	1.21106	2.89661	3.05026	1.51792	-1.78771	-2.93697	-7.09813	-1.40048	-3.62695	-5.56633	0.875822	-1.54409	2.54744	1.48064	-4.28056	0.0789366	-1.48483	4.05373	-0.0554619	-0.623638	-0.330809	0.195491	2.91688	-7.01484	-1.35876	2.12212
1313.1	Large intestine	colon		Normal	(raw)	716.711	26.5475	90.4174	123.452	2260.6	427.49	51.198	1303.82	50.737	201.824	240.967	8.06022	1931.9	337.999	350.812	1681.82	620.422	647.375	124.086	6377.21	3864.65	668.424	1768.68	589.426	61.562	139.922	18.9277	7.82097	432.425	608.82	1030.35	2415.84	469.248	534.488	156.681	2650.64	431.647	345.136	474.198	491.211	2395.41	8.28369	259.195	514.518
1313.1	Large intestine	colon		Tumor	(raw)	2685.35	2304.34	341.019	31.224	1711.78	1252.08	32.6983	1309.17	94.8767	146.253	745.073	3.7946	1040.69	3.89161	75.3238	6227.86	541.092	24.621	1207.01	3882.49	4318.81	1493.08	151.005	68.0813	3.80534	197.495	42.2011	11.003	956.737	178.783	3047.88	1454.99	26.8267	550.689	186.28	8658.4	501.705	338.384	414.534	597.025	3937.43	4.03149	203.29	2269.68
1313.1	Large intestine	colon		Fold change	FC	3.11564	72.1791	3.13629	-4.75469	-1.58813	2.43554	-1.88295	-1.19766	1.55498	-1.65951	2.57117	-2.55442	-2.2324	-104.447	-5.60084	3.07928	-1.37888	-31.62	8.08865	-1.97529	-1.07611	1.85746	-14.0855	-10.4115	-19.4549	1.17371	1.85402	1.16988	1.8398	-4.09517	2.45981	-1.99672	-21.0352	-1.16719	-1.01149	2.71629	-1.03465	-1.22656	-1.37566	1.01068	1.36685	-2.47098	-1.53327	3.66821
1313.1	Large intestine	colon		Fold change (Raw limit)	FC (Nraw>=10 OR Traw>=10)	3.11564	72.1791	3.13629	-4.75469	-1.58813	2.43554	-1.88295	-1.19766	1.55498	-1.65951	2.57117		-2.2324	-104.447	-5.60084	3.07928	-1.37888	-31.62	8.08865	-1.97529	-1.07611	1.85746	-14.0855	-10.4115	-19.4549	1.17371	1.85402	1.16988	1.8398	-4.09517	2.45981	-1.99672	-21.0352	-1.16719	-1.01149	2.71629	-1.03465	-1.22656	-1.37566	1.01068	1.36685		-1.53327	3.66821
1314.1	Ovary	ovary		Normal	(normalized)	-1.7074	-2.73805	-3.48198	-1.07543	2.79738	0.822243	-2.41081	1.51058	-3.52233	-1.06392	-1.31814	-6.07524	3.76144	-1.18094	1.61531	1.9043	0.428945	0.160721	-0.228104	2.57819	3.00672	0.333538	2.68669	1.30012	-5.89424	-1.79645	-4.24427	-7.15728	0.0697947	1.02076	2.6894	3.67383	1.8547	0.174658	-0.851544	2.69357	-0.0313988	0.0275793	0.185308	0.255061	3.67363	-5.08447	-0.106199	0.447816
1314.1	Ovary	ovary		Tumor	(normalized)	-2.87172	-3.64588	-3.66874	-3.06552	1.59955	0.53294	-4.48074	1.20362	-3.23376	-1.42823	-1.98579	-7.06712	1.89679	-7.10749	-1.52576	1.87722	-0.474424	-1.42646	0.510817	2.58697	2.91892	0.760931	0.406528	-0.974949	-7.04815	-1.62873	-4.23256	-1.87127	-0.903621	-0.140691	2.98089	4.83692	0.210738	0.159453	-1.78012	2.75528	-0.723996	0.316136	-0.76006	-0.104646	2.86208	-4.63879	-1.28504	-0.415125
1314.1	Ovary	ovary		Normal	(raw)	108.474	53.0968	31.7045	168.1	2462.63	626.358	66.6156	1009.33	30.8301	169.446	142.07	5.25379	4804.06	156.244	1085.32	1326.03	476.901	395.99	302.438	2115.52	2847.18	446.383	2280.75	872.323	5.95607	101.981	18.6918	2.48168	371.803	718.758	2285.04	4521.02	1281.21	399.834	196.319	2291.65	346.618	361.081	402.797	422.75	4520.38	10.4406	329.104	483.18
1314.1	Ovary	ovary		Tumor	(raw)	44.7446	26.1633	25.752	39.1201	992.491	473.854	14.6682	754.29	34.8142	121.695	82.6856	2.44229	1219.57	2.37491	113.74	1203.14	235.721	121.845	466.643	1967.75	2476.84	554.979	434.101	166.619	2.47463	105.905	17.4215	89.5172	175.064	297.072	2585.55	9359.9	379.011	365.775	95.3553	2211.23	198.276	407.737	193.381	304.588	2381.14	13.1462	134.393	245.611
1314.1	Ovary	ovary		Fold change	FC	-2.24127	-1.87623	-1.13821	-3.97264	-2.29395	-1.22205	-4.19867	-1.2371	1.22143	-1.28727	-1.58849	-1.98877	-3.64178	-60.8231	-8.82175	-1.01894	-1.87043	-3.00461	1.66893	1.0061	-1.06275	1.3448	-4.85733	-4.8402	-2.22516	1.12328	1.00815	39.0166	-1.96348	-2.23683	1.2239	2.23936	-3.12522	-1.01059	-1.90339	1.0437	-1.61619	1.22142	-1.92568	-1.28317	-1.7551	1.36196	-2.26395	-1.81874
1314.1	Ovary	ovary		Fold change (Raw limit)	FC (Nraw>=10 OR Traw>=10)	-2.24127	-1.87623	-1.13821	-3.97264	-2.29395	-1.22205	-4.19867	-1.2371	1.22143	-1.28727	-1.58849		-3.64178	-60.8231	-8.82175	-1.01894	-1.87043	-3.00461	1.66893	1.0061	-1.06275	1.3448	-4.85733	-4.8402		1.12328	1.00815	39.0166	-1.96348	-2.23683	1.2239	2.23936	-3.12522	-1.01059	-1.90339	1.0437	-1.61619	1.22142	-1.92568	-1.28317	-1.7551	1.36196	-2.26395	-1.81874
1314.2	Ovary	ovary		Normal	(normalized)	-1.42367	-3.29698	-3.17735	-0.628777	2.37862	0.0518723	-2.50147	0.584091	-3.56477	-1.35529	-0.416989	-7.51629	3.37392	-2.88796	-0.730372	1.98874	0.179706	-0.34122	0.0293045	3.39477	2.48396	0.936783	1.78001	0.571953	-5.90417	-1.76777	-4.51322	-7.43289	-0.222781	-0.0448732	3.135	3.22101	2.75709	0.172629	-1.15955	2.4493	-0.383944	0.0821104	0.0469151	0.310535	3.09403	-6.61375	-0.332129	0.0706224
1314.2	Ovary	ovary		Tumor	(normalized)	-3.39282	-5.09551	-3.19831	-2.70249	1.14187	-0.322463	-3.58485	0.119067	-3.61607	-0.975966	-2.13572	-6.94614	1.7004	-5.86128	-3.7203	1.84352	-0.729507	-1.67152	0.997474	2.63635	3.02097	1.30943	0.443085	-0.456177	-6.94249	-1.92215	-1.90178	-0.983716	-0.648015	0.891369	2.57076	3.61883	-0.563094	0.00389767	-1.89531	3.07384	-0.141657	0.115055	-0.220331	-0.219496	2.66027	-6.85607	-1.31267	-0.185475
1314.2	Ovary	ovary		Normal	(raw)	160.964	43.9345	47.733	279.264	2245.6	447.622	76.2567	647.33	36.4918	168.777	323.423	2.35868	4476.59	58.3357	260.275	1713.83	489.095	340.862	440.675	4541.74	2415.7	826.602	1482.97	641.906	7.21047	126.808	18.9095	2.49904	370.026	418.59	3793.38	4026.4	2919.19	486.702	193.302	2358.36	330.916	457.103	446.087	535.522	3687.16	4.4092	343.017	453.478
1314.2	Ovary	ovary		Tumor	(raw)	26.8431	8.24654	30.7175	43.3153	622.173	225.477	23.4977	306.207	22.9947	143.343	64.1587	2.28653	916.316	4.85012	21.3919	1011.87	170.047	88.5105	562.915	1753.04	2288.64	698.797	383.314	205.518	2.29233	74.3959	75.4534	142.576	179.929	523	1675.13	3463.77	190.838	282.713	75.793	2374.05	255.582	305.357	242.017	242.158	1782.36	2.43383	113.506	247.936
1314.2	Ovary	ovary		Fold change	FC	-3.91536	-3.47865	-1.01463	-4.20969	-2.35666	-1.29624	-2.11899	-1.38034	-1.0362	1.30073	-3.29148	1.48468	-3.18991	-7.8534	-7.94437	-1.10591	-1.87802	-2.51455	1.95636	-1.69163	1.45097	1.29473	-2.52612	-2.03938	-2.05382	-1.11294	6.11113	87.3767	-1.34279	1.91354	-1.47862	1.31752	-9.98791	-1.12407	-1.66527	1.54171	1.18287	1.0231	-1.20351	-1.44396	-1.35075	-1.18289	-1.97321	-1.19424
1314.2	Ovary	ovary		Fold change (Raw limit)	FC (Nraw>=10 OR Traw>=10)	-3.91536	-3.47865	-1.01463	-4.20969	-2.35666	-1.29624	-2.11899	-1.38034	-1.0362	1.30073	-3.29148		-3.18991	-7.8534	-7.94437	-1.10591	-1.87802	-2.51455	1.95636	-1.69163	1.45097	1.29473	-2.52612	-2.03938		-1.11294	6.11113	87.3767	-1.34279	1.91354	-1.47862	1.31752	-9.98791	-1.12407	-1.66527	1.54171	1.18287	1.0231	-1.20351	-1.44396	-1.35075		-1.97321	-1.19424
1316	Liver			Normal	(normalized)	1.47404	4.07064	-5.20661	-1.32906	0.497355	-0.785102	-4.74648	3.75677	-3.04227	-1.59776	-2.14384	-6.22086	0.226224	-3.63854	-4.99187	1.36943	-0.514383	-0.223681	1.94974	3.15791	3.42272	2.17093	-0.548468	-1.63389	-5.22828	-1.46615	-2.83238	-4.27856	-0.269714	-0.582739	-1.70886	5.21595	3.8729	0.891229	-1.83744	2.69773	0.202721	-0.600142	-1.47281	-0.812926	1.38581	-6.13859	-1.0579	0.145787
1316	Liver			Tumor	(normalized)	1.12481	3.69464	-6.66431	-1.42718	1.34636	0.458755	-4.10788	2.85797	-3.50315	-2.13296	-1.43016	-6.69734	-1.42555	-6.65255	-5.64534	1.94739	0.67755	-1.66668	1.63254	3.58161	2.934	2.2209	-1.96577	-2.76404	-2.51508	-0.21307	-3.28176	2.05189	3.13492	-0.606957	-6.03014	3.91446	4.72606	1.15131	-0.746003	2.97971	0.193137	0.724178	-0.709317	0.275935	2.03403	-6.61794	-0.488973	1.6875
1316	Liver			Normal	(raw)	552.961	3344.63	5.39037	79.2278	280.985	115.511	7.41535	2690.69	24.163	65.7643	45.0405	2.66869	232.844	15.9828	6.2555	514.284	139.354	170.463	768.944	1776.6	2134.55	896.354	136.1	64.1379	5.31	72.0461	27.9469	10.2563	165.11	132.905	60.8901	7398.11	2916.24	369.191	55.6981	1291.41	229.081	131.312	71.7143	113.305	520.157	2.82531	95.6106	220.217
1316	Liver			Tumor	(raw)	686.928	4078.55	3.10565	117.135	800.948	432.92	18.269	2283.72	27.7815	71.8166	116.892	3.03536	117.267	3.13107	6.29348	1214.88	503.816	99.2175	976.676	3771.21	2407.3	1468.47	80.6402	46.3713	55.1053	271.749	32.3892	1306.14	2767.03	206.822	4.8201	4749.83	8336.69	699.663	187.819	2484.79	360.121	520.365	192.656	381.394	1290.07	3.20709	224.447	1014.6
1316	Liver			Fold change	FC	-1.27388	-1.29774	-2.7467	-1.07038	1.80126	2.36831	1.55682	-1.86451	-1.37638	-1.44914	1.63998	-1.39134	-3.14221	-8.07804	-1.57295	1.49274	2.28459	-2.71885	-1.24592	1.34136	-1.40321	1.03524	-2.67086	-2.18882	6.55775	2.38349	-1.36545	80.4738	10.59	-1.01693	-19.991	-2.46483	1.80645	1.19755	2.13086	1.21586	-1.00666	2.50415	1.69759	2.12706	1.56723	-1.39411	1.48342	2.91139
1316	Liver			Fold change (Raw limit)	FC (Nraw>=10 OR Traw>=10)	-1.27388	-1.29774		-1.07038	1.80126	2.36831	1.55682	-1.86451	-1.37638	-1.44914	1.63998		-3.14221	-8.07804		1.49274	2.28459	-2.71885	-1.24592	1.34136	-1.40321	1.03524	-2.67086	-2.18882	6.55775	2.38349	-1.36545	80.4738	10.59	-1.01693	-19.991	-2.46483	1.80645	1.19755	2.13086	1.21586	-1.00666	2.50415	1.69759	2.12706	1.56723		1.48342	2.91139
1318	Lung		adenocarcinoma	Normal	(normalized)	-0.745958	-3.39282	-2.27838	-1.46058	2.16926	1.51774	-2.20672	1.30661	-2.13604	-2.12336	-2.11936	-6.57101	1.67999	-2.32106	-1.45199	1.46322	0.200356	0.591318	0.285286	3.01791	2.89259	0.481692	1.25086	-0.0464296	-7.03199	-1.86222	-4.12599	-2.21562	-1.27905	0.111474	1.61222	3.69552	-0.431772	0.162652	-0.75357	2.51409	-0.316751	-0.367609	-0.164356	-0.0403309	3.22228	-4.13791	-0.652054	0.194287
1318	Lung		adenocarcinoma	Tumor	(normalized)	-1.63406	-2.65877	-3.13758	-2.15191	1.90614	1.38357	-2.66516	0.6687	-3.20784	-2.09105	-2.17254	-6.52938	2.23423	-3.4747	-2.07347	1.61044	-0.143962	-0.327586	-1.17363	2.71968	3.24974	0.869955	0.95269	-0.559443	-6.72242	-1.76555	-3.97686	-0.0666523	-1.24266	-0.463738	1.42748	3.95286	-1.21723	0.347828	-1.35884	2.63231	-0.424587	-0.172241	-0.300669	0.158524	3.33203	-3.81774	-1.0528	0.367949
1318	Lung		adenocarcinoma	Normal	(raw)	215.312	34.3783	74.4327	131.204	1624.19	1033.97	78.2229	893.211	82.1506	82.8764	83.106	3.79799	1157.05	72.2628	131.987	995.629	414.894	544.037	440.052	2924.87	2681.52	504.229	859.349	349.661	2.7592	99.3205	20.6813	77.7421	148.796	390.105	1103.95	4678.3	267.7	404.192	214.179	2062.73	289.916	279.874	322.217	351.142	3369.98	20.5111	229.793	413.153
1318	Lung		adenocarcinoma	Tumor	(raw)	103.459	50.8509	36.4892	72.2567	1203.57	837.849	50.6262	510.467	34.7546	75.3702	71.2311	3.4764	1510.91	28.8855	76.2942	980.525	290.624	255.891	142.355	2115.31	3054.49	586.883	621.523	217.901	3.04101	94.4464	20.3946	306.623	135.703	232.847	863.742	4972.77	138.117	408.673	125.204	1991	239.252	284.983	260.711	358.418	3233.77	22.7728	154.791	414.412
1318	Lung		adenocarcinoma	Fold change	FC	-1.85074	1.66329	-1.81403	-1.61478	-1.20008	-1.09746	-1.37405	-1.55608	-2.10205	1.02264	-1.03755	1.02927	1.46839	-2.22474	-1.53846	1.10743	-1.26955	-1.89068	-2.74901	-1.22964	1.28089	1.30882	-1.22958	-1.42703	1.23934	1.06931	1.1089	4.4351	1.02554	-1.4899	-1.13661	1.19527	-1.72364	1.13696	-1.52126	1.08539	-1.07761	1.14502	-1.09909	1.14779	1.07904	1.24848	-1.32019	1.12792
1318	Lung		adenocarcinoma	Fold change (Raw limit)	FC (Nraw>=10 OR Traw>=10)	-1.85074	1.66329	-1.81403	-1.61478	-1.20008	-1.09746	-1.37405	-1.55608	-2.10205	1.02264	-1.03755		1.46839	-2.22474	-1.53846	1.10743	-1.26955	-1.89068	-2.74901	-1.22964	1.28089	1.30882	-1.22958	-1.42703		1.06931	1.1089	4.4351	1.02554	-1.4899	-1.13661	1.19527	-1.72364	1.13696	-1.52126	1.08539	-1.07761	1.14502	-1.09909	1.14779	1.07904	1.24848	-1.32019	1.12792
1319	EGJ	esophagogastric junction		Normal	(normalized)	-2.97198	-2.79385	-3.42624	-4.34926	1.21222	0.0582218	-4.49687	2.2918	-2.57077	-1.21211	-1.318	-5.95661	0.640882	-4.73254	-1.37469	2.23058	-0.702284	-0.336495	-1.80493	3.47772	2.87662	1.42128	-0.744166	-1.68135	-6.60525	-1.15616	-3.83959	-6.47617	-0.0653515	-1.09654	1.81859	4.52002	-1.24348	1.13371	-1.61974	3.05785	-0.253545	-0.358559	-0.4162	0.168892	2.21288	-6.45663	-1.61296	-0.0915179
1319	EGJ	esophagogastric junction		Tumor	(normalized)	-3.05369	-3.21117	-2.75444	-3.19912	0.893818	-0.0181193	-3.40008	2.11842	-2.56619	-1.28758	-1.519	-6.30944	0.423606	-6.19833	-1.35796	2.10413	-0.845206	-0.55502	-1.79488	3.44011	2.78841	1.13753	-0.615167	-1.57352	-6.29538	-1.30087	-4.05809	-4.61736	-0.211009	-0.938038	0.942478	4.77642	-1.25567	1.16955	-2.05013	3.10829	-0.175711	-0.397662	-0.444677	-0.0335064	1.62692	-5.58879	-1.61468	-0.0696897
1319	EGJ	esophagogastric junction		Normal	(raw)	33.4797	37.8796	24.4364	12.8879	608.628	273.504	11.6344	1286.29	44.2137	113.385	105.361	4.2298	409.602	9.88103	101.301	1232.85	161.447	208.038	75.1793	2926.42	1929.24	703.533	156.827	81.9032	2.69812	117.869	18.3487	2.95065	251.053	122.842	926.591	6026.98	110.947	576.392	85.4768	2187.47	220.35	204.881	196.856	295.311	1217.81	2.99087	85.8794	246.54
1319	EGJ	esophagogastric junction		Tumor	(raw)	22.3172	20.0094	27.4614	20.1773	344.318	182.995	17.5537	804.639	31.2891	75.9089	64.6591	2.33648	248.549	2.52354	72.2949	796.708	103.148	126.129	53.405	2011.27	1280.23	407.686	120.979	62.2611	2.35936	75.2131	11.1247	7.54969	160.094	96.72	356.129	5078.54	77.6069	416.835	44.7449	1598.02	164.059	140.665	136.155	181.054	572.327	3.85034	60.5101	176.569
1319	EGJ	esophagogastric junction		Fold change	FC	-1.05827	-1.33545	1.59306	2.21935	-1.24695	-1.05434	2.13878	-1.1277	1.00318	-1.05371	-1.14949	-1.27706	-1.16254	-2.76215	1.01167	-1.09161	-1.10414	-1.16354	1.007	-1.02641	-1.06305	-1.21735	1.09354	1.07761	1.23959	-1.1055	-1.16352	3.62707	-1.10623	1.11613	-1.83542	1.19449	-1.00849	1.02516	-1.3476	1.03558	1.05543	-1.02747	-1.01993	-1.15061	-1.50104	1.82493	-1.00119	1.01525
1319	EGJ	esophagogastric junction		Fold change (Raw limit)	FC (Nraw>=10 OR Traw>=10)	-1.05827	-1.33545	1.59306	2.21935	-1.24695	-1.05434	2.13878	-1.1277	1.00318	-1.05371	-1.14949		-1.16254		1.01167	-1.09161	-1.10414	-1.16354	1.007	-1.02641	-1.06305	-1.21735	1.09354	1.07761		-1.1055	-1.16352		-1.10623	1.11613	-1.83542	1.19449	-1.00849	1.02516	-1.3476	1.03558	1.05543	-1.02747	-1.01993	-1.15061	-1.50104		-1.00119	1.01525
1321	Melanoma	skin		Normal	(normalized)	-4.36904	-2.96479	-3.78202	-5.57511	0.934585	-0.00805569	-5.08585	-0.0323582	-1.55844	0.41808	-2.38772	-5.92409	0.919743	-6.10246	-2.52428	2.56458	1.00649	-1.93144	2.31488	3.65308	1.90592	1.64711	-1.46035	-2.34765	-6.41876	-1.18258	3.32202	-3.93595	-0.319068	0.188787	6.00415	2.49536	1.75395	0.701242	-1.59767	2.84568	0.407556	0.203809	1.24675	1.13357	3.13529	-6.16025	-0.504789	-0.237416
1321	Melanoma	skin		Tumor	(normalized)	-4.32542	-0.327542	-1.27413	-4.27971	1.80397	2.69139	-2.53218	0.823406	-3.54317	-1.64941	-1.22318	-6.93681	3.56601	-3.57988	-3.03722	2.61154	-0.976412	0.558491	-0.394152	2.67274	2.46083	1.67251	2.69782	1.07431	-6.93163	-0.93172	-4.35021	-2.16509	-1.28342	0.433499	2.91346	3.40585	-2.53481	0.561528	-0.881351	3.48103	0.63939	-0.542587	-1.15411	0.0646362	2.53961	-5.78383	-0.898927	1.08491
1321	Melanoma	skin		Normal	(raw)	14.0267	37.1261	21.0701	6.07986	553.995	288.233	8.53441	283.418	98.4079	387.278	55.3852	4.77352	548.325	4.21837	50.3832	1714.68	582.305	75.9885	1442.17	3646.32	1086.2	907.815	105.332	56.945	3.38788	127.695	2898.66	18.9378	232.337	330.369	18603.6	1634.35	977.596	471.263	95.7683	2083.55	384.463	333.826	687.825	635.927	2546.73	4.05273	204.273	245.866
1321	Melanoma	skin		Tumor	(raw)	22.4949	359.389	186.473	23.219	1574.76	2913.09	77.9658	798.059	38.6869	143.762	193.176	3.68109	5341.22	37.715	54.9376	2756.24	229.211	664.183	343.173	2875.68	2482.84	1437.61	2926.11	949.65	3.69434	236.423	22.1117	100.556	185.276	609.062	3397.86	4780.02	77.8235	665.583	244.823	5035.71	702.491	309.621	202.648	471.653	2622.19	8.18575	241.858	956.657
1321	Melanoma	skin		Fold change	FC	1.0307	6.22141	5.68789	2.45444	1.82688	6.49551	5.87129	1.80972	-3.95788	-4.19156	2.24162	-2.01771	6.26044	5.74609	-1.42696	1.03309	-3.95286	5.6175	-6.53884	-1.97292	1.46907	1.01777	17.8539	10.7179	-1.42688	1.18992	-203.973	3.41258	-1.95118	1.18486	-8.519	1.87969	-19.5454	-1.10169	1.64298	1.55332	1.17433	-1.6776	-5.2812	-2.09788	-1.51118	1.29812	-1.31416	2.50069
1321	Melanoma	skin		Fold change (Raw limit)	FC (Nraw>=10 OR Traw>=10)	1.0307	6.22141	5.68789	2.45444	1.82688	6.49551	5.87129	1.80972	-3.95788	-4.19156	2.24162		6.26044	5.74609	-1.42696	1.03309	-3.95286	5.6175	-6.53884	-1.97292	1.46907	1.01777	17.8539	10.7179		1.18992	-203.973	3.41258	-1.95118	1.18486	-8.519	1.87969	-19.5454	-1.10169	1.64298	1.55332	1.17433	-1.6776	-5.2812	-2.09788	-1.51118		-1.31416	2.50069
1322.1	Large intestine	cecum		Normal	(normalized)	0.474996	-3.78663	-2.60813	-1.53608	1.59387	-0.204227	-3.53168	1.54632	-2.60732	-1.03363	-1.37544	-6.75431	0.0953293	-0.376922	-0.463294	1.80562	0.165551	-0.683648	-3.31456	4.10392	3.02841	0.614491	-0.531634	-1.6663	-5.66921	-2.09791	-3.77702	-3.24273	-0.790402	0.164241	0.546554	2.92965	-1.51802	0.450697	-2.01538	2.86296	0.177305	-0.235701	-0.339958	0.244169	2.03846	-5.3249	-0.988497	-0.073348
1322.1	Large intestine	cecum		Tumor	(normalized)	-2.21095	-2.79383	-1.37001	-4.17434	1.84224	0.158565	-4.06846	1.37458	-2.59513	-1.77245	-0.386198	-6.75405	1.00957	-6.62747	-2.66532	3.30867	-1.09699	-3.83389	0.0158396	2.96435	3.08284	1.02273	-0.739564	-2.23851	-6.64033	-1.47114	-4.94292	-4.12113	0.60642	-0.342459	4.14198	2.80702	-3.65782	0.659415	-0.825724	3.3387	-0.120856	-0.196381	-0.424102	0.543804	2.26912	-4.38906	-1.97021	1.34176
1322.1	Large intestine	cecum		Normal	(raw)	364.494	19.0026	43.0108	90.4267	791.602	227.627	22.6758	765.934	43.0349	128.1	101.077	2.42915	280.156	201.947	190.212	916.743	294.13	163.269	26.3586	4509.25	2139.66	401.498	181.412	82.6221	5.15349	61.2587	19.1296	27.704	151.624	293.863	383.029	1998.09	91.5655	358.407	64.8655	1907.83	296.536	222.715	207.188	310.603	1077.31	6.54256	132.171	249.243
1322.1	Large intestine	cecum		Tumor	(raw)	75.3063	50.2765	134.889	19.3105	1250.15	389.157	20.7809	904.03	57.7006	102.055	266.769	3.23015	701.947	3.52634	54.9607	3454.62	162.992	24.45	352.501	2721.14	2954.07	708.376	208.815	73.8814	3.49504	125.758	11.3351	20.0359	530.815	274.981	6155.34	2440.01	27.6235	550.676	196.709	3527.28	320.635	304.282	259.851	508.269	1680.61	16.64	88.9818	883.695
1322.1	Large intestine	cecum		Fold change	FC	-6.43501	1.99004	2.3589	-6.22578	1.18786	1.28591	-1.45073	-1.12641	1.00849	-1.66881	1.98515	1.00018	1.88458	-76.1383	-4.60124	2.83441	-2.39918	-8.87801	10.0589	-2.20315	1.03845	1.32706	-1.15503	-1.48679	-1.96037	1.54411	-2.24372	-1.83833	2.63321	-1.4208	12.0873	-1.08872	-4.407	1.15566	2.28098	1.39063	-1.22958	1.02763	-1.06006	1.23083	1.17337	1.913	-1.97481	2.6668
1322.1	Large intestine	cecum		Fold change (Raw limit)	FC (Nraw>=10 OR Traw>=10)	-6.43501	1.99004	2.3589	-6.22578	1.18786	1.28591	-1.45073	-1.12641	1.00849	-1.66881	1.98515		1.88458	-76.1383	-4.60124	2.83441	-2.39918	-8.87801	10.0589	-2.20315	1.03845	1.32706	-1.15503	-1.48679		1.54411	-2.24372	-1.83833	2.63321	-1.4208	12.0873	-1.08872	-4.407	1.15566	2.28098	1.39063	-1.22958	1.02763	-1.06006	1.23083	1.17337	1.913	-1.97481	2.6668
1323	Lung		squamous cell carcinoma	Normal	(normalized)	-0.500116	-4.13468	-2.03402	-1.79166	2.22969	1.61011	-2.4199	1.81455	-2.708	-1.361	-2.11726	-6.98373	1.45927	-1.36916	-1.35489	1.82072	-0.251966	0.875499	0.446404	3.21435	2.87837	0.171954	1.24695	0.0897036	-6.08859	-1.91685	-3.62286	-5.46372	-1.56569	0.294376	1.39219	3.96333	0.42836	0.110045	-1.16695	2.41726	-0.40241	-0.670929	-0.412522	0.103234	3.92267	-4.28674	-0.356413	0.300928
1323	Lung		squamous cell carcinoma	Tumor	(normalized)	-4.40126	-4.00037	-2.89288	-4.18068	0.418037	0.321114	-3.91398	1.21027	-3.46111	-2.18832	-2.39108	-7.5363	0.496301	-6.45828	-1.90887	2.33075	-0.67587	-1.94522	0.668382	2.54667	2.762	1.52014	-0.370982	-2.09304	-5.70603	-0.753544	-0.980665	-3.99372	-0.0589399	-0.796002	0.632234	4.48506	-2.48799	0.1093	-1.16213	3.04865	-0.510922	-0.167139	-1.41299	-0.156901	2.79183	-4.86991	-1.54305	0.234682
1323	Lung		squamous cell carcinoma	Normal	(raw)	259.369	20.8836	89.571	105.956	1720.57	1119.85	68.5498	1290.33	56.1407	142.812	84.5488	2.89839	1008.67	142.007	143.418	1295.86	308.048	673.006	499.86	3404.74	2697.38	413.267	870.635	390.365	5.39039	97.1492	29.7767	8.31236	123.922	449.867	962.851	5722.03	493.647	395.908	163.373	1959.45	277.543	230.408	275.604	394.044	5562.99	18.7945	286.534	451.914
1323	Lung		squamous cell carcinoma	Tumor	(raw)	20.0744	26.5047	57.1099	23.3908	566.758	529.933	28.1404	981.482	38.5175	93.0689	80.8666	2.28509	598.353	4.82413	112.961	2133.94	265.521	110.15	674.154	2478.45	2877.41	1216.64	328.004	99.4231	8.12588	251.603	214.954	26.6273	407.205	244.307	657.472	9499.32	75.6128	457.571	189.548	3509.86	297.682	377.783	159.295	380.473	2937.53	14.5066	145.564	499.117
1323	Lung		squamous cell carcinoma	Fold change	FC	-14.9404	1.09756	-1.81361	-5.23802	-3.51045	-2.44357	-2.81685	-1.52022	-1.68542	-1.77439	-1.209	-1.4667	-1.94931	-34.0392	-1.46813	1.42408	-1.34155	-7.06517	1.16633	-1.58852	-1.084	2.54592	-3.06934	-4.54017	1.30365	2.2397	6.24283	2.77022	2.84169	-2.1293	-1.69344	1.43567	-7.54935	-1.00052	1.00335	1.54905	-1.07812	1.41793	-2.00065	-1.19759	-2.18985	-1.49814	-2.27621	-1.04699
1323	Lung		squamous cell carcinoma	Fold change (Raw limit)	FC (Nraw>=10 OR Traw>=10)	-14.9404	1.09756	-1.81361	-5.23802	-3.51045	-2.44357	-2.81685	-1.52022	-1.68542	-1.77439	-1.209		-1.94931	-34.0392	-1.46813	1.42408	-1.34155	-7.06517	1.16633	-1.58852	-1.084	2.54592	-3.06934	-4.54017		2.2397	6.24283	2.77022	2.84169	-2.1293	-1.69344	1.43567	-7.54935	-1.00052	1.00335	1.54905	-1.07812	1.41793	-2.00065	-1.19759	-2.18985	-1.49814	-2.27621	-1.04699
1326	Stomach			Normal	(normalized)	-2.73654	-3.5875	-3.3422	-3.44218	1.16632	-0.0580282	-3.40353	2.01322	-3.36664	-1.86011	-1.68883	-6.79959	0.603005	-5.1295	-1.18065	1.92543	-0.970009	-0.380897	-2.02191	2.92177	3.36898	0.914023	-0.146014	-1.45193	-6.81438	-1.28089	-3.62459	-2.97249	-0.6058	-0.869763	1.00061	5.46671	-1.69078	0.496223	-1.5287	2.66129	-0.821016	-0.320601	-0.843461	0.071578	2.3325	-6.14501	-1.98655	0.177677
1326	Stomach			Tumor	(normalized)	-2.49499	-3.35266	-2.86427	-4.1002	0.938007	-0.498867	-4.00254	1.99339	-2.92484	-2.10952	-1.91862	-7.42471	-0.0637674	-7.42272	-2.54401	2.14768	-1.0342	-2.87823	0.812598	2.46599	3.33598	1.26625	-0.837409	-2.16918	-7.44571	-1.62436	-3.78305	-4.5891	-0.0463533	-0.206841	0.0356274	6.43498	-4.45267	0.32739	-1.65998	2.61421	-0.287197	0.128779	-0.0660562	0.495271	1.7194	-5.48124	-1.95636	0.20361
1326	Stomach			Normal	(raw)	51.9406	28.7967	34.1338	31.8484	776.936	332.522	32.7132	1397.42	33.5606	95.3538	107.374	3.10748	525.788	9.88903	152.713	1314.92	176.72	265.844	85.2376	2623.18	3576.45	652.284	312.848	126.536	3.07577	142.463	28.0658	44.1041	227.47	189.436	692.63	15308.5	107.229	488.277	119.978	2189.86	195.946	277.19	192.922	363.777	1743.58	4.89167	87.3531	391.538
1326	Stomach			Tumor	(raw)	72.9554	40.2598	56.4797	23.9795	787.938	291.038	25.659	1637.55	54.1575	95.3003	108.783	2.39367	393.485	2.39697	70.518	1822.38	200.816	55.9357	722.337	2272.28	4152.91	989.245	230.165	91.44	2.35907	133.396	29.8752	17.087	398.263	356.335	421.549	35583.3	18.7817	516.033	130.143	2518.13	337.03	449.666	392.861	579.715	1354.3	9.20676	105.974	473.605
1326	Stomach			Fold change	FC	1.18226	1.17677	1.39274	-1.57791	-1.17146	-1.35739	-1.51467	-1.01384	1.35829	-1.18872	-1.17266	-1.54234	-1.58752	-4.90147	-2.57283	1.16655	-1.0455	-5.64642	7.13302	-1.37152	-1.02314	1.27653	-1.61484	-1.64404	-1.54899	-1.2688	-1.1161	-3.06653	1.4737	1.58329	-1.95204	1.95649	-6.78286	-1.12415	-1.09526	-1.03317	1.44776	1.36545	1.71405	1.34136	-1.52955	1.58422	1.02114	1.01814
1326	Stomach			Fold change (Raw limit)	FC (Nraw>=10 OR Traw>=10)	1.18226	1.17677	1.39274	-1.57791	-1.17146	-1.35739	-1.51467	-1.01384	1.35829	-1.18872	-1.17266		-1.58752		-2.57283	1.16655	-1.0455	-5.64642	7.13302	-1.37152	-1.02314	1.27653	-1.61484	-1.64404		-1.2688	-1.1161	-3.06653	1.4737	1.58329	-1.95204	1.95649	-6.78286	-1.12415	-1.09526	-1.03317	1.44776	1.36545	1.71405	1.34136	-1.52955		1.02114	1.01814
1328	Large intestine	rectum		Normal	(normalized)	1.17359	-3.48562	-2.85785	-1.15926	1.7828	0.0625544	-3.96117	2.06898	-1.91651	-1.12016	-1.81289	-7.40171	-0.284413	-2.73664	-0.26152	1.72662	0.025856	-0.153594	-1.23295	4.11383	3.26891	0.952796	-0.00843048	-1.59522	-6.0641	-1.53265	-3.34391	-6.24905	-0.736774	0.160603	0.818355	2.44621	-1.79093	0.662511	-2.43473	3.03737	0.267113	-0.168448	-0.495289	0.396332	1.22966	-6.60725	-1.26027	-0.148773
1328	Large intestine	rectum		Tumor	(normalized)	1.67228	-1.55979	-1.88114	-3.68752	1.82538	1.03538	-4.41358	1.00387	-2.26708	-1.90326	-0.745706	-7.11566	2.03717	-7.12244	-0.964747	2.98775	-0.901836	-3.5011	0.303272	2.81629	2.97448	1.09599	0.328564	-1.62077	-7.11252	-1.46359	-4.24059	-3.50744	0.252957	-1.557	3.0947	3.06671	-3.2328	0.357267	-1.94339	3.51968	-0.749542	-0.0853815	-0.727664	-0.148564	2.98338	-5.81631	-1.56481	1.16806
1328	Large intestine	rectum		Normal	(raw)	1007.12	39.8582	61.588	199.905	1536.28	466.258	28.6658	1873.36	118.268	205.397	127.076	2.64033	366.588	66.986	372.452	1477.61	454.547	401.383	189.95	7730.06	4303.64	864.203	443.872	147.77	6.673	154.32	43.9722	5.8701	267.92	499.047	787.308	2433.2	129.024	706.694	82.579	3665.51	537.285	397.272	316.737	587.629	1047.03	4.57946	186.387	402.727
1328	Large intestine	rectum		Tumor	(raw)	1466.76	156.102	124.932	35.719	1630.97	943.27	21.5941	922.886	95.6084	123.031	274.457	3.3184	1888.87	3.30282	235.796	3650.53	246.306	40.6461	567.869	3241.47	3617.11	983.74	577.912	149.642	3.32561	166.866	24.345	40.4677	548.406	156.405	3931.44	3855.9	48.9536	589.525	119.656	5278.19	273.728	433.762	277.911	415.176	3639.5	8.16714	155.561	1034.13
1328	Large intestine	rectum		Fold change	FC	1.41293	3.79955	1.96798	-5.76878	1.02995	1.96269	-1.36832	-2.09234	-1.27506	-1.72083	2.09533	1.2193	4.99879	-20.9054	-1.62814	2.39683	-1.90223	-10.1788	2.90035	-2.4581	-1.2264	1.10435	1.26312	-1.01787	-2.06828	1.04903	-1.86178	6.68813	1.98582	-3.2889	4.84449	1.53741	-2.71672	-1.23563	1.40574	1.39698	-2.02322	1.05927	-1.17477	-1.45892	3.37228	1.7302	-1.23502	2.49118
1328	Large intestine	rectum		Fold change (Raw limit)	FC (Nraw>=10 OR Traw>=10)	1.41293	3.79955	1.96798	-5.76878	1.02995	1.96269	-1.36832	-2.09234	-1.27506	-1.72083	2.09533		4.99879	-20.9054	-1.62814	2.39683	-1.90223	-10.1788	2.90035	-2.4581	-1.2264	1.10435	1.26312	-1.01787		1.04903	-1.86178	6.68813	1.98582	-3.2889	4.84449	1.53741	-2.71672	-1.23563	1.40574	1.39698	-2.02322	1.05927	-1.17477	-1.45892	3.37228		-1.23502	2.49118
1329	Large intestine	colon		Normal	(normalized)	-0.405355	-3.39429	-2.97307	-1.25854	2.30051	-0.0491648	-3.67537	1.70628	-2.90235	-0.888008	-1.33187	-1.85908	1.63454	-1.97294	-0.197978	1.70136	-0.0341492	-1.11018	-2.26565	3.69343	3.17861	0.550755	0.561816	-0.98408	-4.96555	-1.66569	-3.94782	-6.94631	-0.630074	0.0652552	0.999365	2.92974	-0.0814009	0.627446	-2.2133	2.70046	0.01964	-0.202149	-0.420083	0.247695	2.06344	-5.74889	-1.00726	-0.264237
1329	Large intestine	colon		Tumor	(normalized)	0.180122	-1.21215	-2.21591	-4.52007	1.71423	0.736527	-3.97607	0.87242	-2.21372	-1.03013	-1.14154	-6.81084	1.27345	-6.75959	-6.28383	1.71465	-0.750915	-4.70448	1.22995	3.11477	2.65412	0.662261	1.39309	-0.277856	-6.78136	-1.25854	-3.50453	-1.37541	0.938229	-0.651073	2.52715	2.9859	-2.44013	0.963762	-0.894095	1.93284	-1.01953	-0.527631	-0.554277	0.509872	2.03226	-2.64496	-1.25493	0.752087
1329	Large intestine	colon		Normal	(raw)	274.594	34.5884	46.316	152.004	1791.59	351.492	28.4654	1186.74	48.643	196.516	144.471	100.248	1129.17	92.6403	317.043	1182.7	355.169	168.469	75.6288	4704.89	3292.84	532.732	536.832	183.856	11.6395	114.628	23.567	2.94895	234.987	380.504	727.033	2771.11	343.725	561.818	78.4232	2363.93	368.661	316.127	271.805	431.796	1520.1	6.76282	180.926	302.811
1329	Large intestine	colon		Tumor	(raw)	487.001	185.53	92.5235	18.734	1410.4	716.184	27.3144	786.924	92.6644	210.479	194.837	3.8286	1039.1	3.96706	5.51677	1410.81	255.423	16.4861	1008.23	3723.48	2705.68	680.25	1128.94	354.54	3.90764	179.659	37.8738	165.68	823.65	273.726	2477.73	3405.29	79.2056	838.358	231.291	1641.16	212.031	298.178	292.721	612.061	1758.25	68.7218	180.11	723.95
1329	Large intestine	colon		Fold change	FC	1.50054	4.53828	1.69016	-9.58998	-1.50137	1.72392	-1.23174	-1.78245	1.61176	-1.10352	1.14103	-30.9477	-1.28439	-27.6009	-67.9243	1.00926	-1.64349	-12.078	11.2793	-1.49346	-1.43842	1.08036	1.77926	1.63153	-3.52057	1.32606	1.3597	47.5346	2.96556	-1.643	2.88342	1.0397	-5.12918	1.26253	2.49529	-1.70246	-2.05504	-1.25308	-1.09748	1.19929	-1.02185	8.59753	-1.18729	2.02276
1329	Large intestine	colon		Fold change (Raw limit)	FC (Nraw>=10 OR Traw>=10)	1.50054	4.53828	1.69016	-9.58998	-1.50137	1.72392	-1.23174	-1.78245	1.61176	-1.10352	1.14103	-30.9477	-1.28439	-27.6009	-67.9243	1.00926	-1.64349	-12.078	11.2793	-1.49346	-1.43842	1.08036	1.77926	1.63153	-3.52057	1.32606	1.3597	47.5346	2.96556	-1.643	2.88342	1.0397	-5.12918	1.26253	2.49529	-1.70246	-2.05504	-1.25308	-1.09748	1.19929	-1.02185	8.59753	-1.18729	2.02276
1330	Lung		adenocarcinoma	Normal	(normalized)	-1.44338	-2.94939	-2.00032	-2.30454	2.54914	2.3533	-1.84834	1.31644	-2.76204	-1.68571	-2.41237	-6.51084	1.93651	-2.87296	-2.0349	1.649	0.0826559	0.342751	-0.198366	2.90015	2.74133	0.435645	1.40124	0.550234	-5.48504	-1.69674	-4.53738	-4.00657	-1.67353	0.370102	2.06413	3.56088	-0.63037	0.347895	-0.748732	2.53702	-0.16534	-0.211204	-0.187949	0.0976915	4.01665	-3.92082	-0.632116	0.278293
1330	Lung		adenocarcinoma	Tumor	(normalized)	-2.59422	-1.20521	-1.92603	-3.0933	0.789272	1.27674	-2.93854	2.47997	-0.370856	-2.77977	-1.997	-6.53027	0.0968132	-6.53684	-3.43003	1.91571	-0.140712	-2.83697	1.47602	2.8565	2.89593	0.884288	0.237987	-1.45216	-6.51906	-1.66408	-4.13474	-3.33502	-1.54029	-0.940742	-1.31384	4.33318	-3.09587	0.461321	-1.29425	4.29534	-0.807629	-0.211422	-1.64225	-0.586407	1.5242	-5.27435	-1.81893	0.266202
1330	Lung		adenocarcinoma	Normal	(raw)	145.208	51.1252	98.7035	79.9383	2311.31	2017.92	109.669	983.506	58.2149	122.755	74.1813	4.33044	1511.6	53.9069	96.3664	1238.48	418.189	500.805	344.172	2947.97	2640.66	534.112	1043.05	578.265	8.81715	121.82	17.006	24.5693	123.796	510.39	1651.41	4660.37	255.112	502.594	235.017	2291.98	352.142	341.123	346.666	422.57	6391.77	26.0738	254.803	478.922
1330	Lung		adenocarcinoma	Tumor	(raw)	65.4989	171.541	104.083	46.3442	683.545	958.314	51.5921	2206.56	305.868	57.5941	99.087	4.27921	422.976	4.25977	36.697	1492.31	358.768	55.3552	1100.27	2864.6	2943.98	730.078	466.459	144.554	4.31261	124.806	22.5161	39.195	135.987	206.054	159.099	7972.38	46.2617	544.558	161.274	7766.01	225.971	341.608	126.709	263.419	1137.63	10.2196	112.103	475.671
1330	Lung		adenocarcinoma	Fold change	FC	-2.22044	3.35004	1.05285	-1.72759	-3.38667	-2.10901	-2.12904	2.24005	5.24587	-2.13474	1.33365	-1.01356	-3.57934	-12.6748	-2.63013	1.20306	-1.16746	-9.06134	3.19184	-1.03072	1.11312	1.36476	-2.23962	-4.00664	-2.04772	1.0229	1.32193	1.59278	1.09675	-2.48087	-10.3961	1.70799	-5.5232	1.08179	-1.45954	3.38303	-1.5608	-1.00015	-2.74024	-1.6067	-5.62733	-2.55536	-2.2765	-1.00842
1330	Lung		adenocarcinoma	Fold change (Raw limit)	FC (Nraw>=10 OR Traw>=10)	-2.22044	3.35004	1.05285	-1.72759	-3.38667	-2.10901	-2.12904	2.24005	5.24587	-2.13474	1.33365		-3.57934	-12.6748	-2.63013	1.20306	-1.16746	-9.06134	3.19184	-1.03072	1.11312	1.36476	-2.23962	-4.00664		1.0229	1.32193	1.59278	1.09675	-2.48087	-10.3961	1.70799	-5.5232	1.08179	-1.45954	3.38303	-1.5608	-1.00015	-2.74024	-1.6067	-5.62733	-2.55536	-2.2765	-1.00842
1331	Large intestine	rectum		Normal	(normalized)	0.956741	-3.97195	-1.79223	-1.51393	2.04557	-0.261666	-3.73915	1.33706	-2.46801	-0.994145	-1.92958	-6.95958	0.821681	-2.17024	-0.342798	1.64648	0.212177	-1.36024	-2.36382	4.04469	3.16602	0.778094	0.431673	-0.856557	-4.30902	-1.94553	-3.84911	-6.8903	-0.831583	0.311258	1.29791	2.44427	-1.68965	0.739469	-2.25905	2.94621	0.0380497	-0.297017	-0.298949	0.241155	1.6532	-5.36213	-1.11177	-0.0628052
1331	Large intestine	rectum		Tumor	(normalized)	0.0739069	-2.96561	-2.16168	-3.83421	1.78303	0.372482	-2.71488	0.962377	-2.7714	-2.09276	-0.617825	-6.84121	1.62706	-6.78869	-1.3517	2.67505	-0.88114	-2.5525	0.0543537	3.09807	2.74361	1.02266	0.375002	-0.987273	-6.83273	-1.61376	-4.24283	-3.90996	-0.201649	-0.477989	3.32278	2.92902	-3.63965	0.232177	-1.39817	2.91156	-0.265484	-0.490771	-0.160084	0.145419	3.20923	-3.5632	-0.903343	0.527219
1331	Large intestine	rectum		Normal	(raw)	777.12	25.5156	115.602	140.198	1652.95	333.973	29.9836	1011.52	72.3663	201.008	105.104	3.21691	707.67	88.9558	315.71	1253.49	463.823	155.958	77.7854	6607.73	3593.75	686.61	540.041	221.121	20.1993	103.948	27.7833	3.37515	224.983	496.796	984.44	2179.11	124.121	668.471	83.6445	3085.87	411.088	325.889	325.452	473.233	1259.34	9.7346	185.269	383.331
1331	Large intestine	rectum		Tumor	(raw)	381.827	46.4389	81.0751	25.4335	1248.43	469.62	55.2533	706.842	53.1306	85.0424	236.393	3.16379	1120.5	3.2811	142.14	2316.81	196.956	61.8357	376.687	3106.21	2429.55	737.003	470.441	182.987	3.18245	118.53	19.1602	24.1326	315.439	260.453	3629.74	2762.74	29.1054	426.099	137.635	2729.52	301.786	258.156	324.66	401.23	3355.01	30.6893	193.948	522.79
1331	Large intestine	rectum		Fold change	FC	-1.84399	2.00881	-1.29186	-4.99431	-1.1996	1.55202	2.03394	-1.29656	-1.23404	-2.14149	2.48243	1.0855	1.7476	-24.5637	-2.01237	2.04001	-2.13364	-2.28511	5.34495	-1.92735	-1.34017	1.18474	-1.04006	-1.09484	-5.7506	1.25856	-1.31378	7.89173	1.54749	-1.72817	4.06957	1.39934	-3.86376	-1.42138	1.81615	-1.0243	-1.23416	-1.14374	1.10104	-1.06861	2.94044	3.47962	1.15543	1.50527
1331	Large intestine	rectum		Fold change (Raw limit)	FC (Nraw>=10 OR Traw>=10)	-1.84399	2.00881	-1.29186	-4.99431	-1.1996	1.55202	2.03394	-1.29656	-1.23404	-2.14149	2.48243		1.7476	-24.5637	-2.01237	2.04001	-2.13364	-2.28511	5.34495	-1.92735	-1.34017	1.18474	-1.04006	-1.09484	-5.7506	1.25856	-1.31378	7.89173	1.54749	-1.72817	4.06957	1.39934	-3.86376	-1.42138	1.81615	-1.0243	-1.23416	-1.14374	1.10104	-1.06861	2.94044	3.47962	1.15543	1.50527
1332	Liver			Normal	(normalized)	-0.0256696	4.10228	-4.59067	-0.0423574	-0.292193	-0.539334	-3.56778	3.61077	-2.3368	-1.54102	-1.07377	-5.98373	-0.0740585	-2.97469	-4.28698	1.3986	-0.337703	0.368659	1.37079	3.77196	3.24634	1.99939	-0.383639	-1.72685	-5.98318	-1.82501	-3.00538	-2.93318	-0.223789	-0.362359	-1.30854	4.28793	4.69498	0.400154	-2.19697	2.97374	0.00471163	-0.766203	-1.35832	-0.628891	0.275175	-5.90443	-0.28475	0.607597
1332	Liver			Tumor	(normalized)	0.854559	4.76224	-1.02869	0.385286	0.50545	0.0342631	-3.53536	2.98501	-5.75665	-1.59422	-0.974322	-6.21794	-0.353686	-5.89203	-4.11022	1.24226	-0.535597	1.58249	2.15863	3.3369	2.53122	1.4884	0.066267	-1.36759	-6.39984	-0.997427	-3.33898	-3.83072	-0.195167	0.177475	-2.81525	3.94152	4.16219	0.819567	-1.10494	2.94644	-0.339186	-0.738584	-1.79691	-0.762379	0.878151	-6.32267	-0.372021	0.436274
1332	Liver			Normal	(raw)	173.964	3041.56	7.3495	171.964	144.62	121.852	14.9341	2163.4	35.0543	60.8545	84.1299	2.79837	168.226	22.5277	9.0715	466.884	140.129	228.647	457.968	2419.14	1680.48	708.051	135.738	53.5001	2.79944	49.9808	22.0535	23.1852	151.642	137.755	71.4952	3459.25	4586.87	233.693	38.622	1391.14	177.667	104.121	69.0702	114.518	214.3	2.95648	145.368	269.831
1332	Liver			Tumor	(raw)	404.33	6068.25	109.603	292.059	317.427	228.982	19.2859	1770.37	4.13584	74.0591	113.812	3.00401	174.992	3.76539	12.9476	528.989	154.261	669.676	998.388	2259.41	1292.59	627.397	234.119	86.6565	2.64816	112.004	22.0981	15.7154	195.316	252.879	31.7697	3435.6	4003.44	394.641	103.96	1723.67	176.76	134.015	64.3522	131.822	410.996	2.79366	172.782	302.566
1332	Liver			Fold change	FC	1.84067	1.58003	11.8104	1.34503	1.73826	1.48823	1.02273	-1.54303	-10.7023	-1.03756	1.07136	-1.17626	-1.21388	-7.55454	1.13034	-1.11446	-1.14702	2.31953	1.72649	-1.35197	-1.64162	-1.42503	1.36595	1.28276	-1.33484	1.77471	-1.26016	-1.86288	1.02004	1.45381	-2.84161	-1.27139	-1.44672	1.33738	2.13173	-1.0191	-1.26918	1.01933	-1.35528	-1.09694	1.51885	-1.3363	-1.06236	-1.12609
1332	Liver			Fold change (Raw limit)	FC (Nraw>=10 OR Traw>=10)	1.84067	1.58003	11.8104	1.34503	1.73826	1.48823	1.02273	-1.54303	-10.7023	-1.03756	1.07136		-1.21388	-7.55454	1.13034	-1.11446	-1.14702	2.31953	1.72649	-1.35197	-1.64162	-1.42503	1.36595	1.28276		1.77471	-1.26016	-1.86288	1.02004	1.45381	-2.84161	-1.27139	-1.44672	1.33738	2.13173	-1.0191	-1.26918	1.01933	-1.35528	-1.09694	1.51885		-1.06236	-1.12609
1333	Large intestine	colon		Normal	(normalized)	-0.655398	-3.42369	-2.67937	-1.76666	1.95139	-0.135139	-3.47554	1.86524	-3.20613	-1.07692	-1.51708	-7.20707	1.76882	-1.44464	-0.0282087	1.68124	0.0744991	-0.0971394	-1.21624	3.82048	3.1144	0.613619	1.18271	-0.265751	-3.84038	-1.73047	-4.58555	-6.4742	-0.811412	0.48652	1.56522	2.97107	-0.0293713	0.465489	-2.04411	3.00914	0.0360603	-0.389362	-0.390781	0.0515728	2.24045	-5.48028	-1.07893	0.130503
1333	Large intestine	colon		Tumor	(normalized)	-0.0804872	-2.43957	-2.14436	-3.07543	1.71813	0.256521	-3.24782	1.61203	-2.51595	-1.52091	-1.5272	-7.06398	1.20423	-3.29672	-0.480743	2.0364	-0.583997	-0.717848	-1.3363	4.02137	2.9368	0.958535	0.199827	-1.34936	-7.05465	-1.74125	-4.03824	-3.43624	-0.786491	-0.0186186	1.83312	3.3035	-2.33265	0.644372	-2.41613	3.13357	-0.0402079	-0.346611	-0.490353	0.147173	2.10806	-4.3206	-1.40999	-0.0548687
1333	Large intestine	colon		Normal	(raw)	265.164	38.9203	65.1987	122.741	1615.24	380.301	37.5463	1521.6	45.255	197.981	145.922	2.8266	1423.24	153.437	409.559	1339.41	439.78	390.451	179.757	5900.49	3616.89	639.037	948.072	347.384	29.1568	125.86	17.3949	4.69763	237.985	585.148	1235.91	3274.84	409.23	576.68	101.268	3362.4	428.217	318.859	318.546	432.846	1973.57	9.35581	197.706	457.187
1333	Large intestine	colon		Tumor	(raw)	332.102	64.7316	79.43	41.6585	1155.34	419.49	36.9668	1073.42	61.3937	122.366	121.834	2.62441	809.118	35.7347	251.642	1440.51	234.261	213.505	139.07	5702.36	2688.84	682.416	403.325	137.817	2.64143	105.034	21.3732	32.4407	203.584	346.654	1251.2	3467	69.7111	548.879	65.7919	3081.77	341.505	276.16	249.971	388.87	1513.88	17.574	132.145	338.052
1333	Large intestine	colon		Fold change	FC	1.48959	1.9781	1.44895	-2.4773	-1.17549	1.3119	1.17099	-1.19186	1.61348	-1.36036	-1.00703	1.10427	-1.47897	-3.61021	-1.36844	1.27912	-1.57844	-1.53763	-1.08679	1.14941	-1.131	1.27008	-1.97642	-2.11934	-9.28099	-1.00751	1.46135	8.21332	1.01742	-1.41926	1.20405	1.25913	-4.9358	1.13201	-1.29417	1.09008	-1.05429	1.03008	-1.07146	1.06851	-1.09611	2.23407	-1.25794	-1.13711
1333	Large intestine	colon		Fold change (Raw limit)	FC (Nraw>=10 OR Traw>=10)	1.48959	1.9781	1.44895	-2.4773	-1.17549	1.3119	1.17099	-1.19186	1.61348	-1.36036	-1.00703		-1.47897	-3.61021	-1.36844	1.27912	-1.57844	-1.53763	-1.08679	1.14941	-1.131	1.27008	-1.97642	-2.11934	-9.28099	-1.00751	1.46135	8.21332	1.01742	-1.41926	1.20405	1.25913	-4.9358	1.13201	-1.29417	1.09008	-1.05429	1.03008	-1.07146	1.06851	-1.09611	2.23407	-1.25794	-1.13711
1334	Large intestine	rectum		Normal	(normalized)	-0.490092	-3.76379	-1.74973	-3.07125	1.62187	0.138124	-3.95515	1.68638	-2.75043	-1.48892	-2.0656	-7.06854	-0.0405893	-4.28845	-0.524655	1.89099	-0.0498972	-1.1487	-2.26589	3.71822	3.41449	0.193379	-0.462457	-1.6507	-7.10337	-1.52064	-3.7054	-4.42147	-0.605973	0.303926	0.730392	1.68574	-3.05189	0.621095	-1.87672	3.06975	-0.05581	-0.426496	-0.4348	0.493712	1.05722	-4.48358	-1.05915	0.449923
1334	Large intestine	rectum		Tumor	(normalized)	-0.35503	-3.5648	-2.705	-4.69806	1.82938	0.349184	-3.91549	1.40885	-3.05603	-2.12404	-1.48619	-7.40729	1.39057	-7.36976	-3.73934	2.70934	-0.93203	-3.96128	0.937738	2.93157	3.19599	1.3456	-0.0183077	-1.82989	-7.46017	-0.938314	-4.07444	-3.24182	-0.399421	-0.952949	2.51274	2.16438	-3.38019	0.386839	-0.982375	3.64453	-0.22885	-0.59975	-1.05268	0.311199	2.2263	-7.25154	-2.11424	1.49185
[truncated: 1,786 more rows]
[truncated: 176 more columns]

## Sheet: Part 2
					Probe ID	A_23_P72651	A_24_P942346	A_23_P53217	A_32_P210642	A_23_P215790	A_33_P3351944	A_23_P216225	A_33_P3222105	A_32_P157965	A_23_P86550	A_23_P121250	A_23_P104188	A_33_P3297005	A_23_P143127	A_23_P40693	A_23_P253158	A_23_P91081	A_23_P149281	A_23_P169819	A_24_P254744	A_23_P147839	A_24_P226332	A_23_P166993	A_33_P3370787	A_33_P3880302	A_33_P3216532	A_23_P145935	A_24_P357169	A_23_P89249	A_23_P349416	A_33_P3211569	A_32_P183765	A_33_P3228128	A_33_P3365037	A_23_P130488	A_24_P401990	A_23_P5325	A_32_P157481	A_23_P117225	A_23_P301414	A_23_P309739	A_23_P54100	A_24_P751074	A_32_P78491
[truncated: 2,732 more rows]
[truncated: 176 more columns]

[truncated: 2 more sheets: Part 3, Part 4]
