# Supplementary material for: Integrated analysis of gene expression and copy number identified potential cancer driver genes with amplification-dependent overexpression in 1,454 solid tumors
Source: Sci Rep. 2017 Apr 4;7:641. doi: 10.1038/s41598-017-00219-3 (PMC5428069; doi:10.1038/s41598-017-00219-3)
Supplement: Supplementary file 5 — Dataset 2 [file 41598_2017_219_MOESM5_ESM.xls]

## Sheet: Part 1
Sample ID	Classification	Tissue	Type	Tumor purity	ABCB1	ABCC2	ABCC4	ABCG2	ABL1	ABL2	ACO1	ACVR1B	ACVR2A	ACVR2B	ADAMTS20	ADGRA2	ADGRB3	ADGRL3	ADNP	AFF1	AFF3	AJUBA	AKAP9	AKT1	AKT2	AKT3	ALK	ALKBH6	ALOX12B	ALPK2	AMER1	APC	APCDD1	APOL2	AR	ARAF	ARFRP1	ARHGAP35	ARID1A	ARID1B	ARID2	ARID5B	ARL11	ARNT	ASXL1	ASXL2	ASXL3	ATF1	ATM
1	Large intestine	colon		0.461394	2	2	2	2	2	2	2	2	2	2	2	2	2	2	3	2	2	2	2	2	2	2	2	2	2	2	2	2	2	2	2	2	3	2	2	2	2	2	2	2	3	2	2	1	2
2	Liver	liver		0.745359	2	2	2	2	2	2	3	3	3	3	3	2	2	2	3	2	2	2	2	2	2	3	3	2	2	2	2	2	2	2	2	2	3	2	2	2	3	3	1	1	2	2	3	2	2
4	Stomach	stomach		0.821952	3	2	2	2	2	2	3	2	2	2	3	2	2	2	3	2	2	2	3	2	2	2	2	2	2	2	2	2	2	2	2	2	3	2	2	2	3	2	2	2	2	2	2	2	2
5	Liver	liver		0.295287	2	2	2	2	2	2	2	2	3	2	2	2	2	2	2	2	2	2	2	2	2	2	2	2	2	2	2	2	2	2	2	2	2	2	2	2	2	2	2	2	2	2	3	2	2
6	Head&neck	head&neck	squamous cell carcinoma	0.395522	2	2	2	2	2	2	2	2	2	2	2	2	2	2	2	2	2	2	2	2	2	2	2	2	2	2	2	2	2	2	2	2	3	2	2	2	2	2	2	2	2	2	2	2	2
7	Large intestine	colon		0.825483	2	2	5	2	2	2	2	2	2	2	2	2	2	2	5	2	2	1	2	1	2	2	2	2	1	1	2	2	1	2	2	2	5	2	2	2	2	2	4	2	4	2	1	2	2
8	Kidney	kidney		0.358052	2	2	2	2	2	2	2	2	3	2	2	2	2	2	2	2	2	2	2	2	2	2	2	2	2	2	2	2	2	2	2	2	2	2	2	2	2	2	2	2	2	2	2	2	2
9	Large intestine	colon		0.419232	2	2	2	2	2	2	2	2	3	2	2	2	2	2	2	2	2	2	2	2	2	2	2	2	2	2	2	2	2	2	2	2	2	2	2	2	2	2	2	2	3	2	3	2	2
10	Stomach	stomach		0.340713	2	2	2	2	2	2	2	2	3	2	2	2	2	2	2	2	2	2	2	2	2	2	2	2	2	2	2	2	2	2	2	2	2	2	2	2	2	2	2	1	2	2	3	2	2
11	Large intestine	colon		0.424419	2	2	3	2	2	2	2	3	2	2	3	2	2	2	2	2	2	2	2	2	2	2	2	2	2	2	2	2	2	2	2	2	3	2	2	2	3	2	3	2	2	2	2	2	2
12.1	Large intestine	colon		0.767575	2	2	2	2	2	3	2	2	2	2	2	2	2	2	2	2	2	2	2	2	2	2	2	2	2	2	2	2	2	2	2	2	2	2	2	2	2	2	2	2	2	2	2	2	2
12.2	Large intestine	colon		0.635931	2	2	3	2	2	2	2	2	3	2	2	2	2	2	3	2	2	1	2	2	2	3	2	2	1	2	2	2	2	2	2	2	3	2	1	2	2	3	3	2	3	2	2	2	2
13	Liver	liver		0.55065	3	2	2	2	2	2	2	2	3	2	2	2	2	2	2	2	2	2	3	2	2	2	2	2	2	2	2	2	2	2	2	2	2	2	2	2	2	2	2	3	2	2	2	2	2
15	Kidney	kidney		0.50711	3	3	2	2	2	2	2	2	2	2	2	2	2	2	2	2	2	2	3	2	2	2	2	2	2	2	2	2	2	2	2	2	2	2	2	2	2	2	2	2	2	2	2	2	2
18	Large intestine	rectum		0.42246	3	2	2	2	2	2	2	2	2	2	2	2	2	2	3	2	2	2	2	2	2	2	2	2	2	2	2	2	2	2	2	2	3	2	2	2	2	2	2	2	3	2	2	2	2
20	Stomach	stomach		0.843102	3	1	2	1	2	2	2	2	2	2	2	2	2	2	4	1	2	2	2	2	2	2	2	2	2	1	2	2	2	2	2	2	3	2	2	2	2	2	2	2	3	2	1	2	2
22	Large intestine	rectum		0.2934	2	2	2	2	2	2	2	2	2	2	2	2	2	2	2	2	2	2	2	2	2	2	2	2	2	2	2	2	2	2	2	2	2	2	2	2	2	2	2	2	2	2	2	2	2
24.2	Large intestine	rectum		0.414003	2	2	2	2	2	2	2	2	2	2	2	2	2	2	3	2	2	2	2	2	2	2	2	2	2	2	2	2	2	2	2	2	3	2	2	2	2	2	3	2	3	2	2	2	2
25	Head&neck	head&neck		0.342567	2	2	2	2	2	2	2	3	3	2	2	2	2	2	2	2	2	2	3	3	2	3	3	2	2	2	2	2	2	2	2	2	2	2	2	2	2	2	2	2	2	2	2	2	2
26	Head&neck	head&neck	squamous cell carcinoma	0.334181	2	2	2	2	2	2	2	2	2	2	2	2	2	2	2	2	2	2	2	2	2	2	2	2	2	2	2	2	2	2	2	2	2	2	2	2	2	2	2	2	2	2	2	2	2
27	Kidney	kidney		0.333086	3	2	2	2	2	2	2	3	3	2	3	2	2	2	2	2	2	2	2	2	2	2	3	2	2	2	2	3	2	3	2	2	2	2	2	2	3	2	2	2	3	2	3	2	2
28	Head&neck	head&neck	squamous cell carcinoma	0.574086	3	2	3	2	2	2	2	3	3	2	3	2	2	2	2	2	2	2	2	3	1	2	3	1	2	2	2	2	2	2	2	2	2	1	2	2	3	2	3	1	2	2	2	2	1
29	Breast	breast		0.380062	2	2	2	2	2	2	2	2	2	2	2	2	2	2	2	2	2	2	2	2	2	2	2	2	2	2	2	2	2	2	2	2	2	2	2	2	2	2	2	2	2	2	2	2	2
30	Large intestine	rectum		0.515091	2	2	2	2	2	2	2	2	2	2	2	2	2	2	2	2	2	1	2	2	2	2	2	2	2	2	2	2	2	2	2	2	2	2	1	2	2	2	2	2	2	2	2	2	2
31.1	Lung	lung	adenocarcinoma	0.795464	2	2	1	2	2	3	2	2	2	2	2	2	2	2	2	2	2	2	2	2	2	5	2	2	2	2	2	2	2	2	2	2	2	2	2	1	2	2	1	2	2	2	3	2	2
31.2	Head&neck	head&neck	squamous cell carcinoma	0.468829	6	2	2	2	3	2	2	2	3	2	2	2	2	2	2	2	2	2	3	3	2	2	3	2	2	2	2	2	4	2	2	2	2	2	2	2	2	2	2	2	2	2	2	2	2
32	Pancreas	pancreas		0.508968	3	2	2	2	2	2	2	2	3	2	2	2	2	2	2	2	2	2	2	2	2	3	2	2	2	2	2	3	2	2	2	2	3	2	2	2	2	2	2	2	3	2	3	1	2
33.1	Others	unknown	neurofibroma	0.299421	3	2	2	2	2	2	2	2	3	2	2	2	2	2	2	2	2	2	2	2	2	2	2	2	2	2	2	2	2	2	2	2	2	2	2	3	2	3	2	2	2	2	3	2	2
34	Stomach	stomach		0.316436	3	2	2	2	2	2	3	2	3	2	3	2	2	2	2	2	2	2	2	2	2	2	2	2	2	2	2	2	2	2	2	2	2	2	2	3	2	3	2	1	2	2	3	2	2
35	Lung	lung	adenocarcinoma	0.435501	3	2	2	2	2	2	2	2	3	2	2	2	2	2	2	2	2	2	2	2	2	2	2	2	2	2	2	2	2	2	2	2	2	2	2	2	2	2	2	2	2	1	2	2	2
36	Large intestine	colon		0.417324	3	2	2	2	2	2	2	3	3	2	4	2	2	2	3	2	2	2	3	3	2	2	3	2	2	2	2	2	2	3	2	2	3	2	2	3	4	3	2	2	5	2	3	2	2
39	Lung	lung	adenocarcinoma	0.999816	3	3	1	2	2	2	2	3	4	2	2	2	2	2	3	2	3	2	3	2	3	3	3	3	2	2	2	1	5	2	2	2	3	3	3	3	2	3	1	3	4	3	6	2	1
41	Large intestine	colon		0.43861	2	1	2	2	2	1	2	2	2	2	2	2	2	2	3	2	2	2	2	2	2	2	2	2	2	1	2	2	2	2	2	2	5	2	2	2	2	2	2	2	5	2	2	2	2
42	Pancreas	pancreas		0.403866	2	2	1	2	2	2	2	2	2	2	2	2	2	2	2	2	2	2	2	2	2	2	2	2	2	2	2	2	2	3	2	2	3	2	2	2	2	2	1	2	2	2	2	2	2
43	Others	duodenum		0.267622	2	2	2	2	2	2	2	2	2	2	2	2	2	2	2	2	2	2	2	2	2	2	2	2	2	2	2	2	2	2	2	2	2	2	2	2	2	2	2	2	2	2	2	2	2
44	Pancreas	pancreas		0.263529	2	2	2	2	2	2	3	2	3	2	2	2	2	2	2	2	2	2	2	2	2	2	3	2	2	2	2	3	2	2	2	2	2	2	2	3	2	3	2	2	2	2	3	1	2
45.1	Sarcoma	soft tissue		0.80145	2	2	2	2	2	3	2	2	4	2	2	2	2	2	2	2	3	2	2	2	2	3	2	2	2	2	2	2	2	2	2	2	2	2	2	2	2	2	2	2	2	2	3	2	2
46	Large intestine	colon		0.818194	3	1	2	2	2	2	2	2	3	2	2	2	2	2	2	2	2	2	2	2	2	2	2	1	2	2	2	2	2	2	2	2	2	1	2	2	2	2	2	1	2	2	2	2	2
47	Liver	liver		0.642861	3	2	3	1	2	3	2	2	3	3	3	2	2	2	2	2	2	2	2	2	2	4	3	2	2	2	2	3	3	2	2	2	2	2	1	3	3	3	2	2	2	2	2	2	1
48	Large intestine	colon		0.966082	3	2	3	2	2	2	2	2	2	2	2	2	2	2	4	2	2	2	2	2	2	2	2	2	2	2	2	3	2	2	2	2	4	2	1	3	2	2	2	2	4	2	2	2	2
49	Liver	liver		0.848594	4	2	3	2	1	2	3	2	3	2	3	2	2	2	2	2	2	1	2	2	1	3	3	1	1	2	2	2	3	2	2	2	2	2	2	1	3	3	1	1	3	2	3	2	2
51	Head&neck	head&neck	squamous cell carcinoma	0.815249	2	2	2	2	2	2	2	2	2	2	2	2	2	2	2	2	2	2	2	2	2	2	2	2	2	2	2	2	2	2	2	2	2	1	2	2	2	3	2	1	2	1	3	2	2
52	Kidney	kidney		0.47241	2	2	2	2	2	3	2	2	3	2	2	2	2	2	2	2	2	2	2	2	2	3	2	2	2	2	2	2	2	2	2	2	2	2	2	2	2	2	2	2	2	2	3	2	2
53	Large intestine	colon		0.779249	3	2	2	2	2	2	3	2	2	2	2	2	2	2	2	2	2	2	2	2	2	2	2	2	1	1	2	2	2	2	2	2	2	2	2	3	2	2	2	2	2	2	2	2	2
54	Lung	lung		0.877046	2	2	2	2	1	2	3	2	2	2	2	2	2	2	2	2	2	2	2	2	2	2	2	2	2	2	2	2	2	2	2	2	2	2	2	2	2	3	2	2	2	2	2	2	2
55	Large intestine	colon		0.812574	3	2	3	2	2	2	2	2	3	2	2	2	2	2	3	2	2	2	2	2	2	2	2	2	2	2	2	2	2	2	2	2	3	2	2	2	2	2	3	2	4	2	2	2	2
58	Stomach	stomach		0.65066	2	2	2	2	2	2	3	2	2	2	2	2	2	2	2	2	2	2	2	2	2	2	2	2	2	2	2	2	2	2	2	2	2	2	2	2	2	2	2	2	2	2	2	2	2
59	Large intestine	colon		0.9979	2	2	3	2	2	2	2	2	3	2	2	2	2	2	3	2	2	2	2	3	2	2	2	2	2	1	2	3	2	2	2	2	3	2	2	2	2	2	3	2	3	2	2	2	2
60	Liver	liver		0.83812	2	2	2	2	2	3	2	2	1	2	2	2	2	2	2	2	2	2	2	2	2	3	2	2	1	2	2	3	2	2	2	2	2	1	1	2	2	2	1	2	2	2	3	2	2
61	Liver	liver		0.719095	3	2	2	1	2	3	2	3	3	2	2	2	2	2	3	1	2	2	2	2	2	4	2	2	1	2	2	2	3	2	2	2	3	2	1	2	2	2	2	3	3	2	3	2	2
62	Large intestine	colon		0.768965	3	2	3	2	2	2	2	2	2	2	2	2	2	2	3	2	2	1	2	2	2	2	2	2	1	2	2	2	2	2	2	2	3	2	2	2	2	2	3	2	3	2	2	2	2
63	Kidney	kidney		0.410431	3	2	2	2	2	2	2	2	2	2	2	2	2	2	2	2	2	2	2	2	2	3	2	1	2	2	2	2	2	2	2	2	2	2	2	2	2	2	2	2	2	2	2	2	2
64	Large intestine	colon		0.323092	2	2	2	2	2	2	2	2	2	2	2	2	2	2	2	2	2	2	2	2	2	2	2	2	2	2	2	2	2	2	2	2	2	2	2	2	2	2	2	2	2	2	2	2	2
65	Large intestine	colon		0.321019	2	2	3	2	2	2	2	2	2	2	2	2	2	2	3	2	2	2	2	2	2	2	2	2	2	2	2	2	2	2	2	2	3	2	2	2	2	2	2	2	3	2	2	2	2
66	Liver	liver		0.588325	2	2	1	2	2	3	2	2	2	2	2	2	2	2	2	2	2	2	2	2	2	2	2	2	1	2	2	2	2	2	2	2	2	2	2	2	2	2	1	3	2	2	3	2	2
67	Head&neck	head&neck	squamous cell carcinoma	0.328595	2	2	2	2	2	2	2	2	2	2	2	2	2	2	2	2	2	2	2	2	2	2	2	2	2	2	2	2	2	2	2	2	2	2	2	2	2	2	2	2	2	2	2	2	2
68	Breast	breast		0.446465	3	2	2	1	2	3	2	2	3	2	2	2	2	2	2	2	2	2	2	2	2	3	2	2	2	1	2	2	2	2	2	2	2	2	1	3	2	3	2	2	2	2	2	2	2
69	Others	cervical lymph node	squamous cell carcinoma	0.887586	3	2	2	2	2	2	2	2	2	2	4	2	2	2	2	2	2	2	2	2	2	3	2	2	2	2	2	3	2	2	2	2	2	2	2	2	4	2	2	2	2	2	2	2	1
70	Large intestine	colon		0.431881	2	2	2	2	2	2	2	2	2	2	2	2	2	2	3	2	2	2	2	2	2	2	2	2	2	2	2	2	2	2	2	2	3	2	2	2	2	2	2	2	3	2	2	2	2
71	Large intestine	colon		0.29409	2	2	3	2	2	2	2	2	2	2	2	2	2	2	2	2	2	2	2	2	2	2	2	2	2	2	2	2	2	2	2	2	3	2	2	2	2	2	2	2	3	2	2	2	2
72	Stomach	stomach		0.309971	3	2	2	2	2	2	2	2	3	2	2	2	2	2	2	2	2	2	2	2	2	2	2	2	2	2	2	2	2	2	2	2	2	2	2	2	2	3	2	2	2	2	2	2	2
73	Large intestine	colon		0.896787	3	2	3	2	2	2	2	2	3	2	2	2	2	2	3	2	2	1	2	2	2	2	2	2	2	2	2	2	2	2	2	2	3	2	1	2	2	2	3	2	3	2	2	2	3
74	Liver	liver		0.99848	3	2	1	1	1	2	2	3	2	3	3	2	2	2	2	2	1	1	3	2	2	2	3	2	1	2	2	2	2	3	2	2	2	2	1	2	3	3	1	2	3	2	2	2	2
75	Large intestine	colon		0.99674	3	2	4	2	2	2	2	2	2	2	3	2	2	2	3	2	2	1	3	2	2	2	2	2	1	1	2	2	2	2	2	2	2	1	2	3	3	2	3	1	2	2	1	2	2
76	Liver	liver		0.986789	2	2	2	2	2	2	2	2	3	2	2	2	2	2	2	2	2	2	2	2	2	4	3	2	2	2	2	3	2	2	2	2	3	2	2	2	2	2	2	2	3	2	2	2	2
77	Large intestine	rectum		0.456469	2	2	3	2	2	2	3	2	2	2	2	2	2	2	3	2	2	2	2	3	2	2	2	2	2	2	2	2	2	2	2	2	3	2	2	2	2	2	2	2	3	2	2	2	2
78.1	Liver	liver		0.980768	2	3	1	1	2	2	1	3	2	3	2	2	2	2	2	1	2	1	2	2	2	2	2	2	2	2	2	2	2	2	2	2	3	2	1	1	2	4	1	2	2	2	3	2	1
78.3	Liver	liver		0.998443	3	3	1	1	2	2	2	2	3	3	3	2	2	2	2	1	2	1	2	1	2	3	2	2	2	2	2	3	2	2	2	2	2	2	1	2	3	4	1	2	2	1	3	2	1
79	Large intestine	rectum		0.998843	2	2	4	2	3	2	3	2	2	2	2	2	2	2	3	2	2	2	2	2	3	2	2	3	2	2	2	2	2	2	2	2	3	2	2	2	2	2	4	2	3	2	2	2	2
80.2	Melanoma	soft tissue		0.999044	3	2	2	2	2	2	2	2	3	3	2	2	2	2	2	2	2	2	2	2	2	2	2	2	2	2	2	2	2	2	2	2	2	2	2	2	2	2	1	1	2	2	2	2	1
82	Large intestine	colon		0.422165	3	2	3	2	2	2	2	2	3	2	2	2	2	2	2	2	2	2	3	3	2	3	2	2	2	2	2	2	2	2	2	2	3	2	2	2	2	2	2	2	3	2	2	2	2
83	Large intestine	colon		0.977855	2	2	3	2	2	2	2	2	2	2	2	2	2	2	3	2	2	2	2	3	2	2	2	2	2	2	2	2	2	2	2	2	4	2	2	2	2	2	3	2	3	2	2	2	2
84	Liver	liver		0.979313	2	2	1	2	2	3	2	2	2	2	2	2	2	2	2	2	2	2	2	3	2	3	2	2	1	2	2	2	2	2	2	2	3	2	2	2	2	2	1	3	2	2	2	2	2
85	Large intestine	rectum		0.411889	3	2	2	2	2	2	3	2	2	2	2	2	2	2	2	2	2	2	3	2	2	2	2	2	2	2	2	2	2	2	2	2	3	2	2	2	2	2	2	2	3	2	2	2	2
86	Large intestine	colon		0.392235	2	2	2	2	2	2	2	2	2	2	2	2	2	2	2	2	2	2	2	2	2	3	2	2	2	2	2	2	2	2	2	2	3	2	2	2	2	2	2	2	2	2	2	2	2
88	Lung	lung	adenocarcinoma	0.278378	2	2	2	2	2	2	2	2	2	2	2	2	2	2	2	2	2	2	2	2	2	2	2	2	2	2	2	2	2	2	2	2	2	2	2	2	2	2	2	2	2	2	3	2	2
89	Head&neck	head&neck		0.294785	2	2	2	2	2	2	2	2	2	2	2	2	2	2	2	2	2	2	2	2	2	2	2	2	2	2	2	2	2	2	2	2	2	2	2	2	2	2	2	2	2	2	2	2	2
90	Pancreas	pancreas		0.430245	3	2	3	2	2	2	2	3	2	2	2	2	2	2	2	2	2	2	3	3	2	2	2	2	2	2	2	2	2	2	2	2	2	2	2	2	2	2	2	2	2	2	2	2	2
91.1	Large intestine	cecum		0.390801	2	2	3	2	2	2	2	3	3	2	2	2	2	2	2	2	2	2	2	3	2	2	2	2	2	2	2	2	2	2	2	2	3	2	2	2	2	2	2	2	2	2	2	2	2
92	Breast	breast		0.26692	2	2	2	2	2	2	2	2	2	2	2	2	2	2	2	2	2	2	2	2	2	2	2	2	2	2	2	2	2	2	2	2	2	2	2	2	2	2	2	2	2	2	2	2	2
93	Kidney	kidney		0.744599	2	2	2	2	2	2	2	2	3	2	2	2	2	2	2	2	2	2	2	3	2	2	2	2	1	1	2	2	2	1	2	2	2	2	2	2	2	2	2	2	2	2	2	2	2
95	Lung	lung	squamous cell carcinoma	0.356915	2	2	2	2	2	2	2	2	2	2	2	2	2	2	2	2	2	2	2	2	2	2	3	2	2	2	2	2	2	2	2	2	2	2	2	2	2	2	2	2	2	2	3	2	2
96	Large intestine	rectum		0.825219	3	2	2	1	2	2	2	2	3	2	2	2	2	2	3	2	2	1	3	2	1	3	2	1	2	2	2	2	2	3	2	2	3	1	2	2	2	2	2	2	3	2	2	1	3
97	Head&neck	head&neck	squamous cell carcinoma	0.398403	2	2	2	2	2	2	2	2	2	2	2	2	2	2	2	2	2	2	2	2	2	2	2	2	2	2	2	2	2	2	2	2	2	2	2	2	2	3	2	2	2	2	2	2	2
99	Large intestine	colon		0.415181	2	2	3	2	2	2	2	2	2	2	2	2	2	2	3	2	2	2	2	2	2	2	2	2	2	2	2	2	2	2	2	2	3	1	2	2	2	3	2	2	4	2	2	2	2
100	Breast	breast		0.36791	3	1	2	2	2	2	2	2	2	2	2	2	2	2	2	2	2	2	2	2	2	3	2	2	2	2	2	2	2	2	2	2	2	2	2	2	2	2	2	2	2	2	2	2	2
101	Breast	breast		0.362498	2	2	2	2	2	2	2	2	3	2	2	2	2	2	2	2	2	2	2	2	2	3	2	2	2	2	2	2	2	2	2	2	2	2	2	2	2	2	2	2	2	2	3	2	2
103	Breast	breast		0.979097	2	2	2	2	2	3	2	2	2	3	3	2	2	2	3	2	2	2	2	3	2	3	3	2	2	2	2	3	2	2	2	2	3	2	2	3	3	2	1	3	3	2	3	2	1
104	Head&neck	head&neck		0.328147	2	2	2	2	2	2	2	2	2	2	2	2	2	2	2	2	2	2	2	2	2	2	2	2	2	2	2	2	2	2	2	2	2	2	2	2	2	2	2	2	2	2	2	2	2
105	Lung	lung	adenocarcinoma	0.300445	2	2	2	2	2	2	2	2	2	2	2	2	2	2	2	2	2	2	2	3	2	2	2	2	2	2	2	2	2	2	2	2	2	2	2	2	2	2	2	2	2	2	2	2	2
106	Liver	liver		0.62335	2	1	2	2	2	2	2	2	2	2	2	2	2	2	2	2	2	2	2	2	2	3	2	2	1	2	2	2	3	3	2	2	2	2	2	2	2	2	1	2	2	2	2	2	1
107	Liver	liver		0.916273	5	2	2	1	2	4	2	2	3	2	2	2	2	2	2	1	2	2	2	3	2	2	2	2	1	1	2	2	2	2	2	2	2	2	2	1	2	1	1	4	2	2	1	2	2
108	Head&neck	head&neck		0.847387	2	2	2	2	2	2	2	2	3	2	2	2	2	2	2	2	2	2	2	2	2	2	2	2	2	2	2	2	2	2	2	2	2	2	2	2	2	2	2	2	2	2	3	2	2
109	Large intestine	rectum		0.421409	2	2	2	2	2	2	3	2	2	2	2	2	2	2	3	2	2	2	2	2	2	2	2	2	2	2	2	2	2	2	2	2	3	2	2	2	2	2	2	2	3	2	2	2	2
110	Lung	lung	adenocarcinoma	0.436699	2	2	2	2	2	2	2	2	3	2	2	2	2	2	2	2	2	2	2	2	1	2	2	2	2	2	2	2	2	2	2	2	3	1	2	2	2	2	2	2	2	2	3	2	2
111	Large intestine	rectum		0.340154	3	2	3	2	2	2	3	2	2	2	2	2	2	2	3	2	2	2	2	2	2	2	2	2	2	2	2	2	2	2	2	2	3	2	2	2	2	2	3	2	3	2	2	2	2
112	Head&neck	head&neck	squamous cell carcinoma	0.346716	3	2	2	2	2	2	2	2	2	2	2	2	2	2	2	2	2	2	2	2	2	2	2	2	2	2	2	2	2	2	2	2	2	2	2	2	2	2	2	2	2	2	2	2	2
114	GIST	rectum		0.53239	2	2	1	2	2	2	3	2	3	2	2	2	2	2	2	2	2	2	2	3	2	2	2	2	2	2	2	2	2	2	2	2	2	2	2	2	2	2	1	2	2	2	3	2	2
115	Large intestine	colon		0.555698	3	2	3	2	2	2	2	2	2	2	2	2	2	2	3	2	2	1	2	2	2	2	2	2	1	1	2	2	2	2	2	2	3	2	2	2	2	2	1	2	4	2	2	2	2
116	Pancreas	pancreas		0.262702	2	2	2	2	2	2	2	2	3	2	2	2	2	2	2	2	2	2	2	2	2	2	2	2	2	2	2	2	2	2	2	2	2	2	2	2	2	2	2	2	2	2	2	2	2
117	Kidney	kidney		0.994533	4	1	1	2	2	1	3	2	2	2	4	2	2	2	2	2	2	2	4	2	2	2	2	2	1	2	2	3	2	2	2	2	2	2	1	2	3	2	1	1	2	1	4	2	4
118	Sarcoma	retroperitoneum		0.832619	2	2	2	2	2	2	2	1	2	2	1	2	2	2	2	2	2	1	2	2	5	2	2	3	2	2	2	3	2	2	2	2	2	2	2	2	1	2	2	2	3	2	2	1	1
119	Large intestine	rectum		0.99827	3	3	2	2	1	2	2	2	3	2	2	2	2	2	1	2	2	1	3	2	2	3	3	2	1	2	2	2	2	2	2	2	6	2	1	2	2	3	2	2	4	2	2	2	2
120	Lung	lung		0.786265	3	2	2	2	2	2	2	2	2	2	2	2	2	2	3	2	2	2	3	2	3	2	2	2	2	2	2	2	2	2	2	2	3	3	2	2	2	2	2	2	3	2	2	2	2
121	Large intestine	rectum		0.306418	2	2	2	2	2	2	2	2	2	2	2	2	2	2	2	2	2	2	2	2	2	2	2	2	2	2	2	2	2	2	2	2	2	2	2	2	2	2	2	2	2	2	2	2	2
122	Lung	lung		0.992554	4	2	1	2	1	3	2	2	2	1	2	2	2	2	3	2	2	3	4	3	2	3	3	1	2	1	2	3	2	2	2	2	3	1	2	3	2	2	1	2	3	2	2	2	2
123	Head&neck	head&neck	squamous cell carcinoma	0.876261	3	2	2	2	2	2	2	2	2	2	2	2	2	2	2	2	2	2	3	2	2	2	2	2	2	2	2	2	2	2	2	2	2	2	2	2	2	2	2	2	2	2	2	2	2
124	Large intestine	rectum		0.649635	2	2	2	2	2	2	2	2	3	3	2	2	2	2	3	2	2	2	2	2	2	2	2	2	2	1	2	2	1	2	2	2	3	2	2	2	2	2	2	2	3	2	2	2	2
125	Breast	breast		0.911264	2	2	2	2	2	3	2	2	2	2	2	2	2	2	3	2	2	2	2	2	2	3	3	2	2	2	2	2	2	2	2	2	3	2	2	2	2	2	2	2	3	3	2	2	2
127	Breast	breast		0.792956	3	2	2	2	2	2	2	2	2	2	2	2	2	2	2	2	2	2	3	2	2	2	3	2	8	4	2	3	3	1	2	2	2	2	1	2	2	2	2	2	2	2	1	2	1
128.1	Large intestine	colon		0.466273	2	2	3	2	2	2	2	2	2	2	2	2	2	2	3	2	2	2	2	2	2	2	2	2	1	2	2	2	2	2	2	2	3	2	2	2	2	2	3	2	3	2	2	2	2
128.2	Liver	liver		0.678427	3	2	2	2	2	2	2	2	3	3	2	2	2	2	2	2	2	2	3	2	2	3	2	1	2	2	2	2	2	2	2	2	2	2	2	2	2	3	2	1	2	2	3	2	2
129	Large intestine	cecum		0.670242	2	2	2	2	2	3	2	2	2	2	2	2	2	2	2	2	2	2	2	2	2	3	2	2	2	2	2	2	2	2	2	2	2	2	2	2	2	2	2	3	2	2	2	2	2
130	Head&neck	head&neck	squamous cell carcinoma	0.316588	2	2	2	2	2	2	2	2	2	2	3	2	2	2	2	3	2	2	2	3	2	3	2	2	3	2	2	2	2	2	2	2	2	2	2	2	3	2	2	2	2	2	2	2	3
131	EGJ	esophagogastric junction		0.31342	2	2	2	2	2	2	2	2	2	2	2	2	2	2	2	2	2	2	2	2	2	2	2	2	2	2	2	2	2	2	2	2	2	2	2	2	2	2	2	2	2	2	2	2	2
132	Large intestine	rectum		0.636368	2	1	2	2	2	2	2	2	2	2	2	2	2	2	2	2	2	2	2	3	2	2	2	2	2	2	2	2	2	2	2	2	2	2	2	2	2	2	2	2	2	2	2	2	2
133	Large intestine	colon		0.914996	2	2	2	2	2	2	2	2	2	2	2	2	2	2	3	2	2	2	2	2	2	2	2	1	1	1	2	2	2	2	2	2	3	2	2	2	2	2	2	2	3	2	2	2	2
134	EGJ	esophagogastric junction		0.352214	2	2	2	2	2	2	2	2	2	2	2	2	2	2	2	2	2	2	2	2	2	2	2	2	2	2	2	2	2	2	2	2	2	2	2	2	2	3	2	2	2	2	2	2	2
135	GIST	esophagus		0.882057	3	1	2	2	2	2	2	2	3	2	3	2	2	2	2	2	2	1	2	2	2	3	3	2	2	2	2	3	3	1	2	2	2	2	1	3	3	2	2	2	2	2	3	2	2
136	Lung	lung	squamous cell carcinoma	0.293386	2	2	2	2	2	2	2	2	2	2	2	2	2	2	2	2	2	2	2	3	2	2	2	2	2	2	2	2	2	2	2	2	2	2	2	2	2	2	2	2	2	2	3	2	2
137	Stomach	stomach		0.246926	2	2	2	2	2	2	2	2	2	2	2	2	2	2	2	2	2	2	2	2	2	2	2	2	2	2	2	2	2	2	2	2	2	2	2	2	2	2	2	2	2	2	2	2	2
138	Head&neck	head&neck		0.926453	2	2	2	2	2	2	2	2	3	2	2	2	2	2	2	2	2	2	2	2	2	2	2	2	2	2	2	2	2	2	2	2	2	2	2	2	2	3	2	2	2	2	2	2	2
139	Lung	lung	squamous cell carcinoma	0.425464	2	2	2	2	2	2	2	2	2	2	2	2	2	2	2	2	2	2	2	2	2	3	3	2	2	2	2	2	3	2	2	2	2	2	1	2	2	2	2	2	2	2	2	2	2
140	Lung	lung	adenocarcinoma	0.304914	2	2	2	2	2	2	2	2	3	2	2	2	2	2	2	2	2	2	2	2	2	2	2	2	2	2	2	2	2	2	2	2	2	2	2	2	2	2	2	2	2	2	3	2	2
141	Head&neck	head&neck	squamous cell carcinoma	0.355832	2	2	2	2	1	2	2	2	2	2	2	2	2	2	2	2	2	2	2	3	2	2	2	2	2	2	2	2	2	2	2	2	2	2	2	2	2	2	2	2	2	2	2	2	2
142	Stomach	stomach		0.75516	2	2	3	2	2	2	2	2	2	2	2	2	2	2	2	2	2	2	2	2	2	2	2	2	2	2	2	2	2	2	2	2	3	2	2	2	2	2	2	2	3	2	2	2	2
143	Large intestine	rectum		0.596285	2	2	2	2	2	3	3	2	3	2	2	2	2	2	3	2	2	2	2	3	2	2	2	2	2	2	2	2	2	2	2	2	3	2	1	2	2	2	2	2	3	2	2	2	2
144	Stomach	stomach		0.698726	3	2	2	2	2	2	2	2	2	2	2	2	2	2	3	2	2	2	2	2	2	2	2	2	2	2	2	2	2	2	2	2	2	2	2	2	2	2	2	2	3	2	2	2	2
146	Lung	lung	adenocarcinoma	0.307169	2	2	2	2	2	2	2	2	2	2	2	2	2	2	2	2	2	2	2	2	2	2	2	2	2	2	2	2	2	2	2	2	2	2	2	2	2	2	2	2	2	2	2	2	2
147	Head&neck	head&neck	squamous cell carcinoma	0.81502	2	2	2	2	2	2	2	3	2	2	2	2	2	2	2	2	2	2	3	2	2	2	2	2	2	2	2	2	2	2	2	2	2	2	2	2	2	2	2	2	2	2	2	2	2
148	Large intestine	rectum		0.401317	2	2	2	2	2	2	2	2	2	2	2	2	2	2	2	2	2	2	2	2	2	2	2	2	2	2	2	2	2	2	2	2	2	2	2	2	2	2	2	2	2	2	2	2	2
149	Stomach	stomach		0.305195	2	2	2	2	2	2	2	2	2	2	2	2	2	2	2	2	2	2	2	2	2	2	2	2	2	2	2	2	2	2	2	2	3	2	2	2	2	2	2	2	2	2	2	2	2
150	Breast	breast		0.771028	2	2	1	2	2	3	2	2	2	2	2	2	2	2	2	2	2	2	2	2	2	3	2	2	1	3	2	2	2	3	2	2	2	2	1	2	2	2	1	3	2	2	4	2	1
151	Lung	lung	adenocarcinoma	0.301421	2	2	2	2	2	2	2	2	2	2	2	2	2	2	2	2	2	2	2	2	2	2	2	2	2	2	2	2	2	2	2	2	2	2	2	2	2	2	2	2	2	2	2	2	2
152	Large intestine	colon		0.793793	2	2	3	2	2	3	2	2	2	2	2	2	2	2	3	2	2	2	2	2	2	3	2	2	1	2	2	2	2	2	2	2	3	2	2	2	2	2	3	2	4	2	2	2	2
153	Sarcoma	soft tissue		0.988443	2	2	2	2	2	2	2	2	3	2	2	2	2	2	2	2	2	2	2	2	2	2	2	2	2	2	2	2	2	2	2	2	2	2	2	2	2	2	2	2	2	2	3	2	2
154.1	Large intestine	colon		0.257921	2	2	2	2	2	2	2	2	3	2	2	2	2	2	2	2	2	2	2	2	2	2	2	2	2	2	2	2	2	2	2	2	2	2	2	2	2	2	2	2	2	2	3	2	2
155.1	Large intestine	colon		0.370291	2	2	3	2	2	2	2	2	3	2	2	2	2	2	2	2	2	1	2	2	2	2	2	2	2	2	2	2	2	2	2	2	3	2	2	2	2	2	2	2	4	2	2	2	2
156	Head&neck	head&neck	squamous cell carcinoma	0.472983	2	3	3	2	2	2	2	2	2	2	2	2	2	2	2	2	2	2	2	3	2	2	3	1	2	2	2	2	2	2	2	2	2	2	2	2	2	2	2	2	2	2	2	2	2
157	Head&neck	head&neck	squamous cell carcinoma	0.497735	3	2	2	2	2	2	3	2	3	2	2	2	2	2	2	2	2	2	2	3	2	2	2	2	2	2	2	2	2	2	2	2	2	2	1	2	2	2	2	1	2	2	2	2	1
158	Large intestine	rectum		0.433776	2	2	2	2	2	2	2	3	2	3	3	2	2	2	2	2	2	1	2	2	2	3	2	2	2	2	2	2	2	2	2	2	2	2	1	2	3	2	2	2	2	2	2	2	2
159.1	Lung	lung	adenocarcinoma	0.288218	2	2	2	2	2	2	2	2	3	2	2	2	2	2	2	2	2	2	2	3	2	2	2	2	2	2	2	2	2	2	2	2	2	2	2	2	2	2	2	2	2	2	3	2	2
160	Head&neck	head&neck	squamous cell carcinoma	0.315058	2	2	2	2	2	2	2	2	3	2	2	2	2	2	2	2	2	2	2	2	2	2	2	2	2	2	2	2	2	2	2	2	2	2	2	3	2	2	2	2	2	2	3	2	2
161	Breast	breast		0.288596	2	2	2	2	2	2	2	2	2	2	2	2	2	2	2	2	2	2	2	2	2	2	2	2	2	2	2	2	2	2	2	2	2	2	2	2	2	2	2	2	2	2	2	2	2
162	Sarcoma	soft tissue		0.337418	2	2	2	2	2	2	2	2	2	2	2	2	2	2	2	2	2	2	2	2	2	2	2	3	2	2	2	2	2	2	2	2	2	2	2	2	2	2	2	2	2	2	2	2	2
163	Large intestine	rectum		0.768447	2	2	2	2	2	2	2	2	2	2	2	2	2	2	3	2	2	2	2	2	2	2	2	2	2	2	2	2	2	2	2	2	3	2	2	2	2	2	2	2	3	2	2	2	2
165	Large intestine	colon		0.608426	3	2	2	2	2	2	2	2	2	2	2	2	2	2	4	2	2	2	3	2	1	2	2	1	1	2	2	2	2	2	2	2	4	2	2	2	2	2	2	1	4	2	2	2	2
167	Lung	lung	adenocarcinoma	0.312166	2	2	2	1	1	2	2	2	2	2	2	2	2	2	1	2	2	1	2	2	1	2	2	1	2	2	2	2	2	2	2	2	1	1	1	2	2	2	2	1	2	2	2	1	2
168	Head&neck	head&neck	squamous cell carcinoma	0.439279	2	2	2	2	2	2	2	3	2	2	3	2	2	2	2	2	3	2	2	3	2	3	3	2	2	2	2	2	2	2	2	2	2	2	2	2	3	3	2	2	2	2	2	2	2
169	Large intestine	rectum		0.297877	3	2	2	2	2	2	2	2	3	2	2	2	2	2	2	2	2	2	2	2	2	3	2	2	2	2	2	2	2	2	2	2	2	2	2	2	2	2	2	2	2	2	3	2	2
170	Large intestine	rectum		0.49856	3	2	2	2	2	2	2	2	3	2	2	2	2	2	4	2	2	1	2	2	2	2	3	2	2	2	2	2	2	2	2	2	4	2	2	3	2	3	2	1	5	2	2	2	2
172	Lung	lung	adenocarcinoma	0.402505	2	2	2	2	2	2	2	6	3	2	2	2	2	2	2	2	2	2	2	2	2	3	3	2	2	2	2	3	2	2	2	2	2	2	2	2	2	2	2	2	2	2	3	2	2
173	Stomach	stomach		0.303784	2	2	2	2	2	2	2	2	2	2	2	2	2	2	2	2	2	2	2	2	2	2	2	2	2	2	2	2	2	2	2	2	2	2	2	2	2	2	2	2	2	2	2	2	2
174	Stomach	stomach		0.29741	2	2	2	2	2	2	2	2	3	2	2	2	2	2	2	2	2	2	2	2	2	2	2	2	2	2	2	2	2	2	2	2	2	2	2	2	2	2	2	2	2	2	3	2	2
175	Large intestine	colon		0.807186	3	2	3	2	2	2	2	2	3	2	2	2	2	2	3	2	2	2	2	2	2	2	2	2	2	2	2	2	2	2	2	2	3	2	1	2	2	2	2	2	3	2	2	2	2
176	Stomach	stomach		0.311233	2	2	2	2	2	2	2	2	2	2	2	2	2	2	2	2	2	2	2	6	2	2	2	2	2	2	2	2	2	2	2	2	2	2	2	2	2	2	2	2	2	2	2	2	2
177	Large intestine	rectum		0.37386	3	2	3	2	2	2	2	2	2	2	2	2	2	2	3	2	2	2	2	2	2	2	2	2	2	2	2	2	2	2	2	2	3	2	2	2	2	2	2	2	3	2	2	2	2
178	Large intestine	colon		0.997113	2	2	3	2	2	2	2	2	2	2	2	2	2	2	3	2	2	1	2	2	2	2	2	2	2	2	2	2	2	2	2	2	3	2	2	2	2	2	3	2	3	2	2	1	2
179	Breast	breast		0.501395	3	2	2	2	2	2	2	5	3	2	5	2	2	2	2	2	2	2	3	2	2	2	2	2	1	1	2	2	2	2	2	2	2	2	2	2	2	3	2	3	3	2	2	2	2
180	Pancreas	pancreas		0.350856	2	2	2	2	2	2	2	2	2	2	2	2	2	2	2	2	2	2	2	2	2	2	2	2	2	2	2	2	2	2	2	2	2	2	2	2	2	2	2	2	2	2	2	2	2
182	Lung	lung	squamous cell carcinoma	0.999634	3	2	2	2	2	2	2	2	2	2	2	2	2	2	3	2	2	2	3	2	5	2	2	2	3	2	2	2	3	3	2	2	3	2	2	2	2	2	2	2	3	2	1	2	2
184	Breast	breast		0.406303	2	1	2	2	2	2	2	2	3	2	2	2	2	2	2	2	2	2	2	2	2	2	2	2	2	2	2	2	2	2	2	2	2	2	2	2	2	2	2	2	2	2	3	2	2
186	Stomach	stomach		0.349609	2	2	2	2	2	2	2	2	2	2	2	2	2	2	4	2	2	2	4	2	2	2	2	2	2	2	2	2	2	2	2	2	2	2	2	2	2	2	2	2	3	2	2	2	2
187	Large intestine	colon		0.43689	2	2	3	2	2	2	2	2	2	2	2	2	2	2	2	2	2	2	2	2	2	2	2	2	2	3	2	2	3	2	2	2	2	2	2	2	2	2	2	2	2	2	3	2	2
188	Liver	liver		0.506481	3	2	2	2	2	3	3	2	3	2	2	2	2	2	2	2	2	2	2	3	2	4	3	2	2	2	2	2	2	2	2	2	2	2	2	3	3	3	2	2	2	2	3	2	2
189	Lung	lung	adenocarcinoma	0.377904	3	2	2	2	2	2	2	2	3	2	2	2	2	2	2	2	2	2	3	3	2	3	3	2	2	2	2	2	2	2	2	2	2	2	2	2	3	2	2	2	3	2	2	2	2
190	Large intestine	colon		0.744373	3	2	2	2	2	2	2	2	2	2	2	2	2	2	4	2	2	2	3	2	2	2	2	2	1	2	2	2	2	2	2	2	4	2	1	2	2	2	2	2	4	2	2	2	2
191	Lung	lung	adenocarcinoma	0.323619	3	2	2	2	2	2	2	2	3	2	2	2	2	2	2	2	2	2	2	2	2	3	3	1	2	2	2	2	2	2	2	2	2	1	2	3	2	2	2	2	2	2	3	2	2
192	Others	duodenum		0.607112	2	2	2	2	2	2	2	3	3	2	3	2	2	2	2	2	2	2	2	2	2	2	2	2	2	2	2	2	2	2	2	2	2	2	2	2	3	2	2	1	2	2	3	2	1
193	Sarcoma	soft tissue		0.575907	2	2	2	2	2	2	2	2	2	2	2	2	2	2	2	2	2	2	2	2	2	2	2	2	2	2	2	2	2	2	2	2	2	2	2	2	2	2	2	2	2	2	2	2	2
195	Stomach	stomach		0.294082	2	2	2	2	2	2	2	2	3	2	2	2	2	2	2	2	2	2	2	2	2	2	2	2	2	2	2	2	2	2	2	2	2	2	2	2	2	2	2	2	2	2	3	2	2
196	Lung	lung		0.999365	2	2	2	1	2	2	2	2	3	2	2	2	2	2	2	2	2	2	2	2	4	2	2	4	2	3	2	2	3	2	2	2	3	2	2	2	2	2	2	2	2	2	3	2	1
197	Large intestine	colon		0.536537	2	2	2	2	2	2	2	3	2	2	2	2	2	2	2	2	2	2	2	2	2	2	2	2	2	2	2	2	2	2	2	2	2	2	2	3	2	2	2	2	2	2	2	2	2
198	Large intestine	colon		0.964858	3	2	3	2	2	2	3	2	3	3	3	2	2	2	3	2	2	2	3	2	2	2	2	2	2	2	2	2	2	2	2	2	2	2	2	2	2	2	3	2	4	2	2	2	2
199	Large intestine	colon		0.991741	3	2	3	2	2	2	2	2	2	2	2	2	2	2	3	2	2	2	3	2	2	2	2	2	2	2	2	2	2	2	2	2	4	2	2	2	2	2	2	1	4	2	2	2	2
200	Lung	lung	adenocarcinoma	0.459186	3	2	2	2	1	2	2	2	3	2	3	2	2	2	2	2	2	2	2	2	2	2	2	2	2	2	2	2	2	2	2	2	2	1	3	3	3	2	2	2	2	2	3	2	2
202	Pancreas	pancreas		0.309317	2	2	2	2	2	2	2	2	3	2	2	2	2	2	2	2	2	2	2	2	2	3	2	2	2	2	2	2	2	2	2	2	2	2	2	2	2	2	2	2	2	2	2	2	2
204	Lung	lung	adenocarcinoma	0.984887	3	1	2	2	2	2	2	2	2	2	2	2	2	2	2	2	2	2	3	3	2	3	2	1	2	2	2	2	2	2	2	2	2	1	2	2	2	1	2	2	2	2	2	2	2
205	Lung	lung	squamous cell carcinoma	0.338438	2	3	2	2	2	2	3	7	3	2	3	2	2	2	2	2	2	2	2	3	2	2	3	2	2	2	2	2	2	2	2	2	2	2	2	3	3	2	2	2	2	2	3	2	2
206	Liver	liver		0.81766	2	2	2	2	2	2	2	2	3	2	2	2	2	2	3	2	3	2	2	2	2	3	3	2	1	2	2	2	2	2	2	2	3	2	3	2	2	2	2	2	3	3	3	2	2
207	Large intestine	rectum		0.617087	3	2	3	1	2	2	2	2	2	2	2	2	2	2	4	2	2	2	1	3	2	2	2	2	1	2	2	2	2	2	2	2	4	2	1	2	2	2	3	2	4	2	2	2	2
208	Head&neck	head&neck		0.758326	2	2	2	2	2	2	2	2	3	2	2	2	2	2	2	2	2	2	2	2	2	2	2	2	2	2	2	2	2	2	2	2	2	2	2	2	2	2	2	1	2	2	3	2	2
209	Stomach	stomach		0.994877	2	3	2	2	2	2	2	2	2	2	2	2	2	2	3	2	2	2	3	2	2	2	2	2	1	1	2	2	1	2	2	2	4	2	2	3	2	3	2	2	3	2	2	2	2
210	Lung	lung		0.355609	2	1	3	2	2	3	2	2	3	2	2	2	2	2	2	2	2	2	2	2	2	3	2	2	2	2	2	2	2	2	2	2	2	2	2	2	2	2	2	3	2	2	2	2	2
211	Lung	lung	adenocarcinoma	0.38722	3	2	2	2	2	2	2	2	2	2	2	2	2	2	2	2	2	2	3	3	2	2	2	2	2	2	2	2	2	2	2	2	3	2	2	2	2	2	1	2	2	2	2	2	2
214	Large intestine	rectum		0.480942	3	2	3	2	2	2	2	2	3	2	2	2	2	2	2	2	2	2	3	3	2	2	2	2	2	2	2	2	2	2	2	2	3	2	2	2	2	2	3	2	2	2	2	2	2
216	Stomach	stomach		0.326724	4	2	2	2	2	3	2	6	3	2	2	2	2	2	2	2	2	2	5	2	2	3	3	2	2	3	2	2	2	2	2	2	2	2	2	2	2	3	2	2	3	2	3	2	2
217	Lung	lung	squamous cell carcinoma	0.596943	2	2	2	2	1	3	2	2	3	2	2	2	2	2	2	2	2	1	2	3	2	3	2	2	1	2	2	2	2	2	2	2	2	2	2	2	3	2	2	3	2	2	2	2	1
218	Lung	lung		0.998763	1	2	3	2	2	3	2	2	2	2	2	2	2	2	3	2	2	2	1	2	2	3	2	2	2	2	2	2	2	2	2	2	3	2	3	2	2	2	2	3	3	2	3	2	2
219	Others	jejunum		0.562026	2	2	2	2	2	2	2	2	2	2	2	2	2	2	2	2	2	2	2	2	2	2	2	2	2	2	2	2	2	2	2	2	2	2	2	2	2	2	2	2	2	2	2	2	2
221	Liver	liver		0.73779	2	2	4	2	2	3	2	2	2	2	2	2	2	2	2	2	2	2	2	2	2	2	2	2	1	2	2	3	2	2	2	2	2	2	2	2	2	2	1	3	2	2	3	2	2
222	Kidney	kidney		0.467395	2	2	2	2	2	3	3	2	3	2	2	2	2	2	2	2	2	2	2	3	2	3	3	2	2	3	2	2	2	3	2	2	2	2	2	3	2	3	2	2	3	2	3	2	2
224	Head&neck	head&neck	squamous cell carcinoma	0.345295	3	2	2	2	2	2	2	2	3	2	2	2	2	2	2	2	2	2	2	3	2	2	3	2	2	2	2	2	2	2	2	2	2	2	2	2	2	2	2	2	2	2	2	2	2
225	Large intestine	cecum		0.943543	3	2	3	2	2	2	3	6	2	2	3	2	2	2	3	2	2	2	2	2	2	2	2	2	1	2	2	2	2	2	2	2	3	2	2	3	3	2	3	1	3	2	2	2	2
226	Stomach	stomach		0.286297	3	2	2	2	2	2	2	2	3	2	2	2	2	2	2	2	2	2	2	2	2	2	2	2	2	2	2	2	2	2	2	2	2	2	2	2	2	2	2	2	2	2	2	1	2
227	Large intestine	rectum		0.781506	3	2	3	2	2	2	3	2	3	2	2	2	2	2	3	2	2	1	3	3	2	2	3	2	2	1	2	2	2	2	2	2	3	2	2	2	2	2	3	2	3	2	2	2	2
228	Large intestine	colon		0.347578	2	2	2	2	2	2	2	2	3	2	2	2	2	2	2	2	2	2	2	2	2	2	2	2	2	2	2	2	2	2	2	2	2	2	2	2	2	2	2	2	2	2	3	2	2
229	Large intestine	rectum		0.459019	2	2	3	2	2	2	2	2	3	2	2	2	2	2	3	2	2	2	2	2	2	2	2	2	2	1	2	2	2	2	2	2	4	2	2	2	2	2	2	2	4	2	2	2	2
230	Large intestine	cecum		0.610585	2	2	2	1	2	2	2	2	3	2	2	2	2	2	2	2	2	2	2	2	2	2	2	2	1	2	2	2	2	2	2	2	2	2	2	2	2	2	2	2	2	2	2	2	1
231	Lung	lung	adenocarcinoma	0.319546	3	2	2	2	2	2	2	2	3	2	2	2	2	2	2	2	2	2	2	2	2	3	2	2	2	2	2	2	3	2	2	2	2	2	2	2	2	2	2	2	2	2	3	2	2
232	Kidney	kidney		0.608337	3	2	2	2	2	2	2	2	3	2	2	2	2	2	2	2	3	2	3	1	2	2	3	2	2	2	2	2	2	2	2	2	2	2	2	2	2	2	2	2	2	2	2	2	2
233	Large intestine	rectum		0.501643	3	1	3	2	2	2	2	2	2	2	2	2	2	2	2	2	2	2	3	2	2	2	2	2	2	2	2	2	2	2	2	2	3	2	2	2	2	3	4	2	2	2	2	2	2
234	Lung	lung	adenocarcinoma	0.31126	3	2	2	2	2	2	2	2	3	2	2	2	2	2	2	2	2	2	2	2	2	2	2	1	2	2	2	2	2	2	2	2	2	2	2	2	2	2	2	2	2	2	3	1	2
235	Large intestine	rectum		0.784131	3	2	3	2	2	2	3	2	2	2	2	2	2	2	4	2	2	2	3	2	2	2	2	2	2	2	2	2	2	2	2	2	4	2	2	3	2	2	3	2	4	2	2	2	2
236	Pancreas	pancreas		0.295633	2	2	2	2	2	2	2	2	2	2	2	2	2	2	2	2	2	2	2	2	2	2	2	2	2	2	2	2	2	2	2	2	2	2	2	2	2	2	2	2	2	2	2	2	2
237	Head&neck	head&neck	squamous cell carcinoma	0.941425	2	2	2	2	2	2	2	2	3	2	2	2	2	2	2	2	2	2	2	2	2	2	2	2	2	2	2	2	2	2	2	2	2	2	2	2	2	2	2	2	2	2	3	2	2
238	Lung	lung	squamous cell carcinoma	0.52859	2	1	2	2	2	3	2	3	3	2	2	2	2	2	3	2	2	2	2	2	2	2	2	2	2	2	2	2	2	2	2	2	2	2	2	3	2	2	2	2	3	2	2	2	2
239	Melanoma	vagina		0.839806	2	2	2	2	2	2	2	2	3	3	2	2	2	2	2	2	2	2	2	2	2	2	2	2	2	3	2	2	3	2	2	2	2	2	3	2	2	2	2	2	2	1	3	2	1
240	Liver	liver		0.448213	2	2	2	2	2	2	2	2	2	2	2	2	2	2	2	2	2	2	2	2	2	3	2	2	2	2	2	2	2	2	2	2	2	2	2	2	2	2	2	2	2	2	2	2	2
241	Breast	breast		0.722436	2	2	3	2	2	3	2	2	2	2	2	2	2	2	2	2	2	2	3	2	2	4	2	2	2	2	2	2	2	2	2	2	2	1	2	2	2	3	2	3	2	1	3	1	2
242	Lung	lung	adenocarcinoma	0.422976	3	2	2	3	2	2	3	2	2	2	3	2	2	2	2	3	2	2	3	2	2	2	2	2	2	2	2	3	2	2	2	2	2	1	2	2	3	3	2	2	2	2	2	2	2
243	Large intestine	anal canal		0.771023	3	1	2	2	2	2	2	2	3	2	3	2	2	2	2	2	2	2	2	2	2	2	2	2	1	2	2	2	3	2	2	2	2	2	1	3	3	2	1	2	2	2	2	2	2
244	Breast	breast		0.525714	2	2	2	2	2	3	2	2	3	2	2	2	2	2	2	2	2	2	2	2	2	4	2	2	2	2	2	2	2	2	2	2	2	2	2	2	2	2	2	3	2	2	3	2	2
245.1	Large intestine	rectum		0.738263	3	2	3	2	2	2	2	2	2	2	2	2	2	2	3	2	2	1	2	2	2	2	3	2	2	2	2	2	2	2	2	2	3	2	2	2	2	2	2	2	3	2	2	2	2
245.2	Large intestine	colon		0.991883	3	2	2	2	2	2	2	2	2	2	2	2	2	2	3	2	2	2	3	2	2	2	2	2	2	2	2	2	2	2	2	2	3	2	2	2	2	2	2	1	3	2	2	2	2
246	Liver	liver		0.499274	2	2	2	2	2	2	2	3	3	2	3	2	2	2	2	2	2	1	2	2	2	4	2	2	1	2	2	3	2	2	2	2	2	2	2	2	2	2	1	3	2	2	3	2	2
248	Stomach	stomach		0.299162	3	2	2	2	2	2	2	2	2	2	2	2	2	2	2	2	2	2	3	2	2	3	2	2	2	2	2	2	2	2	2	2	2	2	2	2	2	2	2	2	2	2	2	2	2
249	Large intestine	rectum		0.415925	2	2	3	2	2	2	2	2	3	2	2	2	2	2	3	2	2	2	2	3	2	2	2	2	2	2	2	2	2	2	2	2	3	2	2	2	2	2	2	2	3	2	2	2	2
250.1	Large intestine	rectum		0.323264	3	2	2	2	2	2	3	2	3	2	3	2	2	2	3	2	2	2	2	2	2	3	3	2	2	2	2	2	2	2	2	2	3	2	2	2	2	2	2	2	3	2	3	2	2
251	Large intestine	colon		0.554369	2	2	2	2	2	2	2	2	2	2	3	2	2	2	2	2	2	2	2	2	2	2	2	2	2	2	2	2	2	2	2	2	2	2	2	2	3	2	2	2	2	2	2	2	2
252	Liver	liver		0.816718	3	2	2	1	2	3	3	2	3	3	3	2	2	2	2	1	2	2	2	2	2	4	3	2	1	2	2	2	2	2	2	2	2	2	2	2	3	3	2	3	2	2	3	2	2
253	Large intestine	rectum		0.993612	2	2	3	2	3	2	3	2	2	3	2	2	2	2	3	2	2	2	2	2	2	3	2	2	2	1	2	2	2	2	2	2	3	2	2	3	2	2	3	2	3	2	1	2	2
254	Lung	lung	squamous cell carcinoma	0.670137	3	2	2	2	1	2	2	2	3	2	3	2	2	2	3	2	3	2	3	2	2	3	3	2	1	2	2	2	2	2	2	2	3	2	2	2	2	3	1	3	2	3	2	2	2
255	Lung	lung	adenocarcinoma	0.261407	2	2	2	2	2	2	2	2	3	2	2	2	2	2	2	2	2	2	2	2	2	2	2	2	2	2	2	2	2	2	2	2	2	2	2	2	2	2	2	2	2	2	3	2	2
256.1	Liver	liver		0.993198	3	2	2	2	2	3	2	2	3	2	2	2	2	2	2	2	2	2	3	1	2	4	2	2	1	2	2	3	2	2	2	2	2	2	2	1	2	2	2	3	2	2	3	2	2
256.2	Lung	lung	adenocarcinoma	0.286554	3	2	2	2	2	2	2	2	3	2	2	2	2	2	2	2	2	2	2	2	2	2	3	2	2	2	2	2	2	2	2	2	2	2	2	2	2	3	2	2	2	2	3	2	2
258	Others	thymus		0.669175	3	2	2	2	2	2	3	2	3	2	3	2	2	2	2	2	2	2	2	3	2	3	2	2	2	2	2	2	2	2	2	2	2	2	2	3	2	3	2	1	2	2	3	2	2
259	Ovary	ovary		0.534159	2	2	2	2	2	2	2	2	2	2	2	2	2	2	2	2	2	2	2	2	2	4	2	2	2	1	2	3	2	2	2	2	2	2	2	2	2	3	2	2	2	1	2	2	2
262.1	Liver	liver		0.989983	3	2	2	2	2	2	2	3	3	3	3	2	2	2	2	2	3	2	3	1	2	4	3	2	1	3	2	2	3	2	2	2	2	2	2	2	3	2	2	3	2	3	3	2	2
262.2	Liver	liver		0.454482	3	2	2	2	2	2	2	2	3	2	2	2	2	2	2	2	2	2	2	2	2	3	2	2	2	2	2	2	2	2	2	2	2	2	2	2	2	2	2	5	2	2	3	2	2
263.1	Large intestine	rectum		0.361275	2	1	2	2	2	2	2	2	2	2	2	2	2	2	2	2	2	2	2	2	2	2	2	2	2	2	2	2	2	2	2	2	2	2	1	2	2	2	2	2	2	2	2	2	2
266	Large intestine	rectum		0.393005	2	2	2	2	2	2	3	2	2	2	2	2	2	2	2	2	2	2	2	2	2	2	2	2	2	2	2	2	2	2	2	2	2	2	2	2	2	2	2	2	2	2	2	2	2
268	Stomach	stomach		0.718242	2	2	3	2	2	2	2	2	3	2	2	2	2	2	3	2	2	2	2	2	2	2	2	2	2	2	2	2	2	2	2	2	3	2	2	2	2	2	2	2	3	2	2	2	2
269	Large intestine	rectum		0.993698	2	2	2	2	2	2	3	2	2	2	3	2	2	2	4	2	2	2	2	2	2	2	2	2	2	2	2	2	2	3	2	2	4	2	2	2	3	2	2	2	4	2	2	2	2
270	Lung	lung	adenocarcinoma	0.409872	2	2	2	2	2	2	2	2	2	2	2	2	2	2	2	2	2	2	2	2	2	2	2	2	2	2	2	2	2	2	2	2	2	2	2	2	2	2	2	2	2	2	2	2	2
271	Head&neck	head&neck	squamous cell carcinoma	0.280514	2	2	2	2	2	2	2	2	2	2	2	2	2	2	2	2	2	2	2	2	2	2	2	2	2	2	2	2	2	2	2	2	2	2	2	2	2	2	2	2	2	2	2	2	2
272	Stomach	stomach		0.321064	2	2	2	2	2	2	2	2	2	2	2	2	2	2	2	2	2	2	2	2	2	2	2	2	2	2	2	2	2	2	2	2	2	2	2	2	2	2	2	2	2	2	2	2	2
273	Large intestine	rectum		0.807191	3	2	3	2	2	2	2	2	2	2	2	2	2	2	3	2	2	2	2	2	2	2	2	2	2	2	2	2	2	2	2	2	3	2	2	2	2	2	3	2	3	2	2	2	2
274	Large intestine	rectum		0.453954	3	2	2	2	2	2	2	2	2	2	2	2	2	2	2	2	2	1	3	2	2	2	2	2	2	2	2	2	2	2	2	2	2	2	2	2	2	2	2	2	2	2	2	2	2
275	Large intestine	rectum		0.354652	2	2	2	2	2	2	2	2	2	2	2	2	2	2	3	2	2	2	2	2	2	2	2	2	2	2	2	2	2	2	2	2	3	2	2	2	2	2	2	2	3	2	2	2	2
276	Pancreas	pancreas		0.407986	3	2	2	2	2	2	2	2	3	2	2	2	2	2	2	2	2	2	2	3	2	3	2	2	2	2	2	3	2	2	2	2	2	2	2	2	2	2	2	2	2	2	3	2	2
278	Large intestine	rectum		0.422136	2	1	2	2	2	2	2	10	2	1	1	2	2	2	4	2	2	2	2	5	2	2	1	2	2	2	2	1	2	4	2	2	5	2	2	2	2	2	2	2	3	2	1	2	2
279	Lung	lung	adenocarcinoma	0.983436	3	2	1	2	2	3	2	2	2	2	2	2	2	2	3	2	3	2	3	3	2	3	2	2	2	2	2	2	3	1	2	2	3	2	2	2	2	2	1	3	3	2	2	2	2
280	Lung	lung		0.335628	2	2	2	2	2	2	2	2	2	2	2	2	2	2	2	2	2	2	2	2	2	2	2	2	2	2	2	2	2	2	2	2	2	2	2	2	2	2	2	2	2	2	2	2	2
281	Lung	lung	adenocarcinoma	0.515903	2	2	2	3	2	2	2	2	2	2	2	2	2	2	3	3	2	2	2	2	3	2	2	3	2	2	2	1	2	3	2	2	3	3	2	2	2	2	2	2	3	2	2	2	2
282	Large intestine	rectum		0.693986	3	2	4	2	3	3	2	3	2	1	1	2	2	2	5	2	1	2	3	1	2	3	1	2	2	1	2	2	2	4	2	2	5	3	2	2	2	3	3	3	4	2	1	3	2
283	Large intestine	colon		0.768525	2	1	2	1	3	3	2	4	2	1	2	2	2	2	5	2	1	2	3	4	3	2	1	2	2	1	2	1	1	3	2	2	4	3	3	4	2	4	3	4	3	3	1	2	2
285	EGJ	esophagogastric junction		0.807552	2	2	2	2	2	2	2	5	2	1	1	2	2	2	4	2	1	3	2	4	2	2	2	2	2	4	2	2	2	4	2	2	9	3	4	2	2	3	2	2	7	4	2	2	2
286	Lung	lung	adenocarcinoma	0.356677	2	2	2	2	2	2	2	2	2	2	2	2	2	2	2	2	2	2	2	2	2	2	2	2	2	2	2	2	2	2	2	2	2	2	2	2	2	2	2	2	2	2	2	2	2
287	Large intestine	colon		0.361367	2	2	2	2	2	2	2	2	2	2	2	2	2	2	2	2	2	2	2	2	2	2	2	2	2	2	2	2	2	2	2	2	2	2	2	2	2	2	2	2	2	2	2	2	2
288	Large intestine	rectum		0.319342	2	2	2	2	2	2	2	2	2	2	2	2	2	2	3	2	2	2	2	3	2	2	2	2	2	2	2	2	2	3	2	2	3	3	2	2	2	2	2	2	2	2	2	2	2
289	Stomach	stomach		0.299549	3	2	2	2	2	2	3	2	3	2	2	2	2	2	2	2	2	2	2	2	2	2	3	2	2	2	2	3	2	2	2	2	2	2	2	2	2	3	2	2	2	2	3	2	2
290	Lung	lung	adenocarcinoma	0.340263	2	2	2	2	2	2	2	2	2	2	2	2	2	2	2	2	2	2	2	2	2	3	2	2	2	2	2	2	2	2	2	2	2	2	2	2	2	2	2	2	2	2	2	2	2
291	Liver	liver		0.339627	3	2	3	1	2	2	2	2	3	2	2	2	2	2	2	2	2	2	3	2	2	2	2	2	2	2	2	2	2	2	2	2	2	2	2	2	2	2	3	2	2	2	3	2	2
292	Large intestine	colon		0.405224	3	2	2	2	2	2	2	2	2	2	2	2	2	2	2	2	2	2	2	2	2	2	2	2	2	2	2	2	2	2	2	2	2	2	2	2	2	2	2	2	2	2	2	2	2
293	Large intestine	rectum		0.44498	3	2	4	2	2	2	2	2	3	2	2	2	2	2	3	2	2	2	2	2	2	2	2	2	2	2	2	2	2	2	2	2	3	2	2	2	2	2	3	2	3	2	2	2	2
294	Large intestine	rectum		0.740082	2	2	3	2	2	2	2	2	3	2	2	2	2	2	2	2	2	2	2	3	2	2	2	2	2	2	2	2	2	2	2	2	2	2	2	2	2	2	2	2	2	2	3	2	2
296	Stomach	stomach		0.617354	3	2	2	2	2	2	3	2	3	2	2	2	2	2	2	2	2	2	3	2	2	2	2	2	2	2	2	2	2	2	2	2	2	2	2	2	2	2	2	2	2	2	3	2	2
297.1	Large intestine	colon		0.871305	3	2	3	2	1	2	2	2	2	2	2	2	2	2	4	2	2	2	3	2	2	2	2	2	1	1	2	2	1	2	2	2	4	2	2	2	2	2	3	2	4	2	2	2	2
298	Lung	lung	adenocarcinoma	0.358868	3	2	2	2	2	2	2	2	3	2	2	2	2	2	2	3	2	2	2	3	2	3	2	2	2	2	2	2	2	2	2	2	2	2	2	2	2	2	2	2	2	1	2	2	2
299	Head&neck	head&neck	squamous cell carcinoma	0.278271	2	2	2	2	2	2	2	2	2	2	2	2	2	2	2	2	2	2	2	2	2	2	2	2	2	2	2	2	2	2	2	2	2	2	2	2	2	2	2	2	2	2	2	2	2
300.1	Large intestine	colon		0.505903	2	2	2	2	2	2	2	2	2	2	2	2	2	2	2	2	2	2	2	2	2	2	2	2	2	2	2	2	2	2	2	2	2	2	2	2	2	2	2	2	2	2	3	2	2
300.2	Large intestine	colon		0.270114	2	2	2	2	2	2	2	2	2	2	2	2	2	2	2	2	2	2	2	2	2	2	2	2	2	2	2	2	2	2	2	2	2	2	2	2	2	2	2	2	2	2	2	2	2
301	Lung	lung	squamous cell carcinoma	0.381445	3	2	2	2	2	2	2	2	3	2	2	2	2	2	2	2	2	2	2	2	2	2	2	2	2	3	2	2	2	2	2	2	2	2	2	2	2	2	2	2	2	2	2	2	2
302	Ovary	ovary		0.766844	3	2	2	2	2	2	2	3	3	2	3	2	2	2	2	2	2	2	3	3	1	2	2	2	2	3	2	2	3	1	2	2	2	1	2	2	3	2	2	2	2	2	4	2	1
303	Lung	lung		0.999794	2	1	2	2	1	2	4	3	2	2	3	2	2	2	2	2	3	1	3	2	2	3	3	2	2	7	2	2	2	2	2	2	2	2	2	4	3	1	2	3	2	3	3	2	2
304	Breast	breast		0.360073	2	2	2	2	2	2	2	2	2	2	2	2	2	2	2	2	2	2	2	2	2	2	2	2	2	2	2	2	2	2	2	2	2	2	2	2	2	2	2	2	2	2	2	2	2
305	Stomach	stomach		0.994191	3	2	2	2	2	2	2	2	2	2	2	2	2	2	3	2	2	2	3	2	2	3	2	2	2	2	2	3	2	2	2	2	2	2	2	2	2	2	3	3	3	2	2	2	2
306	Lung	lung	adenocarcinoma	0.337941	3	2	2	2	2	2	2	2	3	2	3	2	2	2	2	2	2	2	2	2	2	3	2	2	2	2	2	2	2	2	2	2	2	2	2	2	3	2	2	2	2	2	3	2	2
307	Large intestine	rectum		0.381387	3	2	2	2	2	2	2	2	2	2	2	2	2	2	2	2	2	2	2	2	2	2	2	2	2	2	2	2	2	2	2	2	2	2	2	2	2	2	2	2	2	2	2	2	2
308	Stomach	stomach		0.54854	3	2	2	2	2	2	2	2	2	2	2	2	2	2	2	2	2	2	3	2	2	2	2	2	2	2	2	2	2	2	2	2	3	2	2	3	2	2	2	2	3	2	2	2	2
309	Large intestine	colon		0.377371	3	2	3	2	2	2	2	2	2	2	2	2	2	2	3	2	2	2	2	2	2	2	2	2	2	2	2	2	2	2	2	2	3	2	2	2	2	2	3	2	3	2	2	2	2
310	Uterus	uterine body		0.529492	2	2	2	2	2	2	2	2	3	2	2	2	2	2	2	2	2	2	2	2	2	3	2	2	2	2	2	2	2	2	2	2	2	2	2	2	2	3	2	1	2	2	3	2	2
311	Large intestine	rectum		0.439848	2	2	3	2	2	2	3	2	3	2	2	2	2	2	3	2	2	2	2	2	2	3	2	2	2	2	2	2	2	2	2	2	3	2	2	2	2	3	3	2	3	2	2	2	2
312	Lung	lung	adenocarcinoma	0.263267	2	2	2	2	2	2	2	2	3	2	2	2	2	2	2	2	2	2	2	2	2	2	2	2	2	2	2	2	2	2	2	2	2	2	2	2	2	3	2	2	2	2	3	2	2
313	Lung	lung	squamous cell carcinoma	0.998066	3	2	2	2	2	3	3	2	3	3	3	2	2	2	2	2	2	2	3	2	2	3	3	2	1	2	2	2	2	3	2	2	2	2	1	3	3	2	2	2	2	2	3	2	2
314	Stomach	stomach		0.355394	2	2	2	2	2	2	2	2	3	3	2	2	2	2	2	2	2	2	2	2	2	2	2	2	2	2	2	2	2	2	2	2	2	2	2	2	2	2	2	2	2	2	3	2	2
315	Head&neck	head&neck	squamous cell carcinoma	0.536159	3	2	2	2	2	2	2	2	2	2	2	2	2	2	2	2	2	2	3	3	2	2	2	1	2	2	2	2	2	3	2	2	2	2	2	2	2	2	2	2	2	2	2	2	1
316	Large intestine	rectum		0.924142	3	2	2	2	2	2	3	2	2	3	3	2	2	2	3	2	2	2	3	3	2	2	2	1	2	2	2	3	2	2	2	2	3	2	2	2	3	2	2	1	3	2	2	2	2
318	Lung	lung		0.998527	2	2	2	2	2	2	2	3	3	2	3	2	2	2	2	2	2	2	2	2	2	2	2	2	2	3	2	2	5	2	2	2	1	2	2	4	3	2	2	4	2	2	4	2	2
319	Large intestine	rectum		0.991545	2	2	4	2	2	2	2	2	2	2	2	2	2	2	3	2	2	1	2	2	2	3	2	2	1	2	2	2	2	2	2	2	3	2	1	2	2	2	4	2	3	2	2	2	2
320	Stomach	stomach		0.29727	2	2	2	2	2	2	3	2	3	2	3	2	2	2	2	2	2	2	2	2	2	2	2	2	2	2	2	2	2	2	2	2	2	2	2	3	2	3	2	2	2	2	3	2	2
322	Large intestine	colon		0.352633	3	2	3	2	2	2	2	2	3	2	2	2	2	2	2	2	2	2	2	2	2	2	2	2	2	2	2	2	2	2	2	2	2	2	2	2	2	2	2	2	3	2	2	2	2
323	GIST	duodenum		0.290518	2	2	2	2	2	2	2	2	3	2	2	2	2	2	2	2	2	2	2	2	2	2	2	2	2	2	2	2	2	2	2	2	2	2	2	2	2	3	2	1	2	2	3	2	2
324	Stomach	stomach		0.305285	3	2	2	2	2	2	2	2	3	2	2	2	2	2	2	2	2	2	2	2	1	3	3	2	2	2	2	2	2	2	2	2	2	2	2	2	2	3	2	2	2	2	3	2	2
325	Breast	breast		0.287513	3	2	2	2	2	2	2	2	3	2	3	2	2	2	2	2	2	2	2	2	2	2	3	2	2	2	2	2	3	2	2	2	2	2	2	2	3	2	2	2	2	2	3	2	2
326	Large intestine	rectum		0.982558	3	2	3	2	2	2	2	2	3	2	2	2	2	2	4	2	2	1	3	2	2	2	2	2	2	2	2	2	2	2	2	2	4	2	2	3	2	2	3	2	4	2	2	2	2
327	Stomach	stomach		0.829376	2	2	3	2	2	2	2	2	3	2	2	2	2	2	3	1	3	1	2	3	2	3	3	3	2	3	2	2	3	2	2	2	3	1	2	3	2	3	2	2	3	3	3	2	2
329	Stomach	stomach		0.999663	2	2	2	2	2	2	2	3	2	2	3	2	2	2	2	2	2	2	2	2	2	2	2	2	3	2	2	2	2	2	2	2	2	2	2	2	3	2	2	1	2	2	2	2	2
330	Stomach	stomach		0.29791	2	2	2	2	2	2	2	2	3	2	2	2	2	2	2	2	2	2	2	2	2	2	2	2	2	2	2	2	3	2	2	2	3	2	2	2	2	2	2	2	4	2	2	2	2
331	Large intestine	rectum		0.996072	3	2	2	2	2	3	2	2	4	2	2	2	2	2	5	2	2	1	2	2	2	3	3	2	2	2	2	2	2	2	2	2	5	2	2	2	2	2	2	2	5	2	2	2	2
332	Large intestine	rectum		0.413595	3	2	3	2	2	2	2	2	3	2	3	2	2	2	3	2	2	2	3	3	2	2	2	2	2	2	2	2	2	2	2	2	3	2	2	2	3	2	2	2	3	2	2	2	2
333	Ovary	ovary		0.619063	2	2	2	2	1	2	2	4	2	2	2	2	2	2	3	2	2	2	2	2	2	2	2	2	2	2	2	2	2	2	2	2	3	2	2	2	2	2	2	2	3	2	2	2	2
335	Lung	lung	adenocarcinoma	0.999557	2	3	2	2	1	2	2	2	2	2	2	2	2	2	2	2	2	2	2	3	2	3	2	2	1	2	2	3	2	2	2	2	2	2	1	2	2	3	1	2	2	2	2	2	1
336	Head&neck	head&neck	squamous cell carcinoma	0.428729	2	2	2	2	2	2	3	2	3	2	2	2	2	2	2	2	2	2	2	2	2	2	2	2	2	2	2	3	2	2	2	2	2	2	2	2	2	3	2	2	2	2	3	2	2
337	Breast	breast		0.989423	3	2	2	2	2	2	3	2	3	2	2	2	2	2	2	2	2	2	2	2	2	3	3	2	2	2	2	3	2	2	2	2	2	2	2	2	2	3	1	2	2	2	4	2	2
338	Liver	liver		0.577311	3	2	2	2	1	2	2	2	3	3	3	2	2	2	2	2	2	2	3	2	2	3	3	2	2	2	2	3	3	2	2	2	2	2	1	3	3	3	2	2	2	2	3	2	2
339	Others	brain		0.774764	3	1	1	2	2	2	2	2	3	2	2	2	2	2	2	2	2	2	3	3	2	2	2	2	2	2	2	2	2	2	2	2	2	1	2	2	2	2	1	2	2	2	3	2	2
340	Lung	lung	squamous cell carcinoma	0.732039	3	1	2	2	2	2	2	2	3	2	3	2	2	2	2	2	2	2	3	4	1	2	3	1	2	2	2	2	2	3	2	2	2	2	1	2	2	3	2	2	2	2	3	2	2
341	Breast	breast		0.573914	2	2	2	2	2	2	3	2	3	2	2	2	2	2	2	2	2	2	1	2	2	3	3	2	2	2	2	2	2	2	2	2	2	2	2	2	3	3	2	2	2	2	3	2	2
342	GIST	stomach		0.779893	3	2	2	2	2	2	3	2	3	2	3	2	2	2	2	2	2	2	2	2	2	2	2	2	2	1	2	3	1	2	2	2	2	2	2	2	2	3	2	2	2	2	1	2	2
343	Lung	lung	squamous cell carcinoma	0.624023	8	2	2	2	1	2	2	2	3	2	2	2	2	2	2	2	2	2	3	3	2	3	3	2	2	2	2	2	2	3	2	2	2	2	2	2	2	3	1	2	2	2	4	2	2
344	Large intestine	colon		0.574309	3	2	2	2	2	2	3	2	3	3	2	2	2	2	4	2	2	2	2	3	2	2	3	2	1	2	2	2	2	2	2	2	4	2	1	3	2	3	2	2	4	2	2	2	2
345	Pancreas	pancreas		0.34527	3	2	2	2	2	2	2	2	3	2	2	2	2	2	2	2	2	2	2	2	2	2	2	2	2	2	2	2	2	2	2	2	2	2	2	2	2	2	2	2	2	2	3	2	2
346	Head&neck	head&neck	squamous cell carcinoma	0.272587	3	2	2	2	2	2	3	2	3	2	3	2	2	2	2	2	2	2	3	2	2	3	2	2	2	2	2	2	2	2	2	2	2	2	2	2	3	3	2	2	2	2	3	2	2
347	Large intestine	colon		0.447284	3	2	2	2	2	2	2	2	3	2	3	2	2	2	2	2	2	2	2	2	2	3	2	2	2	2	2	2	2	2	2	2	2	2	2	2	3	2	2	1	2	2	3	2	2
348	Large intestine	rectum		0.822692	3	2	3	2	2	2	3	2	3	2	2	2	2	2	3	2	2	1	3	2	2	3	3	2	1	2	2	2	2	2	2	2	3	2	2	3	2	2	3	2	3	2	2	2	1
349	Breast	breast		0.281136	2	2	2	2	2	2	2	2	2	2	2	2	2	2	2	2	2	2	2	2	2	3	2	2	2	2	2	2	2	2	2	2	2	2	2	2	2	2	2	2	2	2	2	2	2
351	Lung	lung	adenocarcinoma	0.293943	2	2	2	2	2	2	2	2	3	2	3	2	2	2	2	2	2	2	2	2	2	2	2	2	2	2	2	3	2	2	2	2	2	2	2	2	2	3	2	2	2	2	3	2	2
352	Stomach	stomach		0.430092	3	2	2	2	2	2	2	2	3	2	2	2	2	2	2	2	2	2	3	2	1	3	2	2	2	2	2	2	2	2	2	2	2	2	2	2	2	2	2	2	3	2	2	1	2
353	Large intestine	colon		0.594423	2	2	3	2	2	2	2	2	2	2	2	2	2	2	2	2	2	2	2	2	2	2	2	2	1	2	2	2	1	2	2	2	2	2	2	2	2	2	3	2	2	2	2	2	2
354	Ovary	ovary		0.604816	2	2	2	2	2	2	2	2	3	2	2	2	2	2	2	2	2	2	2	2	2	2	2	2	2	2	2	3	2	2	2	2	2	2	2	2	2	3	2	2	2	2	3	2	2
355	Stomach	stomach		0.279885	2	2	2	2	2	2	3	2	3	2	2	2	2	2	2	2	2	2	2	2	2	2	2	2	2	2	2	3	2	2	2	2	2	2	2	3	2	3	2	2	2	2	3	2	2
356	Sarcoma	peripheral nerve sheath		0.341166	3	2	2	2	2	2	2	2	3	2	3	2	2	2	2	2	2	2	3	2	2	2	2	2	2	2	2	2	2	2	2	2	2	2	2	2	2	2	2	2	2	2	3	2	2
358	Lung	lung	adenocarcinoma	0.298437	2	2	2	2	2	2	2	2	2	2	2	2	2	2	2	2	2	2	2	2	2	2	2	2	2	2	2	2	2	2	2	2	3	2	2	2	2	2	2	2	2	2	2	2	2
359	Large intestine	colon		0.4841	2	2	3	2	2	2	2	3	2	2	3	2	2	2	2	2	2	2	2	2	2	2	3	2	2	2	2	2	2	2	2	2	3	2	1	3	3	2	2	2	3	2	2	2	2
360	Head&neck	head&neck	squamous cell carcinoma	0.685725	2	2	2	2	2	2	2	2	2	2	2	2	2	2	2	2	2	2	2	2	2	2	2	2	2	2	2	2	2	2	2	2	2	2	2	2	2	2	2	2	2	2	2	2	2
361.1	Pancreas	pancreas		0.436776	3	2	2	2	2	2	2	2	3	2	3	2	2	2	2	2	2	2	2	2	2	2	3	2	2	1	2	3	2	2	2	2	2	2	2	3	2	3	2	2	2	2	2	2	1
362	Large intestine	rectum		0.289221	2	2	2	2	2	2	2	2	2	2	2	2	2	2	2	2	2	2	2	2	2	2	2	2	2	2	2	2	2	2	2	2	2	2	2	2	2	2	2	2	2	2	2	2	2
364	Large intestine	colon		0.979445	2	2	3	2	2	2	2	2	3	2	2	2	2	2	2	2	2	1	2	3	2	2	2	2	2	2	2	2	2	2	2	2	3	2	2	2	2	2	3	2	2	2	2	2	2
365	Head&neck	head&neck	squamous cell carcinoma	0.282513	3	2	2	2	2	2	2	2	3	2	3	2	2	2	2	2	2	2	2	2	2	2	2	2	2	2	2	2	2	2	2	2	2	2	2	2	2	2	2	2	2	2	3	2	2
366	Head&neck	head&neck	squamous cell carcinoma	0.696615	2	2	2	2	2	2	4	2	2	2	2	2	2	2	2	2	2	2	2	3	2	2	2	2	2	2	2	2	2	2	2	2	3	2	2	2	2	2	2	2	2	2	2	2	2
369.1	Large intestine	cecum		0.4852	2	2	4	2	2	2	2	2	2	2	2	2	2	2	2	2	2	2	2	2	2	2	2	2	2	2	2	2	2	2	2	2	2	2	2	2	2	2	4	2	3	2	2	2	2
370	GIST	stomach		0.901142	2	2	2	2	2	2	2	3	2	2	2	2	2	2	2	2	2	2	2	3	2	2	2	2	2	2	2	2	2	2	2	2	4	2	1	2	2	2	2	2	2	2	2	2	3
371	Lung	lung	adenocarcinoma	0.570549	3	2	2	2	2	2	2	2	2	2	2	2	2	2	2	2	2	2	2	3	2	2	2	2	2	2	2	2	2	2	2	2	2	2	2	2	2	2	2	2	2	2	3	1	2
372	Large intestine	rectum		0.767617	3	2	2	2	2	2	3	2	2	2	2	2	2	2	3	2	2	2	2	2	7	2	2	3	2	2	2	2	2	2	2	2	3	2	2	2	2	2	2	2	5	2	2	2	3
373	Large intestine	colon		0.968346	2	2	3	2	2	2	2	2	2	2	2	2	2	2	3	2	2	2	2	2	2	2	2	2	2	2	2	2	2	2	2	2	3	2	2	2	2	2	3	2	3	2	2	2	2
375	Lung	lung	adenocarcinoma	0.384111	2	2	2	2	2	2	2	2	2	2	2	2	2	2	2	2	2	2	2	2	2	2	2	2	2	2	2	2	2	2	2	2	2	2	2	2	2	2	2	2	2	2	2	2	2
376	Lung	lung	squamous cell carcinoma	0.503961	2	2	2	2	1	2	1	2	2	2	2	2	2	2	2	2	2	2	2	2	2	2	3	2	1	2	2	2	2	3	2	2	1	2	2	2	2	2	2	2	2	2	2	2	2
377	Large intestine	rectum		0.883338	2	2	4	2	2	2	2	3	3	2	2	2	2	2	4	2	2	2	3	2	2	2	3	2	2	2	2	2	2	2	2	2	4	2	2	2	4	2	3	2	4	2	2	2	2
378	Stomach	stomach		0.343601	3	2	2	2	2	2	2	2	3	2	2	2	2	2	2	2	2	2	2	2	2	2	2	1	2	2	2	2	3	2	2	2	2	2	2	3	2	3	2	2	2	2	3	1	2
379	Large intestine	rectum		0.692291	2	1	4	2	2	2	2	3	2	2	2	2	2	2	2	2	2	2	2	3	2	2	2	2	1	2	2	2	2	2	2	2	2	2	2	2	2	2	3	2	2	2	2	2	2
380	Head&neck	head&neck	squamous cell carcinoma	0.347043	2	2	2	2	2	2	2	2	2	2	2	2	2	2	2	2	2	2	2	2	2	2	2	2	2	2	2	2	2	3	2	2	2	2	2	2	2	2	2	2	2	2	2	2	2
381	Lung	lung	adenocarcinoma	0.45047	2	1	2	2	2	2	2	2	3	2	2	2	2	2	2	2	2	4	2	2	2	3	2	2	2	2	2	2	4	2	2	2	2	2	2	2	3	2	1	2	2	2	3	2	1
382.1	Lung	lung	adenocarcinoma	0.401552	4	2	2	2	2	2	2	2	2	2	2	2	2	2	2	2	2	2	4	3	2	2	2	2	2	2	2	2	2	2	2	2	3	2	2	2	2	2	2	2	2	2	2	2	2
382.2	Stomach	stomach		0.497101	2	2	2	2	2	2	2	3	3	2	3	2	2	2	3	2	2	2	2	2	1	2	2	2	2	2	2	3	2	2	2	2	4	2	2	2	3	3	2	2	4	2	3	2	2
384	Melanoma	skin		0.283568	2	2	2	2	2	2	2	2	2	2	2	2	2	2	2	2	2	2	2	3	2	2	2	2	2	2	2	2	2	2	2	2	2	2	2	2	2	2	2	2	2	2	3	2	2
385	Esophagus	esophagus	squamous cell carcinoma	0.95056	3	2	2	1	2	2	2	2	2	2	2	2	2	2	2	2	2	2	2	3	2	3	2	2	2	2	2	2	2	3	2	2	2	2	2	2	2	2	2	2	3	2	3	2	2
386	Pancreas	pancreas		0.303724	2	2	2	2	2	2	2	2	2	2	2	2	2	2	2	2	2	2	2	2	2	2	2	2	2	2	2	2	2	2	2	2	2	2	2	2	2	2	2	2	2	2	2	2	2
387	Breast	breast		0.776597	2	2	2	2	2	3	2	2	2	2	2	2	2	2	2	2	3	2	2	3	2	3	2	2	1	1	2	2	4	2	2	2	3	2	2	1	3	2	2	3	3	2	2	2	1
388	Liver	liver		0.553709	3	2	2	1	2	3	2	3	3	2	2	2	2	2	3	1	2	2	2	3	2	3	2	2	2	2	2	2	2	2	2	2	3	2	1	2	2	3	1	2	3	2	3	2	1
389	Head&neck	head&neck	squamous cell carcinoma	0.474905	2	2	2	2	3	2	3	2	2	2	2	2	2	2	2	2	2	2	2	2	2	2	2	2	2	2	2	2	2	2	2	2	2	2	2	3	2	2	2	2	2	2	2	2	2
391	Breast	breast		0.295689	3	2	2	2	2	2	3	2	3	2	2	2	2	2	2	2	2	2	3	2	2	3	3	2	2	2	2	2	3	2	2	2	2	2	2	3	2	3	2	2	2	2	3	2	2
392	Lung	lung	adenocarcinoma	0.293523	3	2	2	2	2	2	3	2	3	2	2	2	2	2	2	2	2	2	2	2	2	3	2	2	2	2	2	3	2	2	2	2	2	2	2	3	2	3	2	1	2	2	3	2	2
393	Stomach	stomach		0.736693	2	2	2	2	2	2	2	2	2	2	2	2	2	2	3	2	2	2	2	2	2	3	2	2	2	2	2	2	2	2	2	2	3	2	2	2	2	3	2	2	3	2	2	2	2
394.1	Large intestine	cecum		0.32608	3	2	2	2	2	2	2	2	2	2	2	2	2	2	2	2	2	2	3	3	2	2	2	2	2	2	2	2	2	2	2	2	3	2	2	2	2	2	2	2	3	2	2	2	2
394.2	Liver	liver		0.841181	2	2	2	2	2	3	2	2	3	2	2	2	2	2	2	2	2	2	2	1	2	3	2	2	2	2	2	2	2	1	2	2	2	2	2	1	2	2	2	2	2	2	3	2	2
396	Head&neck	head&neck		0.394441	2	2	2	2	2	2	2	2	2	2	2	2	2	2	2	2	2	2	2	2	2	2	2	2	2	2	2	2	2	2	2	2	2	2	2	2	2	2	2	2	2	2	2	2	2
397	Head&neck	head&neck	squamous cell carcinoma	0.392022	2	2	2	2	2	2	2	2	2	3	2	2	2	2	2	2	2	2	2	2	2	2	2	2	2	2	2	2	2	2	2	2	2	2	2	2	2	2	2	2	2	2	2	2	3
399	Large intestine	colon		0.486816	3	2	4	2	2	2	2	2	2	2	2	2	2	2	3	2	2	1	2	2	2	2	2	2	2	2	2	2	2	2	2	2	3	2	2	2	2	2	4	2	3	2	2	2	2
400	Large intestine	rectum		0.988574	3	2	2	2	2	2	2	2	2	2	2	2	2	2	3	2	2	2	3	2	2	2	2	2	2	2	2	2	2	2	2	2	3	2	2	2	2	2	2	2	3	2	2	2	2
401	Lung	lung	adenocarcinoma	0.995844	2	1	3	2	2	2	2	2	2	2	2	2	2	2	2	2	2	2	2	3	1	3	2	1	2	2	2	3	2	2	2	2	2	1	2	2	2	2	1	4	2	2	3	1	2
403	Large intestine	rectum		0.513399	3	2	3	2	2	2	4	2	3	2	2	2	2	2	3	2	2	1	3	2	2	2	3	2	1	1	2	2	2	2	2	2	3	2	2	3	2	2	3	2	3	2	2	2	2
404.1	Lung	lung	adenocarcinoma	0.379674	3	2	2	2	2	2	2	2	3	2	2	2	2	2	2	2	2	2	2	2	2	2	3	2	2	2	2	2	2	2	2	2	2	2	2	2	2	3	2	2	2	2	3	2	2
404.2	Head&neck	head&neck	squamous cell carcinoma	0.303872	3	2	2	2	2	2	2	2	3	2	2	2	2	2	2	2	2	2	2	2	2	2	2	2	1	2	2	2	2	2	2	2	2	2	2	2	2	3	2	2	2	2	3	2	2
406	Sarcoma	soft tissue		0.417898	3	2	2	2	2	2	1	2	3	2	2	2	2	2	2	2	2	2	3	2	2	4	2	2	2	2	2	2	2	2	2	2	2	2	2	2	2	3	2	2	2	2	3	2	2
407	Large intestine	rectum		0.984987	4	2	3	2	3	3	2	2	1	2	2	2	2	2	3	2	2	2	4	2	3	3	2	2	1	1	2	2	1	2	2	2	3	2	2	2	2	2	3	2	3	2	1	2	2
408	Large intestine	rectum		0.64473	3	2	3	2	2	2	2	2	3	2	3	2	2	2	4	2	2	2	2	2	2	2	2	2	1	2	2	2	2	2	2	2	3	2	2	2	2	2	2	2	4	2	2	2	2
409	Breast	breast		0.375948	3	2	2	2	2	2	2	2	2	3	3	2	2	2	2	2	2	2	3	2	2	2	2	2	2	2	2	2	2	2	2	2	2	2	2	2	3	2	2	2	2	2	2	2	2
410	Lung	lung	squamous cell carcinoma	0.547534	3	2	2	2	2	2	3	2	3	2	3	2	2	2	2	2	2	1	2	2	2	3	3	2	1	2	2	2	2	3	2	2	2	2	1	2	2	2	2	2	2	2	3	2	1
411	Large intestine	rectum		0.512527	3	2	2	2	2	2	2	2	2	2	2	2	2	2	2	2	2	2	3	2	2	2	2	2	2	2	2	2	2	2	2	2	2	2	2	2	2	2	2	2	2	2	2	2	2
412	Stomach	stomach		0.348003	3	2	2	2	2	2	2	2	3	2	2	2	2	2	3	2	2	2	4	2	2	3	2	2	2	2	2	2	3	2	2	2	2	2	2	2	2	3	2	2	3	2	3	2	2
413.1	Stomach	stomach		0.465752	2	2	2	2	2	2	2	2	2	2	2	2	2	2	2	2	2	2	2	2	2	2	2	2	2	2	2	2	2	2	2	2	2	2	2	2	2	2	2	2	2	2	2	2	2
413.2	Stomach	stomach		0.332469	2	2	2	2	2	2	2	2	3	2	2	2	2	2	2	2	2	2	2	2	2	2	2	2	2	2	2	2	2	2	2	2	2	2	2	2	2	3	2	2	2	2	3	2	2
414	Lung	lung		0.999265	3	1	2	1	1	3	2	3	3	2	3	2	2	2	3	2	2	2	3	3	2	4	3	2	1	3	2	2	4	2	2	2	3	2	4	3	3	2	1	3	2	2	4	2	1
415	Large intestine	rectum		0.568352	2	2	4	2	2	2	2	2	3	2	2	2	2	2	2	2	2	2	2	2	2	2	2	2	1	2	2	2	2	2	2	2	3	2	2	2	2	2	4	2	3	2	2	2	2
416	Large intestine	rectum		0.933349	3	2	2	2	2	2	2	3	3	2	3	2	2	2	2	2	2	2	3	3	2	2	2	2	2	2	2	2	3	2	2	2	3	2	2	2	3	2	2	2	2	2	2	2	2
417	Lung	lung	adenocarcinoma	0.438779	3	2	2	2	2	2	2	2	3	2	2	2	2	2	2	2	2	2	2	2	2	2	2	2	2	2	2	2	3	2	2	2	2	2	2	2	2	2	2	1	2	2	3	1	2
419	Large intestine	rectum		0.359895	2	2	2	2	2	2	2	2	2	2	2	2	2	2	2	2	2	2	2	2	2	2	2	2	2	2	2	2	2	2	2	2	2	2	2	2	2	2	2	2	2	2	2	2	2
420.1	Stomach	stomach		0.569652	3	2	3	2	2	3	2	2	3	2	2	2	2	2	2	2	2	2	3	2	2	3	3	2	2	2	2	2	2	2	2	2	3	2	2	2	2	3	2	2	3	2	2	2	2
421	Head&neck	head&neck	squamous cell carcinoma	0.471658	2	2	2	2	2	3	3	2	2	2	2	2	2	2	2	2	2	3	2	2	2	3	2	2	2	2	2	2	2	2	2	2	2	2	2	2	2	2	2	2	2	2	2	2	2
422	Stomach	stomach		0.941052	2	1	3	2	2	2	2	2	3	2	2	2	2	2	3	2	2	2	2	2	1	3	3	2	2	2	2	2	2	2	2	2	3	2	2	3	2	2	3	2	3	2	2	2	2
427	Large intestine	rectum		0.281311	2	2	2	2	2	2	2	2	2	2	2	2	2	2	2	2	2	2	2	2	2	2	2	2	2	2	2	2	2	2	2	2	2	2	2	2	2	2	2	2	2	2	2	2	2
430	Large intestine	cecum		0.435829	3	2	2	2	2	2	2	2	3	2	3	2	2	2	2	2	2	2	2	2	2	2	2	2	2	2	2	2	2	2	2	2	2	2	2	2	2	2	2	2	2	2	2	2	2
431	Large intestine	colon		0.768029	3	2	3	2	2	2	2	3	2	2	3	2	2	2	3	2	2	1	2	2	2	3	2	2	2	2	2	2	2	2	2	2	3	2	2	2	3	2	3	2	3	2	2	2	2
432	Stomach	stomach		0.315621	2	2	2	3	2	2	2	2	3	2	2	2	2	2	2	3	2	2	2	2	2	2	2	2	2	2	2	2	2	2	2	2	3	2	2	2	2	2	2	2	3	2	3	2	2
434	Lung	lung	adenocarcinoma	0.998449	2	2	2	1	2	2	2	3	3	2	3	2	2	2	2	1	2	1	2	2	1	2	3	10	2	3	2	3	3	2	2	2	2	1	2	2	3	3	2	2	2	2	4	2	2
435	Head&neck	head&neck	squamous cell carcinoma	0.274701	3	2	2	2	2	2	2	2	3	2	2	2	2	2	2	2	2	2	2	2	2	2	3	2	2	2	2	3	2	2	2	2	2	2	2	2	2	3	2	2	2	2	3	2	2
436	Large intestine	rectum		0.824721	2	2	3	2	2	2	3	2	3	3	3	2	2	2	3	2	2	2	2	2	2	2	3	2	2	2	2	2	2	2	2	2	3	2	2	2	3	2	3	2	3	2	3	2	2
437	EGJ	esophagogastric junction		0.41012	3	2	2	2	2	3	2	2	2	2	2	2	2	2	2	2	2	1	2	2	1	2	2	1	2	2	2	2	2	2	2	2	2	1	2	2	2	3	2	2	2	2	2	1	2
439	Melanoma	skin		0.397598	3	2	2	2	2	2	2	2	3	2	3	2	2	2	2	2	2	2	2	2	2	2	3	2	2	2	2	2	2	2	2	2	2	2	2	2	2	2	2	2	2	2	2	2	2
441	Large intestine	colon		0.47124	3	2	4	2	2	3	3	2	2	2	2	2	2	2	2	2	2	2	3	2	2	3	2	2	1	2	2	2	2	2	2	2	3	2	2	2	2	2	4	2	2	2	2	2	2
442	Liver	liver		0.682659	3	2	2	2	2	2	2	2	3	3	2	2	2	2	2	2	2	1	2	2	2	3	2	1	1	2	2	3	3	2	2	2	2	1	2	3	2	3	2	2	2	2	3	2	1
444	Large intestine	cecum		0.509986	2	2	3	2	2	2	2	2	3	2	2	2	2	2	2	2	2	2	2	2	2	2	2	2	2	2	2	2	2	2	2	2	2	2	2	2	2	2	2	2	2	2	2	2	2
445	Breast	breast		0.994387	3	2	2	3	2	2	2	3	3	2	3	2	2	2	2	3	3	2	3	3	2	2	3	2	2	2	2	2	2	3	2	2	2	2	2	3	3	2	1	2	2	2	2	2	2
446	Lung	lung	adenocarcinoma	0.35743	3	2	2	2	2	2	2	2	3	2	2	2	2	2	2	2	2	1	3	2	2	3	2	2	2	2	2	2	2	2	2	2	2	2	2	2	2	2	2	2	2	2	2	2	2
447	Large intestine	rectum		0.520933	3	2	2	2	2	2	2	2	2	2	2	2	2	2	2	2	2	1	3	2	2	2	2	2	1	2	2	2	2	2	2	2	3	2	2	2	2	2	2	2	3	2	2	1	2
448.1	Large intestine	rectum		0.898625	3	2	4	2	2	2	2	2	3	2	2	2	2	2	3	2	2	1	3	2	2	3	2	2	2	2	2	2	2	2	2	2	3	2	1	2	2	2	3	2	3	2	2	2	1
450	Lung	lung	adenocarcinoma	0.307517	2	2	2	2	2	2	2	3	3	2	3	2	2	2	2	2	2	2	2	3	2	3	3	2	2	2	2	2	3	2	2	2	2	2	2	2	2	3	2	2	2	2	3	2	2
451.1	Large intestine	rectum		0.95608	2	2	2	3	2	1	3	2	2	2	3	2	2	2	3	3	2	1	2	3	2	3	2	2	2	1	2	3	2	2	2	2	3	1	2	4	2	4	2	2	3	1	2	2	2
452	Stomach	stomach		0.396877	3	2	3	2	2	1	3	2	3	2	2	2	2	2	2	2	2	1	2	2	1	3	3	1	2	2	2	2	2	2	2	2	2	1	2	3	2	3	2	2	3	2	3	2	2
455	Large intestine	rectum		0.920788	3	2	2	1	2	2	3	3	3	2	2	2	2	2	2	2	2	1	2	2	1	2	3	1	1	2	2	2	2	2	2	2	3	2	1	3	3	2	3	2	3	2	2	2	2
456	Large intestine	colon		0.984619	3	2	3	2	2	2	3	3	3	2	2	2	2	2	3	2	2	2	3	2	2	2	2	2	2	2	2	2	2	2	2	2	3	2	1	2	3	2	3	2	3	2	2	2	2
457	Liver	liver		0.843511	3	3	2	2	2	2	2	2	3	2	2	2	2	2	2	2	2	1	3	2	2	3	2	1	2	2	2	3	2	2	2	2	2	2	2	2	2	3	2	2	2	2	3	2	2
458	Breast	breast		0.604227	3	2	2	2	2	2	2	3	2	3	3	2	2	2	2	2	2	1	3	2	2	2	2	2	2	2	2	3	2	2	2	2	2	2	2	2	3	3	2	2	2	2	2	2	2
462	Large intestine	rectum		0.6472	3	2	2	2	2	2	2	2	2	2	2	2	2	2	2	2	2	2	3	2	2	2	2	2	2	2	2	2	2	2	2	2	2	2	2	2	2	2	2	2	2	2	2	2	2
463	Large intestine	colon		0.448647	3	2	3	2	2	2	2	2	2	2	2	2	2	2	3	2	2	2	3	2	2	2	2	2	2	2	2	2	2	2	2	2	3	2	2	2	2	2	3	2	2	2	2	2	2
465	Stomach	stomach		0.995311	4	2	2	2	1	2	2	2	2	2	2	2	2	2	4	2	2	2	7	2	2	2	2	1	2	2	2	2	4	2	2	2	3	1	2	2	2	2	2	2	4	2	2	2	2
466	Lung	lung		0.999437	2	1	2	2	2	2	2	3	3	2	3	2	2	2	3	2	2	1	2	2	2	3	2	2	2	2	2	2	3	2	2	2	3	2	2	10	3	2	1	2	3	2	2	2	2
467	Stomach	stomach		0.998328	2	1	3	2	2	2	1	3	2	2	1	2	2	2	3	1	2	2	2	2	1	3	2	2	2	2	2	1	1	2	2	2	4	2	2	2	2	2	2	2	3	2	2	1	2
468	Large intestine	rectum		0.482745	2	2	2	2	2	2	2	2	2	2	2	2	2	2	3	2	2	2	2	2	2	2	2	2	2	2	2	2	2	2	2	2	3	2	2	2	2	2	2	2	3	2	2	2	2
469	Head&neck	head&neck	squamous cell carcinoma	0.523725	2	2	2	2	2	2	2	2	2	2	2	2	2	2	2	2	2	2	2	2	2	2	2	2	2	2	2	2	3	2	2	2	2	2	2	2	2	2	2	2	2	2	2	2	2
470	Lung	lung	adenocarcinoma	0.285733	2	2	2	2	2	2	2	2	2	2	2	2	2	2	2	2	2	2	2	2	2	2	2	2	2	2	2	2	2	2	2	2	2	2	2	2	2	2	2	2	2	2	2	2	2
471	Large intestine	colon		0.993826	2	2	3	2	2	2	2	2	3	2	2	2	2	2	4	2	2	2	2	2	2	2	2	2	2	2	2	2	2	2	2	2	5	2	2	2	2	2	2	2	4	2	2	2	3
472	Liver	liver		0.904007	4	2	2	2	2	2	3	2	2	3	3	2	2	2	2	2	2	2	3	3	2	3	2	2	2	1	2	2	2	2	2	2	2	2	1	3	2	3	2	2	2	2	2	2	2
473	Large intestine	rectum		0.302566	2	2	2	2	2	2	3	2	2	2	2	2	2	2	2	2	2	2	2	2	2	2	2	2	2	2	2	2	2	2	2	2	2	2	2	2	2	2	2	2	2	2	2	2	2
475	Head&neck	head&neck	squamous cell carcinoma	0.343708	2	2	2	2	2	2	2	3	2	2	2	2	2	2	2	2	2	2	2	2	2	2	2	2	2	2	2	2	2	2	2	2	2	2	2	2	2	2	2	2	2	2	2	2	2
476	Stomach	stomach		0.353963	2	2	2	2	2	2	3	2	3	3	2	2	2	2	2	2	2	2	2	2	2	2	3	2	2	2	2	2	2	2	2	2	2	2	2	2	2	2	2	2	2	2	2	2	2
477	Large intestine	rectum		0.737794	2	2	3	2	2	2	2	2	2	2	2	2	2	2	4	2	2	2	2	2	2	2	2	2	2	2	2	2	2	2	2	2	4	2	2	2	2	2	2	2	4	2	2	2	2
479.1	Lung	lung	adenocarcinoma	0.301199	2	2	2	2	2	2	2	2	3	2	2	2	2	2	2	2	2	2	2	2	2	2	3	2	2	2	2	2	2	2	2	2	2	2	2	2	2	2	2	2	2	2	3	2	2
480	Others	skin	squamous cell carcinoma	0.292461	3	2	2	2	2	2	3	2	3	2	3	2	2	2	2	2	2	2	2	2	2	2	2	2	2	2	2	2	2	2	2	2	2	2	2	3	2	3	2	1	2	2	3	2	2
481.1	Uterus	uterine body		0.477404	2	2	2	2	2	2	2	2	3	2	2	2	2	2	2	2	2	2	2	2	2	2	2	2	2	2	2	2	2	2	2	2	2	2	2	3	2	3	2	1	2	2	3	2	2
481.2	Liver	liver		0.84733	3	2	2	2	2	3	3	2	3	3	2	2	2	2	2	2	2	1	2	2	2	4	2	1	2	2	2	3	2	2	2	2	2	1	1	2	2	3	2	3	2	2	3	2	2
483.1	Liver	liver		0.368962	2	2	2	2	2	2	2	2	2	2	2	2	2	2	2	2	2	2	2	2	2	2	2	2	2	2	2	2	2	2	2	2	2	2	2	2	2	2	2	2	2	2	2	2	2
484.1	Large intestine	colon		0.565943	2	2	2	2	2	2	2	2	2	2	2	2	2	2	2	2	2	2	2	2	2	2	2	2	2	1	2	2	2	2	2	2	2	2	2	2	2	2	2	2	3	2	3	2	2
485	Large intestine	colon		0.343862	3	2	2	2	2	2	2	2	2	2	2	2	2	2	2	2	2	2	2	2	2	2	2	2	2	2	2	2	2	2	2	2	2	2	2	2	3	3	2	2	3	2	3	2	2
486	Breast	breast		0.338541	3	2	2	2	2	1	2	2	2	2	2	2	2	2	2	2	2	2	3	2	3	3	3	3	2	2	2	2	3	2	2	2	3	1	2	3	2	3	2	2	2	2	3	1	2
487	Head&neck	head&neck		0.319645	3	2	2	2	2	2	2	2	3	2	2	2	2	2	2	2	2	2	3	2	2	2	3	2	2	2	2	2	2	2	2	2	2	2	2	2	2	3	2	2	2	2	3	2	2
488	Breast	breast		0.278684	2	2	2	2	2	2	2	2	2	2	2	2	2	2	2	2	2	2	2	2	2	2	2	2	2	2	2	2	2	2	2	2	2	2	2	2	2	2	2	2	2	2	2	2	2
490	Large intestine	rectum		0.478152	2	2	2	2	2	2	2	2	3	2	2	2	2	2	2	2	2	2	2	2	2	2	2	2	2	2	2	2	2	2	2	2	2	2	2	2	2	2	2	2	2	2	3	2	2
491	Lung	lung	squamous cell carcinoma	0.998616	4	2	3	2	3	2	2	2	3	2	2	2	2	2	3	2	3	1	4	2	2	2	3	2	2	2	2	2	2	2	2	2	3	2	2	3	2	3	2	2	3	2	2	1	3
492	Stomach	stomach		0.270104	2	2	2	2	2	2	3	2	3	2	2	2	2	2	2	2	2	2	2	2	2	2	2	2	2	2	2	2	2	2	2	2	2	2	2	2	2	2	2	2	2	2	3	2	2
493	Melanoma	skin		0.299308	2	2	2	2	2	2	2	2	2	2	2	2	2	2	2	2	2	2	2	2	2	2	2	2	2	2	2	2	2	2	2	2	3	2	2	2	2	2	2	2	2	2	3	2	2
494	Large intestine	colon		0.997734	3	2	2	2	2	2	3	2	3	3	3	2	2	2	2	2	2	1	2	2	2	3	3	2	2	2	2	1	2	2	2	2	2	2	1	3	3	2	2	2	2	2	2	2	1
495.1	Liver	liver		0.454062	2	2	2	2	2	2	2	2	2	2	2	2	2	2	2	2	2	2	2	3	2	2	2	2	2	2	2	2	2	2	2	2	2	2	2	2	2	2	2	2	2	2	3	2	2
495.2	Liver	liver		0.305084	2	2	2	2	2	2	2	2	3	2	2	2	2	2	2	2	2	2	2	3	2	2	2	2	2	2	2	2	2	2	2	2	2	2	2	2	2	2	2	2	2	2	3	2	2
498	Large intestine	colon		0.401858	3	2	2	2	2	2	2	2	3	2	2	2	2	2	3	2	2	2	2	2	2	2	3	2	2	2	2	2	2	2	2	2	3	2	2	2	2	2	2	2	4	2	2	2	2
500.1	Stomach	stomach		0.287918	2	2	2	2	2	2	2	2	3	2	2	2	2	2	3	2	2	2	2	2	2	2	2	2	2	2	2	2	3	2	2	2	4	2	2	2	2	2	2	2	2	2	2	2	2
500.2	Lung	lung	adenocarcinoma	0.305224	2	2	2	2	2	2	2	2	3	2	2	2	2	2	2	2	2	2	2	2	2	3	2	2	2	2	2	2	2	2	2	2	2	2	2	2	2	2	2	2	2	2	3	2	2
501	Pancreas	pancreas		0.428586	2	2	3	2	2	2	2	2	2	2	2	2	2	2	2	2	2	2	2	2	3	2	2	3	2	2	2	2	2	2	2	2	2	3	2	2	2	2	2	2	2	2	2	2	2
503	Lung	lung	adenocarcinoma	0.273894	2	2	2	2	2	2	2	2	3	2	2	2	2	2	2	2	2	2	2	2	2	2	2	2	2	2	2	2	2	2	2	2	2	2	2	2	2	2	2	2	2	2	2	2	2
504	Lung	lung	squamous cell carcinoma	0.285147	2	2	2	2	2	2	2	2	3	2	3	2	2	2	2	2	2	2	2	2	2	2	2	2	2	2	2	2	2	2	2	2	2	2	2	2	2	3	2	2	2	2	3	2	2
505	Liver	liver		0.257782	2	2	2	2	2	2	2	2	2	2	2	2	2	2	2	2	2	2	2	2	2	2	2	2	2	2	2	2	2	2	2	2	2	2	2	2	2	2	2	2	2	2	1	2	2
506	EGJ	esophagogastric junction		0.28101	3	2	2	2	2	2	2	2	3	2	2	2	2	2	2	2	2	2	2	2	2	2	3	2	2	2	2	2	2	2	2	2	2	2	2	3	2	2	2	1	2	2	3	2	2
508	Stomach	stomach		0.293374	2	2	2	2	2	2	2	2	2	2	2	2	2	2	2	2	2	2	2	2	2	2	2	2	2	2	2	2	2	2	2	2	2	2	2	2	2	2	2	2	2	2	2	2	2
509	Pancreas	pancreas		0.271574	2	2	2	2	2	2	2	2	3	2	2	2	2	2	2	2	2	2	2	2	2	2	2	2	2	2	2	2	2	2	2	2	2	2	2	2	2	2	2	2	2	2	3	2	2
510	Large intestine	rectum		0.284571	2	2	2	2	2	2	2	2	3	2	2	2	2	2	2	2	2	2	2	2	2	2	2	2	2	2	2	2	2	2	2	2	2	2	2	2	2	2	2	2	2	2	3	2	2
511	Head&neck	head&neck	squamous cell carcinoma	0.573037	3	2	2	2	2	2	2	3	3	2	3	2	2	2	2	2	2	2	2	2	2	2	2	2	2	2	2	2	2	2	2	2	2	2	2	2	3	3	2	1	2	2	3	2	2
513	Large intestine	rectum		0.888914	3	2	3	3	2	2	2	2	3	2	2	2	2	2	4	3	2	2	3	2	2	2	2	2	2	1	2	2	2	2	2	2	4	2	2	2	2	2	3	2	4	2	2	2	2
514	Liver	liver		0.783324	3	2	2	2	2	2	2	2	2	2	2	2	2	2	2	2	2	1	2	2	2	3	2	2	1	2	2	2	2	2	2	2	2	2	2	3	1	2	2	2	2	2	3	2	2
515	Large intestine	colon		0.942684	3	2	3	2	2	2	2	6	3	3	2	2	2	2	3	2	2	1	2	2	2	3	3	2	1	2	2	2	2	2	2	2	3	2	2	2	2	3	3	2	3	2	2	1	2
516	Head&neck	head&neck	squamous cell carcinoma	0.428639	2	2	2	2	2	2	3	2	2	2	2	2	2	2	3	2	2	2	2	2	2	2	2	2	2	2	2	2	2	2	2	2	3	2	2	2	2	2	2	2	3	2	2	2	2
519	Lung	lung	adenocarcinoma	0.355699	2	2	2	2	2	2	2	2	3	2	2	2	2	2	2	2	2	2	2	2	2	2	2	2	2	2	2	2	2	2	2	2	2	2	2	2	2	3	2	3	2	2	2	2	2
520	Sarcoma	kidney		0.981075	2	2	2	2	2	2	2	2	3	2	2	2	2	2	2	2	2	2	2	2	2	2	2	2	2	2	2	2	1	2	2	2	2	2	2	2	2	2	2	2	2	2	3	2	2
521	Large intestine	colon		0.300342	2	2	2	2	2	2	2	2	3	2	2	2	2	2	2	2	2	2	2	2	2	2	2	2	2	2	2	2	2	2	2	2	2	2	2	2	2	2	2	2	2	2	3	2	2
522	Lung	lung	adenocarcinoma	0.254708	2	2	2	2	2	2	3	2	3	3	2	2	2	2	2	2	2	2	2	2	2	2	3	2	2	2	2	2	2	2	2	2	2	2	2	3	2	3	2	2	2	2	3	2	2
523	Lung	lung	squamous cell carcinoma	0.999587	2	1	2	2	3	4	3	2	2	1	2	2	2	2	3	2	2	2	2	2	2	4	2	2	2	2	2	1	2	2	2	2	3	2	1	2	2	2	1	2	3	2	3	2	2
524	Large intestine	rectum		0.393343	2	2	2	2	2	2	2	3	3	2	3	2	2	2	3	2	2	2	2	2	2	2	2	2	2	2	2	2	2	2	2	2	3	2	2	2	3	2	2	2	3	2	2	2	2
525	Stomach	stomach		0.292405	2	2	2	2	2	2	2	2	2	2	2	2	2	2	5	2	2	2	2	2	2	2	2	2	2	2	2	2	2	2	2	2	3	2	2	2	2	2	2	2	2	2	2	2	2
526	Head&neck	head&neck	squamous cell carcinoma	0.411527	2	3	3	2	2	2	3	1	1	2	1	2	2	2	2	1	1	3	2	3	2	1	2	2	2	3	2	3	2	2	2	2	2	2	3	2	2	2	2	2	2	2	3	1	2
527	Breast	breast		0.998507	3	2	2	2	2	2	2	2	2	3	2	2	2	2	2	2	2	2	3	5	2	2	2	2	2	3	2	2	2	3	2	2	2	1	3	3	2	2	2	2	3	2	2	2	2
528	Lung	lung	adenocarcinoma	0.272438	2	2	2	2	2	2	2	2	3	2	2	2	2	2	2	2	2	2	2	2	2	3	2	2	2	2	2	2	2	2	2	2	2	2	2	2	2	2	2	2	2	2	2	2	2
530	Lung	lung	squamous cell carcinoma	0.479604	3	2	2	2	2	2	3	2	2	2	2	2	2	2	2	2	2	2	2	3	2	2	2	1	2	2	2	2	3	2	2	2	2	2	2	2	2	2	1	2	2	2	3	2	2
531	Esophagus	esophagus	squamous cell carcinoma	0.984222	2	2	1	2	2	2	3	2	2	2	3	2	2	2	2	2	2	2	2	3	1	2	2	1	2	2	2	2	6	2	2	2	2	1	2	2	3	2	1	2	2	2	2	2	1
532	Large intestine	colon		0.644418	2	2	4	1	1	2	2	2	2	2	2	2	2	2	3	1	2	1	2	2	2	2	2	2	1	2	2	2	2	2	2	2	3	2	2	2	2	2	3	2	3	2	2	2	2
534	Large intestine	rectum		0.419405	2	2	2	2	2	2	2	2	2	2	2	2	2	2	3	2	2	2	2	2	2	2	2	2	2	2	2	2	2	2	2	2	3	2	2	2	2	2	2	2	3	2	2	2	2
535	Breast	breast		0.432981	2	3	2	2	2	2	2	2	2	2	2	2	2	2	2	2	3	2	2	3	2	2	3	2	2	2	2	2	2	2	2	2	2	2	2	3	2	2	2	2	2	2	2	2	2
536	Lung	lung	adenocarcinoma	0.480144	2	2	2	2	2	2	2	2	3	2	3	2	2	2	2	2	2	2	2	3	2	2	3	2	2	2	2	2	2	2	2	2	2	2	2	2	3	2	1	2	2	2	3	2	2
537	EGJ	esophagogastric junction		0.846642	3	2	2	2	2	2	3	2	3	2	2	2	2	2	3	2	2	2	2	3	2	3	2	2	2	3	2	2	2	2	2	2	3	2	2	2	2	2	2	2	3	2	3	2	2
538	Large intestine	rectum		0.314489	3	2	3	2	2	2	3	2	3	2	2	2	2	2	2	2	2	2	2	2	2	3	2	2	2	2	2	2	2	2	2	2	3	2	2	2	2	3	3	2	3	2	2	2	2
539	Lung	lung	adenocarcinoma	0.313129	3	2	2	2	2	2	2	2	3	2	2	2	2	2	2	2	2	2	2	2	2	2	2	2	2	2	2	2	2	2	2	2	4	2	2	2	2	2	2	2	2	2	2	2	2
540	Large intestine	colon		0.734301	3	2	3	2	2	2	2	3	2	2	3	2	2	2	2	2	2	2	3	2	2	3	2	2	2	2	2	1	2	2	2	2	2	2	2	2	3	2	2	2	2	2	2	3	2
541	Lung	lung	squamous cell carcinoma	0.999122	2	2	2	2	2	2	2	2	3	1	2	2	2	2	1	2	3	1	2	2	2	2	3	2	3	2	2	1	2	2	2	2	1	2	2	3	2	2	2	2	3	3	2	2	2
542	Lung	lung	adenocarcinoma	0.360808	3	2	2	2	2	2	2	2	3	2	2	2	2	2	2	2	2	2	2	2	2	3	2	2	2	2	2	2	2	2	2	2	2	2	2	2	2	2	2	2	2	2	3	2	2
543	Stomach	stomach		0.492	3	2	2	2	2	2	2	2	3	2	2	2	2	2	3	2	2	2	3	2	2	3	2	2	2	2	2	2	3	2	2	2	3	2	2	2	2	3	2	2	3	2	3	2	2
544	Liver	liver		0.996368	3	2	2	2	2	3	2	2	2	2	2	2	2	2	2	2	2	2	3	2	2	4	2	2	2	2	2	3	2	2	2	2	2	2	2	2	2	2	2	3	2	2	3	2	2
545	Head&neck	head&neck	squamous cell carcinoma	0.347746	3	2	2	2	2	2	2	2	2	2	2	2	2	2	2	2	2	2	2	3	2	2	2	2	2	2	2	2	2	2	2	2	2	2	2	2	2	2	2	2	2	2	3	2	2
546	Large intestine	rectum		0.787448	2	2	3	1	2	3	2	2	2	2	2	2	2	2	4	1	2	1	2	1	2	3	2	2	2	1	2	1	1	2	2	2	4	2	2	2	2	2	3	3	4	2	1	2	2
547	Uterus	uterus		0.524595	2	2	2	2	2	2	2	2	2	2	2	2	2	2	2	2	2	2	2	2	2	2	2	2	2	2	2	2	2	2	2	2	2	2	2	2	2	2	2	2	2	2	3	2	2
548	Stomach	stomach		0.324387	2	2	2	2	2	2	2	2	2	2	2	2	2	2	2	2	2	2	2	2	2	2	2	2	2	2	2	2	2	2	2	2	2	2	2	2	2	2	2	2	2	2	3	2	2
549	Liver	liver		0.283123	3	2	2	2	2	2	2	2	3	2	2	2	2	2	2	2	2	2	3	2	2	3	2	2	2	2	2	2	2	2	2	2	2	2	2	2	2	2	2	1	2	2	3	2	2
550	Esophagus	esophagus	squamous cell carcinoma	0.354224	3	2	2	2	2	2	2	2	3	2	2	2	2	2	2	2	2	2	2	3	2	2	2	2	2	2	2	2	2	2	2	2	2	2	2	2	2	2	2	2	2	2	2	2	2
551	GIST	small intestine		0.82393	3	1	1	3	2	2	3	2	3	3	3	2	2	2	2	2	2	1	2	2	2	3	3	2	2	1	2	3	1	1	2	2	2	2	1	3	3	2	1	2	2	2	2	2	2
552	Head&neck	head&neck		0.81934	2	2	2	2	2	2	2	2	3	2	2	2	2	2	2	2	2	2	2	2	2	2	2	2	2	2	2	3	2	2	2	2	2	2	2	2	2	2	2	2	2	2	3	2	2
554	Stomach	stomach		0.32887	3	2	2	2	2	2	2	2	2	2	2	2	2	2	2	2	2	2	3	2	3	2	2	2	2	2	2	2	2	2	2	2	2	2	2	2	2	2	2	2	2	2	2	2	2
556	Large intestine	rectum		0.267107	2	2	2	2	2	2	2	2	3	2	2	2	2	2	2	2	2	2	2	2	2	2	2	2	2	2	2	2	2	2	2	2	2	2	2	2	2	2	2	2	2	2	3	2	2
557	Large intestine	cecum		0.544106	3	2	3	2	2	2	2	2	3	2	2	2	2	2	3	2	2	2	3	2	2	2	2	2	2	2	2	2	2	2	2	2	3	2	2	2	2	2	2	2	3	2	2	2	2
558	Others	bile duct		0.489311	3	2	3	2	2	2	2	2	2	2	2	2	2	2	2	2	2	2	2	2	2	2	2	2	2	2	2	2	2	2	2	2	2	2	2	3	2	3	2	2	2	2	3	1	2
559	Lung	lung	adenocarcinoma	0.501305	2	2	2	2	2	2	2	2	2	2	2	2	2	2	2	3	2	1	2	3	2	2	3	4	2	2	2	2	2	2	2	2	3	2	2	2	2	2	2	3	3	2	2	2	2
561	Large intestine	rectum		0.485718	3	2	3	2	2	2	3	2	3	2	2	2	2	2	3	2	2	2	3	2	1	2	2	2	1	2	2	2	2	2	2	2	3	2	2	2	2	2	4	2	3	2	2	2	2
562	Lung	lung	adenocarcinoma	0.501505	3	2	2	2	2	2	2	3	3	2	3	2	2	2	2	2	2	2	2	3	1	3	2	1	2	2	2	2	2	2	2	2	2	2	2	2	3	2	2	2	2	2	3	2	2
563	Large intestine	rectum		0.418006	3	2	2	2	2	2	2	2	2	2	2	2	2	2	3	2	2	2	2	2	2	2	2	2	2	2	2	2	2	2	2	2	3	2	2	2	2	3	2	2	3	2	2	2	2
564	Stomach	stomach		0.376236	3	2	2	2	2	2	2	2	3	3	2	2	2	2	3	2	2	2	2	2	2	2	2	2	2	2	2	2	2	2	2	2	3	2	2	2	2	3	2	2	3	2	3	2	2
566	Esophagus	esophagus	squamous cell carcinoma	0.759267	3	2	2	2	2	2	2	2	2	2	2	2	2	2	2	2	2	2	2	2	2	2	2	2	2	2	2	2	3	2	2	2	2	2	2	2	2	2	2	3	2	2	2	2	1
567	Breast	breast		0.277522	2	2	2	2	2	2	2	2	3	2	2	2	2	2	2	2	2	2	2	2	2	2	2	2	2	2	2	2	2	2	2	2	2	2	2	2	2	2	2	2	2	2	3	2	2
568	Lung	lung	adenocarcinoma	0.642005	3	2	2	2	2	2	2	2	2	2	2	2	2	2	2	2	2	1	3	2	2	2	2	2	2	2	2	2	2	2	2	2	2	2	2	2	2	2	2	3	2	2	2	2	2
569	Large intestine	rectum		0.361114	2	2	2	2	2	2	2	2	2	2	2	2	2	2	2	2	2	2	2	2	2	2	2	2	2	2	2	2	2	2	2	2	3	2	2	2	2	2	2	2	3	2	2	2	2
570	Large intestine	rectum		0.476944	3	2	2	2	2	2	2	2	2	2	2	2	2	2	2	2	2	2	3	2	2	2	2	2	2	2	2	2	2	2	2	2	3	2	2	2	2	2	2	2	2	2	2	2	2
571	Breast	breast		0.44675	3	2	2	2	2	2	3	5	2	3	4	2	2	2	2	2	2	2	3	2	2	2	3	1	2	2	2	2	3	2	2	2	2	2	2	3	4	6	2	2	3	2	3	3	2
572	Sarcoma	skin		0.451548	2	2	2	2	2	2	2	2	2	2	2	2	2	2	2	2	2	2	2	2	2	2	2	2	2	2	2	2	2	3	2	2	2	2	2	2	2	2	2	2	2	2	2	2	2
573	Liver	liver		0.262487	2	2	2	2	2	2	2	2	2	2	2	2	2	2	2	2	2	2	2	2	2	2	2	2	2	2	2	2	2	2	2	2	2	2	2	2	2	2	2	2	2	2	3	2	2
574	Head&neck	head&neck		0.414157	3	2	2	2	3	2	2	2	3	2	2	2	2	2	2	2	2	2	3	3	2	3	3	2	2	2	2	2	2	2	2	2	2	1	2	2	2	2	2	2	2	2	2	2	2
575	Others	vermiform processus		0.369391	2	2	2	2	2	2	2	3	3	2	2	2	2	2	2	2	2	2	2	2	2	2	2	2	2	2	2	2	2	2	2	2	2	2	2	2	2	2	2	2	2	2	2	2	2
576	Uterus	uterine body		0.415269	2	2	2	2	2	2	2	2	2	2	2	2	2	2	2	2	2	2	2	2	2	2	2	2	2	2	2	2	2	2	2	2	2	2	2	2	2	2	2	2	2	2	3	2	2
577	Lung	lung	adenocarcinoma	0.324355	3	2	2	2	2	2	2	2	3	2	2	2	2	2	2	2	2	2	2	2	2	2	3	2	2	2	2	2	2	2	2	2	2	2	2	2	3	3	2	2	2	2	2	2	2
579	Stomach	stomach		0.752154	3	2	3	2	2	2	3	3	2	2	2	2	2	2	2	2	2	2	3	2	2	2	2	2	2	2	2	1	2	2	2	2	2	2	2	2	2	3	2	2	2	2	2	2	2
580.1	Large intestine	colon		0.385364	3	2	2	2	2	2	3	3	3	2	3	2	2	2	2	2	2	2	2	2	2	2	2	2	2	2	2	2	2	2	2	2	2	2	2	2	3	3	2	2	2	2	3	2	2
580.2	Large intestine	rectum		0.998776	3	2	3	2	1	2	2	2	3	2	2	2	2	2	5	2	2	2	3	2	2	2	2	2	1	1	2	2	2	2	2	2	4	2	2	2	2	2	2	1	5	1	2	2	2
582	Stomach	stomach		0.667921	3	2	2	2	2	2	2	2	3	2	2	2	2	2	2	2	2	2	2	2	1	2	2	1	2	2	2	2	3	2	2	2	2	1	2	2	2	3	2	2	2	2	3	2	3
584.1	Large intestine	cecum		0.312592	3	2	2	2	2	2	2	2	3	2	2	2	2	2	3	2	2	2	2	2	2	2	2	2	2	2	2	2	2	2	2	2	3	2	2	2	2	2	2	2	3	2	2	2	2
584.2	Large intestine	colon		0.54024	2	2	3	2	2	2	2	2	2	2	2	2	2	2	3	2	2	1	2	2	2	2	2	2	1	1	2	2	2	2	2	2	3	2	2	2	2	2	2	2	3	2	2	2	2
585	Liver	liver		0.85716	3	2	2	1	1	3	1	3	2	3	3	2	2	2	2	1	2	2	2	2	2	4	3	2	1	3	2	2	4	3	2	2	2	2	1	3	3	3	1	3	2	2	4	2	2
586	Large intestine	colon		0.448472	3	2	3	2	2	2	2	6	3	2	3	2	2	2	3	2	2	1	3	2	2	2	2	2	2	2	2	2	2	2	2	2	3	2	2	3	2	2	3	2	3	2	2	2	2
588	Liver	liver		0.910847	3	2	2	1	2	3	2	2	3	2	2	2	2	2	2	1	2	2	3	3	2	4	3	2	2	1	2	2	3	2	2	2	2	2	2	2	2	2	2	2	2	2	2	2	2
589	Stomach	stomach		0.340124	2	2	2	2	2	2	2	2	2	2	2	2	2	2	3	2	2	2	3	2	2	2	2	2	2	2	2	2	2	2	2	2	3	2	2	2	2	3	2	2	2	2	2	2	2
590	Lung	lung	adenocarcinoma	0.285297	2	2	2	2	2	2	2	2	2	2	2	2	2	2	2	2	2	2	2	3	2	2	3	2	2	2	2	2	2	2	2	2	2	2	2	2	2	2	2	2	2	2	3	2	2
591	Stomach	stomach		0.289714	2	2	2	2	2	2	2	2	3	2	2	2	2	2	2	2	2	2	2	2	2	2	2	2	2	2	2	2	2	2	2	2	2	2	2	2	2	2	2	2	2	2	3	2	2
592	Large intestine	colon		0.997439	3	2	2	2	2	2	2	3	2	2	2	2	2	2	3	2	2	2	3	2	2	2	2	2	2	1	2	2	2	2	2	2	3	2	2	2	2	2	2	2	3	2	3	2	2
593	Breast	breast		0.285498	2	2	2	2	2	2	2	2	2	2	2	2	2	2	2	2	2	2	2	2	2	3	2	2	2	2	2	2	2	2	2	2	2	2	2	2	2	2	2	2	2	2	2	2	2
594	Lung	lung	adenocarcinoma	0.286686	2	2	2	2	2	2	2	5	2	2	2	2	2	2	2	2	2	2	2	2	2	2	2	2	2	2	2	2	2	2	2	2	2	2	2	2	2	2	2	2	2	2	2	2	2
599	Lung	lung	adenocarcinoma	0.288291	2	2	2	2	2	2	2	2	2	2	2	2	2	2	2	2	2	2	2	2	2	2	2	2	2	2	2	3	2	2	2	2	2	2	2	2	2	2	2	2	2	2	2	2	2
602	Stomach	stomach		0.330385	3	2	2	2	2	2	2	2	3	2	2	2	2	2	2	2	2	2	2	2	2	2	2	2	2	2	2	2	2	2	2	2	2	2	2	2	2	2	2	2	2	2	4	2	2
603	Lung	lung		0.90636	3	1	2	1	3	2	2	2	3	2	2	2	2	2	2	1	2	2	2	3	2	2	2	2	2	4	2	1	1	2	2	2	2	2	2	2	2	2	1	2	2	2	2	2	2
605	Breast	breast		0.39597	2	2	2	2	2	3	2	2	2	2	2	2	2	2	2	2	2	2	2	2	2	3	2	2	1	2	2	2	2	2	2	2	2	2	2	2	2	2	2	3	2	2	2	2	2
606	Large intestine	cecum		0.785355	3	2	2	2	2	2	2	2	3	2	2	2	2	2	2	2	2	2	2	2	2	2	2	2	2	2	2	2	2	2	2	2	2	2	2	2	2	2	2	2	2	2	3	2	2
607	EGJ	esophagogastric junction		0.979167	2	1	2	2	2	2	3	2	3	2	2	2	2	2	3	2	2	2	2	2	2	2	3	2	2	2	2	2	2	2	2	2	3	2	3	3	2	2	2	1	3	2	3	2	2
608	Lung	lung	squamous cell carcinoma	0.998979	3	1	3	1	2	3	2	2	2	2	3	2	2	2	2	1	2	2	2	2	2	3	3	2	2	3	2	2	3	2	2	2	2	2	1	3	3	2	2	3	2	2	2	2	2
609	Large intestine	colon		0.574334	2	2	2	2	2	2	2	3	2	2	3	2	2	2	2	2	2	2	2	2	2	2	2	2	2	2	2	2	2	2	2	2	2	2	2	2	3	2	2	2	2	2	2	2	3
610	Head&neck	head&neck	squamous cell carcinoma	0.998992	2	2	2	2	2	3	2	2	3	2	2	2	2	2	2	2	3	1	2	2	1	3	2	2	2	2	2	2	2	3	2	2	3	1	2	3	2	3	2	2	3	2	2	2	2
611	Stomach	stomach		0.355206	3	2	2	2	2	2	2	2	3	2	2	2	2	2	2	2	2	2	5	2	2	3	2	1	2	2	2	2	2	2	2	2	2	2	2	2	2	3	2	2	2	2	3	2	2
613	Large intestine	colon		0.916553	2	2	3	2	2	2	2	2	3	2	2	2	2	2	3	2	2	1	2	2	2	2	3	1	2	1	2	2	2	2	2	2	3	1	2	2	2	2	2	2	3	2	2	2	2
614	Large intestine	rectum		0.347531	2	2	2	2	2	2	2	2	2	2	2	2	2	2	2	2	2	2	2	2	2	2	2	2	2	2	2	2	2	2	2	2	3	2	2	2	2	2	3	2	3	2	2	2	2
615	Stomach	stomach		0.365474	2	1	3	2	2	2	2	2	3	2	2	2	2	2	3	2	2	2	2	2	2	3	3	2	2	2	2	2	2	2	2	2	3	2	2	2	2	2	2	2	3	2	3	2	2
616	Sarcoma	soft tissue		0.351591	3	2	2	2	2	2	2	2	3	2	2	2	2	2	2	2	2	2	2	2	2	2	3	2	2	2	2	3	2	2	2	2	2	2	2	2	2	3	2	1	2	2	3	2	2
617	Large intestine	colon		0.339125	2	2	2	2	2	2	2	2	2	2	2	2	2	2	2	2	2	2	2	2	2	2	2	2	2	2	2	2	2	2	2	2	2	2	2	2	2	2	3	2	3	2	2	2	2
618	Lung	lung	adenocarcinoma	0.278524	3	2	2	2	2	2	2	2	3	2	2	2	2	2	2	2	2	2	2	2	2	3	2	2	2	2	2	2	2	2	2	2	2	2	2	2	2	2	2	2	2	2	3	2	2
619	Large intestine	colon		0.367107	3	2	2	2	2	2	2	2	2	2	2	2	2	2	2	2	2	2	2	2	2	2	2	2	2	2	2	2	2	2	2	2	2	2	2	2	2	2	2	2	2	2	2	2	2
620	Large intestine	colon		0.479186	2	2	3	2	2	2	3	2	2	2	2	2	2	2	2	2	2	2	2	2	2	2	2	2	2	2	2	2	2	2	2	2	2	2	2	2	2	2	2	2	2	2	2	2	2
621	Lung	lung	adenocarcinoma	0.354597	2	2	2	2	2	2	2	2	2	2	2	2	2	2	2	2	2	2	2	2	2	3	2	2	1	2	2	2	2	2	2	2	2	1	2	2	2	2	2	2	2	2	2	2	2
622	Stomach	stomach		0.434131	3	2	2	2	2	2	2	2	2	2	2	2	2	2	2	2	2	2	2	2	2	2	2	2	2	2	2	2	2	2	2	2	3	2	2	2	2	3	2	2	3	2	2	2	2
623	Large intestine	rectum		0.496445	3	2	2	2	2	2	2	2	3	3	2	2	2	2	3	2	2	2	3	3	1	2	2	2	2	2	2	2	3	2	2	2	3	1	2	2	2	2	1	2	3	2	2	2	2
624	Large intestine	cecum		0.741761	2	1	2	2	2	2	2	3	2	2	3	2	2	2	2	2	2	2	2	2	3	2	2	3	2	2	2	2	2	2	2	2	2	3	1	2	3	2	2	2	2	2	2	2	2
625	Stomach	stomach		0.391695	2	2	2	2	2	2	2	2	3	2	2	2	2	2	3	2	2	2	2	2	2	3	2	1	2	2	2	2	2	2	2	2	3	1	2	2	2	3	2	2	2	2	3	2	2
626	Large intestine	colon		0.501043	3	2	3	2	2	2	2	2	3	2	2	2	2	2	4	2	2	2	3	2	2	2	3	2	1	2	2	2	2	2	2	2	5	2	2	2	2	2	3	2	5	2	2	2	2
627	Lung	lung	adenocarcinoma	0.838861	3	2	2	2	2	2	3	2	2	2	2	2	2	2	2	2	2	2	3	2	2	3	2	2	2	2	2	2	2	2	2	2	3	2	2	2	2	3	2	2	2	2	2	2	2
628	Large intestine	colon		0.369065	2	2	2	2	2	2	2	2	2	2	2	2	2	2	2	2	2	2	2	2	2	3	2	2	2	2	2	2	2	2	2	2	2	2	2	2	2	2	2	2	2	2	2	2	2
629	Breast	breast		0.294116	2	2	2	2	2	2	2	2	2	2	2	2	2	2	2	2	2	2	2	2	2	2	2	2	2	2	2	2	2	2	2	2	2	2	2	2	2	2	2	2	2	2	2	2	2
630	Stomach	stomach		0.72041	3	2	2	2	2	2	3	2	2	2	2	2	2	2	3	2	2	2	3	2	2	2	2	2	2	2	2	2	2	2	2	2	3	2	1	2	2	2	2	2	3	2	3	2	2
633	Lung	lung	adenocarcinoma	0.276108	2	2	2	2	2	2	2	2	3	2	2	2	2	2	2	2	2	2	2	2	2	2	2	2	2	2	2	2	2	2	2	2	2	2	2	2	2	2	2	2	2	2	2	2	2
634	Large intestine	colon		0.562555	3	2	2	2	2	2	2	3	2	2	3	2	2	2	2	2	2	2	3	2	3	2	2	2	2	2	2	2	2	2	2	2	2	3	2	2	3	2	2	2	3	2	2	2	2
635	Stomach	stomach		0.384031	2	2	2	2	1	2	2	2	3	2	2	2	2	2	3	2	2	2	2	2	2	2	2	2	2	2	2	2	2	2	2	2	3	2	1	2	2	3	2	2	2	2	2	2	2
636	Head&neck	head&neck	squamous cell carcinoma	0.737816	3	2	2	2	2	2	2	2	2	2	2	2	2	2	2	2	2	2	2	2	2	3	3	2	2	2	2	2	2	2	2	2	2	2	2	2	2	2	2	2	2	2	2	2	2
637	Breast	breast		0.307968	2	2	2	2	2	2	2	2	2	2	2	2	2	2	2	2	2	2	2	2	2	2	2	2	2	3	2	2	2	2	2	2	2	2	2	2	2	3	2	2	2	2	3	2	2
638	Large intestine	rectum		0.737185	2	2	2	2	2	2	2	2	3	2	3	2	2	2	2	2	2	2	2	2	3	2	2	3	2	2	2	2	2	2	2	2	2	3	2	2	2	3	2	1	2	2	3	2	2
639	Head&neck	head&neck		0.916726	3	2	2	2	2	2	2	2	2	2	2	2	2	2	2	2	2	1	3	2	2	3	2	2	2	2	2	2	2	3	2	2	2	2	1	3	2	2	2	3	2	2	3	2	2
640	Lung	lung	adenocarcinoma	0.281694	2	2	2	2	2	2	2	2	2	2	2	2	2	2	2	2	2	2	2	2	2	2	2	2	2	2	2	2	2	2	2	2	2	2	2	2	2	2	2	2	2	2	2	2	2
641	Large intestine	cecum		0.727208	3	2	3	2	2	2	2	2	2	2	2	2	2	2	3	2	2	2	2	2	2	2	2	2	2	2	2	2	2	2	2	2	3	2	2	2	2	2	2	2	3	2	2	2	2
642	Stomach	stomach		0.301523	2	2	3	2	2	2	2	2	2	2	2	2	2	2	2	2	2	2	2	2	2	2	2	2	2	2	2	2	2	2	2	2	2	2	2	2	2	2	3	2	2	2	2	2	2
643	Large intestine	rectum		0.325851	3	2	3	2	2	2	2	2	3	2	2	2	2	2	3	2	2	2	2	2	2	2	2	2	2	2	2	2	2	2	2	2	3	2	2	2	2	2	2	2	3	2	2	2	2
644	Stomach	stomach		0.774904	3	2	2	2	2	2	2	3	3	2	2	2	2	2	2	2	2	2	2	2	2	2	3	2	2	2	2	2	2	2	2	2	2	2	2	2	2	3	2	2	2	2	3	2	2
645	Lung	lung	adenocarcinoma	0.382398	2	2	2	2	2	2	2	2	3	2	2	2	2	2	2	2	2	2	2	2	2	2	2	2	2	2	2	2	2	2	2	2	2	2	2	2	2	2	2	2	2	2	2	2	2
646	Liver	liver		0.615565	3	1	2	2	1	2	2	3	3	2	3	2	2	2	2	2	2	2	2	3	3	2	3	2	1	2	2	3	3	2	2	2	2	1	2	2	3	2	1	2	2	2	3	2	1
648	Uterus	uterine cervix		0.309026	2	2	2	2	2	2	2	2	2	2	2	2	2	2	2	2	2	2	2	2	2	2	2	2	2	2	2	2	2	2	2	2	2	2	2	2	2	2	2	2	2	2	3	2	2
649	Stomach	stomach		0.451062	3	2	2	2	2	2	2	2	3	2	2	2	2	2	2	2	2	2	3	2	2	2	2	2	2	2	2	2	2	2	2	2	2	2	2	2	2	2	2	1	2	2	3	2	2
650	Lung	lung		0.781843	3	2	2	2	2	2	2	1	3	2	2	2	2	2	2	2	2	2	2	2	2	2	2	2	2	2	2	2	2	2	2	2	2	2	2	2	2	2	2	2	2	2	3	1	2
651	Large intestine	rectum		0.842199	3	2	2	2	2	2	2	2	3	2	2	2	2	2	3	2	2	2	2	2	2	2	3	2	1	1	2	3	2	2	2	2	3	2	2	2	2	2	2	1	3	2	2	2	2
652	Melanoma	skin		0.724647	4	2	2	2	2	3	2	2	3	2	2	2	2	2	2	2	3	1	4	2	2	3	3	2	2	2	2	2	2	3	2	2	2	2	2	2	2	2	2	3	2	3	2	2	1
653.1	Large intestine	rectum		0.556239	3	2	3	2	2	2	2	3	3	2	3	2	2	2	2	2	2	1	3	3	2	3	3	2	1	2	2	2	2	2	2	2	3	1	2	2	2	3	2	2	3	2	2	2	1
654	Large intestine	colon		0.545364	2	2	2	2	2	2	2	3	2	2	2	2	2	2	2	2	2	2	2	2	3	2	2	3	2	2	2	2	2	2	2	2	2	3	2	2	2	3	2	2	2	2	2	2	2
655	Large intestine	colon		0.758863	3	2	3	2	2	2	2	2	3	2	3	2	2	2	3	2	2	1	2	2	2	2	2	2	1	2	2	2	2	2	2	2	3	2	2	3	3	2	3	1	4	2	2	2	2
656	Stomach	stomach		0.280624	3	2	2	2	2	2	2	2	3	2	2	2	2	2	2	2	2	2	2	2	2	2	2	2	2	2	2	2	2	2	2	2	2	2	2	2	2	3	2	2	2	2	3	2	2
658	Breast	breast		0.511338	2	2	2	2	2	3	2	2	2	2	2	2	2	2	2	2	2	2	2	2	2	3	2	2	2	2	2	2	2	2	2	2	2	2	1	2	2	2	2	2	2	2	3	2	2
659	Uterus	uterine body		0.716298	2	2	2	2	2	2	2	2	2	2	2	2	2	2	2	2	2	2	2	2	2	2	2	2	2	2	2	2	2	2	2	2	2	2	2	2	2	2	2	2	2	2	3	2	2
660	Large intestine	rectum		0.349275	2	2	2	2	2	2	2	2	3	2	2	2	2	2	2	2	2	2	2	2	2	2	2	2	2	2	2	2	2	2	2	2	2	2	2	2	2	2	2	2	2	2	3	2	2
663.1	Stomach	stomach		0.288352	2	2	2	2	2	2	2	2	2	2	2	2	2	2	2	2	2	2	2	2	2	2	2	2	2	2	2	2	2	2	2	2	2	2	2	2	2	2	2	2	2	2	2	2	2
663.2	Lung	lung	adenocarcinoma	0.354137	2	1	2	2	2	3	2	2	2	2	2	2	2	2	2	2	2	2	2	2	2	3	2	2	2	2	2	2	2	2	2	2	2	2	2	2	2	3	2	6	2	2	2	2	2
664	Uterus	uterine cervix		0.990972	2	2	1	2	2	2	2	2	3	3	2	2	2	2	2	2	3	2	2	4	2	2	6	2	2	2	2	2	4	2	2	2	3	1	2	2	2	3	1	2	2	5	4	2	2
665	Large intestine	colon		0.971455	3	2	4	2	2	2	3	2	2	1	3	2	2	2	5	2	2	1	3	1	3	2	3	3	2	1	2	1	2	1	2	2	5	3	2	2	3	2	3	2	5	3	2	2	2
666	Liver	liver		0.648319	3	2	2	2	2	2	2	7	2	2	2	2	2	2	3	2	2	2	3	2	2	2	2	2	2	2	2	2	2	2	2	2	3	2	2	2	2	2	2	2	2	2	2	2	2
667	Large intestine	rectum		0.338361	2	2	2	2	2	2	2	2	2	2	2	2	2	2	2	2	2	2	2	2	2	2	2	2	2	2	2	2	2	2	2	2	2	2	2	2	2	2	2	2	2	2	2	2	2
668	Lung	lung	squamous cell carcinoma	0.290797	2	2	2	2	2	2	2	2	3	2	3	2	2	2	2	2	2	2	2	2	2	3	2	2	2	2	2	2	2	2	2	2	2	2	2	3	3	3	2	2	3	2	3	2	2
669	Uterus	uterine body		0.487427	2	2	2	2	2	2	2	2	2	2	2	2	2	2	2	2	2	2	2	2	2	3	2	2	2	2	2	2	2	2	2	2	2	2	2	2	2	3	2	2	2	2	2	2	2
670	Large intestine	rectum		0.252997	2	2	2	2	2	2	2	2	2	2	2	2	2	2	2	2	2	2	2	2	2	2	2	2	2	2	2	2	2	2	2	2	2	2	2	2	2	2	2	2	2	2	2	2	2
671	Head&neck	head&neck	squamous cell carcinoma	0.823158	3	2	2	2	2	2	2	2	3	2	3	2	2	2	3	2	2	2	3	3	2	2	3	2	2	2	2	2	2	2	2	2	3	2	2	2	3	5	2	2	3	2	2	2	2
672	Pancreas	pancreas		0.29803	2	2	2	2	2	2	2	2	2	2	2	2	2	2	2	2	2	2	2	2	2	2	2	2	2	2	2	2	2	2	2	2	2	2	2	2	2	2	2	2	2	2	2	2	2
673.1	Liver	liver		0.676276	3	1	2	2	2	2	3	2	3	2	2	2	2	2	3	2	2	2	3	3	3	2	2	3	1	2	2	2	2	2	2	2	3	3	1	2	2	2	2	2	3	1	2	2	2
673.2	Lung	lung	adenocarcinoma	0.269143	3	2	2	2	2	2	2	2	3	2	2	2	2	2	2	2	2	2	2	2	2	2	2	2	2	2	2	2	2	2	2	2	2	2	2	2	2	2	2	2	2	2	3	2	2
674	Stomach	stomach		0.296425	2	2	2	2	2	2	2	2	3	2	3	2	2	2	2	2	2	2	2	2	2	2	2	2	2	2	2	2	2	2	2	2	2	2	2	2	2	3	2	2	2	2	3	2	2
675	Uterus	uterine cervix		0.818506	2	2	2	2	2	3	2	3	2	2	2	2	2	2	2	2	2	2	2	2	2	3	2	2	2	2	2	2	2	2	2	2	2	2	2	2	2	2	2	2	2	2	3	2	2
677	Lung	lung	adenocarcinoma	0.357861	3	2	2	2	2	2	2	3	2	2	2	2	2	2	2	2	2	2	3	2	2	2	2	2	2	2	2	2	2	2	2	2	2	2	2	2	2	2	2	2	2	2	2	2	3
679	Lung	lung	adenocarcinoma	0.635829	2	2	2	2	2	2	2	2	2	2	2	2	2	2	2	2	2	2	2	3	2	3	2	2	2	2	2	2	2	2	2	2	2	2	2	2	2	2	2	3	2	2	2	2	2
680	Head&neck	head&neck		0.84078	2	2	1	2	2	2	2	2	2	2	2	2	2	2	2	2	2	2	2	2	2	2	2	2	2	2	2	2	2	2	2	2	2	2	2	2	2	2	1	2	2	2	2	2	2
681	Breast	breast		0.375472	2	2	2	2	2	3	2	2	2	2	2	2	2	2	2	2	2	2	2	2	2	3	2	2	2	2	2	2	2	2	2	2	2	2	2	2	2	2	2	2	2	2	2	2	2
683	Kidney	kidney		0.351738	3	2	2	2	2	2	2	2	2	2	2	2	2	2	2	2	2	2	3	2	2	2	2	2	2	2	2	3	2	2	2	2	2	2	2	2	2	2	2	2	2	2	3	2	2
684	Breast	breast		0.620112	2	2	2	2	2	3	2	2	2	2	2	2	2	2	2	2	2	2	2	2	2	4	2	2	2	2	2	2	2	2	2	2	2	2	2	2	2	2	2	3	2	2	3	2	2
685	Sarcoma	stomach		0.580235	3	1	6	2	2	2	2	2	3	2	2	2	2	2	2	2	2	2	2	2	3	2	2	3	1	2	2	2	2	2	2	2	2	2	2	2	2	3	1	2	2	1	2	2	1
686	Sarcoma	uterine body		0.853271	2	1	2	2	2	2	2	2	3	3	2	2	2	2	2	2	2	2	2	3	2	2	3	2	2	2	2	2	3	2	2	2	2	2	2	3	2	3	1	2	2	2	3	2	2
687	Lung	lung	squamous cell carcinoma	0.791372	2	2	2	2	2	2	2	2	3	2	2	2	2	2	2	2	2	2	2	3	2	2	2	2	2	2	2	2	2	2	2	2	2	2	2	2	2	2	2	2	2	2	3	2	2
688	Large intestine	rectum		0.517901	3	2	2	2	2	2	3	2	3	2	2	2	2	2	3	2	2	1	2	2	2	2	2	2	2	2	2	2	2	2	2	2	3	2	1	2	2	2	2	2	3	2	2	2	2
689	Stomach	stomach		0.454321	3	2	3	2	2	2	2	2	3	2	2	2	2	2	2	2	2	2	3	2	2	2	2	2	2	2	2	2	2	2	2	2	2	2	2	2	2	2	2	2	2	2	3	2	2
690	Sarcoma	skin		0.902634	2	2	2	2	1	3	1	2	2	2	2	2	2	2	2	2	2	2	2	3	2	3	2	2	2	2	2	2	2	2	2	2	2	2	3	2	2	2	2	2	2	2	2	2	2
691	Large intestine	colon		0.978125	3	2	4	2	2	2	2	2	2	2	2	2	2	2	5	2	2	1	3	2	2	2	2	2	1	2	2	2	2	2	2	2	5	2	2	2	2	2	3	2	5	2	2	2	2
692	Lung	lung	adenocarcinoma	0.995684	2	2	2	2	2	2	3	2	3	2	2	2	2	2	2	2	2	2	2	2	2	2	3	2	2	2	2	2	3	2	2	2	2	2	2	2	2	2	2	2	2	2	2	2	2
693	Stomach	stomach		0.537228	2	2	2	2	2	2	2	2	2	2	2	2	2	2	2	2	2	2	2	2	2	2	2	2	2	2	2	2	2	2	2	2	2	2	2	2	2	2	2	2	2	2	2	2	2
694.1	Esophagus	esophagus	squamous cell carcinoma	0.383969	2	2	2	2	2	2	2	2	3	2	2	2	2	2	2	2	2	2	2	2	2	2	3	2	2	2	2	2	2	3	2	2	2	2	2	3	2	2	2	2	2	2	2	2	2
694.2	Stomach	stomach		0.297553	2	2	2	2	2	2	3	2	3	2	2	2	2	2	2	2	2	2	2	2	2	2	2	2	2	2	2	3	2	2	2	2	2	2	2	2	2	2	2	2	2	2	3	2	2
695	Liver	liver		0.41132	3	2	2	2	2	2	2	2	3	2	2	2	2	2	2	2	2	2	2	2	2	2	2	2	2	2	2	2	2	2	2	2	2	2	2	2	2	2	2	2	2	2	3	2	2
696	Large intestine	colon		0.895262	2	2	1	2	2	2	3	2	2	2	2	2	2	2	2	2	3	2	2	2	2	3	3	2	2	1	2	2	2	2	2	2	2	2	2	2	2	3	3	2	2	2	3	1	2
697	Lung	lung	adenocarcinoma	0.284165	2	2	2	2	2	2	2	2	3	2	2	2	2	2	2	2	2	2	2	3	2	2	2	2	2	2	2	3	2	2	2	2	2	2	2	2	2	2	2	2	2	2	3	2	2
698	Large intestine	colon		0.631174	2	2	3	2	2	3	4	2	2	2	2	2	2	2	3	2	2	1	2	2	2	3	2	2	1	1	2	2	1	2	2	2	3	2	2	2	2	2	3	3	3	2	2	2	2
699	Large intestine	rectum		0.966381	4	2	3	1	2	2	2	3	3	2	3	2	2	2	5	2	2	2	3	2	2	2	2	2	2	2	2	2	2	2	2	2	4	2	2	3	3	2	2	2	5	2	2	2	2
700	Head&neck	head&neck	squamous cell carcinoma	0.834284	1	2	3	3	3	3	3	3	2	4	1	2	2	2	3	4	5	2	1	3	3	4	2	3	2	3	2	2	2	3	2	2	4	3	3	3	1	5	2	2	3	2	4	2	1
701	Uterus	uterine body		0.888802	2	2	2	2	2	2	2	2	3	2	2	2	2	2	2	2	2	2	2	2	2	2	2	2	2	2	2	2	2	2	2	2	2	2	2	2	2	2	2	2	2	2	2	2	2
702	Stomach	stomach		0.998386	3	2	2	2	2	2	2	2	2	2	2	2	2	2	4	2	3	2	3	2	2	3	3	2	2	2	2	2	4	2	2	2	2	2	1	2	2	3	2	2	2	2	2	2	2
703	Large intestine	cecum		0.82008	2	2	3	2	2	2	2	2	3	2	2	2	2	2	2	2	3	2	2	2	2	2	3	2	2	2	2	2	2	2	2	2	3	2	1	3	2	2	3	2	3	3	2	2	2
704	Lung	lung	adenocarcinoma	0.450786	2	2	2	2	2	2	2	2	2	2	2	2	2	2	2	2	2	2	2	2	2	2	2	2	2	2	2	3	2	2	2	2	2	2	2	2	2	2	2	2	2	2	2	2	2
705	Others	thymus		0.328188	2	2	2	2	2	3	2	2	3	2	2	2	2	2	2	2	2	2	2	3	2	3	2	2	2	2	2	3	2	2	2	2	2	2	2	2	2	2	2	2	2	2	3	2	2
707	Large intestine	rectum		0.917287	2	2	4	2	2	2	2	2	2	2	2	2	2	2	3	2	2	2	2	2	2	2	2	2	2	1	2	1	2	2	2	2	3	2	2	2	2	2	3	2	3	2	2	2	2
708	Large intestine	rectum		0.393516	2	2	2	2	2	2	2	2	2	2	2	2	2	2	3	2	2	2	2	2	2	2	2	2	2	2	2	2	2	2	2	2	3	2	2	2	2	2	2	2	3	2	2	2	2
709	Stomach	stomach		0.340583	2	2	2	2	2	2	2	2	2	2	2	2	2	2	2	2	2	2	2	2	2	2	2	2	2	2	2	2	2	2	2	2	2	2	2	2	2	2	2	2	2	2	3	2	2
711	Lung	lung	adenocarcinoma	0.363303	2	2	2	3	2	2	2	2	2	2	3	2	2	2	2	3	2	2	2	2	2	2	2	2	2	2	2	2	3	2	2	2	2	2	2	3	3	2	2	2	2	2	4	2	2
713	Large intestine	rectum		0.996199	3	2	3	2	2	2	2	2	3	2	2	2	2	2	4	2	2	1	2	2	2	3	3	2	2	2	2	2	2	2	2	2	2	2	1	3	2	2	3	2	5	2	2	2	2
714	Large intestine	colon		0.997226	4	2	3	2	1	2	3	3	3	3	3	2	2	2	3	2	2	1	3	2	2	3	3	2	2	2	2	3	2	2	2	2	3	1	2	3	3	2	3	2	3	2	2	2	1
718	Large intestine	colon		0.987232	3	2	3	2	2	2	2	2	3	2	2	2	2	2	4	2	2	2	2	2	2	2	3	2	2	2	2	2	2	2	2	2	4	2	2	2	2	2	3	2	4	2	2	2	2
719	Stomach	stomach		0.284283	2	2	2	2	2	2	2	2	2	2	2	2	2	2	2	2	2	2	2	2	2	2	2	2	2	2	2	2	2	2	2	2	2	2	2	2	2	2	2	2	2	2	2	2	2
720	Lung	lung		0.261343	2	2	2	2	2	2	2	2	2	2	2	2	2	2	2	2	2	2	2	2	2	2	2	2	2	2	2	2	2	2	2	2	2	2	2	2	2	2	2	2	2	2	3	2	2
721	Lung	lung	squamous cell carcinoma	0.508865	2	2	2	2	2	2	2	2	2	2	2	2	2	2	2	2	2	1	2	2	2	2	2	2	2	2	2	2	2	2	2	2	2	2	2	2	3	2	2	2	2	2	2	2	2
722	Head&neck	head&neck	squamous cell carcinoma	0.28845	2	2	2	2	2	2	2	2	2	2	2	2	2	2	2	2	2	2	2	2	2	2	2	2	2	2	2	2	2	2	2	2	2	2	2	2	2	2	2	2	2	2	2	2	2
724	Lung	lung	adenocarcinoma	0.339509	2	2	2	2	2	2	2	2	2	2	2	2	2	2	2	2	2	2	2	2	2	2	2	2	2	2	2	2	3	2	2	2	2	2	2	2	2	2	2	2	2	2	3	1	2
725	Breast	breast		0.380801	3	2	2	2	2	2	3	2	3	2	3	2	2	2	2	2	2	2	2	2	2	2	2	2	2	2	2	3	2	2	2	2	2	2	2	3	2	3	2	2	2	2	3	2	2
726	Large intestine	colon		0.563092	3	2	2	2	2	2	2	2	2	2	2	2	2	2	3	2	2	2	2	2	2	2	2	2	1	2	2	2	2	2	2	2	3	2	2	3	2	2	2	2	3	2	2	2	2
727	Large intestine	rectum		0.731969	3	2	2	2	2	2	2	2	3	2	2	2	2	2	2	2	2	2	2	2	2	2	2	2	1	1	2	2	1	2	2	2	2	2	2	2	2	3	2	2	2	2	2	2	2
728	Stomach	stomach		0.973657	3	2	2	2	2	2	2	2	3	2	2	2	2	2	3	2	3	2	6	2	3	2	2	2	2	2	2	2	2	2	2	2	2	2	2	2	2	3	2	2	3	2	3	2	2
729	Breast	breast		0.900457	2	2	2	2	1	2	2	2	3	2	2	2	2	2	3	2	2	2	2	1	2	4	3	2	2	2	2	3	2	2	2	2	3	2	2	4	2	2	1	2	2	2	3	2	1
730	Kidney	kidney		0.996372	3	2	2	3	3	1	4	3	2	3	3	2	2	2	3	3	2	3	3	3	3	2	2	3	2	3	2	2	3	4	2	2	3	3	2	2	3	2	2	1	4	1	4	3	1
731	Large intestine	rectum		0.369305	3	2	2	2	2	2	3	2	3	3	2	2	2	2	3	2	2	2	2	2	2	2	3	2	2	2	2	2	2	2	2	2	3	2	2	2	2	2	2	2	3	2	2	2	2
732	Stomach	stomach		0.318746	2	2	2	2	2	2	2	2	3	2	2	2	2	2	2	2	2	2	2	2	2	2	2	2	2	2	2	2	2	2	2	2	2	2	2	2	2	2	2	2	2	2	3	2	2
733	Stomach	stomach		0.308044	2	2	2	2	2	2	2	2	3	2	2	2	2	2	2	2	2	2	2	2	2	2	2	2	2	2	2	2	2	2	2	2	2	2	2	3	2	2	2	2	2	2	3	2	2
734	Lung	lung	adenocarcinoma	0.387293	3	2	2	2	2	2	2	2	2	2	2	2	2	2	2	2	2	2	3	3	2	2	2	2	2	2	2	2	4	2	2	2	2	2	2	2	2	3	2	2	3	2	2	2	2
735	Large intestine	colon		0.833521	3	2	3	2	2	2	2	2	3	2	2	2	2	2	4	2	2	1	3	2	2	2	2	2	1	2	2	2	2	2	2	2	4	2	2	2	2	2	2	2	4	2	2	2	2
738	Breast	breast		0.514799	2	2	3	2	2	3	2	2	3	2	2	2	2	2	3	2	2	2	2	2	2	3	4	2	2	1	2	2	3	2	2	2	3	2	2	1	2	2	3	2	3	3	4	2	2
739	Uterus	uterine cervix	squamous cell carcinoma	0.240251	2	2	2	2	2	2	2	2	2	2	2	2	2	2	2	2	2	2	2	2	2	2	2	2	2	2	2	2	2	2	2	2	2	2	2	2	2	2	2	2	2	2	2	2	2
740	Liver	liver		0.953568	4	2	2	2	2	3	2	2	3	2	2	2	2	2	3	2	2	2	3	2	2	3	3	2	2	2	2	2	2	2	2	2	2	2	2	1	2	3	2	2	3	2	3	2	2
741	Stomach	stomach		0.333443	3	2	2	2	2	2	2	2	3	2	2	2	2	2	2	2	2	2	2	2	2	3	3	2	2	2	2	2	2	2	2	2	3	2	2	3	2	2	2	2	3	2	3	2	2
742.1	Large intestine	rectum		0.996524	2	2	2	2	2	2	2	2	2	2	2	2	2	2	3	2	2	2	2	2	2	2	2	2	1	1	2	2	1	2	2	2	3	2	2	2	2	2	2	2	3	2	1	2	1
743	Kidney	kidney		0.394604	2	1	2	2	2	2	2	2	3	2	2	2	2	2	3	2	2	2	2	2	2	2	2	2	2	2	2	2	2	2	2	2	3	2	2	2	2	2	2	2	3	2	3	2	2
744	Breast	breast		0.354008	3	2	2	2	2	2	2	2	3	2	2	2	2	2	2	2	2	2	2	3	2	3	2	2	2	2	2	2	2	2	2	2	2	2	2	2	2	2	2	2	2	2	2	2	2
745	Head&neck	head&neck		0.724455	2	2	2	2	2	2	2	2	2	2	2	2	2	2	2	2	2	3	2	3	2	2	2	2	2	3	2	2	3	2	2	2	2	2	2	2	2	2	2	2	2	3	4	2	3
746	Lung	lung		0.277177	2	2	2	2	2	2	2	2	2	2	2	2	2	2	2	2	2	2	2	2	2	2	2	2	2	2	2	2	2	2	2	2	2	2	2	2	2	2	2	2	2	2	2	2	2
747	Others	thymus		0.63362	3	1	2	2	2	3	2	3	3	2	2	2	2	2	2	2	2	1	2	2	2	4	2	2	2	2	2	3	2	2	2	2	2	2	1	3	2	3	2	2	2	2	3	2	1
748	Large intestine	colon		0.992691	2	2	3	2	2	2	2	2	2	2	2	2	2	2	3	2	2	1	2	2	2	2	2	3	1	2	2	2	2	2	2	2	3	2	2	2	2	2	3	2	4	2	2	2	2
749	Head&neck	head&neck	squamous cell carcinoma	0.998008	2	2	2	2	3	2	3	2	3	2	2	2	2	2	2	2	2	2	2	2	2	2	2	2	2	2	2	3	2	2	2	2	2	2	2	2	2	2	2	2	3	2	2	2	2
750	Lung	lung		0.999616	1	1	2	2	2	2	2	2	3	1	2	2	2	2	2	2	2	1	1	2	1	3	2	5	2	4	2	2	4	1	2	2	3	1	2	2	2	2	2	4	2	2	4	2	2
751	Large intestine	rectum		0.513258	2	2	2	2	2	2	2	2	2	2	3	2	2	2	2	2	2	2	2	2	2	2	2	2	2	2	2	2	2	2	2	2	2	2	2	2	3	2	1	2	2	2	2	2	2
752	Lung	lung	adenocarcinoma	0.887974	2	2	2	2	2	2	2	2	3	2	2	2	2	2	3	2	2	2	2	2	2	3	3	2	2	2	2	3	3	3	2	2	3	2	2	2	2	2	1	2	3	2	2	1	2
754.1	Stomach	stomach		0.661976	2	2	2	2	2	2	2	2	2	2	3	2	2	2	2	2	2	2	2	4	1	2	2	1	2	1	2	3	3	2	2	2	2	2	2	2	2	2	2	3	3	2	1	2	2
755	Stomach	stomach		0.282987	2	2	2	2	2	2	2	2	3	2	2	2	2	2	2	2	2	2	2	2	2	2	2	2	2	2	2	2	2	2	2	2	2	2	2	2	2	3	2	2	2	2	3	2	2
756	Large intestine	rectum		0.99787	2	2	3	2	2	2	2	2	2	3	2	2	2	2	3	2	3	2	2	1	2	2	3	2	1	1	2	2	2	2	2	2	2	2	2	2	2	2	3	2	4	2	2	2	2
758	Breast	breast		0.500288	3	2	2	2	2	3	2	2	2	2	2	2	2	2	2	2	2	2	3	2	2	3	2	2	2	2	2	2	2	2	2	2	2	2	2	2	2	2	2	3	2	2	2	2	2
759	Large intestine	rectum		0.996088	2	2	3	2	2	2	3	2	3	3	2	2	2	2	3	2	2	2	1	2	2	2	3	2	1	1	2	2	2	2	2	2	3	2	2	2	2	2	3	1	3	2	2	1	2
760	Stomach	stomach		0.443994	3	2	2	2	2	2	3	2	2	2	2	2	2	2	2	2	2	2	2	2	2	2	2	2	2	2	2	2	2	2	2	2	2	2	2	2	2	2	2	2	2	2	2	2	2
762	Lung	lung	squamous cell carcinoma	0.285941	2	2	2	2	2	2	2	2	2	2	2	2	2	2	2	2	2	2	2	2	2	2	2	2	2	2	2	2	2	2	2	2	2	2	2	2	2	2	2	2	2	2	2	2	2
763	Large intestine	colon		0.453694	2	2	2	2	2	2	2	2	3	2	2	2	2	2	2	2	2	2	2	2	2	2	2	2	2	2	2	2	2	2	2	2	2	2	2	2	2	3	2	2	2	2	3	2	2
764	Large intestine	rectum		0.349951	3	2	3	2	2	2	2	2	3	2	2	2	2	2	3	2	2	2	2	2	2	2	3	2	2	2	2	2	2	2	2	2	3	2	2	2	2	2	2	2	4	2	2	2	2
765	Head&neck	head&neck	squamous cell carcinoma	0.312651	2	2	2	2	2	2	2	2	2	2	2	2	2	2	2	2	2	2	2	3	2	2	2	2	2	2	2	2	2	2	2	2	2	2	2	2	2	2	2	2	2	2	2	2	2
766	Large intestine	rectum		0.996894	3	2	3	2	2	2	3	3	3	3	3	2	2	2	3	2	2	1	3	2	2	2	3	2	1	1	2	3	3	2	2	2	3	2	2	3	3	2	2	2	3	2	1	2	2
767	Lung	lung	adenocarcinoma	0.389527	2	2	2	2	2	2	2	2	3	2	2	2	2	2	2	2	2	2	2	2	2	2	2	2	2	2	2	2	2	2	2	2	2	2	2	2	2	3	2	2	3	2	2	2	2
768	Stomach	stomach		0.269673	2	2	2	2	2	2	2	2	2	2	2	2	2	2	2	2	2	2	2	2	2	2	2	2	2	2	2	2	2	2	2	2	2	2	2	2	2	2	2	2	2	2	2	2	2
770	Lung	lung	squamous cell carcinoma	0.296133	2	2	2	2	2	2	2	2	3	2	3	2	2	2	2	2	2	2	2	3	2	2	2	2	2	2	2	2	2	2	2	2	2	2	2	2	2	2	2	2	2	2	3	2	2
771	Breast	breast		0.669554	2	2	2	2	2	3	2	2	2	2	2	2	2	2	2	2	2	1	2	2	2	4	2	2	2	2	2	2	2	2	2	2	2	2	2	2	2	2	2	3	2	2	2	2	2
772	Large intestine	colon		0.779633	2	2	3	2	2	2	2	2	3	2	2	2	2	2	3	2	2	1	2	2	2	2	3	2	2	2	2	2	2	2	2	2	3	2	2	2	2	2	2	2	4	2	2	2	2
773	Large intestine	colon		0.619751	3	2	2	2	2	3	3	2	3	2	3	2	2	2	2	2	2	2	3	2	2	3	3	2	1	2	2	2	2	2	2	2	2	2	2	3	2	3	2	2	2	2	2	2	1
774	GIST	stomach		0.664198	3	2	2	2	2	2	2	2	3	2	2	2	2	2	2	2	2	1	2	1	2	2	2	2	2	2	2	2	2	1	2	2	2	2	2	3	2	3	2	2	2	2	3	2	2
775	Head&neck	head&neck	squamous cell carcinoma	0.309835	2	2	2	2	2	2	2	2	2	2	2	2	2	2	2	2	2	1	2	2	2	2	2	2	2	2	2	2	2	2	2	2	2	2	2	2	2	2	2	2	2	2	2	2	2
776	Breast	breast		0.432633	3	2	2	2	2	2	3	2	3	2	3	2	2	2	2	2	2	2	2	2	1	2	3	1	2	2	2	2	2	2	2	2	2	1	2	3	2	3	1	2	2	2	3	2	1
777	Lung	lung	adenocarcinoma	0.386735	3	2	2	2	2	2	2	2	3	2	3	2	2	2	2	2	2	2	3	2	1	3	3	2	2	2	2	3	2	2	2	2	2	1	2	2	2	3	2	2	2	2	3	2	2
778	Stomach	stomach		0.342761	3	2	2	2	2	2	2	2	3	2	2	2	2	2	2	2	2	2	2	2	2	2	2	2	2	2	2	2	2	2	2	2	2	2	2	2	2	3	2	2	2	2	2	2	2
779	Large intestine	rectum		0.328791	3	2	3	2	2	2	3	2	3	3	3	2	2	2	2	2	2	2	2	2	2	2	2	2	2	2	2	2	2	2	2	2	2	2	2	3	2	2	2	2	2	2	2	2	2
780	Lung	lung	squamous cell carcinoma	0.242784	2	2	2	2	2	2	2	2	3	2	2	2	2	2	2	2	2	2	2	2	2	2	2	2	2	2	2	2	2	2	2	2	2	2	2	2	2	2	2	2	2	2	3	2	2
782	Liver	liver		0.619342	3	1	2	2	2	2	2	2	3	3	3	2	2	2	2	2	2	2	2	2	2	2	3	2	1	2	2	2	2	2	2	2	2	2	2	2	2	2	2	2	2	2	3	2	2
783	Large intestine	cecum		0.937261	3	2	2	2	2	3	2	2	2	2	3	2	2	2	2	2	2	2	2	2	2	3	2	2	2	2	2	2	2	2	2	2	2	2	2	2	3	2	2	3	2	2	2	2	2
785	Breast	breast		0.482987	3	2	3	2	2	3	2	2	2	2	3	2	2	2	2	2	2	2	2	2	2	4	2	2	2	2	2	3	2	2	2	2	2	2	2	2	3	2	2	3	2	2	2	2	2
786	Lung	lung	squamous cell carcinoma	0.30584	2	2	2	2	2	2	2	2	2	2	2	2	2	2	2	2	2	2	2	2	2	3	2	2	2	2	2	2	2	2	2	2	2	2	2	2	2	2	2	2	2	2	2	2	2
787	Melanoma	skin		0.979174	2	2	2	2	2	2	2	3	2	2	3	2	2	2	3	2	2	2	2	2	2	2	2	2	2	2	2	2	3	2	2	2	3	2	2	2	4	2	2	2	3	2	2	2	2
788	Liver	liver		0.876482	2	3	2	1	2	3	2	2	2	2	2	2	2	2	3	1	2	2	2	2	2	2	2	2	1	3	2	3	3	2	2	2	3	2	2	3	2	3	2	2	3	2	3	2	2
790	Large intestine	cecum		0.270655	3	2	2	2	2	2	3	2	3	3	3	2	2	2	2	2	2	2	2	2	2	3	3	2	2	2	2	2	2	2	2	2	2	2	2	2	2	3	2	2	2	2	3	2	2
791	Head&neck	head&neck	squamous cell carcinoma	0.741522	3	2	2	2	2	2	2	2	2	1	2	2	2	2	2	2	3	2	3	2	2	2	3	2	2	2	2	2	2	3	2	2	2	2	2	2	2	2	2	2	3	2	2	2	1
792	Liver	liver		0.996853	6	3	2	2	2	3	2	2	1	3	2	2	2	2	3	2	2	2	6	2	1	2	3	2	2	2	2	2	3	2	2	2	3	1	2	1	2	2	1	2	3	2	3	2	2
793	Breast	breast		0.989897	2	2	2	2	1	2	2	3	2	2	3	2	2	2	2	2	2	1	2	2	2	2	2	2	2	3	2	3	3	2	2	2	2	2	2	3	3	3	1	2	3	2	4	2	2
794	Others	thymus		0.281966	3	2	2	2	2	2	2	2	3	2	2	2	2	2	2	2	2	2	2	2	2	3	2	2	2	2	2	2	2	2	2	2	2	2	2	2	2	2	2	2	2	2	3	2	2
796	Breast	breast		0.2503	2	2	2	2	2	2	2	2	2	2	2	2	2	2	2	2	2	2	2	2	2	2	2	2	2	2	2	2	2	2	2	2	2	2	2	2	2	2	2	2	2	2	2	2	2
797	Large intestine	rectum		0.868436	3	2	3	2	2	2	2	2	3	2	2	2	2	2	3	2	2	2	3	2	2	2	2	2	2	2	2	2	2	2	2	2	3	2	2	2	2	2	3	2	3	2	2	2	2
799	Lung	lung	adenocarcinoma	0.834231	3	2	2	2	2	3	3	2	2	2	2	2	2	2	2	2	2	2	3	2	2	3	2	2	2	2	2	2	2	2	2	2	2	2	2	2	2	2	2	2	2	2	2	2	1
800	Large intestine	rectum		0.458759	3	2	2	2	2	2	2	2	2	2	2	2	2	2	3	2	2	2	3	2	2	2	2	2	2	2	2	1	2	2	2	2	3	2	2	2	2	2	2	2	3	2	2	2	2
801	Large intestine	rectum		0.668803	2	2	2	2	2	2	2	2	3	2	2	2	2	2	2	2	2	2	2	2	2	2	2	2	2	1	2	2	2	2	2	2	2	2	2	2	2	2	2	2	2	2	2	2	2
802	Stomach	stomach		0.462752	2	2	2	2	2	2	2	2	3	2	2	2	2	2	3	2	2	2	2	2	2	2	3	2	2	2	2	2	2	2	2	2	3	2	2	3	2	2	2	2	3	3	2	2	2
803	Large intestine	colon		0.707672	2	2	3	2	2	2	3	2	2	2	2	2	2	2	2	2	2	2	2	2	2	2	2	2	2	2	2	2	3	2	2	2	2	2	2	2	2	2	3	3	2	2	4	2	2
804	Lung	lung	adenocarcinoma	0.440506	2	2	2	2	2	2	2	2	3	2	2	2	2	2	2	2	2	2	2	2	2	3	2	2	1	2	2	3	3	2	2	2	2	2	2	2	2	2	2	2	2	2	2	2	2
805	Lung	lung	adenocarcinoma	0.385947	3	2	2	2	2	2	2	2	3	2	2	2	2	2	2	2	2	2	2	2	2	3	2	2	2	2	2	3	2	2	2	2	3	2	2	3	2	2	2	2	2	2	2	2	2
806	Large intestine	colon		0.978774	3	2	2	3	2	2	4	2	3	2	2	2	2	2	3	3	2	2	3	2	2	3	2	2	1	2	2	2	2	2	2	2	3	2	2	2	2	3	2	2	3	2	2	2	2
807	Large intestine	colon		0.376714	2	2	2	2	2	2	2	2	2	2	2	2	2	2	2	2	2	2	2	2	2	2	2	2	2	2	2	2	2	2	2	2	2	2	2	2	2	2	2	2	3	2	2	2	2
808	Head&neck	head&neck	squamous cell carcinoma	0.260224	2	2	2	2	2	2	2	2	2	2	2	2	2	2	2	2	2	2	2	2	2	2	2	2	2	2	2	2	2	2	2	2	2	2	2	2	2	2	2	2	2	2	2	2	2
809	Breast	breast		0.4296	3	2	2	2	2	2	2	2	2	2	2	2	2	2	2	2	2	2	2	2	2	2	2	2	2	2	2	3	2	2	2	2	2	2	2	2	2	3	2	2	2	2	2	2	2
810	Lung	lung	adenocarcinoma	0.299569	3	2	2	2	2	2	2	2	3	2	3	2	2	2	2	2	2	1	2	2	2	2	2	2	2	2	2	2	2	2	2	2	3	2	2	2	2	2	2	2	2	2	4	2	2
812	Large intestine	colon		0.403109	3	2	3	2	2	2	2	2	3	2	3	2	2	2	2	2	2	2	3	2	2	2	2	2	2	2	2	2	2	2	2	2	2	2	2	3	2	3	2	2	5	2	2	2	2
813	Breast	breast		0.434084	3	2	2	2	2	2	2	2	3	2	3	2	2	2	2	2	2	2	2	2	2	3	3	2	1	2	2	3	3	2	2	2	2	1	1	3	3	2	2	3	2	2	3	1	2
814	Lung	lung	adenocarcinoma	0.289796	3	2	2	2	2	2	2	2	3	2	3	2	2	2	2	2	2	2	2	2	1	2	2	2	2	2	2	3	2	2	2	2	2	2	2	3	2	3	2	2	2	2	3	2	2
815	Large intestine	rectum		0.610657	3	2	3	2	2	2	3	2	3	3	3	2	2	2	3	2	2	2	2	2	2	2	2	2	2	2	2	2	2	2	2	2	3	2	2	2	3	2	2	2	3	2	2	2	3
816	Lung	lung	adenocarcinoma	0.764367	2	2	2	2	2	2	2	2	3	2	3	2	2	2	2	2	2	2	2	2	2	2	2	2	2	2	2	3	2	2	2	2	2	2	2	2	2	2	2	1	2	2	3	2	2
817	Breast	breast		0.317783	3	2	2	2	2	2	2	2	3	2	2	2	2	2	2	2	2	2	3	2	2	2	2	2	2	2	2	2	2	3	2	2	2	2	2	2	2	2	2	2	2	2	2	2	2
818	Lung	lung	adenocarcinoma	0.357796	2	2	2	2	2	2	2	2	3	2	2	2	2	2	2	2	2	2	2	2	2	2	2	2	2	2	2	2	2	2	2	2	2	2	2	2	2	2	2	1	2	2	6	1	2
819	Others	thymus		0.861108	2	2	2	2	2	3	2	3	2	2	3	2	2	2	2	2	2	2	2	2	2	4	2	2	3	2	2	3	2	1	2	2	2	2	2	1	3	2	2	3	2	2	2	2	2
820	Stomach	stomach		0.995971	3	2	4	2	2	2	2	2	3	2	2	2	2	2	2	2	2	1	2	1	2	2	3	2	2	2	2	2	2	2	2	2	2	2	2	3	2	3	4	2	3	2	2	2	2
821	Pancreas	pancreas		0.411373	3	2	2	2	2	2	2	2	3	2	3	2	2	2	2	2	2	2	2	2	2	2	3	2	2	2	2	3	2	2	2	2	2	2	2	3	2	3	2	2	2	2	3	2	2
822	Large intestine	colon		0.451808	2	2	3	2	2	2	2	3	3	2	3	2	2	2	2	2	2	2	2	2	2	2	2	2	2	2	2	2	2	2	2	2	2	2	2	3	3	2	2	2	2	2	3	2	2
823	Large intestine	rectum		0.996641	3	2	2	2	2	2	2	2	3	3	2	2	2	2	3	2	2	3	2	3	2	2	3	2	1	2	2	2	2	2	2	2	3	1	1	2	2	4	2	2	3	2	2	2	2
824	Lung	lung	adenocarcinoma	0.236073	3	2	2	2	2	2	2	2	3	2	2	2	2	2	2	2	2	2	2	2	2	2	2	2	2	2	2	2	2	2	2	2	2	2	2	2	2	3	2	2	2	2	3	2	2
825	Lung	lung	adenocarcinoma	0.326829	2	2	3	2	2	2	2	2	3	2	2	2	2	2	2	2	2	2	2	3	2	3	2	2	2	2	2	3	3	2	2	2	2	1	2	2	2	2	2	2	2	2	3	2	2
826	Large intestine	rectum		0.557842	2	2	2	2	2	2	2	2	3	2	2	2	2	2	3	2	2	2	2	2	2	2	2	2	1	2	2	2	2	2	2	2	3	2	2	2	2	3	2	2	2	2	2	2	2
827	Stomach	stomach		0.414021	2	2	2	2	2	2	2	2	2	2	2	2	2	2	2	2	2	2	2	2	2	2	2	2	2	2	2	2	2	2	2	2	2	2	2	2	2	2	2	2	2	2	2	2	2
830	Large intestine	colon		0.67342	3	2	4	2	2	2	2	2	3	2	2	2	2	2	3	2	2	1	2	1	2	2	2	2	1	2	2	1	2	1	2	2	3	2	2	2	2	3	3	2	3	2	2	2	2
831	Large intestine	colon		0.457472	3	2	3	2	2	2	2	2	3	2	2	2	2	2	3	2	2	1	3	2	2	2	3	2	2	2	2	2	2	2	2	2	3	2	2	2	2	2	3	2	3	2	2	2	2
833	Pancreas	pancreas		0.283481	2	2	2	2	2	2	2	2	2	2	2	2	2	2	2	2	2	2	2	2	2	2	2	2	2	2	2	2	2	2	2	2	2	2	2	2	2	2	2	2	2	2	2	2	2
834	Large intestine	cecum		0.346962	3	2	3	2	2	2	3	2	3	2	2	2	2	2	2	2	2	2	2	2	2	2	2	2	2	2	2	2	2	2	2	2	2	2	2	3	2	2	2	2	2	2	3	2	2
835	Lung	lung	adenocarcinoma	0.291331	2	2	2	2	2	2	2	2	2	2	2	2	2	2	2	2	2	2	2	2	2	2	2	2	2	2	2	2	2	2	2	2	2	2	2	2	2	2	2	2	2	2	2	2	2
836	Large intestine	colon		0.657529	3	2	2	2	2	2	3	2	3	2	2	2	2	2	2	2	2	2	2	2	2	2	2	2	1	2	2	2	2	2	2	2	2	2	1	3	2	3	2	2	2	2	2	2	2
837	Lung	lung	adenocarcinoma	0.298969	3	2	2	2	2	2	2	2	3	2	2	2	2	2	2	2	2	2	2	2	2	2	2	2	2	2	2	2	2	2	2	2	2	2	2	2	2	2	2	2	2	2	3	2	2
838	Stomach	stomach		0.999433	3	2	2	2	2	2	2	2	2	2	2	2	2	2	3	2	2	2	2	2	2	2	2	2	2	2	2	2	2	2	2	2	3	2	2	3	2	2	2	2	4	2	2	2	3
840	Lung	lung	squamous cell carcinoma	0.814136	3	1	3	2	2	2	3	2	3	2	2	2	2	2	1	2	2	2	2	2	2	2	2	2	2	2	2	2	2	2	2	2	2	2	2	2	2	2	2	2	2	2	3	2	2
841	Lung	lung	adenocarcinoma	0.458804	2	2	3	3	2	2	2	2	2	2	2	2	2	2	2	3	2	2	2	2	3	2	2	2	1	2	2	2	2	2	2	2	2	2	2	2	2	2	1	2	3	2	2	2	2
842	Large intestine	colon		0.998296	3	2	4	2	2	2	2	2	2	2	2	2	2	2	3	2	2	1	3	1	2	2	2	2	1	1	2	2	2	2	2	2	3	2	2	2	2	2	4	2	3	3	2	2	2
843	Large intestine	colon		0.998443	3	2	2	2	2	3	2	3	2	2	3	2	2	2	3	2	2	2	3	2	2	3	2	2	1	2	2	2	2	2	2	2	3	2	1	2	3	2	2	3	3	2	2	2	2
844	Others	thymus		0.293404	2	2	2	2	2	2	2	2	3	2	2	2	2	2	2	2	2	2	2	2	2	2	2	2	2	2	2	2	2	2	2	2	2	2	2	2	2	2	2	2	2	2	2	2	2
845	Breast	breast		0.625762	2	2	2	2	2	3	2	2	3	2	2	2	2	2	2	2	2	2	2	2	2	4	2	2	2	2	2	2	2	2	2	2	2	2	2	2	2	2	2	3	2	2	3	2	2
847	Large intestine	rectum		0.476389	3	2	3	2	2	2	2	2	3	2	2	2	2	2	3	2	2	2	3	2	2	2	2	2	2	2	2	2	2	2	2	2	3	2	2	2	2	2	3	2	3	2	2	2	2
848	Large intestine	colon		0.443057	3	2	2	2	2	2	2	2	3	2	2	2	2	2	3	2	2	2	2	2	2	2	2	2	2	2	2	2	2	2	2	2	3	2	2	2	2	3	2	2	3	2	2	2	2
849	Lung	lung	adenocarcinoma	0.408679	2	2	2	2	2	2	2	2	2	2	2	2	2	2	2	2	2	2	3	2	2	3	2	2	2	2	2	2	3	2	2	2	4	2	2	2	2	2	2	2	2	2	2	2	3
850	Large intestine	colon		0.696469	3	2	3	2	2	2	2	2	2	2	3	2	2	2	3	2	2	2	3	2	2	2	2	2	2	1	2	2	1	2	2	2	3	2	2	3	3	2	3	2	3	2	1	2	2
851	Large intestine	colon		0.645212	3	2	3	2	2	2	2	2	2	2	2	2	2	2	3	2	2	1	3	3	2	2	2	2	1	2	2	2	2	2	2	2	3	2	1	2	2	2	3	2	3	2	2	2	2
852	Large intestine	colon		0.392124	3	2	3	2	2	2	2	2	3	2	2	2	2	2	3	2	2	2	2	2	2	2	2	2	2	2	2	2	2	2	2	2	3	2	2	2	2	2	2	2	3	2	2	2	2
853.1	Large intestine	rectum		0.997956	3	2	2	2	2	2	2	2	3	2	2	2	2	2	4	2	2	2	3	2	2	2	3	2	2	1	2	3	1	2	2	2	4	2	1	2	2	2	2	2	4	2	2	2	2
854	Lung	lung	adenocarcinoma	0.26313	2	2	2	2	2	2	2	2	2	2	2	2	2	2	2	2	2	4	2	2	2	2	2	2	2	2	2	2	2	2	2	2	2	2	2	2	2	2	2	2	2	2	2	2	2
855	Lung	lung	adenocarcinoma	0.268132	2	2	2	2	2	2	2	2	2	2	2	2	2	2	2	2	2	2	2	2	2	2	2	2	2	2	2	2	2	2	2	2	2	2	2	2	2	2	2	2	2	2	2	2	2
856	Large intestine	colon		0.420194	3	2	2	2	2	2	2	2	2	2	2	2	2	2	3	2	2	2	2	2	2	2	2	1	2	2	2	2	2	2	2	2	3	2	2	2	2	2	2	2	3	2	2	2	2
857	Head&neck	head&neck	squamous cell carcinoma	0.332273	2	2	2	2	2	2	2	2	3	2	2	2	2	2	2	2	2	2	2	2	2	2	2	2	2	2	2	2	2	2	2	2	2	2	2	2	2	2	2	2	2	2	2	2	2
858	Large intestine	colon		0.332076	2	2	3	2	2	2	2	2	2	2	2	2	2	2	3	2	2	2	2	2	2	2	2	2	2	2	2	2	2	2	2	2	3	2	2	2	2	2	2	2	3	2	2	2	2
859	Head&neck	head&neck	squamous cell carcinoma	0.701259	2	2	2	2	2	3	1	2	2	2	2	2	2	2	2	2	2	2	2	2	2	3	2	2	2	1	2	2	1	2	2	2	2	2	2	2	2	2	2	3	2	2	1	2	1
860	Large intestine	colon		0.570832	2	2	3	2	2	2	2	3	2	2	3	2	2	2	3	2	2	2	2	2	2	2	2	2	1	1	2	2	1	2	2	2	3	2	2	3	3	2	3	2	3	2	1	2	2
861	Lung	lung	adenocarcinoma	0.346192	3	2	2	2	2	2	2	2	3	2	2	2	2	2	2	2	2	2	2	2	2	2	2	2	2	2	2	2	3	2	2	2	2	2	2	2	2	2	2	2	2	2	2	2	2
862	Stomach	stomach		0.99862	3	2	3	2	2	2	2	2	2	2	3	2	2	2	3	2	2	1	3	2	2	2	3	2	1	2	2	2	3	2	2	2	2	2	2	2	3	3	3	2	3	2	3	2	2
863	Large intestine	rectum		0.661694	3	1	3	2	2	2	3	2	3	2	3	2	2	2	3	2	2	2	3	3	2	3	2	2	2	2	2	2	2	2	2	2	3	2	1	2	3	3	2	2	3	2	2	2	1
864	Head&neck	head&neck	squamous cell carcinoma	0.304713	2	2	2	2	2	2	2	2	2	2	2	2	2	2	2	2	2	2	2	2	2	2	2	2	2	2	2	2	2	2	2	2	2	2	2	2	2	2	2	2	2	2	2	2	2
865	Head&neck	head&neck	squamous cell carcinoma	0.296993	2	2	2	2	2	2	3	2	2	2	2	2	2	2	2	2	2	2	2	2	2	2	2	2	2	2	2	2	2	2	2	2	2	2	2	2	2	2	2	2	2	2	2	2	2
866.1	Large intestine	colon		0.992453	3	2	3	2	2	2	2	2	2	2	2	2	2	2	2	2	2	2	3	2	2	2	2	2	2	2	2	2	2	2	2	2	2	2	2	2	2	2	3	2	2	2	2	2	2
867	Stomach	stomach		0.996017	3	2	3	2	2	1	2	2	3	2	3	2	2	2	2	2	2	2	3	2	2	2	3	1	2	2	2	2	2	2	2	2	2	1	2	2	2	2	2	1	2	3	3	2	2
868	Stomach	stomach		0.324373	2	2	2	2	2	2	2	2	2	2	2	2	2	2	2	2	2	2	2	2	2	2	2	2	2	2	2	2	2	2	2	2	2	2	2	2	2	2	2	2	2	2	3	2	2
869	Large intestine	colon		0.997625	3	2	2	2	2	2	2	3	2	3	3	2	2	2	1	2	2	2	2	2	2	2	2	3	2	1	2	1	2	2	2	2	3	2	2	2	3	2	1	2	3	2	2	2	2
870	Lung	lung	adenocarcinoma	0.28487	2	2	2	2	2	2	2	2	3	2	2	2	2	2	2	2	2	2	2	2	2	2	2	2	2	2	2	2	2	2	2	2	2	2	2	2	2	2	2	2	2	2	3	2	2
871.1	Large intestine	colon		0.972312	3	2	2	2	2	2	2	2	3	3	3	2	2	2	2	2	2	2	3	2	2	3	2	2	2	2	2	2	2	2	2	2	2	2	2	2	3	2	2	2	2	2	3	2	2
871.2	Large intestine	colon		0.443952	3	2	3	2	2	2	3	3	3	3	3	2	2	2	2	2	2	2	3	3	2	2	3	1	2	2	2	3	3	2	2	2	2	1	2	3	3	3	2	2	2	2	3	2	2
872	Stomach	stomach		0.692937	2	2	3	2	2	2	2	2	2	2	2	2	2	2	3	2	2	2	2	2	2	2	2	2	2	2	2	2	2	2	2	2	3	2	2	2	2	4	2	2	3	2	2	2	2
873	Lung	lung	adenocarcinoma	0.43982	2	2	2	2	2	3	2	2	3	2	2	2	2	2	2	2	2	1	2	2	2	3	2	2	2	2	2	2	2	2	2	2	2	1	2	2	2	2	2	2	2	2	2	2	2
874	Lung	lung	adenocarcinoma	0.246257	2	2	2	2	2	2	2	2	2	2	2	2	2	2	2	2	2	2	2	2	2	2	2	2	2	2	2	2	2	2	2	2	2	2	2	2	2	2	2	2	2	2	2	2	2
875	Large intestine	rectum		0.56326	2	2	2	2	2	3	2	2	2	2	2	2	2	2	3	2	2	2	2	2	2	3	2	2	1	2	2	2	2	2	2	2	3	2	1	2	2	2	2	2	3	2	2	2	2
876.1	Large intestine	colon		0.565491	2	2	2	2	2	2	2	2	2	2	2	2	2	2	2	2	2	2	2	2	2	3	2	2	1	2	2	2	2	2	2	2	2	2	2	2	2	2	1	2	3	2	2	2	2
876.2	Lung	lung	adenocarcinoma	0.340665	3	2	2	2	2	2	2	2	3	2	2	2	2	2	2	2	2	2	3	2	2	3	2	2	2	2	2	2	2	2	2	2	2	2	2	2	2	3	2	2	2	2	3	2	2
877	Stomach	stomach		0.998682	4	2	4	2	2	2	2	2	2	2	2	2	2	2	3	2	2	2	3	3	2	2	2	2	4	2	2	2	4	2	2	2	3	2	2	2	2	2	2	2	3	2	3	2	3
878	Large intestine	colon		0.593268	2	1	3	2	2	2	2	2	3	2	2	2	2	2	3	2	2	2	2	2	2	2	2	2	1	2	2	2	2	2	2	2	3	2	2	2	2	2	3	2	3	2	2	2	2
879.2	Large intestine	colon		0.997886	3	1	3	2	2	2	4	2	2	2	2	2	2	2	3	2	2	1	2	1	2	1	2	2	1	1	2	2	1	1	2	2	3	2	1	2	2	2	3	2	3	2	2	2	1
880	Stomach	stomach		0.270569	2	2	2	2	2	2	2	2	3	2	2	2	2	2	2	2	2	2	2	2	2	2	2	2	2	2	2	2	2	2	2	2	2	2	2	2	2	2	2	2	2	2	3	2	2
881	Esophagus	esophagus	squamous cell carcinoma	0.466679	4	2	2	2	2	2	2	2	3	2	3	2	2	2	2	2	2	2	4	2	2	3	2	1	2	2	2	2	2	2	2	2	2	2	2	3	2	3	2	2	2	2	3	2	2
882	Large intestine	cecum		0.343047	3	2	2	2	2	2	2	2	2	2	2	2	2	2	2	2	2	2	2	2	2	2	2	2	2	2	2	2	2	2	2	2	2	2	2	2	2	2	2	2	2	2	3	2	2
883	Lung	lung	adenocarcinoma	0.298305	2	2	2	2	2	2	2	2	2	2	2	2	2	2	2	2	2	2	2	2	2	2	2	2	2	2	2	2	2	2	2	2	2	2	2	2	2	2	2	2	2	2	2	2	2
885	Lung	lung	squamous cell carcinoma	0.303726	3	2	2	2	2	2	2	2	3	2	2	2	2	2	2	2	2	2	2	2	2	3	2	2	2	2	2	2	2	2	2	2	2	2	2	2	2	3	2	2	2	2	3	2	2
886	Lung	lung	adenocarcinoma	0.522004	3	2	2	2	2	2	2	2	2	2	2	2	2	2	2	2	2	2	2	2	2	2	2	2	1	2	2	2	2	2	2	2	3	1	2	3	2	2	2	2	2	2	2	2	2
887	Head&neck	head&neck	squamous cell carcinoma	0.492902	2	2	3	2	2	2	2	2	2	2	2	2	2	2	2	2	2	2	2	2	2	2	2	2	2	2	2	2	2	2	2	2	2	2	2	2	2	2	2	2	2	2	2	2	2
890	Lung	lung		0.999924	3	1	2	2	2	2	2	2	4	2	2	2	2	2	2	2	3	3	2	3	2	3	3	3	1	1	2	2	3	2	2	2	2	1	2	5	2	3	2	3	2	3	1	2	2
891	Large intestine	rectum		0.393749	2	2	3	2	2	2	2	2	3	2	2	2	2	2	3	2	2	2	2	2	2	2	2	2	2	2	2	2	2	2	2	2	3	2	2	2	2	2	3	2	3	2	2	2	2
892	Large intestine	cecum		0.948633	3	2	2	2	2	2	2	2	3	2	2	2	2	2	2	2	2	1	3	2	2	2	2	2	1	2	2	3	2	2	2	2	2	2	1	2	2	3	2	2	2	2	2	2	2
893	Large intestine	colon		0.869657	2	2	3	2	2	2	3	2	3	2	2	2	2	2	3	2	2	2	2	2	2	2	2	2	2	2	2	2	2	2	2	2	3	2	2	2	2	2	3	2	4	2	2	2	2
894	GIST	rectum		0.785526	3	2	1	2	1	2	2	2	3	3	3	2	2	2	2	2	2	2	3	2	2	3	2	2	2	2	2	3	3	1	2	2	2	2	1	3	3	3	1	2	2	1	3	2	2
895	Lung	lung	adenocarcinoma	0.327428	2	2	2	2	2	2	2	2	3	2	2	2	2	2	2	2	2	2	2	3	2	2	3	2	2	2	2	2	3	2	2	2	2	1	2	2	2	2	2	2	2	2	3	2	2
896	Sarcoma	bone		0.256551	2	2	2	2	2	2	2	2	2	2	2	2	2	2	2	2	2	2	2	2	2	2	2	2	2	2	2	2	2	2	2	2	2	2	2	2	2	2	2	2	2	2	3	2	2
897	Esophagus	esophagus	squamous cell carcinoma	0.615174	2	2	2	2	2	2	2	2	2	2	2	2	2	2	2	2	2	2	2	2	2	2	2	2	2	2	2	2	2	2	2	2	2	1	2	3	2	3	2	2	2	2	2	2	2
898	Large intestine	colon		0.96826	3	2	3	2	2	2	3	2	3	2	2	2	2	2	3	2	2	2	2	2	2	2	2	2	2	2	2	2	2	2	2	2	3	2	2	2	2	2	2	2	4	2	2	2	2
899	Head&neck	head&neck	squamous cell carcinoma	0.266451	2	2	2	2	2	2	2	2	2	2	2	2	2	2	2	2	2	2	2	2	2	2	2	2	2	2	2	2	2	2	2	2	2	2	2	2	2	2	2	2	2	2	2	2	2
900	Large intestine	colon		0.538601	2	2	2	2	2	2	2	2	3	2	2	2	2	2	2	2	2	2	2	2	2	3	2	2	2	2	2	2	2	2	2	2	2	2	2	2	2	2	2	2	2	2	3	2	2
901	Stomach	stomach		0.310167	3	2	2	2	2	2	2	2	2	2	2	2	2	2	2	2	2	2	2	2	2	2	2	2	2	2	2	2	2	2	2	2	2	2	2	2	2	2	2	2	2	2	2	2	2
902	Breast	breast		0.428168	2	2	2	2	2	2	2	2	2	2	2	2	2	2	2	2	2	2	2	2	2	3	3	2	2	2	2	2	2	2	2	2	2	2	2	2	2	2	2	2	2	2	3	2	2
903	EGJ	esophagogastric junction		0.451552	2	2	2	2	2	2	2	2	2	2	4	2	2	2	2	2	2	2	2	3	2	2	3	2	2	2	2	2	2	2	2	2	2	2	2	2	2	2	2	2	2	3	2	2	2
904	Lung	lung	adenocarcinoma	0.374422	2	2	2	2	2	3	2	2	3	2	2	2	2	2	2	2	2	2	2	2	1	3	2	2	2	2	2	2	2	2	2	2	2	1	2	2	2	2	2	2	2	2	3	2	2
905	Large intestine	rectum		0.502422	3	2	3	2	2	2	2	2	2	3	3	2	2	2	3	2	2	2	2	2	2	2	2	2	2	2	2	2	2	2	2	2	3	2	2	2	3	3	2	2	3	2	2	2	2
906	Large intestine	colon		0.494083	3	2	3	2	2	2	2	2	3	2	2	2	2	2	3	2	2	1	2	2	2	2	2	2	2	2	2	2	2	2	2	2	3	2	2	2	2	2	2	2	3	2	2	2	2
907	Large intestine	colon		0.743754	3	2	3	2	2	2	3	2	2	2	2	2	2	2	4	2	2	2	2	2	2	2	2	2	2	2	2	2	2	2	2	2	4	2	1	2	2	2	2	2	6	2	2	2	2
908	Lung	lung	squamous cell carcinoma	0.428486	3	2	2	2	2	2	2	2	3	2	3	2	2	2	2	2	2	1	2	2	2	2	3	2	2	2	2	2	2	2	2	2	2	2	2	3	3	2	2	2	2	2	3	2	2
909	Liver	liver		0.713	2	2	1	1	2	2	2	2	3	2	2	2	2	2	3	1	2	2	2	2	2	2	3	2	2	2	2	2	2	2	2	2	2	2	1	2	2	2	2	1	3	3	3	2	2
910.1	Liver	liver		0.587889	3	2	2	2	2	2	2	2	2	3	2	2	2	2	2	2	2	2	3	2	2	2	2	2	2	2	2	2	2	2	2	2	2	2	2	2	2	2	2	3	2	2	2	2	2
910.2	Large intestine	rectum		0.295977	2	2	2	2	2	2	2	2	2	2	2	2	2	2	3	2	2	2	2	2	2	2	2	2	2	2	2	2	2	2	2	2	3	2	2	2	2	2	2	2	3	2	2	2	2
911	Head&neck	head&neck	squamous cell carcinoma	0.318198	2	2	2	2	2	2	2	2	3	2	2	2	2	2	2	2	3	2	2	2	2	2	2	2	2	2	2	2	3	2	2	2	2	2	2	2	2	2	2	2	2	2	3	2	2
912	Breast	breast		0.332824	2	2	2	2	2	2	2	2	2	2	2	2	2	2	2	2	2	2	2	2	2	2	2	2	2	2	2	2	2	2	2	2	2	2	2	2	2	2	2	2	2	2	2	2	2
913	Others	skin		0.934787	2	2	2	2	2	2	2	2	2	2	2	2	2	2	2	2	2	2	2	2	2	2	2	2	2	2	2	2	2	2	2	2	2	2	2	2	2	2	2	2	2	2	2	2	2
914	Lung	lung	adenocarcinoma	0.370146	3	2	2	2	2	2	2	2	3	2	2	2	2	2	2	2	2	1	3	2	2	2	2	2	2	2	2	2	2	2	2	2	2	2	2	2	2	2	2	2	2	2	3	2	2
915	Large intestine	colon		0.305812	3	2	3	2	2	2	3	2	3	3	3	2	2	2	2	2	2	1	3	2	2	3	3	2	2	2	2	2	3	2	2	2	2	2	2	3	2	3	2	1	2	2	3	1	2
916	Large intestine	colon		0.714786	3	1	2	2	2	2	3	2	3	3	3	2	2	2	2	2	2	2	2	2	2	2	3	2	2	2	2	3	2	2	2	2	2	2	1	3	2	3	2	2	2	2	3	2	2
917	Head&neck	head&neck	squamous cell carcinoma	0.311541	2	2	2	2	2	2	2	2	2	2	2	2	2	2	2	2	2	2	2	2	2	2	2	2	2	2	2	2	2	2	2	2	2	2	2	2	2	2	2	2	2	2	2	2	2
918	Large intestine	colon		0.46475	3	2	2	2	2	2	2	2	3	2	2	2	2	2	2	2	2	2	2	2	2	2	2	2	2	2	2	2	2	2	2	2	2	2	2	2	2	3	2	1	2	2	3	2	2
919	Breast	breast		0.319631	2	2	2	2	2	2	2	2	2	2	2	2	2	2	2	2	2	2	2	2	2	2	2	2	2	2	2	2	2	2	2	2	2	2	2	2	2	2	2	2	2	2	2	2	2
920	Lung	lung	adenocarcinoma	0.353357	3	2	2	2	2	2	2	2	3	2	2	2	2	2	2	2	2	1	2	2	2	3	2	2	2	2	2	3	2	2	2	2	3	2	2	2	2	3	1	2	2	2	3	1	2
921	Large intestine	colon		0.504612	2	2	3	3	2	2	2	2	3	2	2	2	2	2	3	2	2	2	2	2	2	2	2	2	2	2	2	2	2	2	2	2	4	2	2	2	2	2	3	2	4	2	3	2	2
922	Stomach	stomach		0.283485	2	2	2	2	2	2	2	2	3	2	2	2	2	2	2	2	2	2	2	2	2	2	2	2	2	2	2	2	2	2	2	2	2	2	2	2	2	2	2	2	2	2	2	2	2
923	Liver	liver		0.575522	3	2	2	2	2	2	2	2	3	2	2	2	2	2	2	2	2	2	2	2	2	3	2	2	2	2	2	2	2	2	2	2	2	2	1	2	2	2	2	2	2	2	3	2	2
925	Large intestine	colon		0.964728	2	2	3	2	2	2	2	2	2	2	2	2	2	2	3	2	2	1	2	2	2	2	2	2	2	2	2	2	2	2	2	2	3	2	2	2	2	2	4	2	4	2	2	2	2
926	Lung	lung	squamous cell carcinoma	0.261706	2	2	2	2	2	2	2	2	2	2	2	2	2	2	2	2	2	2	2	2	2	2	2	2	2	2	2	2	2	2	2	2	2	2	2	2	2	2	2	2	2	2	3	2	2
927	Large intestine	colon		0.997622	3	2	3	2	2	2	2	2	3	2	2	2	2	2	3	2	2	2	3	2	2	2	2	2	2	1	2	2	2	2	2	2	3	2	2	2	2	2	2	2	3	2	2	2	2
928	Stomach	stomach		0.413943	2	2	2	2	2	2	2	2	2	2	2	2	2	2	2	2	2	2	2	2	2	2	2	2	2	2	2	2	2	2	2	2	2	2	2	2	2	2	2	2	2	2	2	2	2
929.2	Lung	lung	squamous cell carcinoma	0.489253	3	2	2	2	2	2	2	2	2	2	2	2	2	2	2	2	2	2	3	3	6	2	3	3	2	3	2	2	2	2	2	2	2	2	2	2	3	2	2	2	2	2	3	2	2
930	Large intestine	rectum		0.998756	3	2	4	2	2	2	2	2	3	2	2	2	2	2	4	2	2	1	3	2	2	2	2	2	2	1	2	2	2	2	2	2	3	2	2	3	2	3	3	2	4	2	2	2	1
931	Lung	lung	adenocarcinoma	0.410984	3	2	2	2	2	2	2	2	3	2	2	2	2	2	2	2	2	2	2	2	2	2	2	2	2	2	2	3	2	2	2	2	2	1	2	2	2	2	2	2	2	2	2	2	2
932	Large intestine	colon		0.817404	2	2	3	3	2	2	3	2	3	2	2	2	2	2	4	3	2	1	2	1	3	2	2	2	2	1	2	2	1	2	2	2	3	2	2	2	2	2	3	2	4	2	2	2	1
933	Liver	liver		0.535569	2	2	3	2	2	2	2	2	3	2	3	2	2	2	2	2	2	1	2	2	2	3	3	2	2	2	2	2	3	3	2	2	2	2	1	2	3	3	2	2	2	2	3	2	2
935	Lung	lung	adenocarcinoma	0.637166	3	2	2	2	2	2	2	2	2	2	3	2	2	2	1	2	2	2	3	2	2	2	2	2	1	2	2	3	2	2	2	2	2	2	2	2	3	3	2	2	1	2	2	2	2
936	Stomach	stomach		0.31728	2	2	2	2	2	2	2	2	2	2	2	2	2	2	2	2	2	2	2	2	2	2	2	2	2	2	2	2	2	2	2	2	2	2	2	2	2	3	2	2	2	2	3	2	2
937	Others	liver	choriocarcinoma	0.353163	2	2	2	2	2	2	2	2	3	2	2	2	2	2	2	2	2	2	2	2	2	2	2	2	2	2	2	3	3	2	2	2	2	2	2	2	2	3	2	2	2	2	3	2	2
938	EGJ	esophagogastric junction		0.999161	4	1	2	2	2	3	3	2	3	2	2	2	2	2	3	2	2	1	3	2	1	4	2	3	2	3	2	2	3	2	2	2	3	1	2	3	3	6	1	2	3	1	3	2	2
939	Breast	breast		0.291572	2	2	2	2	2	2	2	2	3	2	2	2	2	2	2	2	2	2	2	2	2	3	2	2	2	2	2	2	2	2	2	2	2	2	2	2	2	2	2	2	2	2	3	2	2
940	Large intestine	colon		0.326152	2	2	3	2	2	2	2	2	2	2	2	2	2	2	2	2	2	1	2	2	2	2	2	2	2	2	2	2	2	2	2	2	3	2	2	2	2	2	2	2	3	2	2	2	2
941.1	Large intestine	rectum		0.457555	2	2	2	2	2	2	2	2	3	2	2	2	2	2	2	2	2	2	2	2	2	2	2	2	2	2	2	2	2	2	2	2	2	2	2	2	2	2	2	2	2	2	3	2	2
942	Large intestine	colon		0.810512	2	2	3	2	2	2	2	2	3	2	2	2	2	2	3	2	2	1	2	2	2	2	3	2	2	2	2	2	2	2	2	2	3	2	2	3	2	3	2	2	3	2	2	2	2
943	Stomach	stomach		0.32984	3	2	2	2	2	2	3	2	2	2	2	2	2	2	2	2	2	2	2	2	2	2	2	2	2	2	2	2	2	2	2	2	2	2	2	2	2	2	2	2	2	2	2	2	2
944	Liver	liver		0.735056	2	2	3	1	2	3	2	2	3	2	3	2	2	2	2	2	2	2	2	3	2	5	2	2	2	3	2	3	3	2	2	2	2	2	1	2	3	3	1	3	2	2	4	2	2
945	Large intestine	rectum		0.994223	3	2	3	2	2	3	2	3	2	2	3	2	2	2	3	2	2	2	3	2	2	3	2	1	2	1	2	3	2	2	2	2	4	2	1	2	3	2	3	2	4	2	2	2	2
946	Breast	breast		0.334847	3	2	2	2	2	2	3	2	3	2	3	2	2	2	2	2	2	2	3	2	2	2	2	2	2	2	2	2	2	2	2	2	2	2	2	3	2	3	2	2	2	2	3	2	2
947	Lung	lung	adenocarcinoma	0.270441	3	2	2	2	2	2	2	2	3	3	3	2	2	2	2	2	2	2	2	2	2	2	2	2	2	2	2	2	3	2	2	2	2	2	2	3	2	2	2	1	2	2	3	2	2
948	Large intestine	rectum		0.480542	3	2	2	2	2	2	2	2	3	3	2	2	2	2	3	2	2	1	2	2	2	2	2	2	2	2	2	2	2	2	2	2	3	2	2	2	2	2	2	2	3	2	2	2	2
949	Stomach	stomach		0.354014	3	2	2	2	2	2	3	2	3	2	3	2	2	2	2	2	2	2	3	2	2	2	3	2	2	2	2	2	3	2	2	2	2	2	2	3	3	2	2	2	3	2	2	2	2
950.1	Large intestine	rectum		0.723244	2	2	3	2	2	2	4	2	2	2	2	2	2	2	3	2	2	2	2	2	2	2	2	2	2	2	2	2	2	2	2	2	3	2	2	2	2	2	3	2	3	2	2	2	2
951	Large intestine	colon		0.757976	2	2	3	2	2	2	2	2	3	2	2	2	2	2	4	2	2	2	2	2	2	2	3	2	2	2	2	2	2	2	2	2	4	2	2	2	2	2	3	2	4	2	2	2	2
952	Lung	lung	adenocarcinoma	0.473483	3	2	2	2	2	3	2	2	3	2	2	2	2	2	2	2	2	2	3	2	2	2	3	2	2	2	2	2	2	2	2	2	2	2	2	2	2	2	2	3	2	2	2	2	2
954	Large intestine	rectum		0.488335	2	2	2	2	2	2	3	2	3	2	3	2	2	2	2	2	2	2	2	2	2	2	2	2	2	2	2	2	2	2	2	2	2	2	2	2	3	2	2	2	2	2	2	2	2
955	Head&neck	head&neck	squamous cell carcinoma	0.42459	3	2	2	2	2	2	2	2	3	2	2	2	2	2	3	2	2	2	2	2	1	3	2	2	2	2	2	2	2	2	2	2	2	1	2	2	2	2	2	2	2	2	2	2	2
957	Lung	lung	adenocarcinoma	0.405272	3	2	2	2	2	2	2	2	3	2	2	2	2	2	2	2	2	2	2	3	2	3	3	2	2	2	2	2	3	2	2	2	2	1	2	2	2	3	2	2	2	2	3	2	2
958	Large intestine	colon		0.366324	3	2	3	2	2	2	2	2	3	2	2	2	2	2	2	2	2	1	2	2	2	2	2	2	2	3	2	2	2	2	2	2	2	2	2	2	2	3	2	2	3	2	3	2	2
959	Esophagus	esophagus	squamous cell carcinoma	0.328686	2	2	2	2	2	2	2	2	2	2	2	2	2	2	2	2	2	2	2	2	2	2	2	2	2	2	2	2	2	2	2	2	2	2	2	2	2	2	2	2	2	2	2	2	2
960	Sarcoma	bone		0.907123	2	2	2	2	2	2	1	2	4	2	2	2	2	2	1	2	2	2	2	2	2	2	2	2	1	2	2	1	1	2	2	2	2	2	2	1	2	2	1	2	1	2	2	2	2
961	Large intestine	colon		0.326203	3	2	2	2	2	2	3	2	3	3	3	2	2	2	2	2	2	2	2	2	2	2	3	2	2	2	2	2	2	2	2	2	2	2	2	3	2	3	2	2	2	2	3	2	2
962	Lung	lung	squamous cell carcinoma	0.997672	3	2	2	2	2	2	2	2	3	2	2	2	2	2	2	2	2	2	2	2	2	3	3	2	2	2	2	2	3	2	2	2	2	1	2	2	2	3	2	2	2	2	3	2	2
963.1	Large intestine	colon		0.366659	3	2	2	2	2	2	3	2	3	3	2	2	2	2	3	2	2	1	2	2	2	2	2	2	2	2	2	2	2	2	2	2	3	2	2	3	2	2	2	1	3	2	2	2	2
963.3	Lung	lung		0.999021	2	2	2	1	2	2	2	2	2	1	2	2	2	2	2	1	2	2	2	2	2	2	2	2	1	2	2	1	2	2	2	2	2	2	2	2	2	2	1	2	2	2	2	2	2
964	Large intestine	colon		0.577215	3	2	3	2	2	2	2	2	3	2	2	2	2	2	4	2	2	1	3	2	2	2	2	2	1	1	2	1	2	2	2	2	3	2	2	2	2	2	2	2	4	2	2	2	2
966	Lung	lung	adenocarcinoma	0.31416	2	2	2	2	2	2	2	2	3	2	3	2	2	2	2	2	2	2	2	2	1	2	2	1	2	2	2	3	2	2	2	2	2	1	2	2	3	2	2	2	2	2	2	2	2
967	Large intestine	colon		0.363825	2	2	3	2	2	2	2	2	2	2	2	2	2	2	3	2	2	2	2	2	2	2	2	2	2	2	2	2	2	2	2	2	3	2	2	2	2	2	3	2	3	2	2	2	2
968	Liver	liver		0.628841	3	2	2	1	2	3	2	2	3	2	3	2	2	2	3	2	2	1	2	1	1	2	3	1	1	2	2	2	2	2	2	2	2	1	1	2	2	3	1	2	3	2	3	2	2
969.1	Large intestine	rectum		0.530586	3	2	2	2	2	2	2	2	3	2	2	2	2	2	3	2	2	1	2	2	2	2	2	2	2	2	2	3	2	2	2	2	3	2	2	2	2	3	2	2	3	2	2	2	2
969.2	Large intestine	colon		0.50481	3	2	3	2	2	2	2	2	3	3	3	2	2	2	3	2	2	2	3	2	3	2	3	2	2	2	2	2	2	2	2	2	3	1	2	3	3	3	2	2	3	2	2	2	3
971	Liver	liver		0.999378	2	2	2	2	2	4	2	2	3	2	2	2	2	2	2	2	2	1	2	2	2	5	3	2	2	2	2	3	2	2	2	2	2	2	2	4	2	3	2	3	2	2	3	2	2
972	Stomach	stomach		0.99844	2	2	2	2	2	2	2	2	3	2	2	2	2	2	2	2	2	1	2	2	2	3	3	2	2	1	2	2	4	2	2	2	2	2	2	3	2	3	2	2	3	2	3	2	3
973	Lung	lung		0.511658	3	2	2	2	2	2	3	2	3	2	3	2	2	2	2	2	2	2	3	2	2	3	3	2	2	2	2	3	2	2	2	2	2	2	2	3	2	3	2	1	2	2	3	2	2
974	Lung	lung	adenocarcinoma	0.932678	3	2	2	2	2	2	2	2	3	2	2	2	2	2	2	2	2	2	2	2	2	2	2	2	2	2	2	3	2	2	2	2	2	2	2	2	2	2	2	2	2	2	3	2	2
976	Large intestine	rectum		0.716817	2	2	3	2	2	2	2	2	3	2	2	2	2	2	3	2	2	1	3	2	2	2	2	2	2	2	2	2	2	2	2	2	3	2	1	3	2	2	3	2	3	2	2	2	1
977	Pancreas	pancreas		0.334381	3	2	2	2	2	2	2	2	3	3	3	2	2	2	2	2	2	2	2	2	2	2	2	1	2	2	2	3	2	2	2	2	2	2	2	3	2	3	2	2	2	2	3	2	2
978	Lung	lung	adenocarcinoma	0.446124	2	2	3	2	2	2	4	2	3	2	3	2	2	2	2	2	2	2	2	3	2	2	3	2	2	2	2	2	3	2	2	2	2	2	2	2	2	2	2	2	2	2	3	1	2
979	Stomach	stomach		0.359921	3	2	2	2	2	2	3	2	3	3	3	2	2	2	2	2	2	2	2	2	2	2	3	2	2	2	2	3	3	2	2	2	2	2	2	2	3	3	2	2	2	2	2	2	2
981	GIST	rectum		0.963458	3	2	1	3	2	2	2	2	3	2	3	2	2	2	4	3	2	2	2	2	2	2	2	2	2	2	2	3	2	1	2	2	4	2	2	2	3	3	1	2	2	2	3	2	2
982	Lung	lung	adenocarcinoma	0.290063	2	2	2	2	2	2	2	2	3	2	2	2	2	2	2	2	2	2	2	2	2	2	2	2	2	2	2	2	2	2	2	2	2	2	2	2	2	2	2	2	2	2	3	2	2
983	Breast	breast		0.276734	3	2	2	2	2	2	2	2	3	3	2	2	2	2	2	2	2	2	2	3	2	3	2	2	2	2	2	2	2	2	2	2	2	2	2	2	2	3	2	2	2	2	3	2	2
984.1	Large intestine	colon		0.419541	2	2	2	2	2	2	2	2	2	2	2	2	2	2	3	2	2	2	2	2	2	2	2	2	2	2	2	2	2	2	2	2	3	2	2	3	2	2	2	2	3	2	2	2	2
985	Lung	lung	adenocarcinoma	0.375061	2	2	3	2	2	2	2	2	3	2	2	2	2	2	2	2	2	1	3	2	2	3	2	2	2	2	2	2	3	2	2	2	2	2	2	2	2	2	2	2	2	2	3	2	2
986	Large intestine	rectum		0.502245	3	2	2	2	2	2	3	2	3	2	2	2	2	2	2	2	2	2	2	2	2	2	2	2	2	2	2	2	2	2	2	2	2	2	2	3	2	3	2	1	3	2	3	2	2
987	Others	gallbladder		0.316894	3	2	2	2	2	2	2	2	3	2	3	2	2	2	2	2	2	2	2	3	2	3	2	2	2	2	2	2	3	2	2	2	2	2	2	2	2	2	2	2	2	2	2	2	2
988	Large intestine	rectum		0.430579	3	1	2	2	2	2	2	2	3	2	3	2	2	2	2	2	2	1	3	2	2	2	2	1	2	2	2	2	2	2	2	2	2	1	2	3	3	3	2	2	2	2	2	2	2
989	Breast	breast		0.812158	2	2	3	2	2	2	2	2	2	2	2	2	2	2	2	2	2	2	2	3	2	3	2	2	2	2	2	2	2	2	2	2	2	2	2	2	2	3	2	2	2	2	2	2	2
990	Stomach	stomach		0.412673	3	2	3	2	2	2	2	2	3	2	3	2	2	2	2	2	2	2	2	2	2	2	2	2	2	2	2	2	2	2	2	2	2	2	2	3	3	3	2	2	2	2	3	2	2
991	Large intestine	colon		0.612128	4	2	3	2	2	2	3	2	3	2	3	2	2	2	3	2	2	2	3	2	2	3	3	2	1	2	2	2	2	2	2	2	3	2	1	2	2	2	3	2	5	2	2	2	2
992	Large intestine	rectum		0.74381	3	1	2	2	2	2	3	2	3	3	3	2	2	2	2	2	2	2	3	3	2	3	3	2	1	2	2	3	2	2	2	2	2	2	2	3	3	2	2	2	2	2	2	2	1
993	Lung	lung	adenocarcinoma	0.939234	3	2	2	2	1	3	2	2	2	2	3	2	2	2	2	2	1	3	2	3	2	3	2	2	2	2	2	1	2	2	2	2	2	2	3	2	3	2	2	2	2	1	2	2	2
994	Large intestine	rectum		0.577019	3	2	2	2	2	2	3	2	3	2	3	2	2	2	2	2	2	1	3	2	2	3	2	2	1	2	2	2	2	2	2	2	3	2	2	2	2	3	2	2	3	2	2	2	2
995.1	Stomach	stomach		0.997868	3	2	2	2	2	2	2	2	3	2	2	2	2	2	3	2	3	2	3	2	2	3	2	2	2	2	2	2	2	2	2	2	3	2	1	2	2	2	2	2	3	2	2	2	2
996	Head&neck	head&neck		0.300865	2	2	2	2	2	2	2	2	2	2	2	2	2	2	2	2	2	2	2	2	2	2	2	2	2	2	2	2	2	2	2	2	2	2	2	2	2	2	2	2	2	2	2	2	2
997	Large intestine	colon		0.99607	4	2	4	2	2	3	3	3	3	2	3	2	2	2	2	2	2	2	3	3	2	3	3	2	2	2	2	2	2	2	2	2	2	2	1	3	3	2	3	3	2	2	2	2	1
999	Stomach	stomach		0.994214	3	2	3	2	2	3	2	2	3	3	2	2	2	2	4	2	3	1	3	2	1	3	3	1	2	1	2	2	1	2	2	2	4	1	2	3	2	3	1	2	3	2	1	1	1
1000	Lung	lung	adenocarcinoma	0.545761	4	2	3	2	2	2	2	1	3	2	5	2	2	2	2	2	2	3	3	3	1	3	3	1	2	2	2	2	2	2	2	2	3	1	2	4	2	2	2	3	3	2	2	1	2
1002	Melanoma	skin		0.723777	2	2	2	2	2	2	2	2	2	3	2	2	2	2	3	2	2	2	3	2	3	2	2	2	2	2	2	2	3	3	2	2	2	1	2	2	2	2	2	2	2	2	2	2	1
1004	Large intestine	rectum		0.478601	3	2	4	2	2	2	2	2	2	3	2	2	2	2	3	2	2	1	3	2	2	2	2	2	2	2	2	3	2	2	2	2	3	2	1	2	2	3	2	2	3	2	2	2	2
1005	Breast	breast		0.368446	3	2	2	2	2	2	2	2	2	2	2	2	2	2	2	2	2	2	2	2	2	2	2	1	2	3	2	2	2	3	2	2	2	2	2	2	2	2	2	2	2	2	3	2	1
1006	Head&neck	head&neck	squamous cell carcinoma	0.383705	3	2	2	2	2	2	2	2	3	2	3	2	2	2	2	2	2	2	2	2	2	3	3	2	2	2	2	3	3	2	2	2	2	2	2	3	2	3	2	1	2	2	3	2	2
1008	Lung	lung	adenocarcinoma	0.43547	3	2	2	2	2	2	2	2	3	3	3	2	2	2	2	2	2	1	2	2	2	3	2	2	2	2	2	3	2	2	2	2	2	1	2	2	3	2	2	1	2	2	3	2	2
1009.1	Large intestine	rectum		0.36079	3	2	3	2	2	2	2	2	3	2	3	2	2	2	2	2	2	2	2	2	2	2	2	2	2	2	2	2	2	2	2	2	2	2	2	2	3	2	2	2	2	2	2	2	2
1010	Head&neck	head&neck	squamous cell carcinoma	0.269156	3	2	3	2	2	2	2	2	3	2	2	2	2	2	2	2	2	2	2	2	2	2	2	2	2	2	2	2	2	2	2	2	2	2	2	2	2	3	2	2	2	2	3	2	2
1011	Liver	liver		0.496658	3	2	2	2	2	2	2	2	3	2	3	2	2	2	2	2	2	2	2	2	2	3	3	2	2	2	2	3	3	2	2	2	2	2	2	3	2	3	1	2	2	2	3	2	2
1012	Kidney	kidney		0.499699	3	2	2	2	2	2	3	2	3	2	2	2	2	2	2	2	2	2	3	2	2	2	2	2	2	2	2	2	2	2	2	2	2	2	2	2	2	2	2	2	2	2	3	2	2
1013	Stomach	stomach		0.294002	3	2	2	2	2	2	2	2	3	2	3	2	2	2	2	2	2	2	2	2	2	2	2	2	2	2	2	2	2	2	2	2	2	2	2	2	2	2	2	2	2	2	3	2	2
1014	Lung	lung	adenocarcinoma	0.358524	3	2	2	2	2	2	3	2	3	2	3	2	2	2	2	2	2	1	3	2	2	3	3	2	2	2	2	2	3	2	2	2	2	2	2	2	2	3	2	2	2	2	3	2	2
1015	Large intestine	rectum		0.649954	3	2	2	2	2	2	2	2	3	2	2	2	2	2	2	2	2	2	2	2	2	2	2	2	2	2	2	2	2	2	2	2	2	2	2	2	2	2	2	1	2	2	3	2	2
1016	Liver	liver		0.651462	4	2	2	2	2	2	2	2	3	3	2	2	2	2	2	2	2	2	3	2	1	3	3	1	2	2	2	3	2	2	2	2	2	1	2	2	2	2	1	2	2	2	3	2	2
1017.1	Large intestine	colon		0.734301	3	2	3	2	2	2	2	2	2	2	2	2	2	2	2	2	2	2	3	2	2	2	2	2	2	2	2	2	2	2	2	2	2	2	2	2	2	2	3	2	3	2	2	2	2
1018	Lung	lung	adenocarcinoma	0.343621	3	2	2	2	2	2	2	2	3	2	2	2	2	2	2	2	2	1	2	3	2	3	3	1	2	2	2	3	2	2	2	2	5	2	2	2	2	2	2	2	3	2	3	2	2
1019	Large intestine	rectum		0.732179	3	2	3	2	2	2	4	2	3	2	2	2	2	2	4	3	2	1	3	1	2	2	2	2	1	1	2	2	2	2	2	2	4	2	1	3	2	2	3	2	4	2	2	2	2
1020	Large intestine	rectum		0.405422	3	2	3	2	2	2	2	2	2	2	2	2	2	2	2	2	2	2	3	2	2	2	2	2	2	2	2	2	2	2	2	2	2	2	2	2	2	2	2	2	2	2	2	2	3
1021	Head&neck	head&neck	squamous cell carcinoma	0.278299	2	2	2	2	2	2	2	2	3	2	2	2	2	2	2	2	2	2	2	2	2	2	2	2	2	2	2	2	2	2	2	2	2	2	2	2	2	3	2	2	2	2	3	2	2
1022	Others	brain		0.607622	3	2	2	2	3	2	3	2	3	3	3	2	2	2	2	2	2	2	2	2	1	3	3	1	2	2	2	3	3	2	2	2	2	1	1	3	3	3	2	2	2	2	3	2	2
1023	Head&neck	head&neck	squamous cell carcinoma	0.321724	3	2	2	2	2	2	3	2	3	3	3	2	2	2	2	2	2	1	2	2	2	2	2	1	2	2	2	2	2	2	2	2	2	1	2	3	2	3	2	1	2	2	3	2	2
1024	Others	bile duct		0.25808	2	2	2	2	2	2	2	2	3	2	2	2	2	2	2	2	2	2	2	2	2	2	2	2	2	2	2	2	2	2	2	2	2	2	2	2	2	2	2	2	2	2	3	2	2
1026.1	Stomach	stomach		0.307684	3	2	2	2	2	2	2	2	2	2	2	2	2	2	2	2	2	2	2	2	2	2	2	2	2	2	2	2	2	2	2	2	2	2	2	2	2	2	2	2	2	2	2	2	2
1026.2	Large intestine	rectum		0.315664	3	2	2	2	2	2	3	2	3	2	3	2	2	2	2	2	2	1	3	2	2	2	3	2	2	2	2	3	2	2	2	2	2	2	2	3	3	3	2	1	3	2	3	2	2
1027	Lung	lung	adenocarcinoma	0.285636	3	2	2	2	2	2	3	2	3	2	3	2	2	2	2	2	2	2	2	2	2	3	2	1	2	2	2	3	2	2	2	2	2	1	2	2	2	3	2	1	2	2	3	2	2
1029	Lung	lung	adenocarcinoma	0.455227	2	2	2	2	2	2	2	3	3	2	3	2	2	2	2	2	2	2	2	2	3	2	3	3	2	2	2	2	2	2	2	2	2	2	2	2	3	3	2	2	2	2	3	2	2
1030	Large intestine	rectum		0.570487	3	2	2	2	2	2	3	2	3	2	2	2	2	2	3	2	2	1	3	2	2	2	3	2	2	2	2	3	2	2	2	2	3	2	1	3	2	3	2	1	4	2	2	2	2
1031	Large intestine	rectum		0.993639	4	2	3	2	1	2	3	2	3	3	2	2	2	2	4	2	1	1	3	2	2	2	3	2	1	2	2	1	2	2	2	2	3	2	2	3	2	3	2	1	4	2	3	2	2
1032	Large intestine	colon		0.922349	2	2	2	2	2	2	3	2	3	2	2	2	2	2	2	2	2	2	2	2	2	3	3	2	2	2	2	2	2	2	2	2	2	2	2	2	2	2	2	2	3	2	3	2	2
1034	Stomach	stomach		0.344626	2	2	2	2	2	2	2	2	2	2	2	2	2	2	2	2	2	2	2	2	2	2	2	2	2	2	2	2	2	2	2	2	2	2	2	2	2	2	2	2	2	2	3	2	2
1035	Lung	lung		0.431088	3	2	3	2	2	2	2	2	3	2	2	2	2	2	2	2	2	2	2	2	2	2	3	2	2	2	2	3	2	2	2	2	2	2	2	2	2	2	2	2	2	2	3	1	2
1036	Stomach	stomach		0.408223	3	2	2	2	2	2	2	2	3	2	2	2	2	2	2	2	2	2	2	2	2	2	3	2	2	2	2	2	2	2	2	2	3	2	2	3	2	3	2	2	2	2	3	1	2
1037	Liver	liver		0.313971	3	2	2	2	2	2	2	2	2	2	2	2	2	2	2	2	2	2	2	2	2	3	2	2	2	2	2	2	2	2	2	2	2	2	2	2	2	3	2	2	2	2	3	2	2
1039	Large intestine	rectum		0.398923	3	3	4	3	3	3	3	3	3	3	3	2	2	2	4	3	3	2	3	2	3	4	3	2	2	2	2	3	2	2	2	2	3	2	2	4	3	3	4	3	5	3	2	2	3
1041	Stomach	stomach		0.302811	3	2	3	2	2	2	3	3	2	2	2	2	2	2	2	2	2	2	2	2	2	2	2	2	2	2	2	2	2	2	2	2	3	2	2	2	2	3	2	2	3	2	3	2	2
1042	Large intestine	rectum		0.934921	3	2	3	2	2	2	2	2	3	2	3	2	2	2	3	2	2	1	3	2	2	2	3	2	2	2	2	2	2	2	2	2	3	1	2	3	2	3	2	1	4	2	2	2	2
1043	Head&neck	head&neck	squamous cell carcinoma	0.958755	2	2	2	2	2	2	2	3	2	2	2	2	2	2	2	2	3	3	6	4	2	2	3	2	2	2	2	2	3	2	2	2	2	2	2	2	3	2	2	2	2	2	3	2	1
1044	Lung	lung	adenocarcinoma	0.432198	2	2	2	2	2	2	2	2	3	2	2	2	2	2	2	2	2	2	2	2	2	2	2	1	2	2	2	2	2	2	2	2	2	2	2	2	2	2	2	2	2	2	3	2	2
1045	EGJ	esophagogastric junction		0.480043	3	2	2	2	2	2	2	2	2	2	3	2	2	2	2	2	2	3	3	3	2	2	2	2	2	2	2	3	2	2	2	2	2	2	2	3	2	3	2	3	3	2	2	2	2
1046	Uterus	uterine body		0.492747	2	2	2	2	2	2	2	2	2	2	2	2	2	2	2	2	2	2	2	2	2	2	2	2	2	2	2	2	2	2	2	2	2	2	2	2	2	2	2	2	2	2	2	2	2
1049	Head&neck	head&neck	squamous cell carcinoma	0.523498	2	2	2	2	2	2	2	3	2	2	3	2	2	2	2	2	2	2	2	2	2	2	2	2	2	2	2	2	2	2	2	2	2	2	2	2	2	2	2	2	2	2	3	2	2
1050	Stomach	stomach		0.995652	3	2	2	2	2	2	3	2	2	2	2	2	2	2	2	2	1	2	3	2	2	2	2	2	2	2	2	2	2	2	2	2	2	2	2	2	2	2	2	2	2	2	2	2	2
1051	Large intestine	rectum		0.443935	3	1	2	2	2	2	3	2	3	2	2	2	2	2	2	2	2	2	3	2	2	2	2	2	1	2	2	2	2	2	2	2	3	2	2	2	2	2	2	2	3	2	2	2	2
1052	Head&neck	head&neck	squamous cell carcinoma	0.265711	2	2	2	2	2	2	2	2	3	2	2	2	2	2	2	2	2	2	2	2	2	2	2	2	2	2	2	2	2	2	2	2	2	2	2	2	2	2	2	2	2	2	3	2	2
1054	Large intestine	rectum		0.822023	3	2	4	2	2	2	3	2	3	2	2	2	2	2	3	2	2	2	2	2	2	2	2	2	2	1	2	2	2	2	2	2	3	1	2	2	2	2	3	2	3	2	2	2	2
1055	Large intestine	rectum		0.355985	2	2	3	2	2	2	2	2	3	2	2	2	2	2	2	2	2	1	2	2	2	2	2	2	2	2	2	2	2	2	2	2	2	2	2	3	2	2	2	2	2	2	2	2	2
1056	Large intestine	rectum		0.482078	3	2	2	2	2	2	3	2	2	2	2	2	2	2	4	2	2	1	2	2	2	2	2	2	2	1	2	2	1	2	2	2	4	2	2	2	2	2	3	2	4	2	2	2	2
1059	Stomach	stomach		0.320741	3	2	2	2	2	2	2	2	3	2	2	2	2	2	2	2	2	2	2	2	2	2	2	2	2	2	2	2	2	2	2	2	2	2	2	2	2	2	2	2	2	2	3	2	2
1060	Large intestine	rectum		0.895444	3	2	3	2	2	2	2	2	2	2	2	2	2	2	3	2	2	2	3	2	2	2	2	2	2	2	2	2	2	2	2	2	3	2	2	2	2	2	2	2	4	2	2	2	2
1061	Large intestine	rectum		0.570705	3	2	3	2	2	3	2	2	3	2	2	2	2	2	2	2	2	1	2	2	2	3	2	2	1	2	2	3	2	2	2	2	2	2	1	2	2	2	3	2	3	2	2	2	1
1062	Stomach	stomach		0.331688	2	2	2	2	2	2	2	2	2	2	2	2	2	2	2	2	2	2	2	2	2	2	2	2	2	2	2	2	2	2	2	2	2	2	2	2	2	2	2	2	2	2	2	2	2
1063	Others	brain		0.330814	2	2	2	2	2	2	2	2	3	2	2	2	2	2	2	2	2	2	2	2	2	2	2	2	2	2	2	2	2	2	2	2	2	2	2	2	2	2	2	2	2	2	3	2	2
1064	Lung	lung	adenocarcinoma	0.32731	3	2	2	2	2	2	2	2	3	2	3	2	2	2	2	2	2	2	3	2	2	2	3	2	2	2	2	2	2	2	2	2	2	2	2	3	2	2	2	2	2	2	2	2	2
1065	Large intestine	rectum		0.426333	3	2	3	2	2	2	2	2	2	2	2	2	2	2	2	2	2	2	2	2	2	2	2	2	2	2	2	2	2	2	2	2	2	2	2	2	2	2	3	2	2	2	2	2	2
1066	Stomach	stomach		0.536941	2	2	2	2	3	2	3	3	2	2	3	2	2	2	3	2	2	1	2	2	2	3	2	2	2	2	2	2	2	2	2	2	2	2	2	2	3	3	2	2	2	2	3	2	2
1068	Head&neck	head&neck	squamous cell carcinoma	0.924818	2	2	2	2	2	2	2	2	2	2	2	2	2	2	2	2	2	2	2	2	2	2	2	2	2	2	2	2	2	2	2	2	2	2	2	2	2	2	2	2	2	2	2	2	2
1069	Large intestine	rectum		0.38736	3	2	2	2	2	2	3	3	3	3	3	2	2	2	3	2	2	1	2	2	2	2	3	1	2	2	2	2	2	2	2	2	3	2	2	3	3	2	2	1	3	2	3	2	2
1072	Large intestine	colon		0.997405	3	2	3	2	2	2	1	2	3	2	2	2	2	2	4	2	2	1	3	2	2	3	2	2	1	1	2	2	2	2	2	2	5	2	2	2	2	3	3	2	5	2	2	2	2
1074	Head&neck	head&neck	squamous cell carcinoma	0.314438	3	2	2	2	2	2	3	2	3	2	3	2	2	2	2	2	2	2	2	2	2	2	3	2	2	2	2	2	2	2	2	2	2	2	2	2	2	3	2	2	2	2	3	2	2
1075	Stomach	stomach		0.400053	2	2	2	2	2	2	2	2	2	2	2	2	2	2	2	2	2	2	2	2	2	3	2	2	2	2	2	2	2	2	2	2	2	2	2	2	2	2	2	2	3	2	2	2	2
1076.1	Lung	lung	adenocarcinoma	0.291853	2	2	2	2	2	2	2	2	3	2	2	2	2	2	2	2	2	2	2	2	2	2	2	2	2	2	2	2	2	2	2	2	2	2	2	2	2	2	2	2	2	2	3	2	2
1076.2	Lung	lung	adenocarcinoma	0.305509	3	2	2	2	2	2	2	2	3	2	2	2	2	2	2	2	2	2	2	2	2	2	2	2	2	2	2	2	3	2	2	2	2	2	2	2	2	2	2	2	2	2	3	2	2
1077	Liver	liver		0.584428	3	2	2	2	1	2	2	2	3	2	2	2	2	2	2	2	2	2	2	2	2	3	3	2	1	2	2	3	2	2	2	2	2	2	2	2	2	3	2	2	2	2	3	2	2
1078	Lung	lung	adenocarcinoma	0.390484	2	2	2	2	2	2	2	2	2	2	2	2	2	2	2	2	2	2	2	3	2	3	2	2	2	2	2	3	2	2	2	2	2	2	2	2	2	2	2	3	2	2	2	2	2
1079	Large intestine	rectum		0.728743	2	2	2	2	2	2	2	2	2	2	2	2	2	2	2	2	2	2	2	3	2	2	2	2	2	2	2	2	2	2	2	2	2	2	2	2	2	2	2	2	2	2	2	2	2
1080	Stomach	stomach		0.441732	3	2	2	2	2	2	2	2	3	2	2	2	2	2	2	2	2	2	3	2	2	2	2	2	2	3	2	2	3	2	2	2	2	2	1	2	2	2	2	2	2	2	3	2	2
1081	Pancreas	pancreas		0.273772	2	2	2	2	2	2	2	2	2	2	2	2	2	2	2	2	2	2	2	2	2	2	2	2	2	2	2	2	2	2	2	2	2	2	2	2	2	2	2	2	2	2	2	2	2
1082	Large intestine	rectum		0.412391	3	2	3	2	2	2	2	3	3	2	3	2	2	2	3	2	2	2	2	3	2	2	3	2	2	2	2	2	2	2	2	2	3	2	2	3	3	2	2	2	3	2	2	2	2
1083	Pancreas	pancreas		0.82976	2	2	2	2	2	2	2	2	3	2	2	2	2	2	2	2	2	2	2	2	2	2	2	2	2	2	2	1	2	2	2	2	2	2	2	2	2	2	2	2	2	2	2	2	2
1085	Large intestine	rectum		0.406615	3	2	3	2	2	2	3	2	3	2	3	2	2	2	3	2	2	2	3	2	2	3	3	2	2	2	2	2	2	2	2	2	3	2	2	3	3	3	2	2	3	2	2	2	2
1086	Breast	breast		0.395368	3	2	2	2	2	2	3	2	3	2	3	2	2	2	2	2	2	2	2	3	2	3	2	2	2	2	2	2	2	2	2	2	2	2	2	2	3	3	2	2	2	2	3	2	2
1087	Head&neck	head&neck	squamous cell carcinoma	0.610507	3	1	2	2	2	2	2	2	3	2	3	2	2	2	2	2	2	2	2	2	2	2	2	2	2	2	2	3	2	2	2	2	1	2	2	3	2	2	1	2	2	2	3	2	1
1088	Breast	breast		0.433698	2	2	2	2	2	3	2	2	2	2	3	2	2	2	2	2	2	1	2	2	2	4	2	2	2	2	2	3	2	2	2	2	2	2	2	2	2	2	2	3	1	2	2	2	2
1089	Lung	lung	squamous cell carcinoma	0.501608	2	2	2	2	2	2	2	2	3	2	2	2	2	2	2	2	2	2	2	2	2	2	3	2	2	2	2	2	3	2	2	2	2	2	2	2	2	3	2	2	4	2	3	2	2
1090	Large intestine	colon		0.875567	3	2	2	2	2	2	3	2	2	2	3	2	2	2	2	2	2	2	2	3	2	2	2	2	2	2	2	2	2	2	2	2	2	2	2	2	3	2	2	2	2	2	2	2	2
1091	Liver	liver		0.422889	3	2	2	2	2	2	2	2	3	2	3	2	2	2	2	2	2	2	3	2	2	2	3	2	2	2	2	2	2	2	2	2	2	2	2	2	2	3	2	2	2	2	3	2	2
1092	Large intestine	rectum		0.99761	2	2	4	2	2	2	3	2	2	2	2	2	2	2	4	2	2	1	2	2	2	2	2	2	1	2	2	2	2	2	2	2	4	2	1	2	2	2	3	2	4	2	2	2	2
1093	Stomach	stomach		0.298219	3	2	2	2	2	2	2	2	3	2	2	2	2	2	2	2	2	2	2	2	2	2	2	2	2	2	2	2	2	2	2	2	2	2	2	3	2	3	2	2	2	2	3	2	2
1094	Lung	lung	squamous cell carcinoma	0.489085	3	2	2	2	2	2	2	2	3	2	2	2	2	2	2	2	2	2	3	2	2	3	3	1	2	2	2	2	2	3	2	2	2	1	2	3	2	2	2	2	2	2	3	2	2
1095	Breast	breast		0.696149	3	2	3	2	2	2	2	2	2	3	3	2	2	2	2	2	2	1	2	2	2	3	2	2	2	2	2	2	2	2	2	2	2	2	2	3	3	3	3	2	2	2	2	2	2
1096	Stomach	stomach		0.34181	3	2	2	2	2	2	2	2	2	2	2	2	2	2	3	2	2	2	7	2	2	2	2	2	2	2	2	2	2	2	2	2	3	2	2	2	2	2	2	2	2	2	2	2	2
1097	Large intestine	colon		0.915899	3	2	4	2	2	2	3	2	3	3	3	2	2	2	3	2	2	1	3	2	1	2	2	2	2	2	2	2	2	2	2	2	3	1	2	3	3	3	3	2	3	2	2	2	2
1098.1	Large intestine	colon		0.479328	3	2	3	2	2	2	2	2	3	2	2	2	2	2	3	2	2	1	2	2	2	2	3	2	1	2	2	2	2	2	2	2	3	2	2	2	2	2	2	2	3	2	2	2	2
1099	Lung	lung	adenocarcinoma	0.591293	2	2	3	2	2	2	2	2	3	3	2	2	2	2	2	2	2	2	2	3	1	3	3	1	2	2	2	2	2	2	2	2	2	1	2	3	2	2	2	2	2	2	2	1	2
1100	Large intestine	rectum		0.940876	2	2	2	2	2	2	2	2	3	2	2	2	2	2	3	2	2	2	2	2	2	2	2	2	2	2	2	2	2	2	2	2	3	2	2	2	2	2	2	2	3	2	2	2	2
1101	Large intestine	rectum		0.365222	3	2	3	2	2	2	2	2	3	2	3	2	2	2	2	2	2	1	3	2	2	2	2	2	2	2	2	2	2	2	2	2	2	2	2	2	2	3	3	2	2	2	2	2	2
1102	Others	scalp	neurofibroma	0.261616	2	2	2	2	2	2	2	2	2	2	2	2	2	2	2	2	2	2	2	2	2	2	2	2	2	2	2	2	2	2	2	2	2	2	2	2	2	2	2	2	2	2	2	2	2
1103	Head&neck	head&neck	squamous cell carcinoma	0.612537	2	2	2	2	2	2	2	2	2	2	2	2	2	2	2	2	2	2	2	3	1	2	2	1	2	2	2	2	2	2	2	2	2	1	2	2	2	2	2	2	2	2	2	2	2
1105	Large intestine	rectum		0.982258	3	2	2	2	2	2	2	3	3	2	3	2	2	2	3	2	2	1	2	2	2	2	2	2	2	2	2	2	2	2	2	2	4	2	2	2	3	2	2	2	4	2	2	2	3
1107	Lung	lung	adenocarcinoma	0.32086	2	2	2	2	2	2	3	2	3	2	2	2	2	2	2	2	2	2	2	2	2	2	2	2	2	2	2	2	2	2	2	2	2	2	2	2	2	2	2	2	2	2	2	2	2
1109.2	Melanoma	skin		0.80193	3	2	2	2	2	2	2	2	2	2	2	2	2	2	2	2	2	2	3	2	2	2	2	2	2	2	2	2	2	2	2	2	2	2	3	2	2	2	2	3	2	2	2	2	2
1110	Lung	lung	Squamous cell carcinoma	0.999104	3	2	2	3	2	3	2	3	3	2	3	2	2	2	2	2	2	2	2	2	1	3	3	4	1	2	2	2	2	2	2	2	2	1	1	3	3	2	2	2	1	2	3	2	2
1111	Large intestine	colon		0.994819	3	2	4	2	2	2	2	2	3	3	2	2	2	2	4	2	2	2	3	2	2	2	2	2	2	1	2	2	3	2	2	2	4	2	2	2	2	4	3	2	3	2	1	2	2
1112	Large intestine	colon		0.320737	2	2	2	2	2	2	3	2	3	2	2	2	2	2	2	2	2	2	2	2	2	2	2	2	2	2	2	2	2	2	2	2	2	2	2	2	2	2	2	2	2	2	3	2	2
1113	Liver	liver		0.274789	3	2	2	2	2	2	3	2	3	2	3	2	2	2	2	2	2	2	2	2	2	3	3	2	2	2	2	3	3	2	2	2	2	2	2	3	2	3	2	2	2	2	3	2	2
1115	Head&neck	head&neck		0.423093	2	2	2	2	2	2	2	2	3	3	2	2	2	2	2	2	2	2	2	2	2	2	2	2	3	2	2	2	2	2	2	2	2	2	2	2	2	2	2	2	2	2	2	2	2
1116	Head&neck	head&neck	squamous cell carcinoma	0.414247	2	2	2	2	2	2	2	2	3	2	2	2	2	2	2	2	2	2	2	2	2	2	2	2	2	2	2	2	3	2	2	2	2	2	2	2	2	2	2	2	3	2	2	2	1
1117	Large intestine	colon		0.550205	3	2	3	2	2	2	2	2	3	2	3	2	2	2	2	2	2	2	2	2	2	2	3	2	1	2	2	3	2	2	2	2	2	2	2	3	3	3	2	2	3	2	2	2	2
1119	Liver	liver		0.518492	4	2	2	2	2	2	2	2	2	2	2	2	2	2	2	2	2	2	3	2	2	2	2	2	1	2	2	2	2	2	2	2	2	2	2	2	2	2	2	2	2	2	2	2	2
1120.1	Large intestine	colon		0.300793	3	2	2	2	2	2	3	2	3	2	2	2	2	2	2	2	2	2	2	2	2	2	2	2	2	2	2	2	2	2	2	2	2	2	2	3	2	3	2	2	2	2	3	2	2
1121	Head&neck	head&neck	squamous cell carcinoma	0.35939	3	2	2	3	2	2	2	2	3	2	3	2	2	2	2	3	2	2	2	2	2	3	2	2	2	2	2	2	3	2	2	2	2	2	2	2	2	2	2	1	2	2	3	2	2
1122	Stomach	stomach		0.655686	2	2	5	2	2	2	2	2	3	2	2	2	2	2	3	2	2	2	2	2	2	3	2	2	2	1	2	1	2	2	2	2	2	2	2	3	2	2	2	2	3	2	2	2	2
1123	Large intestine	rectum		0.464998	3	2	3	2	2	2	2	2	3	2	3	2	2	2	3	2	2	1	3	2	2	3	3	2	2	2	2	2	2	2	2	2	3	2	2	3	2	3	3	2	4	2	2	2	2
1124	Large intestine	rectum		0.347968	3	2	2	2	2	2	2	2	2	2	2	2	2	2	2	2	2	2	2	2	2	2	2	2	2	2	2	2	2	2	2	2	2	2	2	2	2	2	2	2	2	2	2	2	3
1125	Lung	lung	Squamous cell carcinoma	0.978658	2	2	2	2	2	2	3	2	3	2	3	2	2	2	2	2	2	2	2	2	2	3	3	2	2	2	2	2	2	2	2	2	2	2	2	2	2	3	2	2	2	2	3	2	2
1126	Stomach	stomach		0.243522	3	2	2	2	2	2	2	2	3	2	2	2	2	2	2	2	2	2	2	2	2	2	2	2	2	2	2	2	2	2	2	2	2	2	2	3	2	3	2	2	2	2	3	2	2
1127	Lung	lung	adenocarcinoma	0.458476	3	2	2	2	2	2	3	2	3	2	2	2	2	2	2	2	2	2	2	2	2	3	3	2	2	2	2	3	2	2	2	2	2	2	2	2	2	3	2	2	2	2	3	2	2
1128	Stomach	stomach		0.45562	3	2	2	2	2	2	2	2	2	2	2	2	2	2	2	2	2	2	3	3	1	2	2	1	2	2	2	2	2	2	2	2	3	1	2	3	2	2	2	2	2	1	3	2	2
1129	Large intestine	rectum		0.999161	3	2	3	2	2	3	2	2	3	2	2	2	2	2	3	2	2	1	2	2	2	2	2	2	1	1	2	2	1	2	2	2	3	2	1	2	2	2	3	3	3	2	2	2	2
1130	Lung	lung	squamous cell carcinoma	0.395011	3	2	2	2	2	2	2	2	2	2	3	2	2	2	2	2	2	2	2	2	2	2	3	2	2	2	2	2	2	2	2	2	2	1	2	3	3	2	2	2	2	2	3	2	2
1131	Stomach	stomach		0.387062	3	2	2	2	2	2	2	2	2	3	2	2	2	2	2	2	2	2	2	2	1	3	2	1	2	2	2	2	2	2	2	2	2	1	2	3	2	3	2	2	2	2	3	2	2
1132	Lung	lung	adenocarcinoma	0.488806	3	2	2	2	2	2	3	2	3	2	2	2	2	2	2	2	2	2	2	2	2	2	2	2	2	2	2	3	2	2	2	2	3	2	2	2	2	2	1	2	2	2	2	1	2
1133	Large intestine	rectum		0.455657	3	2	4	2	2	2	2	2	3	2	2	2	2	2	3	2	2	1	3	2	2	2	3	2	2	2	2	2	2	2	2	2	3	2	1	2	2	2	3	2	4	2	2	2	2
1134	Head&neck	head&neck	squamous cell carcinoma	0.424854	2	2	2	2	2	2	2	2	2	2	2	2	2	2	2	2	2	2	2	2	2	2	2	2	2	2	2	2	2	2	2	2	2	2	2	2	2	2	2	2	2	2	2	2	2
1135	Pancreas	pancreas		0.308281	2	2	2	2	2	2	2	2	2	2	2	2	2	2	2	2	2	2	2	2	2	2	2	2	2	2	2	2	2	2	2	2	2	2	2	2	2	2	2	2	2	2	2	2	2
1136	Head&neck	head&neck	squamous cell carcinoma	0.338495	3	2	2	2	2	2	2	2	3	2	3	2	2	2	2	2	2	2	2	2	2	2	3	2	2	2	2	3	3	2	2	2	2	2	2	3	2	3	2	1	2	2	3	2	2
1137	Large intestine	rectum		0.50232	3	2	3	2	2	2	2	3	3	2	3	2	2	2	2	2	2	2	3	2	2	2	3	2	2	2	2	3	2	2	2	2	2	2	2	2	3	3	2	2	3	2	2	2	2
1138	Stomach	stomach		0.503638	3	2	2	2	2	2	3	2	2	2	2	2	2	2	2	2	2	2	2	2	2	3	2	2	2	2	2	3	2	2	2	2	2	2	2	2	2	2	2	2	2	2	2	2	2
1139	Large intestine	rectum		0.674942	3	2	3	2	2	2	3	2	3	2	2	2	2	2	5	2	2	1	3	2	2	2	2	2	1	1	2	2	2	2	2	2	4	2	2	3	2	2	3	2	4	2	2	2	2
1142	Large intestine	rectum		0.496626	3	2	2	2	2	2	2	2	3	2	2	2	2	2	2	2	2	2	2	2	2	2	2	2	2	2	2	2	2	2	2	2	2	2	1	2	2	2	2	2	2	2	2	2	2
1143	EGJ	esophagogastric junction		0.83856	2	2	2	2	2	2	2	2	3	2	2	2	2	2	2	2	2	2	2	2	2	3	3	2	2	2	2	2	2	2	2	2	2	2	2	2	2	2	2	2	3	2	3	2	2
1144	Stomach	stomach		0.325867	3	2	2	2	2	2	3	2	3	2	2	2	2	2	2	2	2	2	2	2	2	2	2	2	2	2	2	2	2	2	2	2	2	2	2	2	2	2	2	2	2	2	3	2	2
1145	Lung	lung	adenocarcinoma	0.297266	2	2	2	2	2	2	2	2	3	2	2	2	2	2	2	2	2	2	2	2	2	3	2	2	2	2	2	2	2	2	2	2	2	2	2	2	2	2	2	2	2	2	3	2	2
1146	Lung	lung	squamous cell carcinoma	0.999296	3	2	2	2	3	2	2	2	2	2	2	2	2	2	1	2	2	3	2	3	2	2	3	2	2	3	2	2	2	2	2	2	1	2	2	3	2	2	2	2	3	2	3	2	2
1147	Liver	liver		0.592572	3	2	2	2	1	3	2	2	3	2	2	2	2	2	2	2	2	1	2	2	2	3	2	2	2	2	2	3	3	2	2	2	2	2	1	2	2	3	1	2	2	2	3	2	1
1148	Others	retroperitoneum		0.296374	2	2	2	2	2	2	2	2	2	2	2	2	2	2	2	2	2	2	2	2	2	2	2	2	2	2	2	2	2	2	2	2	2	2	2	2	2	2	2	2	2	2	2	2	2
1149	Ovary	ovary		0.26783	2	2	2	2	2	2	2	2	2	2	2	2	2	2	2	2	2	2	2	2	2	2	2	2	2	2	2	2	2	2	2	2	2	2	2	2	2	2	2	2	2	2	2	2	2
1150	Breast	breast		0.420844	2	2	2	2	2	2	2	3	3	2	2	2	2	2	2	2	2	2	2	2	2	4	2	2	2	2	2	2	2	2	2	2	2	2	2	3	2	2	2	2	2	2	3	2	2
1151	Liver	liver		0.296051	2	2	2	2	2	2	2	2	3	2	2	2	2	2	2	2	2	2	2	3	2	2	3	2	2	2	2	2	2	2	2	2	2	2	2	2	2	2	2	3	2	2	3	2	2
1152	Large intestine	rectum		0.315625	2	2	2	2	2	2	2	2	2	2	2	2	2	2	2	2	2	2	2	2	2	2	2	2	2	2	2	2	2	2	2	2	2	2	2	2	2	2	2	2	2	2	3	2	2
1153	Esophagus	esophagus	squamous cell carcinoma	0.340688	4	2	2	2	2	2	2	2	3	2	2	2	2	2	2	2	2	2	3	3	2	2	3	2	2	2	2	2	2	2	2	2	2	2	2	2	2	2	2	2	2	2	2	2	2
1154	Breast	breast		0.4192	2	2	2	2	2	3	2	2	2	2	2	2	2	2	2	2	2	2	2	2	2	3	2	2	2	2	2	2	2	2	2	2	2	2	2	2	2	2	2	2	2	2	3	2	1
1155	EGJ	esophagogastric junction		0.986635	3	2	2	2	2	2	2	3	3	2	3	2	2	2	3	2	2	2	2	2	2	2	3	2	2	2	2	2	3	2	2	2	3	2	2	3	3	2	2	2	2	2	2	2	2
1156	Lung	lung	adenocarcinoma	0.284306	2	2	2	2	2	2	2	2	2	2	2	2	2	2	2	2	2	2	2	2	2	2	2	2	2	2	2	2	2	2	2	2	2	2	2	2	2	2	2	2	2	2	3	2	2
1157	Large intestine	rectum		0.405619	3	2	3	2	2	2	2	2	3	2	2	2	2	2	3	2	2	2	2	2	2	2	2	2	2	2	2	2	2	2	2	2	3	2	2	2	2	3	3	2	3	2	2	2	2
1159	Large intestine	rectum		0.730027	2	2	2	2	2	2	2	2	3	2	3	2	2	2	3	2	2	2	2	3	2	2	3	2	1	2	2	2	2	2	2	2	3	2	1	2	2	2	2	2	5	2	2	2	1
1161	Head&neck	head&neck	squamous cell carcinoma	0.331846	3	2	2	2	2	2	2	2	3	2	2	2	2	2	2	2	2	2	2	2	2	2	3	2	2	2	2	2	3	2	2	2	2	2	2	2	2	2	2	2	2	2	3	2	2
1162	Large intestine	colon		0.33689	3	2	2	2	2	2	2	2	2	2	2	2	2	2	3	2	2	2	3	2	2	2	2	2	2	2	2	2	2	2	2	2	3	2	2	2	2	2	2	2	3	2	2	2	2
1163	Lung	lung	adenocarcinoma	0.316188	3	2	2	2	2	2	2	2	3	2	2	2	2	2	2	2	2	2	2	2	1	3	2	2	2	2	2	2	2	2	2	2	2	2	2	3	2	2	2	1	3	2	3	2	2
1164	Stomach	stomach		0.278545	2	2	2	2	2	2	3	2	3	2	2	2	2	2	2	2	2	2	2	2	2	2	3	2	2	2	2	2	2	2	2	2	2	2	2	2	2	3	2	2	2	2	3	2	2
1165.1	Large intestine	rectum		0.736588	3	2	3	2	2	2	2	2	3	2	2	2	2	2	3	2	2	2	3	2	2	2	3	2	2	1	2	3	1	2	2	2	3	2	1	2	2	2	3	2	4	2	2	2	2
1166	Lung	lung	adenocarcinoma	0.35509	3	2	2	2	2	2	2	2	3	2	2	2	2	2	2	2	2	2	2	2	2	3	2	2	2	2	2	3	2	2	2	2	2	2	2	2	2	2	1	2	2	2	3	2	2
1168	Large intestine	rectum		0.287425	2	2	2	2	2	2	2	2	2	2	2	2	2	2	2	2	2	2	2	2	2	2	2	2	2	2	2	2	2	2	2	2	2	2	2	2	2	2	2	2	2	2	2	2	2
1169	Liver	liver		0.295871	2	2	2	2	2	2	2	2	2	2	2	2	2	2	2	2	2	2	2	2	2	2	2	2	2	2	2	2	2	2	2	2	2	2	2	2	2	2	2	4	2	2	3	2	2
1170	Head&neck	head&neck	squamous cell carcinoma	0.774612	3	1	2	2	2	2	1	2	3	2	2	2	2	2	2	2	2	2	2	2	3	2	3	2	2	3	2	2	3	2	2	2	3	2	2	3	2	2	1	2	2	2	3	2	2
1171.1	Large intestine	colon		0.505446	3	2	2	2	2	2	2	3	3	2	3	2	2	2	3	2	2	2	2	2	2	2	2	2	2	2	2	2	2	2	2	2	3	2	2	2	3	2	2	2	3	2	2	2	2
1171.2	Large intestine	colon		0.393883	3	2	3	2	2	2	3	2	3	3	2	2	2	2	4	2	2	2	4	2	2	3	3	2	2	2	2	2	2	2	2	2	3	2	2	3	3	3	2	2	6	2	2	2	2
1172	Large intestine	rectum		0.414632	2	2	2	2	2	2	2	2	2	2	2	2	2	2	3	2	2	2	2	2	2	2	2	2	2	2	2	3	2	2	2	2	3	2	2	2	2	2	2	2	3	2	2	2	2
1174	Esophagus	esophagus	squamous cell carcinoma	0.317895	2	2	2	2	2	2	2	2	3	2	2	2	2	2	2	2	2	2	2	3	2	2	2	2	2	2	2	2	2	2	2	2	2	2	2	2	2	2	2	2	2	2	2	2	2
1175	Lung	lung		0.290503	2	2	2	2	2	2	3	2	3	2	2	2	2	2	2	2	2	2	2	2	2	3	3	2	2	2	2	2	2	2	2	2	2	2	2	3	2	3	2	2	2	2	3	2	2
1176	Stomach	stomach		0.243745	2	2	3	2	2	2	2	2	2	2	2	2	2	2	2	2	2	2	2	2	2	2	2	2	2	2	2	2	2	2	2	2	2	2	2	2	2	2	2	2	2	2	2	2	2
1177	Stomach	stomach		0.940885	3	2	3	2	2	2	2	2	2	2	2	2	2	2	2	2	3	2	2	2	2	4	2	4	2	2	2	2	3	2	2	2	2	1	2	2	3	3	2	3	2	2	5	2	2
1179	Pancreas	pancreas		0.298255	2	2	2	2	2	2	2	2	2	2	2	2	2	2	2	2	2	2	2	2	2	2	2	2	2	2	2	2	2	2	2	2	2	2	2	2	2	2	2	2	2	2	2	2	2
1180	Large intestine	rectum		0.712496	2	2	2	2	2	2	2	2	3	2	2	2	2	2	3	2	2	1	2	1	2	2	2	2	1	1	2	2	1	2	2	2	3	2	2	2	2	2	2	2	3	2	2	2	2
1181	GIST	jejunum		0.672705	3	2	3	2	2	2	3	2	3	3	3	2	2	2	2	2	2	1	2	2	2	3	3	2	2	3	2	3	3	2	2	2	2	2	1	3	3	3	2	1	3	2	4	2	2
1182	Head&neck	head&neck	squamous cell carcinoma	0.300954	2	2	2	2	2	2	2	2	2	2	2	2	2	2	2	2	2	2	2	2	2	2	2	2	2	2	2	2	2	2	2	2	2	2	2	2	2	2	2	2	2	2	2	2	2
1183	Lung	lung	adenocarcinoma	0.235353	2	2	2	2	2	2	2	2	3	2	2	2	2	2	2	2	2	2	2	2	2	3	2	2	2	2	2	2	2	2	2	2	2	2	2	2	2	2	2	2	2	2	2	2	2
1184	Large intestine	rectum		0.272956	3	2	2	2	2	2	2	2	2	2	2	2	2	2	2	2	2	2	2	2	2	2	2	2	2	2	2	2	2	2	2	2	2	2	2	2	2	2	2	2	2	2	2	2	2
1185	Head&neck	head&neck	squamous cell carcinoma	0.292781	2	2	2	2	2	2	2	2	2	2	2	2	2	2	2	2	2	2	2	2	2	2	2	2	2	2	2	2	2	2	2	2	2	2	2	2	2	3	2	2	2	2	2	2	2
1186.1	Lung	lung	adenocarcinoma	0.383853	2	2	2	2	2	2	2	2	3	2	2	2	2	2	2	2	2	2	2	2	2	2	2	2	2	2	2	2	2	2	2	2	2	2	2	2	2	3	2	2	2	2	3	2	2
1186.2	Lung	lung	adenocarcinoma	0.275993	2	2	2	2	2	2	2	2	3	2	2	2	2	2	2	2	2	2	2	2	2	2	2	2	2	2	2	3	2	2	2	2	2	2	2	2	2	2	2	2	2	2	2	2	2
1187	Large intestine	rectum		0.489563	3	2	3	2	2	2	2	2	3	2	2	2	2	2	2	2	2	1	3	2	1	3	3	1	2	2	2	2	2	2	2	2	2	2	1	3	2	2	3	2	3	2	3	2	2
1188	Others	brain		0.554649	3	2	2	2	1	2	2	2	3	3	2	2	2	2	2	2	2	1	2	2	2	2	3	2	2	2	2	2	2	2	2	2	2	1	2	2	2	3	2	2	2	2	3	2	2
1189	Lung	lung	squamous cell carcinoma	0.266841	3	2	2	2	2	2	2	2	3	2	3	2	2	2	2	2	2	2	2	2	2	2	2	2	2	2	2	2	2	2	2	2	2	2	2	2	3	3	2	2	2	2	3	2	2
1190	Large intestine	rectum		0.539141	3	2	2	2	2	2	2	2	3	2	3	2	2	2	3	2	2	2	2	2	2	2	2	2	1	2	2	2	2	2	2	2	3	2	1	3	2	3	1	2	3	2	2	2	2
1191	Stomach	stomach		0.399156	2	2	2	2	2	2	2	2	3	2	2	2	2	2	2	2	2	2	2	2	3	2	2	2	2	2	2	2	2	2	2	2	2	2	2	2	2	2	3	2	3	2	2	2	2
1192	Stomach	stomach		0.353538	2	2	2	2	2	2	2	2	3	2	2	2	2	2	2	2	2	2	2	2	2	2	2	2	2	2	2	2	2	2	2	2	2	2	2	2	2	2	2	2	2	2	2	2	2
1194	Large intestine	rectum		0.784604	2	2	3	2	2	2	2	2	2	2	2	2	2	2	4	2	2	1	2	2	2	2	2	2	1	2	2	2	2	2	2	2	3	2	2	3	2	2	2	2	3	2	2	2	2
1195	Esophagus	esophagus	squamous cell carcinoma	0.999012	3	1	1	2	2	2	2	2	3	2	2	2	2	2	2	2	3	3	3	3	2	3	3	2	2	3	2	2	2	3	2	2	2	2	2	3	2	2	1	2	2	2	3	1	1
1196	Others	duodenum		0.370915	2	2	2	2	2	2	2	2	2	2	2	2	2	2	2	2	2	2	2	2	2	2	2	2	2	2	2	2	2	2	2	2	2	2	2	2	2	2	2	2	2	2	3	2	2
1197.1	Large intestine	colon		0.779452	3	2	3	2	2	2	2	2	2	2	2	2	2	2	3	2	2	2	2	2	2	2	2	2	2	2	2	2	2	2	2	2	3	2	2	2	2	2	3	2	3	2	2	2	2
1198	Large intestine	rectum		0.997015	3	2	4	2	2	2	2	2	2	2	2	2	2	2	5	2	2	1	3	2	2	2	2	2	2	2	2	2	2	2	2	2	5	2	1	2	2	2	2	2	5	2	2	2	2
1199	Head&neck	head&neck	squamous cell carcinoma	0.422353	2	2	3	2	2	2	2	2	2	2	2	2	2	2	2	2	2	2	2	2	2	2	2	2	2	2	2	2	2	2	2	2	2	2	2	3	2	2	3	2	2	2	2	2	2
1200	Liver	liver		0.993942	2	2	2	2	2	2	2	3	3	3	3	2	2	2	2	2	2	2	2	3	2	2	2	2	2	2	2	2	2	2	2	2	2	2	2	2	3	3	2	2	2	2	3	2	2
1201	Large intestine	rectum		0.356505	3	2	2	2	2	2	2	2	2	2	3	2	2	2	2	2	2	2	2	2	2	3	2	2	1	2	2	2	2	2	2	2	2	2	2	2	2	2	2	2	3	2	2	2	2
1203	Stomach	stomach		0.330841	3	2	2	2	2	2	2	2	2	2	3	2	2	2	4	2	2	2	2	2	2	2	2	2	2	2	2	2	2	2	2	2	2	2	2	2	2	3	2	2	2	2	2	2	2
1204	Breast	breast		0.99494	2	1	2	2	2	2	2	2	2	3	2	2	2	2	4	2	2	2	2	3	3	3	4	3	2	2	2	1	2	2	2	2	4	2	2	3	2	4	2	3	3	2	2	2	2
1205	Large intestine	colon		0.489978	2	2	2	2	2	2	3	2	3	2	2	2	2	2	2	2	2	2	2	2	2	2	2	2	2	2	2	2	2	2	2	2	2	2	2	3	2	2	2	2	3	2	3	2	2
1207	Head&neck	head&neck	squamous cell carcinoma	0.440582	3	2	2	2	2	2	3	2	3	2	2	2	2	2	2	2	2	2	2	3	2	3	2	2	2	2	2	2	3	2	2	2	2	2	2	2	2	2	2	2	2	2	2	2	2
1208	Large intestine	colon		0.999642	2	2	2	2	2	2	2	2	2	2	2	2	2	2	2	2	2	2	2	2	2	2	2	2	2	2	2	2	2	2	2	2	2	2	2	2	2	2	2	2	2	2	2	2	2
1209	Kidney	kidney		0.99862	2	2	2	2	2	2	2	2	2	2	2	2	2	2	2	2	2	2	2	2	2	2	2	2	2	2	2	2	2	2	2	2	2	2	2	2	2	2	2	2	2	2	2	2	2
1211	Large intestine	colon		0.998455	2	2	2	2	2	2	2	2	2	2	2	2	2	2	2	2	2	2	2	2	2	2	2	2	2	2	2	2	2	2	2	2	2	2	2	2	2	2	2	2	2	2	2	2	2
1212	Large intestine	colon		0.999428	2	2	2	2	2	2	2	2	2	2	2	2	2	2	2	2	2	2	2	2	2	2	2	2	2	2	2	2	2	2	2	2	2	2	2	2	2	2	2	2	2	2	2	2	2
1213	Lung	lung	adenocarcinoma	0.996605	2	2	2	2	2	2	2	2	2	2	2	2	2	2	2	2	2	2	2	2	2	2	2	2	2	2	2	2	2	2	2	2	2	2	2	2	2	2	2	2	2	2	2	2	2
1215	Lung	lung	adenocarcinoma	0.999515	3	2	1	2	2	2	2	3	2	2	3	2	2	2	2	2	2	2	4	2	2	2	3	1	3	2	2	2	2	2	2	2	2	1	2	2	3	2	1	5	2	2	2	2	2
1216	Large intestine	rectum		0.998912	2	2	2	2	2	2	2	2	2	2	2	2	2	2	2	2	2	2	2	2	2	2	2	2	2	2	2	2	2	2	2	2	2	2	2	2	2	2	2	2	2	2	2	2	2
1217	Ovary	ovary		0.99959	2	2	2	2	2	2	2	2	2	2	2	2	2	2	2	2	2	2	2	2	2	2	2	2	2	2	2	2	2	2	2	2	2	2	2	2	2	2	2	2	2	2	2	2	2
1218	Breast	breast		0.999235	2	2	2	2	2	2	2	2	2	2	2	2	2	2	2	2	2	2	2	2	2	2	2	2	2	2	2	2	2	2	2	2	2	2	2	2	2	2	2	2	2	2	2	2	2
1219	Large intestine	cecum		0.999012	2	2	2	2	2	2	2	2	2	2	2	2	2	2	2	2	2	2	2	2	2	2	2	2	2	2	2	2	2	2	2	2	2	2	2	2	2	2	2	2	2	2	2	2	2
1220	Liver	liver		0.999469	2	2	2	2	2	2	2	2	2	2	2	2	2	2	2	2	2	2	2	2	2	2	2	2	2	2	2	2	2	2	2	2	2	2	2	2	2	2	2	2	2	2	2	2	2
1221	Lung	lung	adenocarcinoma	0.999101	2	2	2	2	2	2	2	2	2	2	2	2	2	2	2	2	2	2	2	2	2	2	2	2	2	2	2	2	2	2	2	2	2	2	2	2	2	2	2	2	2	2	2	2	2
1222	Large intestine	rectum		0.999599	2	2	2	2	2	2	2	2	2	2	2	2	2	2	2	2	2	2	2	2	2	2	2	2	2	2	2	2	2	2	2	2	2	2	2	2	2	2	2	2	2	2	2	2	2
1224	Lung	lung	adenocarcinoma	0.997432	2	2	2	2	2	2	2	2	2	2	2	2	2	2	2	2	2	2	2	2	2	2	2	2	2	2	2	2	2	2	2	2	2	2	2	2	2	2	2	2	2	2	2	2	2
1225	Large intestine	rectum		0.988369	2	2	2	2	2	2	2	2	2	2	2	2	2	2	2	2	2	2	2	2	2	2	2	2	2	2	2	2	2	2	2	2	2	2	2	2	2	2	2	2	2	2	2	2	2
1226	Large intestine	colon		0.998424	2	2	2	2	2	2	2	2	2	2	2	2	2	2	2	2	2	2	2	2	2	2	2	2	2	2	2	2	2	2	2	2	2	2	2	2	2	2	2	2	2	2	2	2	2
1227	Large intestine	rectum		0.998363	2	2	2	2	2	2	2	2	2	2	2	2	2	2	2	2	2	2	2	2	2	2	2	2	2	2	2	2	2	2	2	2	2	2	2	2	2	2	2	2	2	2	2	2	2
1228	Breast	breast		0.99841	2	2	2	2	2	2	2	2	2	2	2	2	2	2	2	2	2	2	2	2	2	2	2	2	2	2	2	2	2	2	2	2	2	2	2	2	2	2	2	2	2	2	2	2	2
1229	GIST	rectum		0.999171	2	2	2	2	2	2	2	2	2	2	2	2	2	2	2	2	2	2	2	2	2	2	2	2	2	2	2	2	2	2	2	2	2	2	2	2	2	2	2	2	2	2	2	2	2
1230	Stomach	stomach		0.999074	2	2	2	2	2	2	2	2	2	2	2	2	2	2	2	2	2	2	2	2	2	2	2	2	2	2	2	2	2	2	2	2	2	2	2	2	2	2	2	2	2	2	2	2	2
1231	Lung	lung	squamous cell carcinoma	0.998337	2	2	2	2	2	2	2	2	2	2	2	2	2	2	2	2	2	2	2	2	2	2	2	2	2	2	2	2	2	2	2	2	2	2	2	2	2	2	2	2	2	2	2	2	2
1232	Liver	liver		0.999729	2	2	2	2	2	2	2	2	2	2	2	2	2	2	2	2	2	2	2	2	2	2	2	2	2	2	2	2	2	2	2	2	2	2	2	2	2	2	2	2	2	2	2	2	2
1233	Lung	lung		0.999087	2	2	2	2	2	2	2	2	2	2	2	2	2	2	2	2	2	2	2	2	2	2	2	2	2	2	2	2	2	2	2	2	2	2	2	2	2	2	2	2	2	2	2	2	2
1235	Stomach	stomach		0.999307	2	2	2	2	2	2	2	2	2	2	2	2	2	2	2	2	2	2	2	2	2	2	2	2	2	2	2	2	2	2	2	2	2	2	2	2	2	2	2	2	2	2	2	2	2
1236	Large intestine	rectum		0.996523	2	2	2	2	2	2	2	2	2	2	2	2	2	2	2	2	2	2	2	2	2	2	2	2	2	2	2	2	2	2	2	2	2	2	2	2	2	2	2	2	2	2	2	2	2
1237	Lung	lung	adenocarcinoma	0.297104	2	2	2	2	2	2	2	2	3	2	2	2	2	2	2	2	2	2	2	2	2	2	3	2	2	2	2	2	2	2	2	2	2	2	2	2	2	2	2	2	2	2	3	2	2
1238	Stomach	stomach		0.999135	2	2	2	2	2	2	2	2	2	2	2	2	2	2	2	2	2	2	2	2	2	2	2	2	2	2	2	2	2	2	2	2	2	2	2	2	2	2	2	2	2	2	2	2	2
1239	Liver	liver		0.999366	2	2	2	2	2	2	2	2	2	2	2	2	2	2	2	2	2	2	2	2	2	2	2	2	2	2	2	2	2	2	2	2	2	2	2	2	2	2	2	2	2	2	2	2	2
1241	Large intestine	colon		0.999155	2	2	2	2	2	2	2	2	2	2	2	2	2	2	2	2	2	2	2	2	2	2	2	2	2	2	2	2	2	2	2	2	2	2	2	2	2	2	2	2	2	2	2	2	2
1242	Others	thymus		0.99891	2	2	2	2	2	2	2	2	2	2	2	2	2	2	2	2	2	2	2	2	2	2	2	2	2	2	2	2	2	2	2	2	2	2	2	2	2	2	2	2	2	2	2	2	2
1244	Lung	lung	adenocarcinoma	0.999166	2	2	2	2	2	2	2	2	2	2	2	2	2	2	2	2	2	2	2	2	2	2	2	2	2	2	2	2	2	2	2	2	2	2	2	2	2	2	2	2	2	2	2	2	2
1245	Large intestine	rectum		0.397839	3	2	3	2	2	2	2	2	2	2	2	2	2	2	3	2	2	2	2	2	2	2	2	2	2	2	2	2	2	2	2	2	3	2	2	2	2	2	3	2	4	2	2	2	2
1246	Large intestine	colon		0.998073	2	2	2	2	2	2	2	2	2	2	2	2	2	2	2	2	2	2	2	2	2	2	2	2	2	2	2	2	2	2	2	2	2	2	2	2	2	2	2	2	2	2	2	2	2
1247.1	Lung	lung	squamous cell carcinoma	0.998488	2	2	2	2	2	2	2	2	2	2	2	2	2	2	2	2	2	2	2	2	2	2	2	2	2	2	2	2	2	2	2	2	2	2	2	2	2	2	2	2	2	2	2	2	2
1247.2	Lung	lung		0.86951	2	1	3	1	2	2	3	2	2	2	2	2	2	2	2	2	2	2	2	2	2	2	2	2	1	3	2	2	3	3	2	2	2	2	2	3	2	2	2	2	2	2	5	2	2
1248	Large intestine	cecum		0.794511	3	2	2	2	2	2	2	3	2	2	3	2	2	2	2	2	2	2	3	2	3	3	2	2	2	2	2	2	2	2	2	2	2	3	2	2	3	2	2	2	2	2	3	2	2
1249	Kidney	kidney		0.564164	2	2	2	2	2	2	2	2	2	2	2	2	2	2	2	2	2	2	2	2	2	2	2	2	2	2	2	2	2	2	2	2	2	2	2	2	2	2	2	2	2	2	2	2	2
1250	Large intestine	cecum		0.493486	2	2	2	2	2	2	2	2	3	2	2	2	2	2	2	2	2	2	2	2	2	2	2	2	2	2	2	2	2	2	2	2	2	2	2	2	2	2	2	2	2	2	3	2	2
1251	Esophagus	esophagus	squamous cell carcinoma	0.832266	2	2	2	2	2	2	2	2	3	2	2	2	2	2	2	2	3	3	2	3	2	2	2	2	2	2	2	2	3	2	2	2	2	2	2	2	2	2	2	2	2	2	3	2	2
1252	Large intestine	rectum		0.92843	3	2	5	2	2	2	2	4	3	2	2	2	2	2	4	2	2	1	2	2	2	3	3	2	2	2	2	2	2	2	2	2	3	2	1	3	2	2	4	2	4	2	2	3	1
1253	Large intestine	colon		0.751578	2	2	2	2	2	2	2	2	2	2	2	2	2	2	2	2	2	2	2	2	2	2	2	2	2	2	2	2	2	2	2	2	2	2	2	2	2	2	2	2	2	2	2	2	2
1254	Large intestine	colon		0.817201	3	2	2	2	2	2	2	2	3	2	2	2	2	2	2	2	2	2	3	2	2	2	2	2	2	2	2	2	2	2	2	2	2	2	2	3	2	2	2	2	3	2	2	2	2
1255	Pancreas	pancreas		0.414	2	2	2	2	2	2	2	2	3	2	2	2	2	2	2	2	2	2	2	2	2	2	3	2	2	2	2	2	2	2	2	2	2	2	2	2	2	3	2	2	2	2	3	2	2
1256	Lung	lung	adenocarcinoma	0.268288	2	2	2	2	2	2	2	2	3	2	2	2	2	2	2	2	2	2	2	2	2	2	2	2	2	2	2	2	2	2	2	2	2	2	2	2	2	2	2	2	2	2	2	2	2
1257	Stomach	stomach		0.285915	2	2	2	2	2	2	2	2	3	2	2	2	2	2	2	2	2	2	2	2	2	2	2	2	2	2	2	2	2	2	2	2	2	2	2	2	2	2	2	2	2	2	3	2	2
1258	Lung	lung	adenocarcinoma	0.354649	3	2	2	2	2	2	2	2	3	2	2	2	2	2	2	3	2	2	2	2	2	2	2	1	2	2	2	2	3	2	2	2	2	1	2	2	2	2	2	2	2	2	2	2	2
1259	Head&neck	head&neck	squamous cell carcinoma	0.34494	2	2	2	2	2	2	2	2	2	2	2	2	2	2	2	2	2	2	2	2	2	2	2	2	3	2	2	2	2	2	2	2	2	2	2	3	2	3	2	2	2	2	2	2	2
1260	Large intestine	colon		0.45085	2	2	2	2	2	2	2	2	3	2	2	2	2	2	2	2	2	2	2	2	2	2	2	2	2	2	2	2	2	2	2	2	2	2	2	2	2	3	2	2	2	2	3	2	2
1261	Uterus	uterus		0.630688	3	3	2	2	2	2	2	3	3	2	3	2	2	2	3	2	2	2	3	2	2	2	2	2	2	2	2	2	2	2	2	2	2	2	2	2	3	3	2	2	3	2	2	2	2
1262	Lung	lung	adenocarcinoma	0.584231	3	2	2	2	1	2	1	2	3	2	2	2	2	2	1	2	2	2	3	2	2	3	2	2	1	2	2	2	2	1	2	2	3	2	2	2	2	2	1	3	3	2	3	2	2
1263	Others	skin		0.564666	2	2	2	2	3	2	3	2	3	2	3	2	2	2	2	2	2	2	2	2	2	2	2	2	2	2	2	2	2	2	2	2	2	2	2	2	2	3	2	2	2	1	3	2	2
1264	Large intestine	rectum		0.334039	2	2	2	2	2	2	2	2	2	2	2	2	2	2	2	2	2	2	2	2	2	2	2	2	2	2	2	2	2	2	2	2	2	2	2	2	2	2	2	2	2	2	2	2	2
1265	Liver	liver		0.445902	3	2	2	2	2	2	3	2	3	2	2	2	2	2	2	2	2	1	3	2	2	3	3	2	2	2	2	3	3	3	2	2	2	2	2	2	2	3	2	2	2	2	3	2	2
1266	Large intestine	rectum		0.555735	3	2	4	2	2	2	2	2	3	2	3	2	2	2	2	2	2	1	3	2	2	3	2	2	2	2	2	2	2	2	2	2	2	1	2	2	2	3	3	2	2	2	2	2	2
1267	Large intestine	colon		0.394047	3	2	4	2	2	2	2	6	3	2	2	2	2	2	3	2	2	2	3	2	2	3	2	2	2	2	2	2	2	2	2	2	3	2	2	2	2	2	3	2	4	2	2	2	2
1268	Lung	lung	adenocarcinoma	0.329963	2	2	2	2	2	2	2	2	2	2	2	2	2	2	2	2	2	2	2	2	2	2	2	2	2	2	2	2	2	2	2	2	2	2	2	2	2	2	2	2	2	2	3	2	2
1269	Large intestine	rectum		0.46912	3	2	3	2	2	2	2	2	3	2	3	2	2	2	2	2	2	2	3	2	2	2	2	2	1	2	2	2	2	2	2	2	2	2	2	2	2	3	2	1	2	2	2	2	2
1270	Liver	liver		0.641172	3	2	3	2	1	2	2	2	2	2	3	2	2	2	2	2	2	2	2	2	2	3	2	2	2	2	2	3	2	2	2	2	2	2	1	2	3	3	1	2	2	2	3	2	2
1271	Breast	breast		0.36496	2	2	3	2	2	2	2	2	2	2	2	2	2	2	3	2	2	2	2	2	2	2	2	2	2	2	2	2	2	2	2	2	3	2	2	2	2	2	2	2	2	2	2	2	2
1272	Head&neck	head&neck	squamous cell carcinoma	0.295821	2	2	2	2	2	2	3	2	2	2	2	2	2	2	2	2	2	2	2	2	2	2	2	2	2	2	2	2	2	2	2	2	2	2	2	2	2	2	2	2	2	2	3	2	2
1273	Head&neck	head&neck	squamous cell carcinoma	0.28818	3	2	2	2	2	2	2	2	3	2	2	2	2	2	2	2	2	1	2	2	2	2	3	2	2	2	2	2	2	2	2	2	2	2	2	2	2	3	2	2	2	2	2	2	2
1274	Lung	lung	adenocarcinoma	0.295033	2	2	2	2	2	2	2	2	2	2	2	2	2	2	2	2	2	2	2	2	2	2	2	2	2	2	2	2	2	2	2	2	2	2	2	2	2	2	2	2	2	2	2	2	2
1275	Stomach	stomach		0.356434	3	2	2	2	2	2	2	2	2	2	2	2	2	2	3	2	2	2	5	2	2	2	2	2	2	2	2	2	3	2	2	2	2	2	2	2	2	2	2	2	3	2	2	2	2
1276	Large intestine	rectum		0.39363	2	2	3	2	2	2	2	2	3	2	2	2	2	2	3	2	2	1	2	2	2	2	2	2	2	2	2	2	2	2	2	2	3	2	2	2	2	3	3	2	3	2	2	2	2
1279	Liver	liver		0.369293	3	2	2	2	2	2	2	3	3	2	3	2	2	2	2	2	2	2	2	2	2	3	2	2	2	2	2	2	2	2	2	2	2	2	2	2	3	2	2	2	3	2	3	2	2
1280	Head&neck	head&neck		0.267128	2	2	2	2	2	2	2	2	3	2	2	2	2	2	2	2	2	2	2	2	2	2	2	2	2	2	2	2	2	2	2	2	2	2	2	2	2	2	2	2	2	2	3	2	2
1282	Breast	breast		0.615809	3	2	2	2	2	2	2	2	3	2	2	2	2	2	2	2	2	2	2	2	2	3	2	2	1	2	2	3	2	2	2	2	2	2	2	3	3	3	2	2	2	2	3	2	1
1283	Large intestine	colon		0.554404	2	2	3	2	2	2	2	2	2	2	2	2	2	2	3	2	2	2	2	2	2	2	2	2	2	2	2	2	2	2	2	2	3	2	2	2	2	3	3	2	3	2	2	2	2
1285	Others	gallbladder		0.338439	2	2	2	2	2	2	2	2	3	2	2	2	2	2	2	2	2	2	2	2	2	2	2	2	2	2	2	2	2	2	2	2	2	2	2	2	2	2	2	2	2	2	3	2	2
1287	Lung	lung	adenocarcinoma	0.511159	3	2	2	2	2	2	2	2	3	2	3	2	2	2	2	2	2	1	3	2	1	3	3	1	2	2	2	2	2	2	2	2	2	1	2	3	3	3	2	2	2	2	3	2	2
1288	Stomach	stomach		0.372211	3	2	2	2	2	2	3	2	3	2	3	2	2	2	2	2	2	2	2	2	2	2	2	2	2	2	2	2	2	2	2	2	2	2	2	2	2	3	2	2	2	2	3	2	2
1289	Head&neck	head&neck	squamous cell carcinoma	0.363761	2	2	2	2	2	2	2	2	3	2	3	2	2	2	2	2	2	2	2	2	2	2	2	2	2	2	2	2	4	2	2	2	2	2	2	2	3	2	2	2	2	2	2	2	2
1290	Large intestine	colon		0.475459	2	2	3	2	2	2	2	2	3	2	3	2	2	2	3	2	2	2	2	2	2	2	3	2	1	2	2	2	2	2	2	2	3	2	2	2	3	3	3	2	3	2	3	2	2
1291	Lung	lung	adenocarcinoma	0.462897	2	2	2	2	2	3	3	2	3	2	2	2	2	2	2	2	2	3	2	3	2	3	2	2	2	2	2	2	2	2	2	2	2	1	3	2	2	2	2	2	2	2	2	2	2
1292	Large intestine	rectum		0.999067	3	2	4	2	4	3	2	2	2	2	2	2	2	2	4	2	2	2	3	2	2	3	3	2	2	2	2	1	2	2	2	2	3	2	2	3	2	2	4	3	4	2	2	2	2
1293	Sarcoma	soft tissue		0.903859	3	2	2	2	2	2	1	2	2	3	2	2	2	2	2	2	3	2	3	3	2	2	2	2	2	2	2	2	2	2	2	2	2	2	2	3	2	3	2	2	2	2	3	2	2
1294	Liver	liver		0.72456	3	2	2	2	2	3	3	2	3	2	3	2	2	2	2	2	2	2	2	2	2	3	2	1	2	2	2	3	2	2	2	2	1	2	2	2	3	3	2	2	2	2	3	2	2
1295	Liver	liver		0.715398	2	2	2	2	2	3	2	2	2	2	2	2	2	2	2	2	2	2	2	2	2	3	2	2	2	2	2	2	2	2	2	2	2	2	2	1	2	2	2	2	2	2	2	2	2
1296	Large intestine	cecum		0.470167	3	2	2	2	2	2	2	3	2	2	3	2	2	2	2	2	2	2	3	2	2	2	2	2	2	2	2	2	2	2	2	2	2	2	2	2	3	2	2	2	2	2	2	2	2
1298	Pancreas	pancreas		0.279944	2	2	2	2	2	2	2	2	3	2	2	2	2	2	2	2	2	2	2	2	2	2	2	2	2	2	2	2	2	2	2	2	2	2	2	2	2	2	2	2	2	2	3	2	2
1301	Lung	lung	adenocarcinoma	0.252215	2	2	2	2	2	2	2	2	3	2	2	2	2	2	2	2	2	2	2	2	2	2	2	2	2	2	2	2	2	2	2	2	2	2	2	3	2	2	2	2	2	2	3	2	2
1302	Stomach	stomach		0.301648	2	2	2	2	2	2	2	2	2	2	2	2	2	2	2	2	2	2	2	2	2	2	2	2	2	2	2	2	2	2	2	2	2	2	2	2	2	2	2	2	2	2	2	2	2
1303	Large intestine	rectum		0.330874	2	2	2	2	2	2	2	2	3	2	2	2	2	2	3	2	2	1	2	2	2	2	2	2	2	2	2	2	2	2	2	2	2	2	2	2	2	3	2	2	3	2	2	2	2
1304	Liver	liver		0.604553	4	2	2	2	2	3	2	2	2	2	2	2	2	2	2	2	2	2	3	2	2	3	2	2	1	2	2	3	2	2	2	2	2	2	2	2	2	2	2	3	2	2	2	2	2
1305	Large intestine	rectum		0.6781	3	2	3	2	2	2	2	2	2	2	2	2	2	2	3	2	2	2	3	2	2	2	2	2	1	1	2	2	1	2	2	2	3	2	2	3	2	3	2	2	4	2	2	2	2
1306	Liver	liver		0.540871	3	2	2	2	2	2	2	2	2	2	3	2	2	2	3	2	2	2	3	2	2	2	3	2	2	2	2	2	2	2	2	2	3	2	2	2	2	2	2	2	3	2	3	2	1
1307.2	Sarcoma	soft tissue		0.430282	2	2	2	2	2	2	2	2	2	2	2	2	2	2	2	2	2	2	2	2	2	2	2	2	2	2	2	2	2	3	2	2	2	1	2	2	2	2	2	2	2	2	2	1	2
1308	Ovary	ovary		0.995608	2	2	2	2	2	2	2	2	2	2	2	2	2	2	2	2	2	2	2	2	2	2	2	2	2	2	2	2	2	2	2	2	2	2	2	2	2	2	2	2	2	2	2	2	2
1309	Lung	lung	adenocarcinoma	0.34528	2	2	2	2	2	2	2	2	3	2	2	2	2	2	2	2	2	2	2	2	2	2	2	2	2	2	2	2	2	2	2	2	2	2	2	2	2	2	2	2	2	2	3	2	2
1311	Large intestine	rectum		0.987973	3	2	3	2	2	2	2	2	3	2	2	2	2	2	4	2	2	1	3	2	2	2	2	2	2	2	2	2	2	2	2	2	4	2	2	2	2	2	2	1	4	2	2	2	2
1312	Stomach	stomach		0.417558	2	2	3	2	2	3	2	2	3	2	2	2	2	2	3	2	3	2	2	2	1	3	2	1	2	2	2	2	2	2	2	2	2	2	2	2	2	2	3	2	2	2	3	2	2
1313.1	Large intestine	colon		0.997484	2	2	2	2	2	2	2	2	3	2	2	2	2	2	5	2	2	2	2	2	2	2	2	2	2	1	2	1	2	2	2	2	5	2	1	2	2	2	2	2	4	1	2	2	2
1314.1	Ovary	ovary		0.275287	2	2	2	2	2	2	2	2	2	2	2	2	2	2	2	2	2	2	2	2	2	2	2	2	2	2	2	2	2	2	2	2	2	2	2	2	2	2	2	2	2	2	2	2	2
1314.2	Ovary	ovary		0.303129	2	2	2	2	2	2	2	2	3	2	2	2	2	2	2	2	2	2	2	2	2	2	2	2	2	2	2	2	2	2	2	2	2	2	2	2	2	2	2	2	2	2	2	2	2
1316	Liver	liver		0.904801	3	2	2	1	2	3	3	2	3	3	3	2	2	2	2	1	2	2	2	2	2	4	3	2	1	1	2	3	1	2	2	2	2	2	2	3	3	3	1	2	2	2	2	2	2
1318	Lung	lung	adenocarcinoma	0.253343	2	2	2	2	2	2	2	2	3	2	2	2	2	2	2	2	2	2	2	2	2	2	3	1	2	2	2	2	2	2	2	2	2	2	2	3	2	3	2	1	2	2	3	2	2
1319	EGJ	esophagogastric junction		0.255996	3	2	2	2	2	2	2	2	3	2	2	2	2	2	2	2	2	2	2	2	2	2	2	2	2	2	2	2	2	2	2	2	2	2	2	2	2	2	2	2	2	2	3	2	2
1321	Melanoma	skin		0.39495	2	2	2	2	2	2	2	2	2	2	2	2	2	2	2	2	2	2	2	2	2	2	2	2	2	2	2	2	2	2	2	2	2	2	2	2	2	2	2	2	3	2	2	2	2
1322.1	Large intestine	cecum		0.997005	3	2	3	2	2	2	2	2	3	2	2	2	2	2	4	2	2	2	3	2	1	2	3	1	1	2	2	2	2	2	2	2	3	2	2	2	2	2	3	1	4	2	2	2	2
1323	Lung	lung	squamous cell carcinoma	0.683423	2	2	2	2	2	2	3	3	2	2	3	2	2	2	2	2	2	2	2	2	2	3	2	2	2	2	2	2	3	2	2	2	2	2	2	3	2	3	2	2	2	2	3	2	2
1326	Stomach	stomach		0.324493	2	2	2	2	2	2	2	2	3	2	2	2	2	2	2	2	2	2	2	2	2	2	2	2	2	2	2	2	2	2	2	2	2	2	2	2	2	2	2	2	2	2	3	2	2
1328	Large intestine	rectum		0.311333	2	2	2	2	2	2	2	2	2	2	2	2	2	2	2	2	2	2	2	2	2	2	2	2	2	2	2	2	2	2	2	2	2	2	2	2	2	2	2	2	2	2	2	2	2
1329	Large intestine	colon		0.997715	3	2	3	2	2	2	2	2	3	2	3	2	2	2	3	2	2	2	3	2	2	2	3	2	2	1	2	2	2	2	2	2	4	2	2	2	3	3	3	2	4	2	2	2	2
1330	Lung	lung	adenocarcinoma	0.370033	3	2	2	2	2	2	2	2	3	2	2	2	2	2	2	2	2	2	3	2	2	2	2	2	2	2	2	2	2	2	2	2	2	2	2	2	2	3	2	2	2	2	2	2	2
1331	Large intestine	rectum		0.812314	3	2	2	2	2	2	2	2	3	2	2	2	2	2	3	2	2	1	2	2	2	2	2	2	2	2	2	2	2	2	2	2	3	2	2	3	2	2	2	3	4	2	2	2	2
1332	Liver	liver		0.576127	2	2	2	2	2	2	2	2	3	2	2	2	2	2	2	2	2	2	2	2	2	2	2	2	2	2	2	3	2	2	2	2	2	2	1	2	2	2	2	2	2	2	3	1	1
1333	Large intestine	colon		0.359519	3	2	3	2	2	2	2	2	2	2	2	2	2	2	2	2	2	1	2	2	2	2	2	2	2	2	2	2	2	2	2	2	3	2	2	2	2	2	2	2	3	2	2	2	2
1334	Large intestine	rectum		0.411201	3	2	2	2	2	2	2	2	2	2	2	2	2	2	3	2	2	2	3	2	2	2	2	2	2	2	2	2	2	2	2	2	3	2	2	2	2	2	2	2	3	2	2	2	2
1335	Large intestine	colon		0.963782	2	2	3	2	2	2	2	3	3	2	2	2	2	2	3	2	2	1	2	2	2	2	2	2	2	2	2	2	2	2	2	2	3	2	2	2	3	2	2	2	3	2	2	2	2
1336	Stomach	stomach		0.758987	3	2	2	2	2	2	5	2	2	2	2	2	2	2	2	2	2	2	3	2	2	2	2	2	2	2	2	2	2	2	2	2	2	2	2	3	2	2	2	2	2	2	2	2	2
1337	Lung	lung	adenocarcinoma	0.868735	2	2	2	2	2	2	2	3	2	2	3	2	2	2	2	2	2	2	2	2	2	2	2	2	2	2	2	2	3	2	2	2	2	2	2	2	3	2	2	2	2	2	3	2	2
1338	Others	duodenum		0.764726	3	2	2	2	2	2	2	2	3	2	2	2	2	2	2	2	2	2	3	2	2	2	2	2	2	2	2	2	2	2	2	2	2	2	2	2	2	2	2	2	2	2	3	2	2
1340	Large intestine	colon		0.425768	2	2	2	2	2	2	3	2	3	2	2	2	2	2	3	2	2	2	2	2	2	2	2	2	1	2	2	2	2	2	2	2	4	2	2	3	2	2	1	1	4	2	2	2	2
1341	Large intestine	rectum		0.474443	2	1	2	2	2	2	2	2	2	2	2	2	2	2	2	2	2	2	2	2	2	2	2	2	2	2	2	2	2	2	2	2	2	2	1	2	2	2	2	2	2	2	2	2	2
1342	Liver	liver		0.376595	2	2	2	2	2	2	2	2	2	2	2	2	2	2	2	2	2	2	2	2	2	3	2	2	2	2	2	3	2	2	2	2	2	2	2	2	2	2	2	2	2	2	3	2	2
1343	Lung	lung	adenocarcinoma	0.307941	2	2	2	2	2	2	2	2	2	2	2	2	2	2	2	2	2	2	2	2	2	2	2	2	2	2	2	3	2	2	2	2	2	2	2	2	2	2	2	2	2	2	2	2	2
1344	Large intestine	colon		0.401419	3	2	3	2	2	2	2	2	2	2	2	2	2	2	4	2	2	1	2	2	2	2	2	2	2	2	2	2	2	2	2	2	2	2	2	2	2	3	3	2	2	2	2	2	2
1345.1	Large intestine	colon		0.309068	2	2	3	2	2	2	2	2	2	2	2	2	2	2	2	2	2	2	2	2	2	2	2	2	2	2	2	2	2	2	2	2	2	2	2	2	2	2	2	2	2	2	2	2	2
1346	Liver	liver		0.93882	3	2	2	2	2	2	2	2	3	2	2	2	2	2	2	2	2	1	3	2	2	3	3	2	2	2	2	3	2	2	2	2	2	2	1	2	2	2	2	2	3	2	2	2	2
1347	Lung	lung	squamous cell carcinoma	0.336272	2	2	2	2	2	2	2	2	2	2	2	2	2	2	2	2	2	2	2	3	2	3	2	2	2	2	2	2	2	2	2	2	2	2	2	2	2	2	2	2	2	2	2	2	2
1349	Stomach	stomach		0.991489	3	2	2	2	2	2	2	2	3	2	2	2	2	2	3	2	2	2	3	2	2	3	3	2	2	2	2	1	3	2	2	2	3	2	2	2	2	2	3	2	3	2	3	2	2
1350	Large intestine	rectum		0.491676	2	2	3	2	2	2	2	2	2	3	3	2	2	2	3	2	2	2	2	2	2	2	2	2	2	2	2	3	2	2	2	2	3	2	1	3	3	2	3	2	3	2	2	2	2
1351	Head&neck	head&neck	squamous cell carcinoma	0.316933	2	2	2	2	2	2	3	2	2	2	2	2	2	2	2	2	2	2	2	2	2	2	2	2	2	2	2	2	2	2	2	2	2	2	2	2	2	2	2	2	2	2	2	2	2
1352	Large intestine	colon		0.626503	2	2	3	2	2	2	2	2	2	2	2	2	2	2	3	2	2	2	2	2	2	2	2	2	1	1	2	2	2	2	2	2	3	2	2	2	2	2	2	2	3	2	2	2	2
1355	Large intestine	rectum		0.87692	3	1	3	1	2	2	2	2	3	2	2	2	2	2	2	1	2	2	3	3	2	2	2	2	1	1	2	1	2	2	2	2	2	1	2	2	2	1	3	2	1	2	2	2	2
1356	Liver	liver		0.358264	3	2	2	2	2	3	2	2	3	2	2	2	2	2	2	2	2	2	2	2	2	3	2	2	2	2	2	3	2	2	2	2	2	2	2	2	2	2	2	3	2	2	3	2	2
1357	Large intestine	rectum		0.821066	3	2	3	2	2	2	2	2	2	2	2	2	2	2	3	2	2	2	3	2	2	2	2	2	2	2	2	2	2	2	2	2	3	2	2	2	2	2	3	2	4	2	2	2	2
1358	Head&neck	head&neck		0.99254	4	2	4	2	3	2	2	2	3	2	2	2	2	2	4	2	3	2	3	2	3	2	3	3	1	2	2	1	2	2	2	2	4	3	2	2	2	2	2	2	4	2	3	2	2
1360	Large intestine	rectum		0.996196	3	2	4	2	2	3	2	2	3	2	2	2	2	2	2	2	2	2	3	2	2	3	2	2	2	1	2	2	2	2	2	2	3	2	2	2	2	2	4	3	3	2	2	2	2
1361	Breast	breast		0.269326	2	2	2	2	2	2	3	2	2	2	2	2	2	2	2	2	2	2	2	2	2	2	2	2	2	2	2	2	2	2	2	2	2	2	2	2	2	2	2	2	2	2	2	2	2
1362	Stomach	stomach		0.286141	3	2	2	2	2	2	2	2	2	2	2	2	2	2	2	2	2	2	2	2	2	2	2	2	2	2	2	2	2	2	2	2	2	2	2	2	2	2	2	2	2	2	2	2	2
1364	Large intestine	colon		0.303076	2	2	2	2	2	2	2	2	3	2	2	2	2	2	3	2	2	2	2	2	2	2	2	2	2	2	2	2	2	2	2	2	3	2	2	2	2	2	2	2	2	2	2	2	2
1366	Large intestine	rectum		0.504588	2	2	2	2	2	2	2	2	3	2	2	2	2	2	4	2	2	2	2	3	2	2	3	2	2	2	2	2	2	2	2	2	4	2	1	3	2	2	2	2	4	2	2	2	2
1368	Large intestine	rectum		0.995776	3	2	3	2	2	2	2	2	2	2	2	2	2	2	3	2	2	2	3	2	2	2	2	2	2	2	2	2	2	2	2	2	3	2	2	2	2	2	3	2	3	2	2	2	2
1369	EGJ	esophagogastric junction		0.274325	2	2	2	2	2	2	2	2	2	2	2	2	2	2	2	2	2	2	2	2	2	2	2	2	2	2	2	2	2	2	2	2	2	2	2	2	2	2	2	2	2	2	2	2	2
1371	Large intestine	colon		0.53413	3	2	3	2	2	2	2	2	3	2	2	2	2	2	3	2	3	2	3	2	2	2	3	2	1	2	2	2	2	2	2	2	3	2	1	2	2	2	3	2	3	2	2	2	3
1372	Head&neck	head&neck	squamous cell carcinoma	0.992687	2	2	2	2	2	2	2	2	3	2	3	2	2	2	3	2	2	2	2	2	2	2	3	2	2	2	2	2	2	2	2	2	3	2	2	2	2	2	2	2	3	2	2	2	2
1373	Stomach	stomach		0.996585	2	2	2	2	2	2	2	2	2	2	2	2	2	2	2	2	2	2	2	2	2	2	2	2	2	2	2	1	2	2	2	2	2	2	2	2	2	2	2	2	2	2	3	2	2
1374	Liver	liver		0.544103	2	2	2	2	2	3	2	2	3	2	2	2	2	2	2	2	2	2	2	2	2	4	2	2	2	2	2	2	2	2	2	2	2	2	2	2	2	2	2	3	3	2	3	2	2
1375	Large intestine	colon		0.474577	2	2	2	2	2	2	3	3	2	2	3	2	2	2	2	2	2	3	2	3	2	2	2	2	2	2	2	2	2	2	2	2	3	2	2	3	3	2	4	2	2	2	3	2	1
1376	Lung	lung	adenocarcinoma	0.329587	2	2	2	2	2	2	2	2	2	2	2	2	2	2	2	2	2	2	2	2	2	2	2	2	2	2	2	2	2	2	2	2	2	2	2	2	2	2	2	2	2	2	2	2	2
1377	Liver	liver		0.856746	3	2	2	2	2	3	2	2	2	2	2	2	2	2	2	2	2	2	3	2	2	4	2	2	2	2	2	2	2	2	2	2	2	2	2	1	1	2	2	3	2	2	3	2	2
1378	Large intestine	rectum		0.691446	3	2	4	2	2	2	2	2	3	2	2	2	2	2	4	2	2	2	2	2	2	2	2	2	2	2	2	2	2	2	2	2	4	2	1	2	2	2	3	2	7	2	2	2	2
1381	Large intestine	colon		0.995127	2	2	3	2	2	2	2	3	2	2	2	2	2	2	3	2	2	1	2	2	2	2	2	2	1	1	2	2	2	2	2	2	3	2	2	2	2	2	3	2	4	2	2	2	2
1382	Lung	lung	adenocarcinoma	0.995187	2	2	2	2	2	3	2	3	2	1	2	2	2	2	2	2	2	3	2	2	2	4	2	3	2	2	2	2	2	2	2	2	2	1	2	2	2	2	2	3	2	2	2	2	2
1383	Stomach	stomach		0.996037	3	1	2	2	2	2	2	2	2	2	2	2	2	2	2	2	2	2	4	3	2	3	3	2	2	1	2	2	3	2	2	2	2	2	2	2	2	2	2	4	2	2	1	2	2
1386	Lung	lung	adenocarcinoma	0.696622	2	2	3	2	2	2	1	2	3	2	2	2	2	2	2	2	3	2	2	2	2	3	3	2	2	2	2	2	2	2	2	2	2	2	2	2	2	2	1	2	2	2	2	2	2
1387	Stomach	stomach		0.295948	2	2	2	2	2	2	2	2	2	2	2	2	2	2	2	2	2	2	2	2	2	2	2	2	2	2	2	2	2	2	2	2	2	2	2	2	2	2	2	2	2	2	2	2	2
1388	Lung	lung		0.324393	2	2	2	2	2	2	2	2	2	2	2	2	2	2	2	2	2	2	2	2	3	2	2	2	2	2	2	2	2	2	2	2	2	2	2	2	2	2	2	2	2	2	3	2	2
1389	Pancreas	pancreas		0.29075	2	2	2	2	2	2	2	2	2	2	2	2	2	2	2	2	2	2	2	2	2	2	2	2	2	2	2	2	2	2	2	2	2	2	2	2	2	2	2	2	2	2	2	2	2
1390	Head&neck	head&neck	squamous cell carcinoma	0.348177	2	2	2	2	2	2	2	2	2	2	2	2	2	2	2	2	2	2	2	2	2	2	2	2	2	2	2	2	2	2	2	2	2	2	2	2	2	2	2	2	2	2	2	2	2
1391	Lung	lung	adenocarcinoma	0.998726	3	2	2	2	2	3	2	2	2	2	2	2	2	2	3	2	2	2	3	2	4	2	2	4	2	2	2	3	2	3	2	2	3	2	2	2	2	2	2	2	3	2	2	2	2
1392	Esophagus	esophagus	squamous cell carcinoma	0.347735	2	2	2	2	2	2	2	2	2	2	2	2	2	2	2	2	2	2	2	2	2	2	2	2	2	2	2	2	2	2	2	2	2	2	2	2	2	2	2	2	2	2	2	2	2
1395	Others	skin		0.680631	2	2	2	2	2	2	2	2	2	2	2	2	2	2	2	2	2	2	2	2	2	2	2	2	2	2	2	2	2	2	2	2	2	2	2	2	2	2	2	2	2	2	3	2	2
1398	Lung	lung	adenocarcinoma	0.943207	3	2	2	2	2	2	2	2	3	2	2	2	2	2	2	2	2	2	2	2	2	2	2	2	2	2	2	2	2	2	2	2	3	2	2	2	2	3	2	2	2	2	3	2	2
1399	Large intestine	rectum		0.971708	3	2	4	2	2	2	3	3	3	2	3	2	2	2	3	2	2	1	2	2	2	2	3	2	2	2	2	2	2	2	2	2	3	2	1	3	3	2	4	2	4	2	2	2	1
1401	Head&neck	head&neck	squamous cell carcinoma	0.467573	3	2	2	2	2	2	3	2	2	2	2	2	2	2	2	2	2	2	2	2	2	2	2	2	2	2	2	2	2	2	2	2	2	2	2	2	2	2	2	2	2	2	2	2	2
1402	Lung	lung	squamous cell carcinoma	0.992674	3	2	2	2	2	2	2	2	2	2	2	2	2	2	2	2	2	2	3	3	2	2	3	2	2	2	2	2	2	2	2	2	2	2	2	2	2	2	2	2	2	2	2	2	2
1404.1	Stomach	stomach		0.298912	2	2	2	2	2	2	2	2	2	2	2	2	2	2	2	2	2	2	2	2	2	2	2	2	2	2	2	2	2	2	2	2	2	2	2	2	2	2	2	2	2	2	2	2	2
1407	Breast	breast		0.325481	2	2	2	2	2	2	2	2	2	2	2	2	2	2	2	2	2	2	2	2	2	2	2	2	2	2	2	2	2	2	2	2	2	2	2	2	2	2	2	2	2	2	2	2	2
1408	Stomach	stomach		0.470331	3	2	2	2	2	3	3	3	2	2	3	2	2	2	3	2	2	2	2	2	2	2	2	2	2	2	2	2	2	2	2	2	3	2	2	2	3	2	2	3	2	2	2	3	2
1409	Large intestine	rectum		0.933929	3	2	4	2	2	2	3	2	2	2	2	2	2	2	3	2	2	1	3	2	2	2	2	2	2	2	2	2	2	2	2	2	3	2	2	2	2	2	3	2	3	2	2	2	2
1410	Large intestine	rectum		0.99899	4	2	2	2	4	2	2	2	2	2	2	2	2	2	3	2	2	2	3	2	1	3	2	2	2	2	2	3	2	2	2	2	3	1	1	3	2	2	2	2	2	2	3	2	1
1411	Lung	lung	squamous cell carcinoma	0.675354	2	2	1	1	2	3	2	2	2	1	2	2	2	2	2	1	2	2	2	2	2	3	2	2	1	1	2	2	3	2	2	2	2	2	2	2	2	2	1	3	3	2	3	2	2
1412	Lung	lung	adenocarcinoma	0.613463	3	2	2	2	2	2	2	2	3	2	2	2	2	2	2	2	2	2	3	3	3	2	3	3	2	2	2	2	2	2	2	2	2	2	2	2	2	2	2	2	2	2	2	2	2
1414	Head&neck	head&neck	squamous cell carcinoma	0.271273	2	2	2	2	2	2	2	2	2	2	2	2	2	2	2	2	2	2	2	2	2	2	2	2	2	2	2	2	2	2	2	2	2	2	2	2	2	2	2	2	2	2	3	2	2
1415	Large intestine	colon		0.439164	2	2	3	2	2	2	2	2	2	2	2	2	2	2	3	2	2	2	2	2	2	2	2	2	2	2	2	2	2	2	2	2	3	2	2	2	2	2	3	2	3	2	2	2	2
1416	Lung	lung		0.243539	3	2	2	2	2	2	2	2	2	2	2	2	2	2	2	2	2	2	2	2	2	2	2	2	2	2	2	2	2	2	2	2	2	2	2	2	2	2	2	2	2	2	2	2	2
1417	Stomach	stomach		0.25862	2	2	2	2	2	2	2	2	2	2	2	2	2	2	2	2	2	2	2	2	2	2	2	2	2	2	2	2	2	2	2	2	2	2	2	2	2	2	2	2	2	2	3	2	2
1420	Liver	liver		0.755312	3	2	2	2	2	2	3	2	3	3	2	2	2	2	3	2	2	2	2	2	2	2	3	2	1	2	2	3	2	3	2	2	3	2	2	3	2	2	1	2	3	2	3	2	1
1421	Lung	lung	squamous cell carcinoma	0.331743	2	2	2	2	2	2	2	3	3	2	3	2	2	2	2	2	2	2	2	2	2	2	2	2	2	3	2	2	2	2	2	2	2	2	2	2	2	2	2	2	2	2	3	2	2
1422	Breast	breast		0.614976	2	2	1	2	2	3	2	2	3	2	2	2	2	2	3	2	2	2	2	2	2	4	2	2	2	2	2	2	2	2	2	2	3	2	2	2	2	2	1	3	3	2	3	2	2
1424	Head&neck	head&neck	squamous cell carcinoma	0.302285	2	2	2	2	2	2	2	2	3	2	2	2	2	2	2	2	2	2	2	2	2	2	2	2	2	2	2	2	2	2	2	2	2	2	2	2	2	2	2	2	2	2	3	2	2
1425	Large intestine	colon		0.536384	3	2	2	2	2	2	3	3	3	3	3	2	2	2	2	2	2	2	3	2	2	2	3	2	2	2	2	2	2	2	2	2	2	2	2	2	3	2	2	2	2	2	2	2	2
1426	Stomach	stomach		0.267334	2	2	2	2	2	2	2	2	2	2	2	2	2	2	2	2	2	2	2	2	2	2	2	2	2	2	2	2	2	2	2	2	2	2	2	2	2	2	2	2	2	2	2	2	2
1427	Head&neck	head&neck	squamous cell carcinoma	0.888892	2	2	1	2	2	3	2	2	3	3	2	2	2	2	3	2	2	2	2	3	2	2	2	2	2	3	2	2	3	2	2	2	2	2	2	2	2	3	1	3	3	2	3	2	1
1428	Liver	liver		0.291464	2	2	2	2	2	3	2	2	2	2	2	2	2	2	2	2	2	2	2	2	2	3	2	2	2	2	2	2	2	2	2	2	2	2	2	2	2	2	2	2	2	2	2	2	2
1430	Stomach	stomach		0.282663	2	2	2	2	2	2	2	2	2	2	2	2	2	2	2	2	2	2	2	2	2	2	2	2	2	2	2	2	2	2	2	2	2	2	2	2	2	2	2	2	2	2	2	2	2
1431	Ovary	ovary		0.305964	2	2	2	2	2	2	2	2	3	2	2	2	2	2	2	2	2	2	2	2	2	2	2	2	2	2	2	2	2	2	2	2	2	2	2	2	2	2	2	2	2	2	3	2	2
1434	Lung	lung	squamous cell carcinoma	0.344505	2	2	2	2	2	2	2	2	3	2	2	2	2	2	2	2	2	2	2	2	2	2	2	2	2	2	2	2	2	2	2	2	2	2	2	2	2	2	2	2	2	2	2	2	2
1435	Large intestine	rectum		0.949543	3	2	4	2	2	2	2	2	2	2	2	2	2	2	3	2	2	2	3	2	2	2	2	2	2	2	2	2	2	2	2	2	3	2	1	2	2	2	3	2	3	2	2	2	2
1437	Others	mediastinum		0.829729	2	2	2	2	2	2	2	2	2	2	2	2	2	2	2	2	2	2	2	2	2	2	2	2	2	2	2	2	2	2	2	2	2	2	2	2	2	2	2	2	2	2	2	2	2
1439	Breast	breast		0.506284	2	2	2	2	2	2	2	2	2	2	2	2	2	2	2	2	2	2	2	2	2	3	2	2	2	2	2	2	2	2	2	2	2	2	2	2	2	2	2	2	2	2	2	2	2
1440	Breast	breast		0.510602	2	2	2	2	2	3	2	3	2	2	3	2	2	2	3	2	2	2	2	2	2	3	2	2	2	2	2	2	2	2	2	2	3	2	2	2	3	2	1	3	3	2	2	2	2
1444	Head&neck	head&neck		0.344743	2	2	2	2	2	2	2	2	3	2	2	2	2	2	2	2	2	1	2	2	2	2	3	2	2	2	2	2	2	2	2	2	2	2	2	2	2	2	2	1	2	2	2	2	2
1446	Large intestine	colon		0.446426	2	2	2	2	2	2	3	2	3	2	3	2	2	2	2	2	2	2	2	2	2	2	2	2	1	2	2	2	2	2	2	2	2	2	2	2	3	2	2	1	3	2	2	2	2
1447	Large intestine	colon		0.548601	2	2	4	2	2	2	3	2	2	3	2	2	2	2	3	2	2	1	2	2	2	2	2	2	1	2	2	2	2	2	2	2	3	1	2	3	2	3	3	2	3	2	2	2	2
1448	Large intestine	colon		0.790332	2	2	3	2	2	2	2	2	2	2	2	2	2	2	3	2	2	2	2	2	2	2	2	2	2	2	2	1	2	2	2	2	4	2	2	2	2	2	3	2	3	2	2	2	2
1449	Pancreas	pancreas		0.261122	2	2	2	2	2	2	2	2	2	2	2	2	2	2	2	2	2	2	2	2	2	2	2	2	2	2	2	2	2	2	2	2	2	2	2	2	2	2	2	2	2	2	2	2	2
1451	Stomach	stomach		0.877026	3	2	2	2	2	2	2	2	2	2	2	2	2	2	3	2	2	2	4	2	1	3	2	1	2	2	2	2	2	2	2	2	3	1	2	2	2	2	2	2	3	2	2	2	2
1452	Lung	lung	squamous cell carcinoma	0.301621	2	2	2	2	2	2	2	2	2	2	2	2	2	2	2	2	2	2	2	2	2	2	2	2	2	2	2	2	2	2	2	2	2	2	2	2	2	2	2	2	2	2	2	2	2
1453	Others	thymus		0.279345	2	2	2	2	2	2	2	2	3	2	2	2	2	2	2	2	2	2	2	2	2	2	2	2	2	2	2	2	2	2	2	2	2	2	2	2	2	2	2	2	2	2	2	2	2
1454	Large intestine	colon		0.54304	3	2	4	2	2	2	2	2	2	2	2	2	2	2	2	2	2	2	2	2	2	2	3	2	2	2	2	2	2	2	2	2	2	1	2	2	2	2	4	2	2	2	2	2	2
1455	Large intestine	colon		0.348221	2	2	2	2	2	2	2	2	2	2	2	2	2	2	3	2	2	2	2	2	2	2	2	2	2	2	2	2	2	2	2	2	3	2	2	2	2	2	2	2	3	2	2	2	2
1457	Large intestine	colon		0.532274	3	2	3	2	2	2	2	2	3	2	2	2	2	2	3	2	2	2	2	2	2	2	3	2	2	2	2	2	2	2	2	2	3	2	2	2	2	2	3	2	3	2	2	2	2
1458	Stomach	stomach		0.314006	3	2	2	2	2	2	2	2	2	2	2	2	2	2	2	2	2	2	3	2	2	2	2	2	2	2	2	2	2	2	2	2	2	2	2	2	2	2	2	2	2	2	2	2	2
1459	Large intestine	rectum		0.418985	3	2	2	2	2	2	2	2	2	3	2	2	2	2	2	2	2	1	2	2	2	2	2	2	2	2	2	2	2	2	2	2	2	2	2	2	2	2	2	2	3	2	2	2	2
1460	Lung	lung		0.247235	2	2	2	2	2	2	2	2	3	2	2	2	2	2	2	2	2	2	2	2	2	2	2	2	2	2	2	2	2	2	2	2	2	2	2	2	2	3	2	2	2	2	3	2	2
1461	Ovary	ovary		0.507543	2	2	2	2	2	2	2	2	2	2	2	2	2	2	2	2	2	2	2	2	2	2	2	2	2	2	2	2	2	2	2	2	2	2	2	2	2	2	2	2	2	2	2	2	2
1462	Head&neck	head&neck	squamous cell carcinoma	0.41546	3	2	2	2	2	2	2	2	2	2	2	2	2	2	2	2	2	2	3	2	2	2	2	2	2	2	2	2	2	3	2	2	2	2	2	2	2	2	2	2	2	2	2	2	2
1464	Large intestine	rectum		0.984169	2	2	3	3	2	2	2	2	3	2	2	2	2	2	3	3	3	2	2	2	2	2	3	2	2	2	2	2	2	2	2	2	3	2	2	2	2	2	2	2	4	2	2	2	2
1465	Head&neck	head&neck	squamous cell carcinoma	0.409225	2	2	2	2	2	2	2	3	2	2	3	2	2	2	2	2	2	2	2	2	2	2	3	2	2	2	2	2	3	2	2	2	2	2	2	2	3	2	2	2	2	3	2	2	2
1466	Large intestine	colon		0.995822	3	2	2	2	2	2	2	2	2	2	2	2	2	2	2	2	2	2	3	2	2	2	2	2	2	2	2	2	2	2	2	2	2	2	2	2	2	2	2	2	2	2	2	2	2
1468	Lung	lung	adenocarcinoma	0.367381	2	2	2	2	2	2	2	2	3	2	3	2	2	2	2	2	2	2	2	2	2	2	2	2	2	2	2	2	2	2	2	2	2	2	2	2	2	2	2	2	3	2	2	2	2
1469	Stomach	stomach		0.260059	2	2	2	2	2	2	2	2	3	2	2	2	2	2	2	2	2	2	2	2	2	2	2	2	2	2	2	2	2	2	2	2	2	1	2	2	2	2	2	1	2	2	3	2	2
1471	Pancreas	pancreas		0.280989	2	2	2	2	2	2	2	2	2	2	2	2	2	2	2	2	2	2	2	2	2	2	2	2	2	2	2	2	2	2	2	2	2	2	2	2	2	2	2	2	2	2	2	2	2
1473	Lung	lung	squamous cell carcinoma	0.512182	3	2	2	2	2	2	3	2	3	2	2	2	2	2	2	2	2	2	3	3	2	2	3	2	2	2	2	2	2	3	2	2	2	2	2	2	2	3	2	2	2	2	3	2	2
1475	Large intestine	colon		0.885826	2	2	3	2	2	2	2	2	2	2	2	2	2	2	3	2	2	1	2	2	2	2	2	2	2	2	2	2	2	2	2	2	3	2	2	3	2	2	2	2	3	2	2	2	2
1476	Breast	breast		0.468095	2	2	2	2	2	2	2	3	3	2	3	2	2	2	2	2	2	2	2	2	2	3	2	2	2	2	2	2	2	1	2	2	2	2	2	2	2	2	2	2	2	1	3	2	1
1477	Stomach	stomach		0.286694	2	2	2	2	2	2	2	2	2	2	2	2	2	2	2	2	2	2	2	2	2	2	2	2	2	2	2	2	2	2	2	2	2	2	2	2	2	2	2	2	2	2	2	2	2
1479	Large intestine	colon		0.432003	2	2	3	2	2	2	3	2	2	2	2	2	2	2	3	2	2	2	2	2	2	2	2	2	2	2	2	2	2	2	2	2	3	2	2	2	2	2	2	2	3	2	2	2	2
1480	Lung	lung	squamous cell carcinoma	0.650311	2	2	2	2	2	2	2	2	3	2	2	2	2	2	2	2	2	2	2	2	2	2	2	2	2	2	2	2	2	2	2	2	2	2	2	2	2	2	2	2	2	2	3	2	2
1481	Large intestine	colon		0.450756	3	2	2	2	2	2	3	2	3	3	2	2	2	2	2	2	2	2	2	3	2	3	3	2	2	3	2	3	3	3	2	2	2	2	2	3	2	3	2	2	3	2	3	2	2
1482	Stomach	stomach		0.284676	3	2	2	2	2	2	2	2	3	2	2	2	2	2	2	2	2	2	2	2	2	2	2	2	2	2	2	2	2	2	2	2	2	2	2	3	2	2	2	1	2	2	3	2	2
1483	Stomach	stomach		0.26045	2	2	2	2	2	2	2	2	3	2	2	2	2	2	2	2	2	2	2	2	2	2	2	2	2	2	2	2	2	2	2	2	2	2	2	2	2	2	2	2	2	2	3	2	2
1484	Head&neck	head&neck	squamous cell carcinoma	0.584492	2	2	2	1	2	2	2	2	2	2	3	2	2	2	2	1	2	2	2	2	2	2	2	2	2	2	2	2	2	2	2	2	2	2	2	3	3	5	2	2	2	2	3	2	2
1485	Breast	breast		0.39421	2	2	2	2	2	2	2	2	3	2	2	2	2	2	2	2	2	2	2	2	2	3	2	2	2	2	2	2	2	2	2	2	2	2	2	2	2	2	2	2	2	2	3	2	2
1486	Liver	liver		0.587002	2	2	3	2	2	2	2	2	2	2	2	2	2	2	2	2	2	2	2	2	2	3	2	2	2	2	2	2	2	2	2	2	2	2	2	2	2	2	1	2	2	2	2	2	2
1487	Large intestine	colon		0.434554	2	2	3	2	2	2	3	2	3	2	2	2	2	2	3	2	2	2	2	2	2	2	2	2	2	2	2	2	2	2	2	2	3	2	2	2	2	2	2	2	3	2	2	2	2
1488	Pancreas	pancreas		0.340587	2	2	2	2	2	2	2	2	2	2	2	2	2	2	2	2	2	2	2	2	2	2	2	2	2	2	2	2	2	2	2	2	2	2	2	2	2	2	2	2	2	2	2	2	2
1489	Lung	lung	adenocarcinoma	0.278578	2	2	2	2	2	2	2	2	3	2	2	2	2	2	2	2	2	2	2	2	2	2	2	2	2	2	2	2	2	2	2	2	2	2	2	2	2	2	2	2	2	2	2	2	2
1490	Large intestine	rectum		0.988229	3	2	2	2	2	2	2	2	2	2	3	2	2	2	2	2	2	2	2	2	2	2	3	2	2	2	2	3	2	2	2	2	2	2	2	2	3	2	2	2	2	2	2	2	2
1493	Large intestine	rectum		0.50175	2	2	2	2	2	2	2	2	2	2	2	2	2	2	4	2	2	2	2	2	2	2	2	2	2	1	2	2	2	2	2	2	2	2	2	2	2	2	2	2	3	2	2	2	2
1495	Uterus	uterus		0.940531	2	2	2	2	2	2	2	2	3	2	2	2	2	2	2	2	2	2	1	4	2	2	2	2	1	2	2	2	2	2	2	2	2	2	2	1	2	3	2	2	2	2	3	2	2
1496	Stomach	stomach		0.285061	2	2	2	2	2	2	2	2	2	2	2	2	2	2	2	2	2	2	2	2	2	2	2	2	2	2	2	2	2	2	2	2	2	2	2	2	2	2	2	2	2	2	2	2	2
1497	Stomach	stomach		0.27767	3	2	2	2	2	2	2	2	3	2	2	2	2	2	2	2	2	2	2	2	2	2	2	2	2	2	2	2	2	2	2	2	2	2	2	2	2	2	2	2	2	2	2	2	2
1500	Liver	liver		0.67523	3	3	2	1	2	3	3	2	3	2	2	2	2	2	2	1	2	2	2	3	2	4	3	2	2	2	2	3	2	2	2	2	3	2	1	2	2	3	2	3	3	2	3	2	2
1501	Sarcoma	soft tissue		0.277821	3	2	2	2	2	2	2	2	3	2	3	2	2	2	2	2	2	2	2	2	2	2	2	2	2	2	2	2	2	2	2	2	2	2	2	2	2	2	2	2	2	2	3	2	2
1502	Others	skin	squamous cell carcinoma	0.629556	2	1	2	2	2	2	2	2	3	2	2	2	2	2	2	2	2	2	2	2	2	2	2	2	2	2	2	2	2	2	2	2	2	2	2	2	2	2	2	2	2	2	3	2	2
1503	Large intestine	rectum		0.447458	3	2	2	2	2	2	2	2	3	2	2	2	2	2	3	2	2	2	2	2	2	2	3	2	2	2	2	2	2	2	2	2	3	2	2	3	2	2	2	2	3	2	2	2	2
1504	Stomach	stomach		0.323134	2	2	2	2	2	2	2	2	2	2	2	2	2	2	2	2	2	2	2	2	2	2	2	2	2	2	2	2	2	2	2	2	2	2	2	2	2	2	2	2	2	2	2	2	2
1505	Large intestine	colon		0.910836	3	2	2	2	2	2	2	2	3	2	3	2	2	2	2	2	3	2	3	2	2	2	3	2	2	2	2	2	2	2	2	2	2	2	2	2	2	1	2	2	3	2	2	2	2
1506	Large intestine	cecum		0.59605	2	2	2	2	2	2	2	3	2	2	3	2	2	2	3	2	2	2	2	2	2	2	2	2	1	2	2	2	2	2	2	2	3	2	1	2	3	2	2	2	4	2	2	2	2
1507	Stomach	stomach		0.326302	2	2	2	2	2	2	2	2	2	2	2	2	2	2	2	2	2	2	2	2	2	2	2	2	2	3	2	2	3	2	2	2	2	2	2	2	2	2	2	2	2	2	3	2	2
1509	Stomach	stomach		0.305408	2	2	3	2	2	2	2	2	3	2	2	2	2	2	2	2	2	2	2	2	2	2	3	2	2	2	2	2	2	2	2	2	2	2	2	2	2	2	2	2	2	2	3	2	2
1510	Head&neck	head&neck	squamous cell carcinoma	0.997906	3	2	2	1	2	2	1	3	3	2	3	2	2	2	2	2	2	2	3	3	2	3	3	2	1	3	2	2	3	2	2	2	3	2	1	3	3	2	2	2	3	2	3	2	2
1511	Lung	lung	squamous cell carcinoma	0.380395	3	2	2	2	2	3	2	2	3	2	2	2	2	2	2	2	3	2	3	2	2	3	3	2	2	2	2	2	3	2	2	2	2	2	2	2	2	3	2	2	2	2	2	2	2
1512	Stomach	stomach		0.260566	2	2	2	2	2	2	2	2	3	2	2	2	2	2	2	2	2	2	2	2	2	2	2	2	2	2	2	2	2	2	2	2	2	2	2	2	2	2	2	2	2	2	2	2	2
1514	Large intestine	rectum		0.49601	2	1	2	2	2	2	2	2	3	2	2	2	2	2	3	2	2	2	2	2	2	2	2	2	2	2	2	2	2	2	2	2	3	2	1	2	2	2	2	2	3	2	2	2	2
1515	Large intestine	colon		0.381415	3	2	2	2	2	2	2	2	2	2	2	2	2	2	2	2	2	2	2	2	2	2	2	2	2	2	2	2	2	2	2	2	2	2	2	2	2	2	2	2	3	2	2	2	2
1516	Large intestine	colon		0.999819	2	2	4	2	2	1	2	3	3	2	3	2	2	2	5	2	2	1	2	2	2	2	2	2	1	2	2	2	3	2	2	2	5	2	2	3	3	2	3	1	6	2	2	2	2
1517	Lung	lung	adenocarcinoma	0.28367	2	2	2	2	2	2	2	2	2	2	2	2	2	2	2	2	2	2	2	2	2	2	2	2	2	2	2	2	2	2	2	2	2	2	2	2	2	2	2	2	2	2	3	2	2
1518	Large intestine	colon		0.363049	3	2	3	2	2	2	2	2	3	2	2	2	2	2	3	2	2	1	3	2	2	2	2	2	2	2	2	2	2	2	2	2	3	2	2	2	2	2	2	2	3	2	2	2	2
1520	Large intestine	anal canal		0.976605	2	2	2	2	2	2	3	3	2	2	3	2	2	2	2	2	2	1	2	2	2	2	3	2	1	2	2	2	2	2	2	2	2	2	2	2	3	2	2	2	3	3	2	2	2
1521	Stomach	stomach		0.366959	3	2	2	2	2	2	2	2	2	2	2	2	2	2	4	2	2	2	3	3	2	3	2	2	2	2	2	2	2	2	2	2	2	3	2	2	2	3	2	2	3	2	3	2	2
1522	Large intestine	colon		0.35828	3	2	2	2	2	2	2	2	3	2	2	2	2	2	2	2	2	2	2	2	2	2	2	2	2	2	2	2	2	2	2	2	2	2	2	3	2	3	2	2	3	2	2	2	2
1523	Head&neck	head&neck	squamous cell carcinoma	0.691348	2	2	2	2	2	2	2	2	3	2	3	2	2	2	2	2	2	2	2	2	2	2	2	2	2	2	2	2	3	2	2	2	2	2	2	3	2	2	2	1	2	2	2	2	2
1524	Lung	lung	adenocarcinoma	0.486124	2	2	3	2	2	2	2	2	2	2	2	2	2	2	2	2	2	2	2	2	2	3	2	2	1	3	2	2	3	2	2	2	2	2	2	2	2	2	2	2	2	2	4	1	2
1525	Stomach	stomach		0.737652	3	2	2	2	2	2	2	2	3	2	2	2	2	2	4	2	2	2	2	3	1	2	2	1	1	2	2	1	2	1	2	2	3	1	2	3	2	10	2	2	5	1	3	2	2
1526	Esophagus	esophagus	squamous cell carcinoma	0.997055	3	2	2	2	2	2	2	2	2	2	2	2	2	2	2	2	2	2	2	3	1	2	3	4	1	2	2	2	2	2	2	2	2	1	2	2	2	3	1	2	2	2	2	2	2
1528	Large intestine	colon		0.451907	2	2	3	2	2	1	3	2	2	2	2	2	2	2	2	2	2	2	2	2	2	2	2	2	2	1	2	2	2	2	2	2	2	2	2	3	2	2	2	1	3	2	2	2	2
1529	Stomach	stomach		0.251592	2	2	2	2	2	2	2	2	3	2	2	2	2	2	2	2	2	2	2	2	2	2	2	2	2	2	2	2	2	2	2	2	2	2	2	2	2	2	2	2	2	2	3	2	2
1531	Large intestine	colon		0.396636	3	2	2	2	2	2	2	2	2	2	2	2	2	2	3	2	2	1	2	2	2	2	2	2	2	2	2	2	2	2	2	2	3	2	2	2	2	2	2	2	3	2	2	2	2
1532	Stomach	stomach		0.608957	2	2	2	2	2	2	2	2	3	2	2	2	2	2	2	2	2	2	2	2	2	2	2	2	2	2	2	2	2	2	2	2	2	2	2	2	2	2	2	1	2	2	3	2	2
1534	Head&neck	head&neck	squamous cell carcinoma	0.789235	2	2	2	2	2	2	3	2	2	2	2	2	2	2	2	2	2	1	2	2	2	2	3	2	2	2	2	2	2	2	2	2	2	2	2	2	2	2	2	1	4	2	3	2	2
1535	Large intestine	colon		0.994591	3	2	2	2	2	2	2	2	2	2	2	2	2	2	4	2	2	2	2	2	2	2	2	2	1	1	2	1	2	2	2	2	6	2	2	3	2	2	2	2	5	2	2	2	2
1536	Large intestine	colon		0.583	3	2	3	2	1	2	2	3	3	3	3	2	2	2	3	2	2	2	3	2	2	3	3	2	2	2	2	2	2	2	2	2	3	2	2	3	3	3	3	2	5	2	2	2	2
1537	Stomach	stomach		0.532266	2	2	2	2	2	2	2	5	2	2	2	2	2	2	2	2	2	2	2	2	2	3	2	2	2	2	2	2	2	2	2	2	2	2	2	2	2	2	2	3	3	2	2	4	2
1538	Lung	lung		0.992528	3	2	2	2	2	3	2	2	2	2	3	2	2	2	2	2	2	1	2	2	2	3	3	2	2	2	2	2	3	2	2	2	2	2	1	2	2	2	1	2	2	3	2	2	1
1540	Large intestine	rectum		0.606397	2	2	2	2	3	2	4	2	3	2	2	2	2	2	3	2	2	2	2	2	2	2	3	2	2	2	2	2	2	2	2	2	3	2	2	2	2	3	2	2	3	2	2	2	2
1542	Lung	lung	adenocarcinoma	0.509897	2	2	2	2	2	3	2	2	3	2	2	2	2	2	2	2	2	2	2	2	2	3	2	2	2	2	2	2	2	2	2	2	2	1	2	2	2	2	2	2	2	1	2	1	2
1543	Large intestine	rectum		0.493645	2	2	2	2	2	2	2	2	2	3	2	2	2	2	3	2	2	1	2	2	2	2	2	2	2	2	2	2	2	2	2	2	3	2	2	2	2	2	2	2	3	2	2	2	2
1546	Large intestine	colon		0.81961	3	2	2	2	2	2	3	3	3	3	2	2	2	2	3	2	2	2	3	2	3	3	2	2	1	2	2	2	1	2	2	2	3	2	2	2	2	2	2	2	3	2	2	2	2
1547	Lung	lung	adenocarcinoma	0.382316	3	2	2	2	2	2	2	3	2	2	2	2	2	2	2	2	2	2	3	2	2	2	2	2	2	2	2	2	2	2	2	2	3	2	2	2	2	2	2	2	2	2	2	2	2
1549	Pancreas	pancreas		0.296928	2	2	2	2	2	2	2	2	2	2	2	2	2	2	2	2	2	2	2	2	2	2	2	2	2	2	2	2	2	2	2	2	2	2	2	2	2	2	2	2	2	2	2	2	2
1550	Lung	lung	adenocarcinoma	0.533406	4	2	2	3	2	2	2	2	2	3	2	2	2	2	2	3	2	2	4	2	2	2	2	2	2	2	2	2	2	2	2	2	2	2	2	2	2	2	2	2	2	2	2	2	2
1552	Head&neck	head&neck	squamous cell carcinoma	0.262061	2	2	2	2	2	2	3	2	2	2	2	2	2	2	2	2	2	2	2	2	2	2	2	2	2	2	2	2	2	2	2	2	2	2	2	2	2	2	2	2	2	2	2	2	2
1553	Lung	lung	adenocarcinoma	0.43953	2	2	2	2	2	2	2	2	2	2	2	2	2	2	2	2	2	2	2	2	2	2	2	2	2	2	2	2	2	2	2	2	2	2	2	2	2	2	2	2	2	2	2	2	2
1554	Lung	lung	adenocarcinoma	0.438999	2	2	2	2	2	2	2	2	3	2	2	2	2	2	2	2	2	2	2	2	2	2	2	2	2	2	2	2	2	2	2	2	2	2	2	2	2	2	2	2	2	2	2	2	2
1555	Breast	breast		0.60107	2	2	3	2	2	4	2	2	2	2	2	2	2	2	2	2	2	2	2	2	2	4	2	2	2	3	2	2	3	2	2	2	2	2	2	2	2	2	2	3	3	2	3	2	2
1556	Large intestine	cecum		0.278856	2	2	2	2	2	2	2	2	2	2	2	2	2	2	2	2	2	2	2	2	2	2	2	2	2	2	2	2	2	2	2	2	2	2	2	2	2	2	2	2	2	2	2	2	2
1557	Stomach	stomach		0.318995	3	2	2	2	2	2	2	2	3	2	2	2	2	2	2	2	3	2	3	2	2	2	2	2	2	2	2	2	2	2	2	2	2	2	2	2	2	2	2	2	2	2	3	2	2
1558	Lung	lung	adenocarcinoma	0.382493	2	2	2	2	2	2	3	2	2	2	2	2	2	2	2	2	2	2	2	2	2	2	2	2	2	2	2	2	2	2	2	2	2	1	2	2	2	2	2	2	2	2	3	2	2
1559	Large intestine	colon		0.825443	2	2	4	2	2	2	2	2	2	2	2	2	2	2	2	2	2	2	2	2	2	2	2	2	2	2	2	2	2	2	2	2	2	2	2	2	2	2	4	2	3	2	2	2	1
1560	Large intestine	rectum		0.851033	3	2	3	2	2	2	2	2	2	3	2	2	2	2	4	2	2	2	3	2	2	2	2	2	2	2	2	2	2	2	2	2	4	2	2	2	2	2	2	2	4	2	2	2	2
1561	Stomach	stomach		0.276274	2	2	2	2	2	2	2	2	2	2	2	2	2	2	2	2	2	2	2	2	2	2	2	2	2	2	2	2	2	2	2	2	2	2	2	2	2	2	2	2	2	2	3	2	2
1562	Liver	liver		0.780099	2	2	2	2	2	3	2	2	2	2	2	2	2	2	2	2	2	2	2	2	2	3	2	2	1	2	2	2	2	2	2	2	2	2	2	2	2	2	2	2	2	2	3	2	2
1563	Lung	lung	adenocarcinoma	0.320528	2	2	2	2	2	2	2	2	2	2	2	2	2	2	2	2	2	2	2	2	2	2	2	2	2	2	2	2	2	2	2	2	2	2	2	2	2	2	2	2	2	2	2	2	2
1564	Uterus	uterus		0.290519	2	2	2	2	2	2	2	2	2	2	2	2	2	2	2	2	2	2	2	2	2	2	2	2	2	2	2	2	2	2	2	2	2	2	2	2	2	2	2	2	2	2	2	2	2
1565	Lung	lung	adenocarcinoma	0.267585	2	2	2	2	2	2	2	2	2	2	2	2	2	2	2	2	2	2	2	2	2	2	2	2	2	2	2	2	2	2	2	2	2	2	2	2	2	2	2	2	2	2	2	2	2
1566	Large intestine	rectum		0.997252	3	2	5	2	3	2	4	2	2	3	2	2	2	2	3	2	2	2	2	2	2	2	2	2	2	1	2	2	1	2	2	2	3	2	2	3	2	2	5	2	3	2	2	2	2
1568	Pancreas	pancreas		0.363328	3	2	2	2	2	2	2	2	3	2	2	2	2	2	2	2	2	2	2	2	2	2	2	2	2	2	2	2	2	2	2	2	2	2	2	2	2	3	2	2	2	2	3	2	2
1570	Lung	lung	adenocarcinoma	0.80745	3	2	3	2	1	3	2	3	2	3	2	2	2	2	2	2	2	2	2	3	2	3	2	2	2	2	2	2	2	2	2	2	2	1	2	2	1	2	2	3	3	2	3	2	2
1571.1	Lung	lung	adenocarcinoma	0.343135	3	2	2	2	2	2	2	2	2	2	2	2	2	2	2	2	2	2	2	2	2	2	2	2	2	2	2	2	2	2	2	2	2	2	2	2	2	2	2	2	2	2	2	2	2
1571.2	Lung	lung	adenocarcinoma	0.317191	2	2	2	2	2	2	2	2	3	2	2	2	2	2	2	2	2	2	2	2	2	2	2	2	2	2	2	3	2	2	2	2	2	2	2	2	2	2	2	2	2	2	3	2	2
1572	Large intestine	colon		0.831681	3	2	2	2	2	2	2	2	2	2	2	2	2	2	4	2	2	2	2	2	2	2	2	2	2	2	2	1	2	2	2	2	4	2	2	2	2	2	2	2	4	2	2	2	2
1573	Large intestine	rectum		0.421321	3	2	3	2	2	2	2	2	2	2	2	2	2	2	4	2	2	2	2	2	2	2	3	2	2	2	2	2	2	2	2	2	4	2	2	2	2	2	2	1	4	2	2	2	2
1576	Uterus	uterus		0.329667	2	2	2	2	2	2	2	2	3	2	2	2	2	2	2	2	2	2	2	2	2	2	2	2	2	2	2	2	2	2	2	2	2	2	2	2	2	2	2	2	2	2	2	2	2
1577	Lung	lung	adenocarcinoma	0.356779	2	2	2	2	2	2	2	2	2	2	2	2	2	2	2	2	2	2	2	2	2	2	2	2	2	2	2	3	2	2	2	2	3	2	2	2	2	3	2	2	2	2	2	2	2
1578	Large intestine	colon		0.996431	3	2	3	2	2	2	2	2	2	2	2	2	2	2	4	2	2	2	3	2	2	2	2	2	1	2	2	1	2	2	2	2	4	2	2	2	2	3	2	2	4	2	2	2	2
1579	Large intestine	rectum		0.444134	2	2	2	2	2	2	2	2	3	2	2	2	2	2	2	2	2	2	2	2	2	2	2	2	2	2	2	2	2	2	2	2	2	2	2	2	2	2	2	2	2	2	2	2	2
1580	Sarcoma	soft tissue		0.368638	3	2	2	2	2	2	2	3	2	2	3	2	2	2	2	2	2	2	3	2	2	2	2	2	2	2	2	2	2	2	2	2	2	2	2	3	3	2	2	2	2	2	3	2	2
1581	Large intestine	rectum		0.401434	3	2	2	2	2	2	3	2	2	2	2	2	2	2	2	2	2	2	2	3	2	2	2	2	2	2	2	2	2	2	2	2	2	2	2	3	2	2	2	2	3	2	2	2	2
1584.1	Large intestine	rectum		0.554944	2	2	3	2	2	2	2	2	3	2	2	2	2	2	3	2	2	2	2	2	2	2	2	2	1	2	2	2	2	2	2	2	3	2	1	2	2	2	2	2	3	2	2	2	2
1586	Lung	lung	adenocarcinoma	0.404134	3	2	2	2	2	2	2	2	2	2	2	2	2	2	2	2	2	2	2	2	2	2	2	2	2	2	2	2	2	2	2	2	2	2	2	2	2	2	2	2	2	2	2	2	2
1587	Large intestine	colon		0.961942	3	2	3	2	2	2	2	2	2	2	2	2	2	2	3	2	2	2	3	2	2	2	2	2	2	2	2	2	2	2	2	2	3	2	2	2	2	2	3	2	3	2	2	2	2
1588	Head&neck	head&neck	squamous cell carcinoma	0.992474	3	2	2	2	2	2	2	2	3	2	3	2	2	2	2	2	2	2	2	2	2	2	2	2	2	2	2	2	4	2	2	2	2	2	2	3	2	9	2	2	2	2	2	2	1
1589	Head&neck	head&neck	squamous cell carcinoma	0.353919	2	2	2	2	2	2	2	2	2	2	2	2	2	2	2	2	2	2	2	2	2	2	2	2	2	2	2	2	2	2	2	2	2	2	2	2	2	2	2	2	2	2	2	2	2
1590	Uterus	uterus		0.822733	2	2	2	2	2	2	2	2	2	2	2	2	2	2	2	2	2	2	2	2	2	2	2	2	2	2	2	2	2	2	2	2	2	2	2	2	2	2	2	2	2	2	3	2	2
1591	Lung	lung	adenocarcinoma	0.997837	2	2	2	1	2	2	2	2	2	2	2	2	2	2	2	1	2	3	2	6	2	3	2	2	2	2	2	1	3	2	2	2	2	2	2	2	2	2	1	2	2	2	3	2	2
1592	Large intestine	colon		0.94897	2	2	2	2	2	2	3	2	3	2	2	2	2	2	2	2	2	2	2	2	2	2	2	2	2	2	2	2	2	2	2	2	2	2	2	2	2	3	2	2	2	2	2	2	2
1593	Large intestine	rectum		0.983978	3	2	2	2	2	2	3	2	3	3	3	2	2	2	3	2	2	1	2	2	2	3	3	2	2	2	2	3	2	2	2	2	3	2	2	2	2	2	2	2	3	2	2	2	2
1594.1	Large intestine	cecum		0.546907	3	2	3	2	2	2	3	2	3	2	3	2	2	2	2	2	2	1	3	2	2	3	2	2	2	2	2	2	2	2	2	2	2	2	2	2	2	3	2	2	2	2	2	2	2
1594.2	Large intestine	colon		0.99821	2	1	5	2	2	2	3	2	3	2	2	2	2	2	4	3	3	1	2	1	2	3	3	2	1	2	2	3	2	2	2	2	4	2	2	3	2	2	5	2	4	3	2	1	3
1596	Lung	lung	squamous cell carcinoma	0.518055	2	2	2	2	2	2	2	2	3	2	3	2	2	2	2	2	2	2	2	3	2	3	3	2	2	2	2	2	2	2	2	2	2	2	2	2	2	2	2	2	2	2	2	2	2
1597	Breast	breast		0.746996	3	2	2	2	2	3	2	2	3	2	2	2	2	2	2	2	2	2	2	2	2	4	2	2	2	2	2	2	2	2	2	2	2	2	2	2	2	2	2	3	2	2	3	2	1
1598	Stomach	stomach		0.249837	2	2	2	2	2	2	3	2	3	2	2	2	2	2	2	2	2	2	2	2	2	2	2	2	2	2	2	2	2	2	2	2	2	2	2	2	2	2	2	2	2	2	3	2	2
1599	Lung	lung	adenocarcinoma	0.278608	3	2	2	2	2	2	2	2	3	2	2	2	2	2	2	2	2	2	3	2	2	2	2	2	2	2	2	2	2	2	2	2	2	2	2	2	2	2	2	2	2	2	2	2	2
1600	Stomach	stomach		0.281606	2	2	2	2	2	2	3	2	3	2	2	2	2	2	2	2	2	2	2	2	2	2	2	2	2	2	2	3	2	2	2	2	2	2	2	2	2	3	2	2	2	2	3	2	2
1602	Kidney	kidney		0.950143	2	2	2	3	2	2	2	2	3	2	2	2	2	2	2	3	2	2	2	1	2	2	2	2	2	3	2	3	3	2	2	2	2	2	2	2	2	2	2	2	2	2	3	2	2
1604	Large intestine	colon		0.480989	2	2	2	2	2	2	2	2	3	2	2	2	2	2	3	2	2	3	2	2	2	2	3	2	2	2	2	2	2	2	2	2	3	2	2	2	2	2	2	2	3	2	2	2	2
1605	Head&neck	head&neck	squamous cell carcinoma	0.345268	2	1	2	2	2	2	2	2	3	2	3	2	2	2	2	2	2	2	2	2	2	2	2	2	2	2	2	2	2	2	2	2	2	2	2	2	2	3	2	2	2	2	3	2	2
1606	Lung	lung	squamous cell carcinoma	0.487236	2	2	2	2	2	2	2	3	3	2	3	2	2	2	2	2	2	2	2	2	2	2	3	2	2	2	2	2	2	2	2	2	2	2	2	2	3	2	2	2	2	2	4	2	1
1607	Lung	lung	adenocarcinoma	0.399901	2	2	2	2	2	2	2	2	3	2	2	2	2	2	2	2	2	2	2	2	2	2	3	2	2	2	2	2	3	2	2	2	2	2	2	3	2	3	2	2	2	2	3	2	2
1608	EGJ	esophagogastric junction		0.873986	3	2	3	2	2	2	2	2	3	2	2	2	2	2	2	2	2	2	3	3	2	2	2	2	2	2	2	2	2	2	2	2	2	2	2	3	2	2	3	2	2	2	2	2	2
1609	Large intestine	rectum		0.314018	2	2	2	2	2	2	2	2	3	2	2	2	2	2	2	2	2	2	2	2	2	2	2	2	2	2	2	2	2	2	2	2	2	2	2	2	2	2	2	2	2	2	3	2	2
1610	Ovary	ovary		0.367978	2	2	2	2	2	2	2	2	2	2	2	2	2	2	2	2	2	2	2	2	2	2	2	2	2	2	2	2	2	2	2	2	2	2	2	2	2	2	2	2	2	2	2	2	2
1611	Lung	lung	adenocarcinoma	0.410872	2	2	2	2	2	2	2	2	2	2	2	2	2	2	2	2	2	2	2	2	2	2	2	2	2	2	2	2	2	2	2	2	2	2	2	2	2	2	2	2	2	2	3	2	2
1613	Melanoma	skin		0.37527	3	2	2	2	2	2	2	2	3	2	3	2	2	2	2	2	2	2	2	2	2	2	2	2	2	2	2	2	2	3	2	2	2	2	2	2	2	2	2	2	2	2	3	2	2
1614	Large intestine	colon		0.526695	3	2	3	2	1	2	3	2	2	2	2	2	2	2	4	2	2	1	3	2	2	3	2	2	2	2	2	3	2	2	2	2	4	2	2	3	2	2	3	2	4	2	2	2	2
1616	Large intestine	rectum		0.553982	3	2	3	2	2	2	2	2	3	2	2	2	2	2	3	2	2	2	2	2	2	2	2	2	2	2	2	2	2	2	2	2	3	2	2	3	2	2	3	2	4	2	2	2	2
1618	Lung	lung	adenocarcinoma	0.325504	2	2	2	2	2	2	2	2	2	2	2	2	2	2	2	2	2	2	2	2	2	2	2	2	2	2	2	3	2	2	2	2	2	2	2	2	2	2	2	2	2	2	3	2	2
1619	Uterus	uterus		0.542477	2	3	2	2	2	3	2	2	2	2	2	2	2	2	2	2	2	2	2	2	2	4	2	2	2	2	2	2	2	2	2	2	2	2	2	2	2	3	2	3	2	2	2	2	2
1620	Lung	lung		0.512091	3	2	2	2	2	2	2	2	2	2	2	2	2	2	2	2	2	2	3	2	2	2	3	2	1	2	2	2	2	2	2	2	2	2	2	2	2	2	1	2	2	2	2	2	2
1623	Large intestine	rectum		0.792512	2	2	2	2	2	2	3	2	3	2	2	2	2	2	4	2	2	2	2	2	2	2	2	2	1	2	2	2	2	2	2	2	2	2	2	2	2	2	2	3	4	2	2	2	2
1625	Large intestine	colon		0.368909	3	2	2	2	2	2	2	2	3	2	2	2	2	2	3	2	2	2	2	2	2	2	2	2	2	2	2	2	2	2	2	2	2	2	2	2	2	2	2	2	3	2	2	2	2
1626.1	Stomach	stomach		0.291098	3	2	2	2	2	2	2	2	2	2	2	2	2	2	2	2	2	2	3	2	2	2	3	2	2	2	2	2	2	2	2	2	2	1	2	2	2	2	2	2	2	2	3	2	2
1628.1	Large intestine	colon		0.419714	2	2	2	2	2	2	2	2	2	2	2	2	2	2	3	2	2	2	2	2	2	2	2	2	2	2	2	2	2	2	2	2	2	2	2	2	2	2	2	2	3	2	2	2	2
1629	Large intestine	colon		0.27397	2	2	2	2	2	2	2	2	3	2	2	2	2	2	2	2	2	2	2	2	2	2	3	2	2	2	2	2	2	2	2	2	2	2	2	2	2	2	2	2	2	2	2	2	2
1630	GIST	stomach		0.901472	2	2	2	3	1	2	1	2	2	2	2	2	2	2	3	3	2	1	2	1	2	2	2	2	2	2	2	2	2	1	2	2	3	2	2	2	2	2	2	2	3	2	3	2	2
1631	Large intestine	colon		0.784406	2	2	2	2	2	2	2	3	2	2	3	2	2	2	2	2	2	2	2	2	2	2	2	2	2	2	2	2	2	2	2	2	2	2	2	2	3	2	2	2	2	2	3	2	2
1632	Large intestine	rectum		0.99367	3	2	2	2	2	2	2	2	2	2	2	2	2	2	3	2	2	2	3	2	2	2	2	2	1	2	2	2	2	2	2	2	3	2	2	2	2	2	3	2	4	2	2	2	2
1633	Melanoma	skin		0.999917	3	2	1	2	1	3	2	3	3	2	4	2	2	2	2	2	2	2	2	2	2	3	2	2	2	2	2	3	4	2	2	2	2	2	2	2	3	3	1	3	2	2	3	2	1
1635	Stomach	stomach		0.862322	2	2	2	2	2	2	2	2	2	2	2	2	2	2	2	2	2	2	2	2	2	2	2	2	2	2	2	2	2	2	2	2	2	2	2	2	2	2	2	2	2	2	2	2	2
1636	GIST	stomach		0.862692	3	2	2	2	2	2	3	2	3	3	2	2	2	2	2	2	2	1	2	1	2	2	3	2	2	2	2	2	2	1	2	2	2	2	2	3	2	3	2	1	2	2	3	2	2
1638	EGJ	esophagogastric junction		0.29755	2	2	2	2	2	2	2	2	3	2	2	2	2	2	2	2	2	2	2	2	2	2	2	2	2	2	2	2	2	2	2	2	2	2	2	2	2	2	2	2	2	2	3	2	2
1639	Large intestine	rectum		0.509381	3	2	2	2	2	2	3	2	2	3	2	2	2	2	3	2	2	2	2	2	2	2	2	2	2	2	2	2	2	2	2	2	3	2	2	3	2	2	2	2	3	2	2	2	2
1640	Lung	lung	adenocarcinoma	0.712666	3	1	2	2	1	2	3	2	3	2	3	2	2	2	2	2	2	3	3	4	2	3	3	2	1	2	2	1	2	2	2	2	3	2	2	3	2	2	2	2	2	2	3	2	2
1641	Head&neck	head&neck	squamous cell carcinoma	0.642613	2	2	2	2	3	2	3	2	2	2	2	2	2	2	2	2	2	2	2	2	2	2	2	2	2	2	2	2	2	2	2	2	2	2	2	3	2	3	2	2	2	2	2	2	2
1643	Ovary	ovary		0.422813	2	2	2	2	2	2	2	2	2	3	2	2	2	2	3	2	2	2	2	2	2	2	2	2	2	2	2	2	2	2	2	2	3	2	2	2	2	2	2	3	3	2	3	2	2
1644	Lung	lung	adenocarcinoma	0.997806	2	2	2	2	2	2	2	2	3	2	2	2	2	2	2	2	2	2	2	3	2	3	2	2	2	2	2	2	2	2	2	2	2	2	2	2	2	2	2	2	2	2	2	2	2
1646	Large intestine	colon		0.618625	2	1	2	1	2	2	3	2	3	2	2	2	2	2	3	2	3	2	2	2	2	2	2	2	2	2	2	2	2	2	2	2	3	2	2	3	2	3	3	2	3	2	2	2	1
1647	Lung	lung	squamous cell carcinoma	0.983012	2	1	2	1	2	2	1	2	2	2	2	2	2	2	2	2	2	2	2	2	2	2	3	2	1	2	2	1	2	2	2	2	2	2	2	2	2	3	1	2	2	2	3	2	1
1648	GIST	stomach		0.982677	3	2	2	2	2	2	3	2	3	3	3	2	2	2	2	2	2	1	2	1	2	2	3	2	2	2	2	3	3	1	2	2	2	2	2	3	2	3	2	2	2	2	3	2	2
1649	Breast	breast		0.601601	2	2	1	2	2	2	3	2	2	3	3	2	2	2	2	2	2	2	1	2	2	2	3	2	1	2	2	2	2	3	2	2	4	2	2	3	3	3	1	2	2	2	2	2	1
1650	Liver	liver		0.547847	3	2	3	1	2	3	2	2	3	3	2	2	2	2	2	2	2	2	2	2	2	3	2	2	1	2	2	2	2	2	2	2	2	2	2	2	2	2	1	2	2	2	3	2	2
1651	Stomach	stomach		0.569365	2	2	2	2	2	2	2	2	2	2	2	2	2	2	2	2	2	2	2	2	2	2	2	2	2	2	2	2	2	2	2	2	2	2	2	2	2	2	2	2	2	2	2	2	2
1652	Ovary	ovary		0.286715	2	2	2	2	2	2	2	2	3	2	2	2	2	2	2	2	2	2	2	2	2	2	2	2	2	2	2	2	2	2	2	2	2	2	2	2	2	2	2	2	2	2	3	2	2
1653	Kidney	kidney		0.410768	2	2	2	2	2	2	2	2	2	2	2	2	2	2	2	2	2	2	2	2	2	2	2	2	2	2	2	2	2	2	2	2	2	2	2	2	2	2	2	2	2	2	2	2	2
1655	Stomach	stomach		0.446687	2	2	3	2	2	2	2	2	2	3	2	2	2	2	4	2	2	2	2	2	2	2	2	1	2	2	2	2	2	2	2	2	2	2	2	2	2	2	2	2	3	2	5	2	2
1656	Large intestine	colon		0.556941	2	1	3	2	2	2	2	2	3	2	2	2	2	2	2	2	2	2	2	2	2	2	2	2	1	2	2	2	2	2	2	2	2	2	2	2	2	3	2	2	2	2	2	2	2
1657	Lung	lung	adenocarcinoma	0.627563	2	2	2	2	2	3	2	2	2	2	2	2	2	2	2	2	2	2	2	2	2	3	3	1	2	2	2	2	2	2	2	2	2	1	1	2	2	3	1	3	2	2	3	2	2
1659	Stomach	stomach		0.988833	3	2	3	2	3	2	2	2	3	2	2	2	2	2	2	2	2	1	3	2	1	3	3	2	2	1	2	1	2	2	2	2	2	1	2	2	2	2	3	1	3	2	2	2	2
1660	Pancreas	pancreas		0.519793	3	2	2	2	2	2	3	2	3	2	2	2	2	2	2	2	2	2	2	2	2	2	3	2	2	2	2	3	2	2	2	2	2	2	2	3	2	3	1	1	2	2	3	2	2
1662	Large intestine	colon		0.618802	2	2	2	2	2	2	2	2	2	2	2	2	2	2	2	2	2	2	2	2	2	2	2	2	2	2	2	2	2	2	2	2	2	2	2	2	2	2	2	2	2	2	2	2	2
1663	Lung	lung	adenocarcinoma	0.395807	5	2	2	2	2	2	3	2	2	2	2	2	2	2	2	2	2	2	1	2	2	3	3	2	2	2	2	2	2	2	2	2	2	2	2	2	2	2	2	2	2	2	2	2	2
1665	Large intestine	colon		0.545325	3	2	2	2	2	2	2	2	2	2	2	2	2	2	3	2	2	2	3	2	2	2	2	2	1	2	2	2	2	2	2	2	3	2	2	2	2	2	2	2	3	2	2	2	2
1666	Head&neck	head&neck		0.56367	2	2	2	2	2	2	2	2	2	2	2	2	2	2	2	2	2	2	2	2	2	2	2	2	2	2	2	2	2	2	2	2	2	2	2	2	2	2	2	2	2	2	3	2	2
1667	Large intestine	colon		0.987938	3	2	3	2	2	2	2	2	3	2	2	2	2	2	3	2	2	2	3	2	2	2	3	1	2	2	2	2	2	2	2	2	3	2	2	2	2	2	2	1	4	2	3	2	2
1668.1	Large intestine	cecum		0.569081	2	2	2	2	2	2	3	2	3	2	2	2	2	2	2	2	2	2	2	2	2	2	2	2	2	2	2	2	2	2	2	2	2	2	2	3	2	3	2	2	2	2	3	2	2
1668.2	Large intestine	colon		0.776393	3	2	3	2	2	2	2	2	3	3	2	2	2	2	2	2	2	2	2	2	2	2	2	2	2	2	2	2	2	2	2	2	2	2	2	2	2	3	3	2	2	2	3	2	2
1670	Uterus	uterus		0.691744	2	2	2	2	2	2	2	2	2	2	2	2	2	2	2	2	2	2	2	2	2	2	2	2	2	2	2	2	2	2	2	2	2	2	2	2	2	2	2	2	2	2	2	2	2
1672	Large intestine	colon		0.382186	3	2	3	2	2	2	2	2	2	2	2	2	2	2	3	2	2	1	2	2	2	2	2	2	2	2	2	2	2	2	2	2	3	2	2	2	2	2	2	2	3	2	2	2	2
1674	Breast	breast		0.698398	4	2	2	2	2	2	2	2	2	2	2	2	2	2	2	2	2	2	3	3	2	3	2	2	2	2	2	2	2	3	2	2	3	2	2	2	2	2	2	2	3	2	2	2	2
1675	Head&neck	head&neck	squamous cell carcinoma	0.273288	3	2	2	2	2	2	3	2	3	2	2	2	2	2	2	2	2	2	2	2	2	2	2	2	2	2	2	2	2	2	2	2	2	2	2	2	2	3	2	1	2	2	3	2	2
1676	Large intestine	colon		0.994725	3	2	3	2	2	2	2	2	3	2	2	2	2	2	5	2	2	2	3	2	2	3	2	2	1	2	2	2	2	2	2	2	4	2	2	2	2	2	3	2	4	2	2	2	2
1678	Breast	breast		0.440678	2	2	2	2	2	2	2	2	2	2	2	2	2	2	3	2	2	2	2	2	2	2	2	2	2	2	2	2	2	2	2	2	3	2	2	2	2	2	2	2	2	2	2	2	2
1679	Large intestine	rectum		0.340943	3	2	2	2	2	2	2	2	3	2	2	2	2	2	3	2	2	2	3	2	2	2	3	2	2	2	2	2	2	2	2	2	3	2	2	2	2	2	2	2	3	2	2	2	2
1680	Stomach	stomach		0.299835	2	2	2	2	2	2	2	2	2	2	2	2	2	2	2	2	2	2	2	2	2	2	2	2	2	2	2	2	2	2	2	2	2	2	2	2	2	2	2	2	2	2	2	2	2
1683	Large intestine	rectum		0.38823	3	2	3	2	2	2	2	2	3	3	2	2	2	2	3	2	2	2	2	2	2	2	2	2	2	2	2	2	2	2	2	2	3	2	2	2	2	2	3	2	3	2	2	2	2
1684	Large intestine	colon		0.997791	3	2	2	2	2	2	2	2	2	2	2	2	2	2	3	2	2	2	3	2	2	2	2	2	1	2	2	2	1	2	2	2	3	2	2	2	2	2	2	2	4	2	2	2	2
1687	Lung	lung	adenocarcinoma	0.362389	2	2	2	2	2	2	3	2	3	2	2	2	2	2	2	2	2	2	2	2	2	2	2	2	2	2	2	2	2	2	2	2	4	2	2	2	2	2	2	2	2	2	3	2	2
1688	Liver	liver		0.642892	2	1	2	2	2	3	2	2	2	2	2	2	2	2	2	2	2	2	2	2	2	3	2	2	1	2	2	3	2	2	2	2	2	2	2	2	1	1	2	2	2	2	2	2	2
1690	Breast	breast		0.998276	2	1	2	2	2	2	1	3	3	2	2	2	2	2	2	2	2	1	2	2	2	3	3	2	2	2	2	1	2	2	2	2	2	2	2	2	2	2	2	2	2	2	3	2	2
1691	Lung	lung	adenocarcinoma	0.938005	3	2	2	2	1	3	2	2	2	2	2	2	2	2	3	2	2	1	3	3	2	2	2	2	2	2	2	3	2	3	2	2	3	2	2	2	2	2	1	3	3	1	2	2	3
1693	Head&neck	head&neck		0.454512	3	2	3	2	2	2	2	2	3	2	2	2	2	2	2	2	2	2	2	2	2	2	3	2	2	2	2	2	2	2	2	2	2	2	2	2	2	2	2	2	2	3	2	2	2
1694	Stomach	stomach		0.361904	3	2	2	2	2	2	2	2	2	2	2	2	2	2	2	2	2	2	3	3	2	2	2	2	2	2	2	2	3	2	2	2	2	2	2	2	2	4	2	2	2	2	2	2	2
1695	Large intestine	rectum		0.824126	3	2	3	2	2	2	2	2	2	2	3	2	2	2	4	2	2	2	2	2	3	2	2	2	2	2	2	2	2	2	2	2	3	2	2	3	3	2	3	2	4	2	2	2	2
1696.1	Large intestine	colon		0.416434	3	2	2	2	2	2	2	3	2	2	3	2	2	2	2	2	2	1	2	2	2	2	2	2	2	2	2	3	2	2	2	2	2	2	2	3	3	2	2	1	2	2	3	2	2
1697	Lung	lung	squamous cell carcinoma	0.99971	2	2	2	2	2	2	2	3	2	2	4	2	2	2	2	2	2	3	2	3	2	2	4	2	2	2	2	2	2	4	2	2	2	1	2	2	3	2	1	1	4	1	2	2	1
1698	Large intestine	cecum		0.652945	3	2	2	2	2	2	2	2	2	2	2	2	2	2	2	2	2	2	3	2	2	2	2	2	1	1	2	2	2	1	2	2	2	2	2	2	2	2	2	2	2	2	2	2	2
1699	Stomach	stomach		0.391364	2	2	2	2	2	2	3	2	2	2	2	2	2	2	2	2	2	2	2	2	2	2	2	2	2	2	2	2	2	2	2	2	2	2	2	2	2	2	2	2	2	2	3	2	2
1700	Lung	lung		0.880235	3	2	2	2	2	2	2	2	3	2	2	2	2	2	3	2	3	2	3	2	2	2	3	2	3	1	2	2	2	2	2	2	3	2	2	2	2	2	2	2	2	3	2	2	2
1702	Lung	lung	adenocarcinoma	0.342675	2	2	2	2	2	2	2	2	3	2	2	2	2	2	2	2	2	2	2	2	2	2	2	2	2	2	2	2	2	2	2	2	2	2	2	2	2	2	2	2	2	2	2	2	2
1704	Lung	lung	adenocarcinoma	0.300322	2	2	2	2	2	2	2	2	2	2	2	2	2	2	2	2	2	2	2	2	2	2	2	2	2	2	2	2	2	2	2	2	2	2	2	2	2	2	2	2	2	2	3	2	2
1705	Large intestine	rectum		0.450466	2	1	2	2	2	2	2	2	3	2	2	2	2	2	2	2	2	1	2	2	2	2	3	2	2	2	2	2	2	2	2	2	2	2	2	2	2	2	2	2	3	2	2	2	2
1706	Large intestine	colon		0.626368	2	2	2	1	2	2	2	2	2	2	2	2	2	2	3	1	2	2	2	2	2	2	2	2	1	2	2	2	2	2	2	2	3	2	2	2	2	2	2	2	4	2	2	2	2
1707	Stomach	stomach		0.292498	2	2	2	2	2	2	2	2	2	2	2	2	2	2	2	2	2	2	2	2	2	2	2	2	2	2	2	2	2	2	2	2	2	2	2	2	2	2	2	2	2	2	2	2	2
1708	Others	duodenum	squamous cell carcinoma	0.394349	2	2	2	2	2	2	2	2	2	2	2	2	2	2	2	2	2	2	2	2	2	2	2	2	2	2	2	2	2	2	2	2	2	2	2	2	2	2	2	3	2	2	2	2	2
1709	Large intestine	rectum		0.494073	3	2	2	2	2	2	2	2	2	2	2	2	2	2	2	2	2	2	2	2	2	2	2	2	2	2	2	2	2	2	2	2	2	2	2	2	2	2	2	2	2	2	2	2	2
1710	Lung	lung	adenocarcinoma	0.364779	3	2	2	2	2	2	2	2	2	2	2	2	2	2	2	2	2	2	2	2	2	2	2	2	2	2	2	2	2	2	2	2	2	2	2	2	2	2	2	2	2	2	2	1	2
1712	Large intestine	colon		0.405717	2	2	3	2	2	2	2	2	2	2	2	2	2	2	3	2	2	2	2	2	2	2	2	2	2	2	2	2	2	2	2	2	3	2	2	2	2	2	3	2	3	2	2	2	2
1714	Large intestine	cecum		0.630802	2	2	2	2	2	2	2	2	2	2	2	2	2	2	2	2	2	2	2	2	2	2	2	2	2	2	2	2	2	2	2	2	2	2	2	2	2	2	2	2	2	2	2	2	2
1715	Breast	breast		0.397425	2	2	2	2	2	3	2	2	2	2	2	2	2	2	2	2	2	2	2	2	2	3	2	2	2	2	2	2	2	2	2	2	2	2	2	2	2	2	2	3	2	2	2	2	2
1717	Lung	lung	adenocarcinoma	0.295639	2	2	2	2	2	2	2	2	2	2	2	2	2	2	2	2	2	2	2	2	2	2	2	2	2	2	2	2	2	2	2	2	2	2	2	2	2	2	2	2	2	2	2	2	2
1718	Large intestine	rectum		0.581846	2	2	2	2	2	2	2	2	2	2	2	2	2	2	3	2	2	2	2	2	2	2	2	2	1	2	2	2	2	2	2	2	3	2	2	2	2	2	2	2	4	2	2	2	2
1719	Stomach	stomach		0.953605	2	2	3	2	2	3	2	2	2	2	2	2	2	2	3	2	2	1	2	3	2	2	2	2	2	3	2	2	3	3	2	2	3	2	2	2	2	2	2	2	4	2	3	2	2
1720	Lung	lung	adenocarcinoma	0.998737	3	2	2	2	2	2	3	2	3	2	2	2	2	2	2	2	2	2	2	3	2	2	2	2	1	2	2	2	3	2	2	2	2	1	2	2	2	2	2	3	3	2	4	2	2
1721	Stomach	stomach		0.476815	2	2	2	1	2	2	2	2	2	2	2	2	2	2	2	1	2	2	2	2	2	2	2	2	2	2	2	1	1	2	2	2	3	2	2	2	2	2	3	2	2	2	2	2	2
1722	Large intestine	rectum		0.294888	2	2	2	2	2	2	2	2	2	2	2	2	2	2	2	2	2	2	2	2	2	2	2	2	2	2	2	2	2	2	2	2	2	2	2	2	2	2	2	2	2	2	2	2	2
1723	Large intestine	rectum		0.358615	2	2	3	2	2	2	2	2	2	2	2	2	2	2	3	2	2	2	2	2	2	2	2	2	2	2	2	2	2	2	2	2	3	2	2	2	2	2	3	2	3	2	2	2	2
1725	Large intestine	rectum		0.717848	2	2	3	2	2	2	2	2	2	2	2	2	2	2	4	2	2	2	2	2	2	2	2	2	2	2	2	2	2	2	2	2	4	2	2	2	2	2	2	2	4	2	2	2	2
1726	Large intestine	colon		0.483291	2	2	2	2	2	2	2	2	2	2	2	2	2	2	2	2	2	2	2	2	2	2	2	2	2	2	2	2	2	2	2	2	2	2	2	2	2	2	2	2	2	2	2	2	2
1727	Stomach	stomach		0.334708	2	2	2	2	2	2	2	2	2	2	2	2	2	2	2	2	2	2	2	2	2	2	2	2	2	2	2	2	2	2	2	2	2	2	2	2	2	2	2	2	2	2	2	2	2
1728	Liver	liver		0.296606	2	2	2	2	2	2	2	2	2	2	2	2	2	2	2	2	2	2	2	2	2	2	2	2	2	2	2	2	2	2	2	2	2	2	2	2	2	2	2	2	2	2	2	2	2
[truncated: 160 more columns]

## Sheet: Part 2
Sample ID	Classification	Tissue	Type	Tumor purity	ECT2L	EED	EGFL7	EGFR	EGR3	EIF1AX	EIF2S2	EIF3A	EIF4A2	ELF3	EME2	EML4	EP300	EP400	EPCAM	EPHA2	EPHA3	EPHA5	EPHA7	EPHB1	EPHB2	EPHB4	EPHB6	EPPK1	ERBB2	ERBB3	ERBB4	ERCC1	ERCC2	ERCC3	ERCC4	ERCC5	ERG	ESR1	ESR2	ETS1	ETV1	ETV4	ETV5	ETV6	EWSR1	EXT1	EXT2	EZH1	EZH2
1	Large intestine	colon		0.461394	2	2	2	2	1	2	3	1	2	2	2	2	2	2	2	2	2	2	2	2	2	2	2	3	2	1	2	2	2	2	2	2	2	2	2	2	2	2	2	2	2	3	2	2	2
2	Liver	liver		0.745359	2	2	2	3	2	2	2	1	2	2	2	2	1	3	2	2	3	3	3	3	2	1	3	3	2	2	3	2	2	2	2	3	2	2	2	3	2	2	2	1	2	3	2	2	2
4	Stomach	stomach		0.821952	2	2	2	3	2	2	2	2	2	2	2	2	2	2	2	2	2	2	2	2	2	2	3	2	2	3	2	2	2	2	2	2	2	2	2	2	3	2	2	2	2	2	2	2	3
5	Liver	liver		0.295287	2	2	2	2	2	2	2	2	2	2	2	2	2	2	2	2	2	3	3	2	2	2	3	2	2	2	2	2	2	2	2	2	2	2	2	2	2	2	2	2	2	3	2	2	2
6	Head&neck	head&neck	squamous cell carcinoma	0.395522	2	2	2	2	2	2	2	2	2	2	2	2	2	2	2	2	2	2	2	2	2	3	2	2	2	2	2	2	2	2	2	2	2	2	2	2	2	2	2	2	2	3	2	2	2
7	Large intestine	colon		0.825483	2	2	2	3	1	2	4	2	2	2	2	2	2	1	2	2	2	2	2	2	2	3	3	3	2	2	2	2	2	2	2	5	2	2	1	2	3	2	2	2	2	3	2	2	3
8	Kidney	kidney		0.358052	2	2	2	2	2	2	2	2	2	2	3	2	2	2	2	2	2	2	2	2	2	2	2	2	2	2	3	2	2	2	2	2	2	2	2	2	2	2	2	2	2	2	2	2	2
9	Large intestine	colon		0.419232	2	2	2	2	2	2	2	2	2	2	2	2	2	2	1	2	2	3	3	2	2	1	3	2	2	2	2	2	2	2	2	3	2	2	2	2	2	2	2	2	2	3	2	2	2
10	Stomach	stomach		0.340713	2	2	2	2	2	2	2	1	2	2	2	2	2	2	1	2	3	3	3	2	2	1	3	2	2	2	3	2	2	2	2	3	2	2	2	2	2	2	2	2	2	2	2	2	2
11	Large intestine	colon		0.424419	2	2	2	2	2	2	2	2	2	2	2	2	1	2	2	2	2	2	2	2	2	1	2	2	2	3	2	2	2	2	2	3	2	2	2	2	2	2	2	2	2	2	2	2	2
12.1	Large intestine	colon		0.767575	2	2	2	2	2	2	2	2	2	3	2	2	2	2	2	2	2	2	2	2	2	2	2	2	2	2	2	2	2	2	2	2	2	2	2	2	2	2	2	2	2	2	2	2	2
12.2	Large intestine	colon		0.635931	1	2	2	2	2	2	3	2	2	3	2	2	2	2	2	2	2	3	2	2	2	2	3	2	2	2	3	2	2	2	2	3	2	2	1	3	2	2	2	2	2	2	2	2	2
13	Liver	liver		0.55065	2	2	2	3	2	2	2	2	2	2	2	2	2	2	2	2	2	2	2	2	2	2	3	2	2	2	3	2	2	2	2	2	2	2	2	2	3	2	2	2	2	2	2	2	3
15	Kidney	kidney		0.50711	2	2	2	3	2	2	2	3	2	2	2	2	2	2	2	2	2	2	2	2	2	2	3	2	2	2	2	2	2	2	2	2	2	2	2	2	3	2	2	2	2	2	2	2	3
18	Large intestine	rectum		0.42246	2	2	2	3	2	2	3	2	2	2	2	2	1	2	2	2	2	2	2	2	2	2	2	3	2	2	2	2	2	2	2	2	2	2	2	2	3	2	2	2	2	3	2	2	2
20	Stomach	stomach		0.843102	2	2	2	3	1	2	3	2	2	2	2	2	2	2	2	2	2	1	1	2	2	2	2	4	2	2	2	2	2	2	2	2	2	2	2	2	2	2	2	2	2	3	2	2	2
22	Large intestine	rectum		0.2934	2	2	2	2	2	2	2	2	2	2	2	2	2	2	2	2	2	2	2	2	2	2	2	2	2	2	2	2	2	2	2	2	2	2	2	2	2	2	2	2	2	2	2	2	2
24.2	Large intestine	rectum		0.414003	2	2	2	3	2	2	3	2	2	2	2	2	2	2	2	2	2	2	2	2	2	2	2	3	2	2	2	2	2	2	2	3	2	2	2	2	3	2	2	2	2	3	2	2	2
25	Head&neck	head&neck		0.342567	2	2	2	3	2	2	2	2	2	2	3	2	2	2	2	2	2	2	2	2	2	1	2	3	3	2	2	2	2	2	2	3	2	2	2	2	3	2	2	2	2	3	3	2	2
26	Head&neck	head&neck	squamous cell carcinoma	0.334181	2	2	2	2	2	2	2	2	2	2	2	2	2	2	2	2	2	2	2	2	2	2	3	2	2	2	2	2	2	2	2	2	2	2	2	2	2	2	2	2	2	2	2	2	2
27	Kidney	kidney		0.333086	2	2	2	3	2	2	2	2	2	2	3	2	2	3	2	2	2	3	3	2	2	1	3	3	2	2	3	2	2	2	2	2	2	2	2	2	3	2	2	3	2	3	2	2	2
28	Head&neck	head&neck	squamous cell carcinoma	0.574086	2	3	2	3	2	2	2	1	2	1	2	2	1	2	2	2	3	3	3	3	2	1	3	3	2	2	3	1	1	2	2	4	2	2	2	2	3	2	2	3	2	3	2	2	2
29	Breast	breast		0.380062	2	2	2	2	2	2	2	2	2	2	2	2	2	2	2	2	2	2	2	2	2	2	2	2	2	2	2	2	2	2	2	2	2	2	2	2	2	2	2	2	2	2	2	2	2
30	Large intestine	rectum		0.515091	2	2	2	2	2	2	2	2	2	2	2	2	2	2	2	2	2	2	2	2	2	2	3	2	2	2	2	2	2	2	2	2	2	2	2	2	3	2	2	2	2	2	2	2	2
31.1	Lung	lung	adenocarcinoma	0.795464	1	2	2	2	2	2	2	2	2	4	2	2	2	2	2	2	2	2	2	2	2	1	2	2	3	2	2	2	2	2	2	1	2	1	2	2	2	3	2	2	2	2	2	3	2
31.2	Head&neck	head&neck	squamous cell carcinoma	0.468829	2	2	2	2	2	2	2	2	3	2	2	2	2	2	3	2	2	2	2	2	2	3	2	3	2	2	2	2	2	2	2	2	2	2	2	3	3	2	3	2	2	3	2	2	2
32	Pancreas	pancreas		0.508968	2	2	2	3	2	2	2	2	2	2	2	2	2	2	2	2	2	2	2	3	2	5	2	3	2	2	3	2	2	2	2	3	2	2	2	3	3	2	2	3	2	3	2	2	2
33.1	Others	unknown	neurofibroma	0.299421	2	2	2	2	2	2	2	1	2	2	2	2	2	2	2	2	3	3	3	3	2	1	3	2	2	2	3	2	2	2	2	2	2	2	2	2	3	2	2	2	2	3	2	2	2
34	Stomach	stomach		0.316436	2	2	2	3	2	2	2	1	2	2	2	2	2	2	1	2	3	3	3	3	2	1	3	2	2	2	3	1	1	2	2	3	3	2	2	3	3	2	2	3	2	3	2	2	2
35	Lung	lung	adenocarcinoma	0.435501	2	2	2	2	2	2	2	2	2	2	2	2	1	2	1	2	2	2	3	2	2	1	3	3	2	2	2	2	2	2	2	3	2	2	2	3	3	2	2	2	2	3	2	2	2
36	Large intestine	colon		0.417324	2	2	3	4	2	2	5	2	2	2	3	2	2	2	1	2	2	2	3	3	2	2	4	4	2	2	3	2	2	2	3	3	2	2	2	3	4	2	2	3	2	3	3	2	2
39	Lung	lung	adenocarcinoma	0.999816	2	3	3	3	1	2	3	3	3	3	2	1	2	4	2	3	2	2	3	3	4	3	3	3	3	2	2	2	2	3	3	1	3	3	2	4	3	2	4	3	2	3	6	2	2
41	Large intestine	colon		0.43861	2	2	3	2	2	2	4	2	2	2	2	2	2	2	2	2	2	2	2	2	2	2	3	4	2	2	2	2	2	2	2	3	2	2	2	2	2	2	2	2	2	3	2	2	2
42	Pancreas	pancreas		0.403866	2	2	3	2	2	2	2	2	2	2	3	2	2	3	2	2	2	2	2	2	2	2	2	3	2	2	2	2	2	2	2	2	2	2	2	2	2	2	2	2	2	2	2	2	2
43	Others	duodenum		0.267622	2	2	2	2	2	2	2	2	2	2	2	2	2	2	2	2	2	2	2	2	2	1	2	3	2	2	2	2	2	2	2	2	2	2	2	2	2	2	2	2	2	2	2	2	2
44	Pancreas	pancreas		0.263529	2	2	2	3	2	2	2	2	2	2	3	2	2	2	2	2	2	2	3	3	2	2	3	2	2	2	3	2	2	2	2	2	2	2	2	3	3	2	2	2	2	3	2	2	2
45.1	Sarcoma	soft tissue		0.80145	2	2	4	2	2	2	2	2	2	2	2	2	2	2	2	3	3	3	3	2	2	1	3	2	2	2	4	3	3	3	2	3	2	2	2	3	3	2	2	2	2	3	2	2	2
46	Large intestine	colon		0.818194	2	2	2	3	2	2	2	2	2	2	2	2	1	2	2	2	2	2	3	2	2	2	3	3	2	2	3	2	2	2	2	2	2	2	2	2	3	2	2	2	2	3	2	1	3
47	Liver	liver		0.642861	1	2	2	2	2	2	2	2	2	2	1	3	2	2	2	1	3	3	2	3	1	1	3	3	2	2	3	1	1	2	1	3	2	2	2	2	2	1	2	3	2	3	2	1	2
48	Large intestine	colon		0.966082	2	3	2	3	2	2	4	2	2	2	2	2	1	2	2	2	2	2	2	2	2	1	3	2	2	2	2	2	2	2	2	4	2	2	2	3	3	2	2	2	2	2	2	2	2
49	Liver	liver		0.848594	1	2	3	3	2	2	3	1	1	2	2	2	1	2	1	2	3	4	2	3	2	1	3	3	2	2	3	1	1	2	2	4	2	1	2	3	3	2	1	2	2	3	2	2	2
51	Head&neck	head&neck	squamous cell carcinoma	0.815249	2	2	2	7	2	2	2	2	3	2	2	2	2	2	1	2	2	3	2	3	2	1	2	3	2	2	2	1	1	2	2	2	2	2	2	3	2	2	3	2	2	2	2	2	2
52	Kidney	kidney		0.47241	2	2	2	2	2	2	2	2	2	2	2	2	2	2	2	2	2	2	3	2	2	1	3	2	2	2	2	2	2	2	2	2	2	2	2	2	2	2	2	2	2	2	2	2	2
53	Large intestine	colon		0.779249	2	2	2	3	2	2	2	1	2	2	2	2	1	2	2	2	2	2	3	2	2	2	3	4	2	2	2	2	2	2	2	3	2	2	2	2	3	2	2	2	2	4	2	2	2
54	Lung	lung		0.877046	3	2	1	2	2	2	2	2	2	2	2	2	2	2	2	2	2	3	3	2	2	2	2	2	2	2	3	2	2	2	2	2	2	2	2	2	3	2	2	2	2	2	2	2	2
55	Large intestine	colon		0.812574	2	2	2	3	2	2	4	2	2	2	2	2	2	2	2	2	2	2	2	2	2	2	3	2	2	2	3	2	2	2	2	3	2	2	2	2	3	2	2	2	2	3	2	2	2
58	Stomach	stomach		0.65066	2	2	3	2	3	2	2	2	2	2	2	2	1	2	2	2	2	2	2	2	2	1	3	3	2	2	2	1	1	2	2	2	2	2	2	2	2	2	2	2	2	3	2	2	2
59	Large intestine	colon		0.9979	2	2	2	3	2	2	3	2	2	2	3	2	1	2	2	2	3	2	2	3	2	2	2	5	2	2	3	2	2	2	2	4	3	2	2	2	3	2	3	1	2	4	2	2	2
60	Liver	liver		0.83812	2	2	2	2	1	2	2	2	2	3	2	2	2	2	1	1	2	2	2	2	1	1	3	5	2	2	1	2	2	1	2	2	2	2	2	2	2	2	2	2	2	4	2	2	2
61	Liver	liver		0.719095	2	2	3	3	2	2	2	1	2	3	2	2	2	2	1	1	2	3	3	3	1	1	3	2	2	2	3	2	2	2	2	3	1	2	2	2	4	2	2	2	2	6	3	2	2
62	Large intestine	colon		0.768965	2	2	2	4	1	2	3	1	2	2	2	2	1	2	2	2	2	2	2	2	2	2	2	3	2	2	2	2	2	2	2	3	2	2	1	2	4	2	2	2	2	3	2	2	2
63	Kidney	kidney		0.410431	2	2	2	2	2	2	2	2	2	2	2	2	1	2	2	2	2	2	3	2	2	2	3	3	2	2	2	1	1	2	2	3	2	2	2	2	3	2	2	2	2	3	2	2	2
64	Large intestine	colon		0.323092	2	2	2	2	2	2	2	2	2	2	2	2	1	2	2	2	2	2	2	2	2	2	2	2	2	2	2	2	2	2	2	2	2	2	2	2	2	2	2	2	2	3	2	2	2
65	Large intestine	colon		0.321019	2	2	2	3	2	2	3	2	2	2	2	2	2	2	2	2	2	2	3	2	2	2	3	2	2	2	2	2	2	2	2	3	2	2	2	2	3	2	2	2	2	2	2	2	2
66	Liver	liver		0.588325	2	2	2	2	2	2	2	2	2	2	1	2	2	2	2	2	2	3	2	2	2	2	2	3	2	2	3	2	2	2	1	2	2	2	2	2	2	2	2	3	2	3	2	2	2
67	Head&neck	head&neck	squamous cell carcinoma	0.328595	2	2	2	2	2	2	2	2	2	2	2	2	2	2	2	2	2	2	2	2	2	2	2	2	2	2	2	2	2	2	2	2	2	2	2	2	2	2	2	2	2	2	2	2	2
68	Breast	breast		0.446465	2	2	2	3	2	2	2	2	2	2	2	2	1	2	2	1	3	2	3	2	1	1	3	2	2	2	3	2	2	2	2	3	2	2	2	2	3	2	2	2	1	3	2	2	2
69	Others	cervical lymph node	squamous cell carcinoma	0.887586	2	2	2	3	2	2	2	2	3	2	2	2	1	2	2	2	3	2	2	3	2	2	3	3	2	2	2	2	2	2	2	2	2	2	2	2	3	1	3	4	2	3	2	2	2
70	Large intestine	colon		0.431881	2	2	2	3	2	2	3	2	2	2	2	2	2	2	2	2	2	2	2	2	2	2	2	3	2	2	2	2	2	2	2	3	2	2	2	2	3	2	2	2	2	3	2	2	2
71	Large intestine	colon		0.29409	2	2	2	3	2	2	2	2	2	2	2	2	2	2	2	2	2	2	2	2	2	1	2	2	2	2	2	2	2	2	2	3	2	2	2	2	3	2	2	2	2	2	2	2	2
72	Stomach	stomach		0.309971	2	2	2	10	2	2	2	2	2	2	2	2	2	2	2	2	2	2	2	2	2	2	2	2	2	2	3	2	2	2	2	2	2	2	2	2	3	2	2	2	2	3	3	2	2
73	Large intestine	colon		0.896787	2	3	2	3	1	2	3	2	2	2	2	2	2	2	2	2	2	2	2	2	2	2	2	3	2	2	3	2	2	2	2	3	2	2	2	3	3	2	2	2	2	3	3	2	2
74	Liver	liver		0.99848	2	3	2	2	2	2	2	2	1	2	2	2	2	3	2	1	3	2	2	3	1	2	3	4	2	2	2	1	1	1	2	2	2	2	1	3	2	2	2	1	2	4	3	2	3
75	Large intestine	colon		0.99674	2	2	2	2	3	2	2	1	2	2	2	2	2	2	2	2	3	3	4	2	2	1	2	4	10	2	3	1	1	2	2	3	2	2	2	2	2	1	2	2	2	4	2	1	2
76	Liver	liver		0.986789	1	2	2	2	1	2	2	2	2	3	2	3	1	1	2	2	2	2	2	2	2	1	2	3	2	2	3	2	2	2	2	2	2	2	2	2	2	2	2	2	2	3	2	2	2
77	Large intestine	rectum		0.456469	2	2	3	2	2	2	3	2	2	2	3	2	2	2	2	2	2	2	2	2	2	2	2	2	2	2	2	2	2	2	2	3	2	2	2	2	3	2	2	2	2	3	2	2	2
78.1	Liver	liver		0.980768	1	2	2	2	1	2	2	1	2	2	2	2	1	2	2	3	3	1	2	2	1	2	3	6	2	2	2	2	2	2	2	1	2	1	1	3	3	2	2	2	2	4	2	2	2
78.3	Liver	liver		0.998443	1	2	2	3	1	2	2	1	2	2	1	2	1	2	1	3	3	5	2	2	1	1	3	4	2	2	3	1	1	2	3	1	2	2	1	3	3	2	2	3	2	5	2	2	2
79	Large intestine	rectum		0.998843	2	2	3	3	2	2	3	2	2	2	3	2	2	2	2	2	2	2	2	2	2	2	3	4	2	2	2	3	3	2	3	5	2	2	2	2	3	2	2	2	2	3	2	2	2
80.2	Melanoma	soft tissue		0.999044	2	2	2	3	2	2	2	2	3	2	2	2	2	2	2	2	3	2	3	3	2	2	3	3	2	2	2	2	2	2	2	2	2	2	2	2	3	2	3	2	2	3	2	2	2
82	Large intestine	colon		0.422165	2	2	2	2	2	2	2	2	2	2	2	2	2	2	2	2	2	3	2	2	2	2	3	4	2	2	3	2	2	2	2	3	2	2	2	2	3	2	2	2	2	2	2	2	2
83	Large intestine	colon		0.977855	2	2	2	2	2	2	3	2	2	2	2	2	2	2	2	2	2	2	2	2	2	2	2	3	3	2	2	2	2	2	2	3	2	2	2	2	2	2	2	2	2	2	2	2	2
84	Liver	liver		0.979313	2	2	2	2	1	2	2	2	2	3	4	2	2	2	2	3	2	3	2	2	2	2	3	7	2	2	2	2	2	2	2	3	2	2	2	2	2	2	2	2	1	4	2	2	2
85	Large intestine	rectum		0.411889	2	2	2	3	2	2	2	2	2	2	3	2	2	2	2	2	2	2	3	2	2	2	3	3	2	2	2	2	2	2	2	2	2	2	2	2	3	2	2	2	2	2	2	2	3
86	Large intestine	colon		0.392235	2	2	2	2	2	2	2	2	2	2	2	2	2	2	2	2	2	2	2	2	2	2	2	2	2	2	2	2	2	2	2	2	2	2	2	2	3	2	2	3	2	2	2	2	2
88	Lung	lung	adenocarcinoma	0.278378	2	2	2	2	2	2	2	2	2	2	2	2	2	2	2	2	2	3	2	2	2	1	2	3	2	2	2	1	1	2	2	2	2	2	2	2	3	2	2	2	2	3	2	2	2
89	Head&neck	head&neck		0.294785	2	2	2	2	2	2	2	2	2	2	3	2	2	2	2	2	2	2	2	2	2	2	2	3	2	2	2	2	2	2	2	2	2	2	2	2	2	2	2	2	2	2	2	2	2
90	Pancreas	pancreas		0.430245	2	2	2	3	2	2	2	2	2	2	3	2	2	2	2	2	2	2	2	2	2	2	3	3	2	2	3	2	2	2	2	3	2	2	2	2	3	2	2	2	2	2	2	2	3
91.1	Large intestine	cecum		0.390801	2	2	3	2	2	2	2	2	2	2	3	2	1	3	2	2	2	2	2	2	2	1	3	3	2	2	2	2	2	2	2	3	2	2	2	2	3	2	2	3	2	3	2	2	2
92	Breast	breast		0.26692	2	2	2	2	2	2	2	2	2	2	3	2	2	2	2	2	2	2	2	2	2	2	2	3	2	2	2	2	2	2	3	2	3	2	2	2	2	2	2	2	2	3	2	2	2
93	Kidney	kidney		0.744599	2	2	2	2	1	2	2	2	2	2	2	2	1	2	2	2	2	3	3	2	2	1	2	7	2	2	3	2	2	2	2	3	2	2	2	2	3	2	2	2	1	7	2	2	2
95	Lung	lung	squamous cell carcinoma	0.356915	2	2	2	3	2	2	2	2	2	2	2	2	2	2	2	2	2	3	2	3	2	2	3	3	2	2	2	1	1	2	2	2	2	2	2	2	3	2	3	2	2	2	2	2	2
96	Large intestine	rectum		0.825219	2	2	3	3	3	2	3	1	2	2	2	2	5	2	2	2	2	2	2	2	2	2	3	4	2	1	3	1	1	2	2	3	2	2	2	2	3	1	2	2	2	3	2	1	4
97	Head&neck	head&neck	squamous cell carcinoma	0.398403	2	3	2	2	2	2	2	2	2	2	2	2	2	2	2	2	2	2	2	2	2	1	2	2	2	2	2	2	2	2	2	2	2	2	2	3	3	2	2	2	2	3	2	2	2
99	Large intestine	colon		0.415181	2	2	2	3	2	2	3	2	2	2	2	2	2	2	2	2	2	2	2	2	2	1	3	2	2	2	3	2	2	2	2	3	2	2	2	2	3	2	2	2	2	2	2	2	2
100	Breast	breast		0.36791	2	2	2	3	1	2	2	1	2	2	2	2	2	2	2	2	2	2	2	2	2	2	3	2	2	2	2	2	2	2	2	2	2	2	2	2	3	2	2	2	2	2	2	2	2
101	Breast	breast		0.362498	2	2	2	2	2	2	2	2	2	2	3	2	2	2	2	2	3	3	3	2	2	1	3	3	2	2	3	2	2	2	3	2	2	2	2	2	3	2	2	2	2	3	2	2	2
103	Breast	breast		0.979097	2	2	2	2	2	2	3	1	2	3	3	2	2	2	2	2	3	2	3	3	2	1	2	3	3	2	2	1	1	2	3	2	2	2	2	2	2	2	2	2	2	3	2	2	2
104	Head&neck	head&neck		0.328147	2	2	2	2	2	2	2	2	2	2	2	2	2	2	2	2	2	2	2	2	2	2	2	2	2	2	2	2	2	2	2	2	2	2	2	2	2	2	2	2	2	2	2	2	2
105	Lung	lung	adenocarcinoma	0.300445	2	2	2	2	2	2	2	2	2	2	2	2	2	2	2	2	2	2	2	2	2	1	2	3	2	2	2	2	2	2	2	2	2	2	2	2	2	2	2	2	2	2	2	2	2
106	Liver	liver		0.62335	2	2	3	2	2	2	2	2	3	2	3	2	2	2	2	2	2	2	2	3	2	2	2	4	2	2	2	2	2	2	2	2	2	2	1	2	2	2	3	2	2	4	2	2	2
107	Liver	liver		0.916273	2	3	4	2	2	2	2	1	2	4	3	2	2	2	2	3	3	2	3	2	2	1	3	5	2	2	3	2	2	2	2	3	2	1	2	2	3	4	2	2	1	2	2	4	2
108	Head&neck	head&neck		0.847387	2	2	2	3	2	2	2	2	2	2	2	2	1	2	2	2	3	2	3	2	2	1	3	3	2	2	3	1	1	2	2	3	2	2	2	2	2	2	2	2	2	3	2	2	2
109	Large intestine	rectum		0.421409	2	2	2	3	2	2	3	2	2	2	2	2	2	2	2	2	2	2	2	2	2	2	3	3	2	2	2	2	2	2	2	2	2	2	2	2	2	2	2	2	2	2	2	2	2
110	Lung	lung	adenocarcinoma	0.436699	2	2	2	3	2	2	2	2	2	2	2	2	2	2	2	3	2	2	3	2	3	1	3	3	2	2	3	1	1	2	2	3	2	2	2	2	2	2	2	2	2	3	2	2	2
111	Large intestine	rectum		0.340154	2	2	2	3	2	2	3	2	2	2	2	2	2	2	2	2	2	2	2	2	2	2	3	3	2	2	2	2	2	2	2	3	2	2	2	2	3	2	2	2	2	2	2	2	3
112	Head&neck	head&neck	squamous cell carcinoma	0.346716	2	2	2	2	2	2	2	2	2	2	2	2	2	2	2	2	2	2	2	2	2	2	2	2	2	2	2	2	2	2	2	2	2	2	2	2	2	2	2	2	2	3	2	2	2
114	GIST	rectum		0.53239	2	2	2	2	2	2	2	2	2	2	2	2	2	2	2	2	3	3	3	2	2	2	3	3	2	2	3	2	2	2	2	2	2	2	2	2	3	2	2	2	2	3	2	2	2
115	Large intestine	colon		0.555698	2	2	2	2	1	2	4	2	2	2	2	2	2	2	2	2	2	2	2	2	2	2	3	3	2	2	2	2	2	2	2	3	2	2	1	2	2	2	2	2	2	3	2	2	2
116	Pancreas	pancreas		0.262702	2	2	2	2	2	2	2	2	2	2	2	2	2	2	2	2	2	3	3	2	2	2	3	3	2	2	2	2	2	2	2	2	2	2	2	2	2	2	2	2	2	3	2	2	2
117	Kidney	kidney		0.994533	2	3	2	3	2	2	2	1	5	1	2	1	2	3	2	1	3	3	2	3	1	1	3	2	1	2	3	2	2	1	2	2	2	2	2	2	3	1	3	2	2	3	2	1	4
118	Sarcoma	retroperitoneum		0.832619	2	1	2	2	3	2	2	2	2	2	2	2	2	1	2	2	2	2	6	2	2	2	2	2	2	1	3	2	2	2	2	2	2	2	10	1	2	2	2	3	2	3	2	2	2
119	Large intestine	rectum		0.99827	1	2	2	3	3	2	4	3	2	2	2	2	2	2	2	1	2	2	2	2	1	2	3	4	2	2	3	2	2	2	2	3	2	1	1	2	3	2	2	3	2	3	2	2	2
120	Lung	lung		0.786265	2	2	2	3	2	2	2	1	2	2	3	2	2	2	2	2	2	2	2	2	2	2	3	3	2	2	3	2	2	2	2	2	2	2	2	2	3	2	2	2	2	2	2	2	3
121	Large intestine	rectum		0.306418	2	2	2	2	2	2	2	2	2	2	2	2	2	2	2	2	2	2	2	2	2	2	2	3	2	2	2	2	2	2	2	2	2	2	2	2	2	2	2	2	2	3	2	2	2
122	Lung	lung		0.992554	3	2	1	3	2	2	2	2	3	3	2	2	2	2	2	2	3	2	3	3	2	3	3	2	3	3	2	1	1	2	2	1	2	3	2	2	3	2	3	2	2	2	2	3	3
123	Head&neck	head&neck	squamous cell carcinoma	0.876261	2	2	2	2	2	2	2	1	2	2	3	2	2	2	2	2	2	2	2	3	2	2	2	4	2	2	2	2	2	2	2	2	2	2	2	2	2	2	3	3	2	4	2	2	2
124	Large intestine	rectum		0.649635	2	2	2	3	2	2	3	2	2	2	2	2	2	2	2	2	3	2	2	2	2	2	2	2	2	2	2	2	2	2	2	3	2	2	2	2	2	2	2	2	2	2	2	2	2
125	Breast	breast		0.911264	2	2	2	2	1	2	3	2	2	3	2	3	2	2	3	2	2	2	2	2	2	2	2	3	2	2	2	2	2	2	2	2	2	2	2	2	2	2	2	2	2	2	2	2	2
127	Breast	breast		0.792956	2	1	2	2	1	2	2	2	2	2	2	2	1	2	2	1	2	2	1	2	1	3	3	4	1	2	2	2	2	2	2	2	2	2	2	1	2	1	2	1	1	3	2	1	3
128.1	Large intestine	colon		0.466273	2	2	2	3	2	2	3	2	2	2	2	2	2	2	2	2	2	2	2	2	2	2	2	3	2	2	2	2	2	2	2	3	2	2	2	2	3	2	2	2	2	3	2	2	2
128.2	Liver	liver		0.678427	2	2	2	3	2	2	2	1	2	2	2	2	1	2	1	2	4	3	3	3	2	1	4	3	2	2	3	1	1	2	2	3	2	2	2	2	3	2	3	2	2	3	2	2	3
129	Large intestine	cecum		0.670242	2	2	2	2	2	2	2	2	2	3	2	2	2	2	2	2	2	2	2	2	2	2	2	3	2	2	2	2	2	2	2	2	2	2	2	2	3	2	2	2	2	3	2	2	2
130	Head&neck	head&neck	squamous cell carcinoma	0.316588	2	2	2	10	2	2	2	2	3	2	2	2	2	2	2	2	3	2	3	2	2	2	2	3	2	2	4	2	2	2	2	2	2	2	2	3	3	2	2	2	3	3	2	2	2
131	EGJ	esophagogastric junction		0.31342	2	2	2	2	2	2	2	2	2	2	2	2	2	2	2	2	2	2	2	2	2	2	3	2	2	2	2	2	2	2	2	2	2	2	2	2	3	2	2	2	2	3	2	2	2
132	Large intestine	rectum		0.636368	2	2	2	2	2	2	2	2	2	2	2	2	2	2	2	2	2	2	2	2	2	2	2	3	2	2	2	2	2	2	2	2	2	2	2	2	2	2	2	2	2	2	2	2	2
133	Large intestine	colon		0.914996	2	2	2	2	2	2	3	2	2	2	2	2	1	2	2	2	2	2	2	2	2	2	2	3	4	2	2	1	1	2	2	2	2	2	2	2	2	2	2	3	2	3	2	2	2
134	EGJ	esophagogastric junction		0.352214	2	2	2	2	2	2	2	2	2	2	2	2	2	2	2	2	2	2	2	3	2	2	2	3	2	2	2	2	2	2	2	2	2	2	2	2	2	2	2	2	2	3	2	2	2
135	GIST	esophagus		0.882057	2	3	2	3	2	2	2	1	2	2	2	2	1	2	2	1	3	3	3	2	1	2	3	3	2	2	3	2	2	2	2	3	2	3	1	3	3	2	2	3	1	3	1	2	2
136	Lung	lung	squamous cell carcinoma	0.293386	2	2	2	2	2	2	2	2	2	2	2	2	2	2	2	2	2	2	2	2	2	1	2	3	2	2	2	2	2	2	2	2	2	2	2	2	2	2	2	2	2	3	2	2	2
137	Stomach	stomach		0.246926	2	2	2	2	2	2	2	2	2	2	2	2	2	2	2	2	2	2	2	2	2	2	2	3	2	2	2	2	2	2	2	2	2	2	2	2	2	2	2	2	2	2	2	2	2
138	Head&neck	head&neck		0.926453	2	2	2	2	2	2	2	2	3	2	2	2	2	2	2	2	2	2	2	3	2	2	2	2	2	2	2	2	2	2	2	2	2	2	2	2	2	2	3	2	2	2	2	2	2
139	Lung	lung	squamous cell carcinoma	0.425464	2	2	2	3	2	2	2	2	2	2	2	3	2	2	2	2	2	2	2	3	2	1	2	3	2	2	2	2	2	2	2	2	2	2	2	3	2	2	2	2	2	3	2	2	2
140	Lung	lung	adenocarcinoma	0.304914	2	2	2	2	2	2	2	2	2	2	2	2	2	2	2	2	2	3	2	2	2	1	2	2	2	2	2	2	2	2	2	2	2	2	2	2	3	2	2	2	2	2	2	2	2
141	Head&neck	head&neck	squamous cell carcinoma	0.355832	2	2	2	10	2	2	2	2	2	2	2	2	2	2	2	2	2	2	2	2	2	2	2	3	2	3	2	2	2	2	2	2	2	2	3	2	3	2	3	4	2	3	2	2	2
142	Stomach	stomach		0.75516	2	2	2	2	2	2	2	2	2	2	2	2	2	2	2	2	2	2	2	2	2	1	2	6	2	2	2	2	2	2	2	2	2	2	2	2	2	2	2	2	2	4	2	2	2
143	Large intestine	rectum		0.596285	2	2	2	2	2	2	2	2	2	3	2	2	2	2	2	2	2	2	2	2	2	1	2	5	2	2	3	2	2	2	2	2	2	2	2	2	2	2	2	2	2	5	2	2	2
144	Stomach	stomach		0.698726	2	2	3	2	2	2	3	3	2	2	2	2	2	2	2	2	2	2	2	2	2	2	3	2	2	2	3	2	2	2	2	2	2	2	2	2	2	2	2	2	2	2	2	2	2
146	Lung	lung	adenocarcinoma	0.307169	2	2	2	2	2	2	2	2	2	2	2	2	2	2	2	2	2	2	2	2	2	2	2	2	2	2	2	2	2	2	2	2	2	2	2	2	2	2	2	2	2	2	2	2	2
147	Head&neck	head&neck	squamous cell carcinoma	0.81502	2	2	2	5	2	2	2	2	2	2	2	2	2	2	2	2	2	2	2	3	2	3	2	2	2	2	2	2	2	2	2	2	2	2	3	2	2	2	3	2	2	2	2	2	2
148	Large intestine	rectum		0.401317	2	2	2	2	2	2	2	2	2	2	2	2	2	2	2	2	2	2	2	2	2	2	3	2	2	2	2	2	2	2	2	3	2	2	2	2	2	2	2	2	2	2	2	2	2
149	Stomach	stomach		0.305195	2	2	2	2	2	2	2	2	2	2	2	2	2	2	2	2	2	2	2	2	2	2	2	3	2	2	2	2	2	2	2	2	2	2	2	2	2	2	2	2	2	2	2	2	2
150	Breast	breast		0.771028	2	5	2	2	2	2	2	2	2	3	3	2	2	2	2	2	2	2	2	2	2	2	3	4	3	2	2	2	2	2	3	2	2	2	2	2	2	3	2	2	3	4	2	3	2
151	Lung	lung	adenocarcinoma	0.301421	2	2	2	2	2	2	2	2	2	2	2	2	2	2	2	2	2	2	2	2	2	2	2	3	2	2	2	2	2	2	2	2	2	2	2	2	2	2	2	2	2	2	2	2	2
152	Large intestine	colon		0.793793	2	2	3	4	2	2	3	2	2	2	3	2	2	2	2	2	2	2	2	3	2	2	3	4	2	2	2	2	2	2	2	3	2	2	2	2	4	2	2	2	2	3	2	2	2
153	Sarcoma	soft tissue		0.988443	2	2	2	2	2	2	2	2	2	2	2	2	2	2	2	2	3	2	3	2	2	1	2	3	2	2	3	2	2	2	2	2	2	2	2	2	3	2	2	2	2	2	2	2	2
154.1	Large intestine	colon		0.257921	2	2	2	2	2	2	2	2	2	2	2	2	2	2	2	2	2	2	3	2	2	1	2	3	2	2	3	2	2	2	2	2	2	2	2	2	3	2	2	2	2	2	2	2	2
155.1	Large intestine	colon		0.370291	2	2	2	3	2	2	3	2	2	2	3	2	1	2	2	2	2	2	2	2	2	1	3	3	2	2	2	2	2	2	2	3	2	2	2	2	3	2	2	2	2	3	2	2	2
156	Head&neck	head&neck	squamous cell carcinoma	0.472983	2	2	3	2	2	2	2	2	2	2	2	3	2	2	2	2	3	2	2	2	2	2	3	3	2	2	2	1	1	2	2	5	2	2	2	2	3	2	2	2	2	3	2	2	2
157	Head&neck	head&neck	squamous cell carcinoma	0.497735	2	2	3	2	2	2	2	2	2	2	2	2	2	2	2	2	3	2	3	3	2	1	3	4	2	2	3	2	2	2	3	2	3	2	2	2	3	2	3	3	2	3	2	2	3
158	Large intestine	rectum		0.433776	2	2	2	2	2	2	2	1	2	2	2	2	1	2	2	2	3	2	2	2	2	1	2	3	2	2	2	2	2	2	2	3	3	2	2	2	2	2	2	2	2	3	2	2	2
159.1	Lung	lung	adenocarcinoma	0.288218	2	2	2	2	2	2	2	2	2	2	2	2	2	2	2	2	2	3	3	2	2	2	2	3	2	2	3	2	2	2	2	2	2	2	2	2	2	2	2	2	2	2	2	2	2
160	Head&neck	head&neck	squamous cell carcinoma	0.315058	2	2	2	3	2	2	2	2	2	2	2	2	2	2	2	2	3	3	3	3	2	1	3	2	2	2	3	2	2	2	2	3	2	2	2	3	3	2	2	2	2	3	2	2	2
161	Breast	breast		0.288596	2	2	2	2	2	2	2	2	2	2	2	2	2	2	2	2	2	2	2	2	2	2	2	2	2	2	2	2	2	2	2	2	2	2	2	2	2	2	2	2	2	2	2	2	2
162	Sarcoma	soft tissue		0.337418	2	2	2	2	2	2	2	2	2	2	2	2	2	2	2	2	2	2	2	2	2	2	2	2	2	2	2	3	2	2	2	2	2	2	2	2	2	2	2	2	2	2	2	2	2
163	Large intestine	rectum		0.768447	2	2	2	2	2	2	3	2	2	2	2	2	2	2	2	2	2	2	2	2	2	2	2	3	2	2	2	2	2	2	2	2	2	2	2	2	2	2	2	2	2	3	2	2	2
165	Large intestine	colon		0.608426	2	3	2	3	1	2	4	1	2	2	2	2	2	2	2	2	2	2	2	2	2	2	3	5	3	2	2	2	2	2	2	2	2	2	2	3	3	2	2	2	2	5	3	2	3
167	Lung	lung	adenocarcinoma	0.312166	2	2	1	2	2	2	2	1	2	1	2	2	1	2	2	2	2	2	2	2	2	1	2	2	2	2	2	1	1	2	2	2	2	2	2	2	2	2	2	2	2	2	2	2	2
168	Head&neck	head&neck	squamous cell carcinoma	0.439279	2	2	2	10	2	2	2	2	3	2	2	3	2	2	2	2	2	2	2	3	2	2	2	3	2	2	2	2	2	2	2	2	2	2	2	2	3	2	4	2	2	3	2	2	2
169	Large intestine	rectum		0.297877	2	2	2	3	2	2	2	2	2	2	2	2	1	2	2	2	3	3	3	2	2	1	3	3	2	2	3	2	2	2	2	2	2	2	2	2	3	2	2	2	2	4	2	2	2
170	Large intestine	rectum		0.49856	2	2	2	3	2	2	4	2	2	2	3	2	2	2	2	2	2	2	3	2	2	1	3	4	2	2	3	2	2	2	2	3	3	2	2	2	3	2	2	2	2	4	2	2	2
172	Lung	lung	adenocarcinoma	0.402505	2	2	2	3	2	2	2	1	2	2	2	2	2	2	1	2	2	3	3	2	2	1	2	3	2	2	3	1	1	2	2	3	2	2	2	2	4	2	2	2	2	4	2	2	2
173	Stomach	stomach		0.303784	2	2	2	2	2	2	2	2	2	2	2	2	2	2	2	2	2	2	2	2	2	2	2	2	2	2	2	2	2	2	2	2	2	2	2	2	2	2	2	2	2	2	2	2	2
174	Stomach	stomach		0.29741	2	2	2	2	2	2	2	2	2	2	2	2	2	2	2	2	2	2	2	2	2	2	2	2	2	2	2	2	2	2	2	2	2	2	2	2	2	2	2	2	2	2	2	2	2
175	Large intestine	colon		0.807186	2	2	2	4	2	2	3	1	2	2	2	2	1	2	2	2	3	2	3	2	2	2	3	4	2	2	3	2	2	2	2	3	2	2	2	2	4	2	2	3	2	4	2	2	2
176	Stomach	stomach		0.311233	2	2	2	2	2	2	2	2	2	2	2	2	2	2	2	2	2	2	2	3	2	2	2	2	2	2	3	2	2	2	2	2	2	2	2	2	3	2	3	2	2	2	2	2	2
177	Large intestine	rectum		0.37386	2	2	2	3	2	2	3	2	2	2	2	2	2	2	2	2	2	2	2	2	2	2	3	3	2	2	2	2	2	2	2	3	2	2	2	2	3	2	2	2	2	3	2	2	2
178	Large intestine	colon		0.997113	2	2	3	2	2	2	3	2	2	2	3	2	1	2	2	2	2	2	2	2	2	2	2	3	2	2	2	2	2	2	2	3	2	2	2	2	2	1	2	2	2	2	2	1	2
179	Breast	breast		0.501395	2	2	2	10	2	2	2	2	2	2	4	2	2	2	2	2	3	2	3	2	2	2	2	3	1	2	3	2	2	2	3	3	3	2	2	3	3	1	2	2	2	3	2	1	2
180	Pancreas	pancreas		0.350856	2	2	2	2	2	2	2	2	2	2	2	2	2	2	2	2	2	2	2	2	2	2	2	3	2	2	2	2	2	2	2	2	2	2	2	2	2	2	2	2	2	2	2	2	2
182	Lung	lung	squamous cell carcinoma	0.999634	2	2	2	3	2	2	3	2	3	2	2	2	3	2	2	2	2	2	2	2	2	2	3	7	2	2	3	2	2	2	2	2	2	2	2	2	3	2	3	3	3	6	2	2	2
184	Breast	breast		0.406303	2	2	2	2	2	2	2	1	2	2	2	2	2	2	2	2	2	3	3	2	2	1	2	3	3	2	3	2	2	2	2	3	2	2	2	2	3	2	2	3	2	3	2	2	2
186	Stomach	stomach		0.349609	2	2	2	2	2	2	2	2	2	2	2	2	2	2	2	2	3	2	2	2	2	2	2	3	2	2	2	2	2	2	2	2	2	2	2	3	2	2	2	2	2	3	3	2	2
187	Large intestine	colon		0.43689	2	2	2	2	2	2	2	2	2	2	2	2	2	2	2	2	2	2	2	3	2	1	2	3	2	2	2	2	2	2	2	3	2	2	2	2	2	2	3	2	2	2	2	2	2
188	Liver	liver		0.506481	2	2	2	3	2	2	2	1	2	3	2	2	1	2	1	2	3	3	3	2	2	1	3	3	2	2	3	1	2	2	2	3	2	2	2	3	3	2	2	2	2	3	2	2	2
189	Lung	lung	adenocarcinoma	0.377904	2	2	2	3	2	2	2	2	2	2	2	3	1	2	2	2	2	2	2	3	2	2	3	3	2	2	2	1	1	2	2	2	3	2	2	3	3	2	3	2	2	3	2	2	2
190	Large intestine	colon		0.744373	2	2	2	3	2	2	3	2	2	2	2	2	1	3	2	2	2	2	2	2	2	2	3	4	2	2	2	2	2	2	2	2	2	2	2	2	3	2	2	2	1	3	2	2	2
191	Lung	lung	adenocarcinoma	0.323619	2	2	2	3	2	2	2	2	2	2	2	2	2	2	2	2	2	3	3	3	2	2	3	2	2	2	3	1	1	2	2	3	2	2	2	3	3	2	2	2	2	3	2	2	2
192	Others	duodenum		0.607112	2	2	2	2	2	2	2	1	2	2	2	2	1	3	1	2	3	2	3	2	2	1	2	2	2	2	3	2	2	2	2	2	2	2	2	2	2	2	2	3	2	2	2	2	2
193	Sarcoma	soft tissue		0.575907	2	2	2	2	2	2	2	2	2	2	2	2	2	2	2	2	2	2	2	2	2	2	2	2	2	2	2	2	2	2	2	2	2	2	2	2	2	2	2	2	2	2	2	2	2
195	Stomach	stomach		0.294082	2	2	2	2	2	2	2	2	2	2	2	2	2	2	2	2	3	2	3	2	2	1	2	2	2	2	2	2	2	2	2	3	2	2	2	2	2	2	2	2	2	2	2	2	2
196	Lung	lung		0.999365	2	2	2	2	2	2	2	1	4	2	2	2	2	2	2	2	2	2	3	4	2	2	2	2	2	2	3	2	2	2	2	2	2	2	2	2	3	2	4	2	2	2	2	2	2
197	Large intestine	colon		0.536537	2	2	2	2	2	2	2	2	2	2	2	2	2	2	2	2	2	2	3	2	2	2	2	3	2	2	2	2	2	2	2	2	2	3	2	2	2	2	2	2	2	2	2	2	2
198	Large intestine	colon		0.964858	2	2	2	3	2	2	3	1	2	2	3	2	1	2	2	2	3	2	3	3	2	2	3	3	2	2	3	2	2	2	2	4	2	2	2	2	3	2	2	2	2	3	2	2	3
199	Large intestine	colon		0.991741	2	2	2	3	1	2	3	2	2	2	2	2	2	2	2	2	2	2	2	2	2	2	3	4	3	2	2	2	2	2	2	3	2	2	2	2	3	2	2	2	2	4	2	2	3
200	Lung	lung	adenocarcinoma	0.459186	3	2	2	4	2	2	2	1	2	2	3	2	1	1	1	3	3	2	3	3	3	1	4	3	2	1	3	1	1	2	3	3	2	3	2	3	4	2	2	2	2	3	2	2	3
202	Pancreas	pancreas		0.309317	2	2	2	2	2	2	2	2	2	2	2	2	2	2	2	2	3	3	3	2	2	2	3	2	2	2	3	2	2	2	2	2	2	2	2	2	3	2	2	2	2	3	2	2	2
204	Lung	lung	adenocarcinoma	0.984887	1	2	2	3	1	2	2	1	1	2	3	2	2	2	2	3	2	3	2	2	3	2	3	4	2	2	2	1	1	2	3	2	3	2	2	3	3	2	2	2	2	4	3	2	3
205	Lung	lung	squamous cell carcinoma	0.338438	2	2	2	2	2	2	2	1	2	2	2	2	1	2	2	2	2	2	3	3	2	1	3	3	2	2	3	2	2	2	2	3	3	2	2	2	2	2	2	2	2	3	2	2	2
206	Liver	liver		0.81766	2	2	2	2	2	2	2	1	2	2	2	3	1	2	2	3	2	2	2	2	3	1	2	5	2	2	3	1	1	3	2	2	2	2	2	2	2	2	2	2	2	4	2	2	2
207	Large intestine	rectum		0.617087	2	2	2	3	2	2	4	2	2	2	2	2	2	2	2	1	2	3	2	2	1	2	3	3	2	2	2	2	2	2	2	3	2	2	2	2	3	2	2	3	2	3	2	2	2
208	Head&neck	head&neck		0.758326	2	2	2	2	2	2	2	2	2	2	2	2	1	2	1	2	3	3	3	2	2	1	3	3	2	2	3	1	1	2	2	3	2	2	2	2	3	2	2	2	2	3	2	2	2
209	Stomach	stomach		0.994877	2	2	2	3	3	2	3	3	2	2	2	2	2	2	2	2	2	2	2	2	2	2	3	3	2	2	2	1	1	2	2	2	2	2	2	2	4	2	2	2	2	3	2	2	2
210	Lung	lung		0.355609	2	2	2	3	2	2	2	1	2	2	2	2	2	2	2	2	2	2	3	2	2	1	2	2	2	2	2	2	2	2	2	3	2	2	2	2	3	2	2	2	2	2	2	2	2
211	Lung	lung	adenocarcinoma	0.38722	2	2	2	3	2	2	2	1	2	2	3	2	2	2	1	2	2	2	2	3	2	2	3	3	2	2	2	2	2	2	3	2	2	2	2	3	3	2	2	2	2	3	2	2	3
214	Large intestine	rectum		0.480942	2	2	2	3	2	2	2	2	2	2	2	2	2	2	2	2	2	2	2	2	2	2	3	3	2	2	3	2	2	2	2	3	2	2	2	2	3	2	2	2	2	2	2	2	3
216	Stomach	stomach		0.326724	2	2	2	3	2	2	2	3	2	2	2	2	2	2	2	2	3	3	2	2	2	1	2	3	2	2	2	2	2	2	2	3	2	2	2	3	3	2	2	2	2	3	2	2	2
217	Lung	lung	squamous cell carcinoma	0.596943	2	1	2	2	2	2	2	2	5	3	2	2	2	3	2	2	2	2	2	6	2	2	3	3	2	2	3	2	2	2	2	2	2	2	2	2	2	2	5	3	2	3	2	2	2
218	Lung	lung		0.998763	2	2	2	2	2	2	3	2	3	2	2	2	2	2	2	2	2	2	3	3	2	1	2	3	3	2	2	2	2	2	2	3	2	2	2	2	2	2	3	2	2	3	2	3	2
219	Others	jejunum		0.562026	2	2	2	2	2	2	2	2	2	2	2	2	2	2	2	2	2	2	2	2	2	2	2	2	2	2	2	2	2	2	2	2	2	2	2	2	2	2	2	2	2	2	2	2	2
221	Liver	liver		0.73779	2	2	2	3	2	2	2	1	2	2	2	2	1	2	2	2	2	2	3	2	2	1	3	2	2	2	2	1	1	2	2	4	2	2	2	2	3	2	2	1	2	2	2	2	2
222	Kidney	kidney		0.467395	2	2	3	3	3	2	2	2	2	3	3	3	2	2	2	3	3	3	3	3	2	2	3	3	2	3	3	2	2	2	2	3	3	2	3	3	2	2	2	2	2	3	3	2	2
224	Head&neck	head&neck	squamous cell carcinoma	0.345295	2	2	2	2	2	2	2	2	3	2	2	2	2	2	2	2	2	3	2	3	2	2	2	2	2	2	2	2	2	2	2	2	2	2	2	2	2	2	3	2	2	3	2	2	2
225	Large intestine	cecum		0.943543	2	2	2	2	1	2	3	1	2	2	3	2	1	2	1	2	2	2	3	2	2	1	3	3	2	2	3	2	2	2	3	4	2	2	2	2	2	2	2	3	1	3	2	2	3
226	Stomach	stomach		0.286297	2	2	2	3	2	2	2	1	2	2	2	2	2	2	2	2	2	2	3	2	2	2	3	2	10	2	3	2	2	2	2	3	2	2	2	2	3	2	2	2	2	3	2	2	3
227	Large intestine	rectum		0.781506	2	2	3	3	2	2	3	1	2	2	3	2	2	2	2	2	3	2	2	3	2	2	3	3	2	2	3	1	1	2	2	3	2	2	2	3	3	2	3	2	2	3	2	2	3
228	Large intestine	colon		0.347578	2	2	2	3	2	2	2	2	2	2	2	2	2	2	2	2	2	3	2	2	2	1	2	2	2	2	3	2	2	2	2	3	2	2	2	2	3	2	2	2	2	3	2	2	2
229	Large intestine	rectum		0.459019	2	2	2	2	2	2	3	2	2	2	3	2	1	2	2	2	2	2	3	2	2	2	3	2	2	2	3	2	2	2	2	3	2	2	2	2	3	2	2	2	2	2	2	2	2
230	Large intestine	cecum		0.610585	2	2	2	2	2	2	2	2	2	2	2	2	2	2	2	2	3	3	2	2	2	2	3	3	1	2	3	2	2	2	2	3	2	2	2	2	3	1	2	2	2	4	2	1	2
231	Lung	lung	adenocarcinoma	0.319546	2	2	2	3	2	2	2	2	2	2	3	2	2	2	2	3	2	3	3	2	3	2	3	3	2	2	3	1	1	2	2	2	2	2	2	2	3	2	2	2	2	3	2	2	2
232	Kidney	kidney		0.608337	2	2	2	3	2	2	2	2	2	2	3	2	2	2	2	2	2	2	2	2	2	2	3	2	2	2	3	2	2	3	3	2	2	2	2	2	3	2	2	2	2	2	2	2	2
233	Large intestine	rectum		0.501643	2	2	2	3	2	2	2	1	2	2	4	2	1	2	2	2	2	2	2	2	2	3	3	3	2	2	2	2	2	2	2	3	2	2	2	2	3	2	2	2	1	3	3	2	3
234	Lung	lung	adenocarcinoma	0.31126	2	2	2	3	2	2	2	2	2	2	2	2	2	2	2	2	2	3	3	2	3	1	3	3	2	2	3	1	1	2	2	2	2	2	2	2	4	2	2	2	2	3	2	2	2
235	Large intestine	rectum		0.784131	3	2	2	3	2	2	4	2	2	2	3	2	2	2	2	2	2	2	2	2	2	2	3	3	10	2	2	2	2	2	2	4	2	3	2	2	3	2	2	2	2	3	2	2	3
236	Pancreas	pancreas		0.295633	2	2	2	2	2	2	2	2	2	2	2	2	2	2	2	2	2	2	2	2	2	2	3	2	2	2	2	2	2	2	2	2	2	2	2	2	2	2	2	2	2	2	2	2	2
237	Head&neck	head&neck	squamous cell carcinoma	0.941425	2	2	2	2	2	2	2	2	2	2	2	2	2	2	2	2	2	2	2	2	2	1	2	2	2	2	2	2	2	2	2	2	2	2	2	2	3	2	2	2	2	2	2	2	2
238	Lung	lung	squamous cell carcinoma	0.52859	3	2	2	2	2	2	2	2	3	2	2	2	1	2	2	2	2	2	3	3	2	2	2	3	3	2	3	2	2	2	2	3	2	3	2	2	2	2	3	2	2	3	2	2	2
239	Melanoma	vagina		0.839806	1	1	5	2	2	2	2	2	2	2	2	2	2	2	2	2	2	2	2	2	2	1	3	6	2	2	3	2	2	2	2	2	2	1	2	2	4	3	2	2	2	6	2	2	3
240	Liver	liver		0.448213	2	2	2	3	2	2	2	2	2	2	2	2	2	2	2	2	2	2	2	2	2	2	2	3	2	2	2	2	2	2	2	2	2	2	2	2	2	2	2	2	2	3	2	2	2
241	Breast	breast		0.722436	2	2	2	3	3	2	2	2	2	3	3	3	3	2	2	2	2	2	2	4	2	2	3	5	2	2	3	2	2	2	2	2	2	2	2	3	2	2	2	3	2	5	2	2	2
242	Lung	lung	adenocarcinoma	0.422976	2	2	2	3	2	2	2	2	2	2	3	2	1	2	2	2	3	2	2	2	2	2	3	3	2	2	3	1	1	2	3	2	2	2	2	3	3	2	2	3	2	3	2	2	3
243	Large intestine	anal canal		0.771023	2	2	3	3	1	2	2	2	2	2	2	2	2	2	2	1	2	3	3	2	1	2	3	2	2	2	3	2	2	2	2	3	2	2	1	2	3	2	2	3	2	3	2	2	2
244	Breast	breast		0.525714	2	2	2	2	2	2	2	2	2	3	2	2	2	2	2	2	2	3	2	2	2	1	2	3	2	2	2	2	2	2	2	2	2	2	2	2	2	2	2	2	2	2	2	2	2
245.1	Large intestine	rectum		0.738263	2	2	2	3	2	2	3	2	2	2	2	3	2	2	2	2	2	2	2	2	2	2	3	4	2	2	2	2	2	2	2	3	2	2	2	2	3	2	2	2	2	4	2	2	2
245.2	Large intestine	colon		0.991883	2	2	2	3	3	2	3	2	3	2	2	2	2	2	2	2	2	2	2	3	2	2	3	3	2	2	2	2	2	2	2	2	2	2	2	2	3	2	3	2	2	3	2	2	3
246	Liver	liver		0.499274	2	2	2	2	2	2	2	2	2	2	2	2	2	2	2	2	3	3	2	2	2	1	2	3	2	2	2	2	2	2	2	2	2	2	1	2	3	2	2	2	2	5	2	2	2
248	Stomach	stomach		0.299162	2	2	2	3	2	2	2	2	2	2	2	2	2	2	2	2	3	2	2	3	2	2	3	3	2	2	2	2	2	2	2	2	2	2	2	2	3	2	2	2	2	3	2	2	2
249	Large intestine	rectum		0.415925	2	2	2	3	2	2	3	2	2	2	2	2	2	2	2	2	2	2	2	2	2	1	2	4	2	2	3	2	2	2	2	3	2	2	2	2	3	2	2	2	2	4	2	2	2
250.1	Large intestine	rectum		0.323264	2	3	3	3	2	2	3	2	2	2	3	2	1	2	2	2	3	2	3	3	2	2	3	3	2	2	3	2	2	2	2	3	2	2	2	3	3	2	2	2	2	3	3	2	2
251	Large intestine	colon		0.554369	2	2	2	2	2	2	2	2	2	2	2	2	2	2	2	2	2	2	2	2	2	2	2	2	2	2	2	2	2	2	2	2	2	2	2	2	2	2	2	3	2	2	2	2	2
252	Liver	liver		0.816718	2	2	2	3	1	2	2	2	2	3	1	3	2	2	2	2	3	2	3	3	2	2	3	3	2	2	3	2	2	2	1	2	2	2	2	2	3	2	2	2	2	3	2	2	2
253	Large intestine	rectum		0.993612	3	2	3	3	2	2	3	2	2	2	2	2	2	2	2	2	3	2	3	2	2	1	2	3	2	2	2	2	2	2	2	4	2	2	2	2	3	2	2	2	2	3	2	2	2
254	Lung	lung	squamous cell carcinoma	0.670137	2	2	2	10	2	2	2	2	3	2	2	3	2	2	3	2	2	2	2	3	2	2	2	3	2	2	3	2	2	3	2	2	2	2	2	2	3	2	4	3	2	3	2	2	2
255	Lung	lung	adenocarcinoma	0.261407	2	2	2	2	2	2	2	2	2	2	2	2	2	2	2	2	3	3	3	2	2	1	3	2	2	2	3	2	2	2	2	2	2	2	2	2	3	2	2	2	2	3	2	2	2
256.1	Liver	liver		0.993198	1	2	2	3	1	2	2	2	2	4	2	2	2	2	2	2	2	3	2	2	2	2	4	7	2	2	3	1	1	2	2	3	1	2	1	2	3	2	2	2	2	7	2	2	3
256.2	Lung	lung	adenocarcinoma	0.286554	2	2	2	3	2	2	2	1	2	2	2	2	1	2	1	2	3	3	3	2	2	1	3	2	2	2	3	1	1	2	2	3	2	2	2	2	3	2	2	2	2	3	2	2	2
258	Others	thymus		0.669175	2	2	3	2	2	2	2	1	2	2	3	2	2	2	2	2	3	3	3	2	2	1	3	3	2	2	3	1	1	2	2	3	2	2	2	3	3	2	2	3	2	3	2	2	2
259	Ovary	ovary		0.534159	2	3	2	2	1	2	2	2	2	2	3	2	2	2	3	2	2	3	3	4	2	1	3	3	2	2	2	2	2	2	3	2	2	1	2	2	2	1	2	3	3	2	3	1	3
262.1	Liver	liver		0.989983	2	2	2	2	1	2	2	2	2	2	3	3	2	2	2	2	2	2	2	2	2	3	4	1	3	2	3	2	2	3	2	2	2	2	1	3	3	2	2	1	2	5	2	2	3
262.2	Liver	liver		0.454482	2	5	2	2	1	2	2	1	2	2	2	2	2	2	2	2	2	2	2	2	2	2	3	2	2	2	3	2	2	2	2	2	2	2	2	2	2	2	2	2	2	4	2	2	2
263.1	Large intestine	rectum		0.361275	2	2	2	2	2	2	2	1	2	2	2	2	1	2	2	2	2	2	2	2	2	1	2	2	2	2	2	2	1	2	2	2	2	2	2	2	2	2	2	2	2	2	2	2	2
266	Large intestine	rectum		0.393005	2	2	2	2	2	2	2	2	2	2	2	2	2	2	2	2	2	2	2	2	2	1	2	2	2	2	2	2	2	2	2	3	2	2	2	2	2	2	2	2	2	2	2	2	2
268	Stomach	stomach		0.718242	2	2	2	3	2	2	3	2	2	2	2	2	2	1	2	2	3	2	2	2	2	1	2	2	5	2	3	2	2	3	2	3	2	2	2	2	3	2	2	2	2	2	2	2	2
269	Large intestine	rectum		0.993698	2	3	2	4	1	2	3	2	2	2	3	2	2	2	2	2	2	2	2	2	2	1	2	4	2	2	2	2	2	2	2	3	2	2	2	3	4	2	2	2	2	4	3	2	2
270	Lung	lung	adenocarcinoma	0.409872	2	2	2	2	2	2	2	2	2	2	2	2	2	2	2	2	2	2	2	2	2	1	3	3	2	2	2	2	2	2	2	2	2	2	2	2	2	2	2	2	2	3	2	2	2
271	Head&neck	head&neck	squamous cell carcinoma	0.280514	2	2	2	2	2	2	2	2	2	2	2	2	2	2	2	2	2	2	2	2	2	2	2	2	2	2	2	2	2	2	2	2	2	2	2	2	2	2	2	2	2	2	2	2	2
272	Stomach	stomach		0.321064	2	2	2	2	2	2	2	2	2	2	2	2	2	2	2	2	2	2	2	2	2	2	2	2	2	2	2	2	2	2	2	2	2	2	2	2	2	2	2	2	2	2	2	2	2
273	Large intestine	rectum		0.807191	2	2	2	3	1	2	3	2	2	2	2	2	2	2	2	2	2	2	2	2	2	2	3	3	2	2	2	2	2	2	2	3	2	2	2	2	3	2	2	2	2	3	2	2	3
274	Large intestine	rectum		0.453954	2	2	2	3	2	2	2	2	2	2	2	2	1	2	2	2	2	2	2	2	2	2	3	2	2	2	3	2	2	2	2	2	2	2	2	2	3	1	2	2	1	2	3	1	3
275	Large intestine	rectum		0.354652	2	2	2	2	2	2	2	2	2	2	2	2	1	2	2	2	2	2	2	2	2	1	2	3	2	2	2	2	2	2	2	2	2	2	2	2	2	2	2	2	2	3	2	2	2
276	Pancreas	pancreas		0.407986	2	2	2	3	2	2	2	2	2	2	3	2	2	2	2	2	2	3	3	2	2	2	3	3	2	2	3	2	2	2	2	3	2	2	2	2	3	2	2	3	2	3	2	2	2
278	Large intestine	rectum		0.422136	2	2	3	2	2	2	3	3	7	5	4	2	3	4	2	2	2	1	1	2	2	3	1	3	3	3	2	2	2	2	2	2	1	2	2	2	2	2	2	2	3	2	2	3	2
279	Lung	lung	adenocarcinoma	0.983436	1	1	2	3	2	2	3	2	1	2	3	2	1	3	2	2	2	3	2	2	2	3	3	2	1	2	2	2	2	3	2	1	2	1	3	1	3	2	1	1	1	1	2	2	4
280	Lung	lung		0.335628	2	2	2	2	2	2	2	2	2	2	2	2	2	2	2	2	2	2	2	2	2	2	2	2	2	2	2	2	2	2	2	2	2	2	2	2	2	2	2	2	2	2	2	2	2
281	Lung	lung	adenocarcinoma	0.515903	2	2	2	2	2	2	3	2	2	2	2	2	3	2	2	2	2	2	2	2	2	2	2	2	2	2	2	3	3	2	2	2	2	2	2	2	2	2	2	2	3	2	2	2	2
282	Large intestine	rectum		0.693986	2	2	2	2	3	2	5	4	3	7	4	3	3	2	5	2	1	1	1	1	2	5	1	3	3	3	1	3	2	2	2	3	2	2	1	2	2	2	2	3	3	2	2	3	4
283	Large intestine	colon		0.768525	2	3	3	2	2	2	4	4	7	5	4	2	3	5	6	3	1	1	2	1	2	5	1	5	2	3	1	3	3	2	1	3	1	2	2	2	2	2	2	3	3	2	2	3	4
285	EGJ	esophagogastric junction		0.807552	2	2	3	5	3	2	5	4	8	4	3	3	4	2	7	3	2	1	1	1	2	3	1	8	3	5	1	3	2	5	2	2	2	2	2	4	2	5	2	2	3	6	1	3	2
286	Lung	lung	adenocarcinoma	0.356677	2	2	2	2	2	2	2	2	2	2	2	2	2	2	2	2	2	2	2	2	2	2	2	2	2	2	2	2	2	2	2	2	2	2	2	2	2	2	2	2	2	2	2	2	2
287	Large intestine	colon		0.361367	2	2	2	2	2	2	2	2	2	2	2	2	2	2	2	2	2	2	2	2	2	2	2	2	2	2	2	2	2	2	2	2	2	2	2	2	2	2	2	2	2	2	2	2	2
288	Large intestine	rectum		0.319342	2	2	2	2	2	2	3	2	2	2	3	2	2	2	2	2	2	2	2	2	2	2	2	4	2	2	2	2	2	2	2	2	2	2	2	2	2	2	2	2	2	2	2	3	2
289	Stomach	stomach		0.299549	2	2	2	3	2	2	2	2	2	2	2	2	2	2	2	2	3	2	3	3	2	2	3	2	2	2	3	2	2	2	2	3	2	3	2	2	3	2	2	3	2	3	2	2	2
290	Lung	lung	adenocarcinoma	0.340263	2	2	2	3	2	2	2	2	2	2	2	2	2	2	2	2	2	2	2	2	2	2	2	2	2	2	2	2	2	2	2	2	2	2	2	2	3	2	2	2	2	2	2	2	2
291	Liver	liver		0.339627	2	2	2	2	2	2	2	1	2	2	2	2	2	1	2	2	3	3	3	2	2	3	2	3	2	2	3	2	1	2	2	4	2	2	2	2	3	2	2	2	2	3	2	1	2
292	Large intestine	colon		0.405224	2	2	2	2	2	2	2	2	2	2	2	2	2	2	2	2	2	2	3	2	2	2	3	2	2	2	2	2	1	2	2	2	2	2	2	2	2	2	2	2	2	2	2	2	3
293	Large intestine	rectum		0.44498	2	2	2	10	2	2	3	2	2	2	3	2	2	2	2	2	2	2	3	2	2	2	3	2	2	2	3	2	2	2	2	5	2	2	2	2	3	2	2	2	2	2	2	2	2
294	Large intestine	rectum		0.740082	2	2	3	2	2	2	2	2	2	2	4	2	2	2	2	2	2	3	2	2	2	2	2	3	2	2	2	2	2	2	2	3	2	2	2	2	2	2	2	2	2	2	2	2	2
296	Stomach	stomach		0.617354	2	2	2	3	3	2	2	1	2	2	2	2	2	2	2	2	3	2	2	2	2	2	3	3	2	2	3	1	1	2	2	2	2	2	2	2	3	2	2	2	2	4	2	2	3
297.1	Large intestine	colon		0.871305	2	2	2	3	2	2	4	2	2	2	2	1	2	2	2	2	2	2	2	2	2	2	3	2	2	2	2	2	2	2	2	3	2	2	2	2	3	2	2	2	2	3	2	2	3
298	Lung	lung	adenocarcinoma	0.358868	2	2	2	2	2	2	2	1	2	2	3	2	2	2	1	3	2	3	3	2	2	1	3	3	2	2	3	2	2	2	3	2	2	2	2	2	3	2	2	2	2	3	2	2	2
299	Head&neck	head&neck	squamous cell carcinoma	0.278271	2	2	2	2	2	2	2	2	2	2	2	2	2	2	2	2	3	2	2	2	2	2	2	2	2	2	2	2	2	2	2	3	2	2	2	2	2	2	2	2	2	3	2	2	2
300.1	Large intestine	colon		0.505903	2	2	2	2	2	2	2	2	2	2	2	2	2	2	2	2	2	2	2	2	2	2	2	3	2	2	2	2	2	2	2	2	2	2	2	2	2	2	2	2	2	2	2	2	2
300.2	Large intestine	colon		0.270114	2	2	2	2	2	2	2	2	2	2	2	2	2	2	2	2	2	2	2	2	2	2	2	2	2	2	2	2	2	2	2	2	2	2	2	2	2	2	2	2	2	2	2	2	2
301	Lung	lung	squamous cell carcinoma	0.381445	2	2	3	2	2	2	2	2	3	2	3	2	2	2	2	2	2	2	2	3	2	2	2	3	2	2	2	2	2	2	2	2	2	2	2	3	3	2	3	2	2	3	2	2	2
302	Ovary	ovary		0.766844	2	1	3	3	3	2	2	2	2	2	2	2	1	3	2	2	2	2	3	2	2	2	3	3	2	2	3	1	1	2	2	2	2	2	3	1	3	2	2	3	1	3	2	2	3
303	Lung	lung		0.999794	4	2	2	2	2	2	2	1	2	2	2	3	2	2	3	2	3	2	4	2	2	2	2	3	1	2	2	2	2	2	2	2	3	4	1	2	1	2	2	3	1	2	3	2	3
304	Breast	breast		0.360073	2	2	2	2	2	2	2	2	2	2	2	2	2	2	2	2	2	2	2	2	2	2	2	2	2	2	2	2	2	2	2	2	2	2	2	2	2	2	2	2	2	2	2	2	2
305	Stomach	stomach		0.994191	2	2	2	3	2	2	3	2	2	2	2	2	2	3	2	2	3	2	2	2	2	2	3	2	2	5	3	1	1	2	2	2	2	2	2	2	3	2	2	2	2	3	2	2	2
306	Lung	lung	adenocarcinoma	0.337941	2	2	2	3	2	2	2	1	2	2	2	2	2	2	2	2	3	2	2	2	2	1	2	2	2	2	3	1	1	2	2	3	2	2	2	2	3	2	2	3	2	2	2	2	2
307	Large intestine	rectum		0.381387	2	2	2	3	2	2	2	2	2	2	2	2	2	2	2	2	2	2	2	2	2	2	3	3	2	2	2	2	2	2	2	3	2	2	2	2	3	2	2	2	2	2	2	2	2
308	Stomach	stomach		0.54854	3	2	2	3	3	2	2	2	2	2	2	2	2	2	2	2	2	2	3	2	2	2	3	3	2	2	2	2	2	2	2	2	1	3	2	2	3	2	2	2	2	3	2	2	3
309	Large intestine	colon		0.377371	2	2	2	3	2	2	3	2	2	2	2	2	2	2	2	2	2	2	3	2	2	2	3	3	2	2	2	2	2	2	2	4	2	2	2	2	3	2	2	2	2	3	2	2	2
310	Uterus	uterine body		0.529492	2	2	2	3	3	2	2	1	2	2	2	2	2	2	1	2	3	3	3	2	2	1	3	3	2	2	3	1	1	2	2	3	2	2	2	2	3	2	2	2	2	3	2	2	2
311	Large intestine	rectum		0.439848	2	2	2	2	2	2	3	2	2	2	2	2	2	2	2	2	3	2	3	2	2	2	3	2	2	2	3	2	2	2	2	3	2	2	2	2	3	2	2	2	2	3	2	2	2
312	Lung	lung	adenocarcinoma	0.263267	2	2	2	2	2	2	2	2	2	2	2	2	2	2	2	2	3	3	3	2	2	1	2	2	2	2	3	1	1	2	2	2	2	2	2	2	3	2	2	2	2	3	2	2	2
313	Lung	lung	squamous cell carcinoma	0.998066	3	2	2	3	2	2	2	2	3	3	2	3	2	2	2	1	2	2	3	4	2	2	3	2	2	2	3	2	2	2	2	2	2	2	2	2	3	2	8	2	2	3	3	2	2
314	Stomach	stomach		0.355394	2	2	2	2	2	2	2	2	2	2	2	2	2	2	2	2	3	3	3	3	2	1	2	3	2	2	3	1	1	2	2	3	2	2	2	2	3	2	2	2	2	3	2	2	2
315	Head&neck	head&neck	squamous cell carcinoma	0.536159	2	2	2	3	2	2	2	2	3	2	2	2	2	2	2	2	2	2	2	3	2	2	3	3	2	2	2	2	2	2	2	2	2	2	3	2	3	2	3	2	2	3	2	2	3
316	Large intestine	rectum		0.924142	2	2	2	3	2	2	2	1	2	2	2	2	1	2	1	2	3	2	2	3	2	2	3	3	2	2	2	1	1	2	2	3	2	2	2	2	3	2	2	3	2	3	2	2	3
318	Lung	lung		0.998527	1	2	2	3	3	2	2	1	3	2	2	2	1	3	1	2	2	2	2	3	2	1	3	4	2	2	3	2	2	2	2	2	3	3	2	3	3	2	3	3	2	4	2	2	2
319	Large intestine	rectum		0.991545	2	2	2	3	1	2	3	2	2	3	2	2	1	2	2	2	2	2	2	2	2	2	2	2	2	2	2	2	2	2	2	4	2	2	1	2	3	2	2	2	1	2	2	2	2
320	Stomach	stomach		0.29727	2	2	2	3	2	2	2	1	2	2	2	2	2	2	2	2	3	3	3	2	2	1	3	2	2	2	3	2	2	2	2	3	2	2	2	2	3	2	2	3	2	3	2	2	2
322	Large intestine	colon		0.352633	2	2	2	3	2	2	2	1	2	2	2	2	2	2	2	2	2	3	3	2	2	2	3	3	2	2	3	2	2	2	2	3	3	2	2	2	3	2	2	2	2	3	2	2	3
323	GIST	duodenum		0.290518	2	2	2	3	2	2	2	2	2	1	2	2	2	2	2	2	3	3	3	2	2	1	3	2	2	2	3	2	2	2	2	3	2	2	2	2	3	2	2	2	2	3	2	2	2
324	Stomach	stomach		0.305285	2	2	2	3	2	2	2	2	2	2	2	2	2	2	2	2	3	3	3	2	2	2	2	3	2	2	3	2	2	2	2	3	2	2	2	2	3	2	2	3	2	3	2	2	2
325	Breast	breast		0.287513	2	2	2	2	2	2	2	2	2	2	2	2	2	2	2	2	3	3	3	2	2	2	3	2	6	2	3	2	2	2	2	2	2	2	2	2	3	2	2	2	2	3	2	2	2
326	Large intestine	rectum		0.982558	2	2	2	3	2	2	4	2	2	2	2	2	1	2	2	2	2	2	3	2	2	2	3	3	2	2	3	2	2	2	2	3	2	2	2	2	3	2	2	2	2	3	2	2	2
327	Stomach	stomach		0.829376	2	2	2	2	2	2	2	2	2	2	3	3	1	2	1	2	2	2	3	3	2	1	3	3	2	2	3	2	2	4	2	4	3	2	2	3	3	2	2	2	2	3	3	2	2
329	Stomach	stomach		0.999663	2	2	2	2	3	2	2	2	2	2	2	2	2	3	2	2	2	2	2	2	2	1	2	3	2	3	2	2	2	2	2	2	2	2	2	2	2	2	2	3	2	3	2	2	2
330	Stomach	stomach		0.29791	2	2	2	3	2	2	2	2	2	2	3	2	2	2	1	2	2	2	3	3	2	2	3	3	3	2	3	2	2	2	2	2	2	2	2	2	3	2	3	2	2	3	2	2	2
331	Large intestine	rectum		0.996072	2	2	2	4	3	2	5	1	2	2	2	2	2	2	2	2	2	2	4	2	2	2	3	3	2	2	4	2	2	3	2	3	2	3	2	3	4	2	2	2	2	3	2	2	2
332	Large intestine	rectum		0.413595	2	2	4	2	2	2	3	2	2	2	2	2	2	2	2	2	3	2	2	2	2	2	3	3	2	2	3	2	2	2	2	3	2	2	2	2	3	2	2	2	2	3	2	2	2
333	Ovary	ovary		0.619063	2	2	1	3	3	2	3	2	2	2	2	2	2	2	2	2	2	2	2	2	2	1	2	3	2	2	2	2	2	2	2	2	2	2	2	2	3	2	2	2	2	3	2	2	2
335	Lung	lung	adenocarcinoma	0.999557	2	3	2	3	2	2	2	2	2	2	3	2	2	2	2	1	2	3	2	2	2	1	3	3	2	2	2	2	2	2	2	2	2	1	2	2	4	2	2	2	2	3	2	2	3
336	Head&neck	head&neck	squamous cell carcinoma	0.428729	2	3	2	3	2	2	2	1	3	2	2	2	2	2	1	2	2	3	3	3	2	1	3	2	2	2	3	1	1	2	2	3	2	2	2	3	3	2	3	2	2	3	3	2	2
337	Breast	breast		0.989423	1	2	2	3	2	2	2	1	2	2	3	2	1	2	1	2	3	3	2	2	2	1	3	3	2	2	3	1	1	2	3	2	3	2	2	2	3	2	2	2	1	3	2	2	2
338	Liver	liver		0.577311	2	2	1	3	2	2	2	1	2	2	2	3	1	2	1	1	3	3	3	3	2	1	3	3	2	2	3	1	1	2	2	3	2	2	2	3	3	2	2	3	2	4	2	2	2
339	Others	brain		0.774764	2	2	3	10	2	2	2	1	2	2	2	2	2	2	2	2	3	3	3	2	2	2	4	3	2	2	3	2	2	2	2	1	2	2	2	2	4	2	2	2	2	3	2	2	3
340	Lung	lung	squamous cell carcinoma	0.732039	2	2	2	3	2	2	2	1	3	2	3	2	2	2	2	2	2	2	2	3	2	2	3	3	2	2	3	1	1	2	2	3	2	2	3	2	3	2	4	3	2	3	2	2	3
341	Breast	breast		0.573914	2	2	2	3	2	2	2	1	2	2	3	2	2	2	2	2	3	3	3	3	2	1	2	4	2	2	2	1	1	2	3	3	2	2	2	2	3	2	3	3	2	5	2	2	1
342	GIST	stomach		0.779893	2	2	2	2	2	2	2	2	2	2	2	2	1	2	2	2	3	3	3	2	2	1	3	3	2	2	3	2	2	2	2	3	2	2	2	3	3	2	2	3	2	3	2	2	2
343	Lung	lung	squamous cell carcinoma	0.624023	2	2	2	3	2	2	2	2	2	2	2	2	2	2	1	2	2	2	2	2	2	2	2	3	2	2	3	1	1	2	2	3	2	2	3	3	3	2	3	3	2	4	4	1	2
344	Large intestine	colon		0.574309	2	2	2	3	2	2	3	2	2	2	2	2	1	1	2	1	3	3	3	3	2	1	3	4	2	2	3	1	1	2	2	2	2	2	2	3	3	2	2	2	1	4	2	2	2
345	Pancreas	pancreas		0.34527	2	2	2	3	2	2	2	1	2	2	2	2	2	2	2	2	3	3	3	2	2	1	3	2	2	2	3	1	1	2	2	3	2	2	2	2	3	2	2	2	2	3	2	2	2
346	Head&neck	head&neck	squamous cell carcinoma	0.272587	2	2	2	2	2	2	2	2	2	2	2	2	2	2	2	2	3	3	3	2	2	1	2	2	2	2	3	2	2	2	2	3	2	2	2	2	3	2	2	3	2	3	2	2	2
347	Large intestine	colon		0.447284	2	2	2	3	2	2	2	1	2	2	2	2	2	2	2	2	2	3	3	2	2	2	3	2	2	2	3	2	2	2	3	2	2	2	2	2	3	2	2	3	2	3	2	2	2
348	Large intestine	rectum		0.822692	2	2	2	3	2	2	3	2	2	2	2	2	2	2	2	2	2	2	3	2	2	2	3	3	2	2	3	2	2	2	2	3	3	3	2	2	3	2	2	2	2	3	2	2	2
349	Breast	breast		0.281136	2	2	2	2	2	2	2	2	2	2	2	2	2	2	2	2	2	2	2	2	2	2	2	2	2	2	2	2	2	2	2	2	2	2	2	2	3	2	2	2	2	2	2	2	2
351	Lung	lung	adenocarcinoma	0.293943	2	2	2	3	2	2	2	2	2	2	2	2	2	2	2	2	3	3	3	2	2	1	2	2	2	2	3	1	1	2	2	3	2	2	2	2	3	2	2	2	2	3	2	2	2
352	Stomach	stomach		0.430092	2	2	2	3	2	2	2	1	2	2	2	2	2	2	2	2	3	2	2	2	2	2	3	4	2	2	3	1	1	2	2	2	2	2	2	2	3	2	2	2	2	3	2	2	3
353	Large intestine	colon		0.594423	2	2	2	2	3	2	2	2	2	2	2	2	2	2	2	2	2	2	2	2	2	2	2	3	2	2	2	2	2	2	2	3	2	2	2	2	2	2	2	2	2	3	2	2	2
354	Ovary	ovary		0.604816	2	2	3	2	2	2	2	2	2	2	3	2	2	2	2	2	3	2	3	2	2	1	2	3	2	2	3	2	2	2	2	2	2	2	2	2	3	2	2	2	2	3	2	2	2
355	Stomach	stomach		0.279885	2	2	2	3	2	2	2	1	2	2	2	2	1	2	1	2	3	3	3	2	2	1	3	3	2	2	3	1	1	2	2	3	3	2	2	3	3	2	2	2	2	3	2	2	2
356	Sarcoma	peripheral nerve sheath		0.341166	2	2	2	3	2	2	2	2	2	2	2	2	2	2	2	2	2	2	2	2	2	2	3	3	2	2	3	1	1	2	2	2	2	2	2	2	3	2	2	3	2	3	2	2	2
358	Lung	lung	adenocarcinoma	0.298437	2	2	2	2	2	2	2	2	2	2	2	2	2	2	2	2	2	2	2	2	2	1	2	3	2	2	2	2	2	2	2	2	2	2	2	2	3	2	2	2	2	2	2	2	2
359	Large intestine	colon		0.4841	2	2	3	3	2	2	2	2	2	2	2	2	2	2	2	2	2	2	2	2	2	2	2	4	2	3	2	2	2	2	2	3	2	2	2	2	3	2	2	3	2	3	2	2	2
360	Head&neck	head&neck	squamous cell carcinoma	0.685725	2	2	2	2	2	2	2	2	3	2	2	2	2	2	2	2	2	2	2	3	2	2	2	2	2	2	2	2	2	2	2	2	2	2	2	2	2	2	3	2	2	2	2	2	2
361.1	Pancreas	pancreas		0.436776	2	1	2	3	2	2	2	2	2	2	2	2	2	2	1	2	3	3	3	3	2	1	3	2	2	2	3	2	1	2	2	3	2	2	2	2	3	2	2	3	2	3	2	2	2
362	Large intestine	rectum		0.289221	2	2	2	2	2	2	2	2	2	2	2	2	2	2	2	2	2	2	2	2	2	1	2	2	2	2	2	2	2	2	2	2	2	2	2	2	2	2	2	2	2	3	2	2	2
364	Large intestine	colon		0.979445	2	2	2	2	2	2	2	2	2	2	2	2	1	2	2	2	2	2	2	2	2	2	2	2	2	2	3	2	2	2	2	3	2	2	2	2	3	1	2	2	2	2	2	1	2
365	Head&neck	head&neck	squamous cell carcinoma	0.282513	2	2	1	3	2	2	2	2	2	2	2	2	2	2	2	2	2	2	2	3	2	2	3	2	2	2	2	1	2	2	2	3	2	2	2	2	3	2	2	2	2	3	2	2	2
366	Head&neck	head&neck	squamous cell carcinoma	0.696615	2	2	2	2	2	2	2	2	2	2	2	2	2	2	2	2	2	2	2	3	2	2	2	3	2	2	1	2	2	2	2	2	2	1	3	2	2	2	2	2	2	3	2	2	2
369.1	Large intestine	cecum		0.4852	2	2	3	2	2	2	2	2	2	2	3	2	2	2	2	2	2	2	3	2	2	2	3	4	2	2	2	2	2	2	2	4	3	2	2	2	3	2	2	2	2	3	2	2	2
370	GIST	stomach		0.901142	2	3	2	2	2	2	2	2	2	2	2	2	2	2	2	1	2	2	2	2	1	2	2	3	2	2	2	2	2	2	2	2	2	2	2	3	2	2	2	2	2	2	2	2	2
371	Lung	lung	adenocarcinoma	0.570549	2	4	2	3	2	2	2	2	2	2	3	2	2	2	2	2	2	3	3	2	2	2	3	3	2	1	2	1	1	2	3	2	3	2	2	2	3	2	2	2	2	3	2	2	2
372	Large intestine	rectum		0.767617	2	3	2	3	1	2	3	2	2	2	2	2	2	2	2	2	2	2	3	2	2	2	2	3	2	2	3	2	2	2	2	3	2	2	2	3	3	2	2	2	2	3	3	2	2
373	Large intestine	colon		0.968346	2	2	2	10	2	2	3	2	2	2	3	2	2	2	2	2	2	2	2	2	2	2	2	3	2	2	2	2	2	2	2	4	2	2	2	2	3	2	2	2	2	3	2	2	2
375	Lung	lung	adenocarcinoma	0.384111	2	2	2	2	2	2	2	2	2	2	2	2	2	2	2	2	2	2	2	2	2	2	2	2	3	2	2	2	2	2	2	2	2	2	2	2	2	2	2	2	2	2	2	2	2
376	Lung	lung	squamous cell carcinoma	0.503961	2	2	2	2	2	2	2	2	4	2	2	2	2	1	2	2	2	2	2	3	1	1	2	2	2	2	2	2	2	1	2	3	2	2	2	3	2	2	4	2	3	2	2	1	2
377	Large intestine	rectum		0.883338	2	2	2	3	3	2	3	2	2	2	3	2	2	2	2	2	2	2	2	2	2	2	3	3	2	2	3	2	2	2	2	4	3	2	2	2	3	2	3	2	2	3	2	2	2
378	Stomach	stomach		0.343601	2	2	2	3	2	2	2	1	2	2	2	2	1	2	1	2	2	3	3	2	2	1	3	2	10	2	3	1	1	2	2	3	2	2	2	2	3	2	2	2	2	3	2	2	2
379	Large intestine	rectum		0.692291	2	2	2	2	2	2	2	2	2	2	3	2	2	1	2	2	2	2	2	2	2	2	3	2	3	2	2	2	2	2	2	4	2	2	2	2	2	3	2	2	2	2	2	3	2
380	Head&neck	head&neck	squamous cell carcinoma	0.347043	2	2	2	2	2	2	2	2	3	2	3	2	2	2	2	2	2	2	2	2	2	2	2	3	2	2	2	2	2	2	2	2	2	2	2	2	2	2	3	2	2	3	2	2	2
381	Lung	lung	adenocarcinoma	0.45047	2	2	2	2	2	2	2	2	1	3	2	2	1	2	2	3	2	2	2	2	2	2	2	3	2	3	2	2	2	2	2	2	2	2	2	2	6	2	2	3	2	9	2	2	2
382.1	Lung	lung	adenocarcinoma	0.401552	2	2	2	6	2	2	2	2	2	2	2	2	2	2	2	2	2	3	2	2	2	3	3	3	2	2	2	2	2	2	2	2	2	2	2	2	2	2	2	2	2	3	2	2	3
382.2	Stomach	stomach		0.497101	2	2	2	2	2	2	3	1	2	2	2	2	2	3	1	2	3	2	3	2	2	1	3	2	2	2	3	1	1	2	2	2	2	2	2	3	2	2	2	3	2	3	3	2	2
384	Melanoma	skin		0.283568	2	2	2	2	2	2	2	2	2	2	2	2	2	2	2	2	2	2	2	2	2	2	2	2	2	2	2	2	2	2	2	2	2	2	2	2	2	2	2	2	2	2	2	2	2
385	Esophagus	esophagus	squamous cell carcinoma	0.95056	2	3	2	3	2	2	2	1	3	2	2	2	2	2	2	2	2	2	2	2	2	2	3	4	2	2	2	2	2	2	2	2	2	2	2	2	3	2	3	2	2	3	3	2	3
386	Pancreas	pancreas		0.303724	2	2	2	2	2	2	2	2	2	2	2	2	2	2	2	2	2	2	2	2	2	2	2	2	2	2	2	2	2	2	2	2	2	2	2	2	2	2	2	2	2	2	2	2	2
387	Breast	breast		0.776597	1	1	2	2	1	2	2	2	2	3	3	2	2	2	2	2	2	2	2	2	2	2	2	5	5	2	2	2	2	2	3	2	3	1	2	1	2	3	2	2	2	4	2	3	2
388	Liver	liver		0.553709	2	2	3	3	2	2	3	3	2	2	2	2	2	2	2	1	3	2	3	2	2	2	3	3	2	2	3	2	2	2	2	2	2	2	2	2	3	2	2	2	2	3	2	2	2
389	Head&neck	head&neck	squamous cell carcinoma	0.474905	3	2	3	2	2	2	2	2	2	2	2	2	2	2	2	2	2	3	3	2	2	2	2	2	2	2	2	2	2	2	2	2	2	3	2	2	3	2	2	2	2	2	2	2	2
391	Breast	breast		0.295689	2	2	2	3	2	2	2	2	2	2	2	2	2	2	2	2	2	3	3	3	2	1	3	2	2	2	3	1	1	2	2	2	2	2	2	2	2	2	2	3	2	3	2	2	2
392	Lung	lung	adenocarcinoma	0.293523	2	2	2	3	2	2	2	1	2	2	2	2	1	2	2	2	3	3	3	2	2	1	3	2	2	2	3	2	1	2	2	3	2	2	2	2	3	2	2	3	2	3	2	2	2
393	Stomach	stomach		0.736693	2	2	2	2	2	2	3	2	2	2	3	2	2	2	2	2	2	2	2	2	2	2	3	4	2	2	2	2	2	2	2	3	2	2	2	3	2	2	2	2	2	4	3	2	2
394.1	Large intestine	cecum		0.32608	2	2	3	3	2	2	2	2	2	2	3	2	2	3	2	2	2	2	2	2	2	2	3	3	2	2	2	2	1	2	2	3	2	2	2	2	3	2	2	2	2	3	2	2	3
394.2	Liver	liver		0.841181	1	2	2	2	2	2	2	2	2	3	2	2	1	2	2	2	3	3	2	2	2	1	3	2	2	2	3	2	2	2	2	3	1	1	1	2	3	2	2	2	1	3	2	2	2
396	Head&neck	head&neck		0.394441	2	2	2	2	2	2	2	2	2	2	2	2	2	2	2	2	2	2	2	2	2	2	2	2	2	2	2	2	2	2	2	2	2	2	2	2	2	2	2	2	2	2	2	2	2
397	Head&neck	head&neck	squamous cell carcinoma	0.392022	2	3	2	2	2	2	2	2	2	2	2	2	2	2	2	2	3	2	2	3	2	2	2	2	2	2	2	2	2	2	2	2	2	2	2	3	2	2	2	2	2	2	3	2	2
399	Large intestine	colon		0.486816	2	2	2	3	1	2	3	2	2	2	2	2	2	2	2	2	2	2	2	2	2	2	3	2	2	2	2	1	1	2	2	4	2	2	2	2	3	2	2	2	2	2	2	2	2
400	Large intestine	rectum		0.988574	2	2	2	3	2	2	3	2	2	2	2	2	2	2	2	2	2	2	2	2	2	2	3	3	2	2	2	2	2	2	2	3	2	2	2	3	3	2	2	2	2	3	2	2	3
401	Lung	lung	adenocarcinoma	0.995844	2	2	2	4	1	2	2	1	2	2	3	2	2	1	2	2	2	3	2	2	2	2	2	4	2	1	2	1	1	2	2	3	4	2	3	2	5	2	2	1	2	2	2	2	2
403	Large intestine	rectum		0.513399	2	2	2	3	2	2	2	2	3	2	3	3	2	2	2	2	2	2	3	3	2	2	3	3	2	2	3	2	2	2	2	3	2	2	2	3	3	2	3	2	2	3	2	2	2
404.1	Lung	lung	adenocarcinoma	0.379674	2	2	2	3	2	2	2	2	2	2	2	2	2	2	2	2	3	3	3	2	2	1	3	2	2	2	3	1	1	2	2	3	2	2	2	2	3	2	2	2	2	3	2	2	2
404.2	Head&neck	head&neck	squamous cell carcinoma	0.303872	2	2	2	3	2	2	2	2	2	2	2	2	2	2	2	2	2	3	2	3	2	1	2	3	2	2	3	2	2	2	2	2	2	2	2	2	3	2	2	2	2	3	2	2	2
406	Sarcoma	soft tissue		0.417898	2	2	3	2	2	2	2	2	2	2	3	2	2	2	2	2	3	3	3	2	2	2	3	2	2	2	3	2	2	2	2	2	2	2	2	2	3	2	2	2	2	3	2	2	3
407	Large intestine	rectum		0.984987	2	2	3	4	2	2	3	2	2	2	3	2	2	2	2	2	2	2	2	2	2	3	4	2	1	2	2	2	2	2	3	3	2	2	2	2	4	1	2	3	2	2	2	1	4
408	Large intestine	rectum		0.64473	2	2	2	3	2	2	4	1	2	2	2	2	2	2	2	2	2	3	2	2	2	2	3	4	2	2	3	2	2	2	2	3	2	2	2	2	3	2	2	2	2	4	2	2	2
409	Breast	breast		0.375948	2	2	2	2	2	2	2	2	2	2	2	2	2	2	2	2	2	3	3	3	2	2	2	3	2	2	3	2	2	2	2	3	2	2	2	2	2	2	2	3	2	4	2	2	2
410	Lung	lung	squamous cell carcinoma	0.547534	2	2	2	3	2	2	2	3	3	2	2	2	2	2	2	2	2	2	3	3	2	2	2	2	2	2	3	2	2	2	2	3	2	2	2	2	3	2	3	3	2	3	2	2	2
411	Large intestine	rectum		0.512527	2	2	2	3	2	2	2	2	2	2	2	2	2	2	2	2	2	2	2	2	2	2	3	2	2	2	2	2	2	2	2	2	2	2	2	2	3	2	2	2	2	2	2	2	3
412	Stomach	stomach		0.348003	2	2	2	3	2	2	3	2	2	2	2	2	2	2	1	2	2	2	3	2	2	2	3	3	2	2	3	2	2	2	2	3	2	2	2	2	3	2	2	2	2	3	2	2	2
413.1	Stomach	stomach		0.465752	2	2	2	2	3	2	2	2	2	2	2	2	2	2	2	2	2	2	2	2	2	1	3	3	2	2	2	2	2	2	2	2	2	2	2	2	2	2	2	2	2	3	2	2	2
413.2	Stomach	stomach		0.332469	2	2	2	2	2	2	2	1	2	2	2	2	2	2	2	2	3	3	3	2	2	1	3	2	2	2	3	2	2	2	2	3	2	2	2	2	3	2	2	2	2	3	2	2	2
414	Lung	lung		0.999265	2	2	1	3	1	2	3	1	3	3	2	3	1	2	2	2	2	2	4	4	2	1	3	3	2	2	3	2	2	2	3	2	3	3	2	2	3	2	3	2	1	3	3	2	3
415	Large intestine	rectum		0.568352	2	2	3	2	2	2	3	2	2	2	2	2	1	2	2	2	3	3	2	2	2	1	2	2	2	2	3	2	2	2	2	5	2	2	2	2	3	2	2	1	1	2	2	2	2
416	Large intestine	rectum		0.933349	2	3	3	3	2	2	2	2	3	2	2	2	1	3	2	2	2	2	2	3	2	2	2	3	2	2	2	2	2	2	2	3	2	2	2	3	3	2	3	2	2	3	3	2	2
417	Lung	lung	adenocarcinoma	0.438779	2	3	2	10	2	2	2	1	2	2	3	2	2	2	2	2	2	3	2	2	2	1	3	3	2	2	3	2	2	2	3	2	2	2	2	3	3	2	2	2	2	3	2	2	2
419	Large intestine	rectum		0.359895	2	2	3	2	2	2	2	2	2	2	3	2	2	2	2	2	2	2	2	2	2	2	2	3	2	2	2	2	2	2	2	2	2	2	2	2	3	2	2	2	2	3	2	2	2
420.1	Stomach	stomach		0.569652	2	2	2	3	2	2	2	3	2	3	2	2	2	2	2	2	2	2	2	2	2	2	3	3	2	2	3	2	2	2	2	3	2	2	2	2	3	2	2	2	2	3	2	2	2
421	Head&neck	head&neck	squamous cell carcinoma	0.471658	2	2	2	2	1	2	2	2	3	2	2	2	2	2	2	2	2	2	2	3	2	2	2	2	2	2	2	2	2	2	2	2	2	2	2	2	2	2	3	2	2	2	2	2	2
422	Stomach	stomach		0.941052	2	3	2	4	1	2	3	2	2	2	2	3	2	2	2	2	2	2	3	2	2	1	2	3	2	2	3	2	1	2	2	3	3	2	2	3	4	2	2	2	2	3	2	2	2
427	Large intestine	rectum		0.281311	2	2	2	2	2	2	2	2	2	2	2	2	2	2	2	2	2	2	2	2	2	2	2	2	2	2	2	2	2	2	2	2	2	2	2	2	2	2	2	2	2	2	2	2	2
430	Large intestine	cecum		0.435829	2	2	2	3	2	2	2	1	2	2	2	2	2	2	2	2	3	3	2	2	2	2	3	3	2	2	3	2	2	2	2	3	2	2	2	2	3	2	2	3	2	3	2	2	2
431	Large intestine	colon		0.768029	2	2	2	3	2	2	3	2	2	2	2	2	2	3	2	2	2	2	3	2	2	2	3	3	2	2	2	2	2	2	2	3	2	2	2	2	3	2	2	3	2	2	2	2	3
432	Stomach	stomach		0.315621	2	2	2	2	2	2	2	2	2	2	2	2	2	2	1	2	2	2	3	3	2	1	3	2	2	2	3	2	2	2	2	3	2	2	2	2	2	2	2	2	2	3	2	2	2
434	Lung	lung	adenocarcinoma	0.998449	2	2	3	3	2	2	2	2	2	2	3	2	1	3	2	2	2	2	3	2	2	1	3	4	2	3	3	1	1	2	2	3	2	2	1	2	2	2	2	3	2	3	2	2	2
435	Head&neck	head&neck	squamous cell carcinoma	0.274701	2	2	2	2	2	2	2	2	2	2	2	2	2	2	2	2	3	3	3	3	2	1	3	3	2	2	3	1	1	2	2	3	2	2	2	3	3	2	3	3	2	3	2	2	2
436	Large intestine	rectum		0.824721	2	2	2	3	2	2	3	1	2	2	3	2	1	2	2	2	3	3	3	3	2	1	3	4	2	2	3	2	2	2	2	4	3	2	2	2	3	2	2	2	2	4	3	2	2
437	EGJ	esophagogastric junction		0.41012	2	2	3	3	2	2	2	2	2	2	2	2	2	2	3	2	2	2	3	2	2	1	2	2	5	2	3	2	2	2	2	3	2	2	2	2	3	2	2	2	2	2	2	3	2
439	Melanoma	skin		0.397598	2	2	2	3	2	2	2	2	2	2	3	2	1	2	2	2	2	2	2	2	2	2	3	3	2	2	3	2	2	2	2	3	2	2	2	3	3	2	2	2	2	3	2	2	2
441	Large intestine	colon		0.47124	2	2	3	3	2	2	2	2	2	3	3	2	2	2	2	2	2	2	2	2	2	2	3	3	10	2	2	2	2	2	3	5	2	2	2	2	3	2	2	2	2	2	2	2	3
442	Liver	liver		0.682659	2	2	2	3	1	2	2	1	2	2	2	2	1	2	1	2	3	3	3	3	2	1	3	3	2	1	3	1	1	2	2	3	2	2	2	2	3	2	2	2	2	4	2	2	2
444	Large intestine	cecum		0.509986	2	2	2	2	2	2	2	2	2	2	2	2	2	2	2	2	2	2	2	2	2	1	2	2	2	2	2	1	2	2	2	3	3	2	2	2	2	2	2	2	2	2	2	2	2
445	Breast	breast		0.994387	2	2	2	3	2	2	2	1	2	2	2	2	2	3	1	2	3	3	2	3	2	2	3	4	2	2	3	2	2	3	2	2	2	3	2	2	3	2	3	3	2	5	2	1	3
446	Lung	lung	adenocarcinoma	0.35743	2	2	2	3	2	2	2	1	2	2	2	2	1	2	2	2	2	3	2	2	2	1	3	2	2	2	3	1	1	2	2	2	2	2	2	2	3	2	2	2	2	3	2	2	3
447	Large intestine	rectum		0.520933	2	2	2	3	3	2	2	2	2	2	2	2	2	2	2	2	2	2	2	2	2	2	3	3	2	2	3	2	2	3	2	2	2	2	2	2	3	2	2	2	2	3	2	2	3
448.1	Large intestine	rectum		0.898625	2	2	2	3	2	2	3	2	2	2	2	2	2	2	2	2	2	2	3	2	2	2	3	3	2	2	3	2	2	2	3	5	3	2	2	2	3	1	2	2	2	4	3	1	2
450	Lung	lung	adenocarcinoma	0.307517	2	2	2	3	2	2	2	2	2	2	2	2	1	2	2	2	3	3	2	2	2	1	3	3	2	2	3	1	1	2	2	3	2	2	2	3	3	2	2	2	2	4	2	2	2
451.1	Large intestine	rectum		0.95608	3	3	3	2	1	2	3	2	2	2	2	2	1	1	2	2	2	3	2	2	2	1	3	4	2	2	3	1	1	2	2	2	2	3	2	3	3	2	2	2	2	4	4	2	2
452	Stomach	stomach		0.396877	2	2	2	3	2	2	2	1	2	1	2	2	1	2	1	2	2	3	3	3	2	1	3	2	2	2	3	1	1	2	2	4	2	3	2	2	3	2	2	2	2	4	3	2	2
455	Large intestine	rectum		0.920788	2	2	2	3	1	2	3	1	2	2	2	2	2	2	2	2	3	2	3	3	2	1	3	3	2	2	3	1	1	2	2	3	2	2	2	3	3	2	2	2	2	3	3	2	2
456	Large intestine	colon		0.984619	2	2	2	4	1	2	3	2	2	2	2	2	2	1	2	2	2	2	2	2	2	2	3	3	2	2	3	2	2	2	2	4	2	2	1	3	3	2	3	3	2	3	3	2	3
457	Liver	liver		0.843511	2	2	2	4	1	2	2	3	2	2	2	2	1	2	1	2	3	3	3	2	2	2	4	3	2	2	3	1	1	2	2	3	2	2	2	2	4	2	2	2	2	4	2	2	3
458	Breast	breast		0.604227	2	2	2	3	2	2	2	2	2	2	3	2	2	2	1	2	3	2	3	3	2	2	3	4	2	2	2	2	2	2	3	2	2	2	3	2	2	2	2	2	2	4	2	2	3
462	Large intestine	rectum		0.6472	2	2	2	3	3	2	2	2	2	2	2	2	2	2	2	2	2	2	2	2	2	2	3	3	2	2	2	2	2	2	2	2	2	2	2	2	3	2	2	2	2	3	2	2	3
463	Large intestine	colon		0.448647	2	2	2	3	2	2	2	2	2	2	2	2	1	2	2	2	2	2	2	2	2	2	3	3	2	2	2	2	2	2	2	4	3	2	2	2	3	1	2	2	2	3	2	2	2
465	Stomach	stomach		0.995311	2	3	1	3	3	2	3	1	3	2	5	2	1	2	2	2	2	2	2	2	2	2	2	4	9	2	2	1	1	2	3	2	2	2	2	3	3	2	3	2	2	4	2	1	2
466	Lung	lung		0.999437	2	2	3	2	2	2	3	1	3	2	2	2	2	3	2	3	2	2	2	3	2	2	2	4	2	2	3	2	2	2	2	2	2	2	2	2	2	2	3	2	1	3	2	2	2
467	Stomach	stomach		0.998328	2	2	3	2	2	2	3	2	2	2	2	2	2	2	2	3	2	2	2	2	2	2	2	3	2	2	2	2	2	2	1	3	2	2	1	2	2	2	2	2	2	2	2	2	2
468	Large intestine	rectum		0.482745	2	3	2	2	2	2	3	2	2	2	3	2	2	3	2	2	2	2	2	2	2	2	2	3	2	2	2	2	2	2	2	2	2	2	2	3	2	2	3	2	2	3	2	2	2
469	Head&neck	head&neck	squamous cell carcinoma	0.523725	2	2	2	8	1	2	2	3	2	2	2	2	2	2	2	2	2	2	2	2	2	3	2	3	2	2	2	2	2	2	2	2	2	2	2	2	2	2	2	2	2	2	2	2	2
470	Lung	lung	adenocarcinoma	0.285733	2	2	2	2	2	2	2	2	2	2	2	2	2	2	2	2	2	2	2	2	2	2	2	2	2	2	2	2	2	2	2	2	2	2	2	2	2	2	2	2	2	2	2	2	2
471	Large intestine	colon		0.993826	2	3	2	3	1	2	4	1	2	2	2	2	2	2	2	2	3	2	3	2	2	1	2	4	2	2	3	2	2	2	2	3	2	2	2	3	3	2	2	2	2	3	3	2	2
472	Liver	liver		0.904007	2	2	2	4	1	2	2	2	2	2	1	2	2	2	1	1	2	3	3	2	1	2	3	3	2	2	3	2	2	2	1	3	2	2	2	3	4	2	2	2	2	3	2	2	3
473	Large intestine	rectum		0.302566	2	2	2	2	2	2	2	2	2	2	2	2	2	2	2	2	2	2	3	2	2	2	2	2	2	2	2	2	2	2	2	3	2	2	2	2	2	2	2	2	2	3	2	2	2
475	Head&neck	head&neck	squamous cell carcinoma	0.343708	2	2	2	2	2	2	2	2	2	2	2	2	2	2	2	2	2	2	2	2	2	2	2	3	2	2	2	2	2	2	2	2	2	2	2	2	2	2	2	2	2	3	2	2	2
476	Stomach	stomach		0.353963	2	2	2	2	3	2	2	2	2	2	2	2	2	2	2	2	3	2	2	3	2	1	2	3	2	2	2	2	2	2	2	3	2	2	2	2	2	2	2	2	2	3	2	2	2
477	Large intestine	rectum		0.737794	2	2	2	2	2	2	4	2	2	2	3	2	2	2	2	2	2	2	2	2	2	2	2	3	2	2	2	2	2	2	2	3	2	2	2	2	2	2	2	2	2	2	2	2	2
479.1	Lung	lung	adenocarcinoma	0.301199	2	2	2	3	2	2	2	1	2	2	2	2	2	2	2	2	3	3	3	2	2	1	3	3	2	2	3	1	1	2	2	3	2	2	2	2	3	2	2	2	2	3	2	2	2
480	Others	skin	squamous cell carcinoma	0.292461	2	2	2	3	2	2	2	2	2	2	2	2	2	2	1	2	3	3	3	3	2	1	3	2	2	2	3	1	1	2	2	3	2	2	2	3	3	2	2	2	2	3	2	2	2
481.1	Uterus	uterine body		0.477404	2	2	2	2	2	2	2	3	2	2	2	2	1	2	1	2	3	3	3	2	2	1	3	3	2	2	3	1	1	2	2	3	2	2	2	2	2	2	2	2	2	3	2	2	2
481.2	Liver	liver		0.84733	1	2	2	3	1	2	2	2	2	3	2	2	1	2	1	2	3	3	2	3	1	1	3	3	2	2	3	1	1	2	2	3	2	2	2	2	3	2	2	1	2	4	2	2	2
483.1	Liver	liver		0.368962	2	2	2	2	2	2	2	2	2	2	2	2	2	2	2	2	2	2	2	2	2	2	2	2	2	2	2	2	2	2	2	2	2	2	2	2	2	2	2	2	2	2	2	2	2
484.1	Large intestine	colon		0.565943	2	2	2	2	2	2	2	2	2	2	2	2	2	2	2	2	2	2	2	2	2	1	3	2	2	2	2	2	2	2	2	3	2	2	2	2	2	2	2	2	2	2	2	2	2
485	Large intestine	colon		0.343862	2	2	2	3	3	2	2	2	2	2	3	2	2	2	2	2	2	2	2	2	2	1	3	3	2	2	2	2	2	2	2	3	2	2	2	2	3	2	2	3	2	3	2	2	2
486	Breast	breast		0.338541	2	2	2	2	2	2	2	1	2	1	2	2	1	2	2	2	2	3	3	2	2	1	3	2	2	2	2	1	1	2	2	3	3	2	2	3	3	2	2	2	2	3	2	2	2
487	Head&neck	head&neck		0.319645	2	2	2	3	2	2	2	1	2	2	2	2	2	2	2	2	3	3	3	2	2	1	3	3	8	2	3	2	2	2	3	3	2	2	2	3	3	2	2	2	2	3	3	2	2
488	Breast	breast		0.278684	2	2	2	2	2	2	2	2	2	2	2	2	2	2	2	2	2	2	2	2	2	2	2	2	2	2	2	2	2	2	2	2	2	2	2	2	2	2	2	2	2	2	2	2	2
490	Large intestine	rectum		0.478152	2	2	2	3	2	2	2	2	2	2	2	2	2	2	1	2	3	3	3	2	2	1	3	2	2	2	3	2	2	2	2	3	2	2	2	2	3	2	2	3	2	3	2	2	2
491	Lung	lung	squamous cell carcinoma	0.998616	3	3	3	4	3	2	2	2	2	2	2	2	1	2	2	2	2	2	3	2	2	3	3	3	2	2	2	2	2	3	2	3	2	2	2	3	4	2	2	2	2	3	3	1	3
492	Stomach	stomach		0.270104	2	2	2	2	2	2	2	2	2	2	2	2	2	2	2	2	3	3	3	2	2	1	3	2	2	2	3	1	1	2	2	3	2	2	2	2	3	2	2	2	2	2	2	2	2
493	Melanoma	skin		0.299308	2	2	3	2	2	2	2	2	2	2	2	2	2	2	2	2	2	2	2	2	2	2	2	3	2	2	2	2	2	2	2	2	2	2	2	2	2	2	2	2	2	3	2	2	2
494	Large intestine	colon		0.997734	2	2	3	3	2	2	2	1	2	2	3	2	2	2	2	2	3	3	3	3	2	1	3	3	2	2	3	2	2	2	2	3	2	2	1	2	3	2	2	3	2	3	2	2	2
495.1	Liver	liver		0.454062	2	2	3	2	2	2	2	2	2	2	3	2	1	3	2	2	2	2	3	2	2	2	2	4	2	2	2	2	2	2	2	2	2	3	2	2	2	2	2	2	1	3	2	2	2
495.2	Liver	liver		0.305084	2	2	3	2	2	2	2	1	2	2	3	2	2	2	1	2	2	3	3	2	2	1	2	4	2	2	2	2	2	2	2	3	2	2	2	2	2	2	2	2	2	3	2	2	2
498	Large intestine	colon		0.401858	2	2	2	8	2	2	3	2	2	2	3	3	2	2	2	2	3	2	3	2	2	2	3	3	2	2	3	2	2	2	2	3	2	2	2	3	3	2	2	2	2	3	3	2	2
500.1	Stomach	stomach		0.287918	2	2	2	3	2	2	2	2	2	2	2	2	2	2	2	2	3	3	2	2	2	2	2	2	2	2	2	2	2	2	2	2	2	2	2	2	3	2	2	2	2	3	2	2	2
500.2	Lung	lung	adenocarcinoma	0.305224	2	2	3	3	2	2	2	2	2	2	3	2	2	2	2	2	2	3	3	2	2	1	3	3	2	2	3	1	1	2	2	2	2	2	2	2	3	2	2	2	2	3	2	2	2
501	Pancreas	pancreas		0.428586	2	2	2	3	2	2	2	2	2	2	2	2	2	2	2	2	2	2	2	2	2	2	2	3	2	2	2	2	2	2	2	3	2	2	2	2	3	2	2	3	2	3	2	2	2
503	Lung	lung	adenocarcinoma	0.273894	2	2	2	2	2	2	2	2	2	2	2	2	2	2	2	2	2	2	2	2	2	2	2	2	2	2	3	2	2	2	2	2	2	2	2	2	3	2	2	2	2	4	2	2	2
504	Lung	lung	squamous cell carcinoma	0.285147	2	2	2	3	2	2	2	1	2	2	2	2	2	2	2	2	3	3	3	3	2	1	2	2	2	2	3	1	1	2	2	2	2	2	2	2	3	2	2	3	2	3	2	2	2
505	Liver	liver		0.257782	2	2	2	2	2	2	2	2	2	2	2	2	2	2	2	2	2	2	2	2	2	3	2	2	2	2	2	3	3	2	2	2	2	2	2	2	2	2	2	2	2	2	2	2	2
506	EGJ	esophagogastric junction		0.28101	2	2	2	3	2	2	2	1	2	2	2	2	1	2	1	2	3	3	3	2	2	1	3	2	2	2	3	1	1	2	2	3	2	2	2	3	3	2	2	2	2	3	2	2	2
508	Stomach	stomach		0.293374	2	2	2	2	2	2	2	2	2	2	2	2	2	2	2	2	2	2	2	2	2	2	2	2	2	2	2	2	2	2	2	2	2	2	2	2	2	2	2	2	2	2	2	2	2
509	Pancreas	pancreas		0.271574	2	2	2	2	2	2	2	2	2	2	2	2	2	2	2	2	3	3	3	2	2	2	2	2	2	2	3	2	2	2	2	2	2	2	2	2	2	2	2	2	2	2	2	2	2
510	Large intestine	rectum		0.284571	2	2	2	2	2	2	2	2	2	2	2	2	2	2	2	2	3	2	2	2	2	2	2	2	2	2	2	2	2	2	2	2	2	2	2	2	2	2	2	2	2	2	2	2	2
511	Head&neck	head&neck	squamous cell carcinoma	0.573037	2	2	2	3	2	2	2	1	2	2	2	2	2	2	1	2	3	3	3	2	2	1	2	2	2	2	3	1	1	2	2	3	2	2	2	2	3	2	2	3	2	3	2	2	2
513	Large intestine	rectum		0.888914	2	2	2	3	1	2	4	1	2	2	2	2	2	2	2	2	3	3	3	2	2	2	3	4	2	2	3	1	1	2	2	4	2	2	2	2	3	2	2	2	2	4	2	2	3
514	Liver	liver		0.783324	2	2	2	3	1	2	2	1	2	2	2	2	1	2	1	2	2	2	3	2	2	1	3	7	2	2	2	1	1	2	2	2	2	3	2	2	3	3	2	2	2	7	2	2	2
515	Large intestine	colon		0.942684	2	2	2	3	2	2	3	2	2	2	2	2	2	2	2	2	3	2	3	3	2	1	3	3	2	2	3	2	2	2	2	4	2	2	2	2	3	2	2	2	2	3	2	2	2
516	Head&neck	head&neck	squamous cell carcinoma	0.428639	2	2	2	2	2	2	3	2	2	2	2	2	2	2	2	2	2	2	2	2	2	2	2	3	2	2	2	2	2	2	2	2	2	2	2	2	2	2	2	2	2	3	3	2	2
519	Lung	lung	adenocarcinoma	0.355699	2	2	2	2	2	2	2	2	2	2	2	2	2	2	2	2	3	2	2	2	2	2	3	3	2	2	3	2	2	2	2	2	2	2	2	2	3	2	2	2	2	3	2	2	2
520	Sarcoma	kidney		0.981075	2	2	2	2	3	2	2	2	2	2	2	2	2	2	2	2	2	2	3	2	2	1	2	3	2	2	3	1	1	2	2	3	2	2	2	2	2	2	2	2	2	2	2	2	2
521	Large intestine	colon		0.300342	2	2	2	2	2	2	2	2	2	2	2	2	2	2	2	2	3	2	3	2	2	1	3	3	2	2	3	1	1	2	2	2	2	2	2	2	3	2	2	2	2	3	2	2	2
522	Lung	lung	adenocarcinoma	0.254708	2	2	2	3	2	2	2	2	2	2	2	2	2	2	2	2	3	3	3	2	2	1	3	2	2	2	3	1	1	2	2	3	2	2	2	2	3	2	2	2	2	3	2	2	2
523	Lung	lung	squamous cell carcinoma	0.999587	2	2	3	2	2	2	3	1	3	4	2	2	2	2	2	1	2	3	2	3	1	1	2	2	2	2	3	2	2	2	2	2	2	2	2	2	2	2	4	2	2	3	2	2	2
524	Large intestine	rectum		0.393343	2	2	2	3	2	2	3	2	2	2	2	2	2	2	2	2	2	3	2	2	2	1	2	3	2	2	3	2	2	2	2	3	2	2	2	2	3	2	2	2	2	4	2	2	2
525	Stomach	stomach		0.292405	2	2	2	3	2	2	2	2	2	2	2	2	2	2	2	2	2	2	2	2	2	2	2	2	2	2	2	2	2	2	2	2	2	2	2	2	2	2	2	2	2	2	2	2	2
526	Head&neck	head&neck	squamous cell carcinoma	0.411527	2	2	2	1	2	2	2	3	1	2	2	2	2	2	2	3	2	1	2	1	3	2	1	2	2	1	1	2	2	1	2	3	2	2	3	2	1	2	1	1	2	2	2	2	2
527	Breast	breast		0.998507	3	2	2	3	2	2	3	2	3	2	2	2	3	2	2	2	2	2	2	3	3	1	2	4	3	2	2	2	1	2	3	3	3	3	2	2	2	2	3	2	2	4	3	2	2
528	Lung	lung	adenocarcinoma	0.272438	2	2	2	2	2	2	2	2	2	2	2	2	2	2	2	2	2	2	2	2	2	1	2	2	2	2	2	2	2	2	2	2	2	2	2	3	2	2	2	2	2	3	2	2	2
530	Lung	lung	squamous cell carcinoma	0.479604	2	2	2	3	2	2	2	1	2	2	3	2	2	2	1	2	2	2	3	3	2	1	2	3	2	2	2	1	1	2	3	2	2	2	2	2	3	2	2	2	2	3	2	2	2
531	Esophagus	esophagus	squamous cell carcinoma	0.984222	2	2	2	3	2	2	2	1	3	2	2	2	2	2	2	2	2	2	2	2	2	1	2	3	2	2	2	1	1	2	2	2	2	2	2	2	3	2	3	2	2	3	2	2	2
532	Large intestine	colon		0.644418	2	2	2	3	2	2	3	2	2	2	3	2	2	2	2	2	2	2	2	2	2	2	3	3	2	2	2	2	2	2	3	4	2	2	1	2	3	2	2	2	2	3	2	2	2
534	Large intestine	rectum		0.419405	2	2	2	3	2	2	3	2	2	2	3	2	2	2	2	2	2	2	2	2	2	2	2	4	2	2	2	2	2	2	3	3	2	2	2	2	2	2	2	2	2	3	3	2	2
535	Breast	breast		0.432981	2	2	2	2	2	2	2	2	2	2	2	2	3	2	2	3	2	2	3	2	2	2	3	3	4	2	3	2	2	2	2	2	2	2	2	2	3	2	2	3	2	5	2	2	2
536	Lung	lung	adenocarcinoma	0.480144	2	2	2	3	2	2	2	1	2	2	2	2	2	2	2	2	2	2	3	3	2	1	3	3	2	2	3	2	2	2	2	2	2	2	2	3	3	2	2	3	2	3	2	2	2
537	EGJ	esophagogastric junction		0.846642	2	2	3	3	2	2	3	1	2	2	2	2	1	2	2	2	2	2	2	2	2	2	3	4	2	2	3	2	2	2	2	2	2	2	2	3	3	2	2	2	2	4	3	2	3
538	Large intestine	rectum		0.314489	2	2	2	3	2	2	2	2	2	2	2	2	1	2	2	2	3	2	3	2	2	1	3	2	2	2	3	2	2	2	2	3	2	2	2	2	3	2	2	2	2	3	2	2	2
539	Lung	lung	adenocarcinoma	0.313129	2	2	2	3	2	2	2	2	2	2	2	2	2	2	2	2	3	2	2	2	2	2	3	2	2	2	2	2	2	2	2	2	2	2	2	2	3	2	2	2	2	3	2	2	2
540	Large intestine	colon		0.734301	2	2	2	3	2	2	2	2	2	2	2	2	2	3	2	2	2	2	2	2	2	2	3	2	2	3	2	2	2	2	2	3	2	2	2	2	3	2	2	3	2	2	2	2	3
541	Lung	lung	squamous cell carcinoma	0.999122	3	2	2	2	1	2	2	2	3	2	2	3	2	2	3	2	2	2	3	4	2	2	2	4	3	2	3	2	2	3	2	2	3	3	1	2	2	3	4	2	2	4	2	3	2
542	Lung	lung	adenocarcinoma	0.360808	2	2	2	3	2	2	2	1	2	2	3	2	2	2	2	2	2	3	3	2	2	2	3	3	2	2	3	2	2	2	3	3	2	2	2	3	3	2	2	2	2	3	2	2	2
543	Stomach	stomach		0.492	2	2	2	3	2	2	3	2	2	2	2	2	1	2	2	2	2	2	3	2	2	2	3	2	2	2	3	1	1	2	2	3	2	2	2	2	3	2	2	2	2	3	2	2	3
544	Liver	liver		0.996368	2	2	2	4	1	2	2	2	2	3	2	2	2	2	2	2	2	2	2	2	2	2	3	3	2	2	3	1	1	2	2	2	2	2	2	2	4	2	2	2	2	3	2	2	3
545	Head&neck	head&neck	squamous cell carcinoma	0.347746	2	2	2	3	2	2	2	2	2	2	2	2	1	2	2	2	2	2	2	2	2	2	3	3	2	2	2	2	2	2	2	2	2	2	2	2	3	2	2	2	2	2	2	2	2
546	Large intestine	rectum		0.787448	2	2	2	2	1	2	4	2	2	3	2	2	2	2	2	2	2	2	2	2	2	2	2	3	2	2	2	2	2	2	2	3	2	2	1	2	2	2	2	2	2	3	2	2	2
547	Uterus	uterus		0.524595	2	2	2	2	2	2	2	2	2	2	2	2	2	2	2	2	2	2	2	2	2	1	2	2	2	2	2	2	2	2	2	2	2	2	2	2	2	2	2	2	2	2	2	2	2
548	Stomach	stomach		0.324387	2	2	2	2	3	2	2	2	2	2	2	2	2	2	2	2	2	2	3	3	2	1	2	3	2	2	3	2	2	2	2	2	2	2	2	2	2	2	2	2	2	3	2	2	2
549	Liver	liver		0.283123	2	2	2	2	2	2	2	2	2	2	2	2	2	2	2	2	3	3	2	2	2	2	3	3	2	2	3	1	1	2	2	3	2	2	2	2	3	2	2	2	2	3	2	2	3
550	Esophagus	esophagus	squamous cell carcinoma	0.354224	2	2	2	3	2	2	2	2	3	2	3	2	2	2	2	2	2	2	2	3	2	2	2	3	2	2	2	2	2	2	2	2	2	2	3	2	3	2	3	3	2	3	2	2	2
551	GIST	small intestine		0.82393	2	2	2	3	2	2	2	1	2	2	3	2	1	2	2	1	3	3	3	3	1	2	3	3	2	2	3	2	2	2	2	2	3	2	1	3	3	2	2	3	1	3	3	2	2
552	Head&neck	head&neck		0.81934	2	2	2	2	2	2	2	2	2	2	2	2	2	2	2	2	3	3	3	2	2	1	3	2	2	2	3	2	2	2	2	3	2	2	2	2	3	2	2	2	2	3	2	2	2
554	Stomach	stomach		0.32887	2	2	2	3	2	2	2	2	2	2	2	2	2	2	2	2	2	2	2	2	2	2	2	2	4	2	2	2	2	2	2	3	2	2	2	2	3	2	2	2	2	2	2	2	2
556	Large intestine	rectum		0.267107	2	2	2	2	2	2	2	2	2	2	2	2	2	2	2	2	2	2	2	2	2	1	2	2	2	2	3	2	2	2	2	3	2	2	2	2	2	2	2	2	2	2	2	2	2
557	Large intestine	cecum		0.544106	2	2	2	3	2	2	3	2	2	2	2	2	2	2	2	2	2	2	2	2	2	2	3	3	2	2	3	2	2	2	3	3	2	2	2	2	3	2	2	2	2	3	2	2	3
558	Others	bile duct		0.489311	2	2	2	3	2	2	2	2	2	2	2	2	2	2	2	2	3	3	3	2	2	2	3	3	2	2	2	2	2	2	2	3	2	2	2	2	3	2	2	2	2	3	2	2	2
559	Lung	lung	adenocarcinoma	0.501305	2	2	2	2	2	2	2	2	2	2	2	3	2	2	2	3	2	2	2	3	2	1	2	2	2	2	3	2	2	3	2	2	2	2	2	3	2	2	2	2	2	2	2	2	2
561	Large intestine	rectum		0.485718	2	2	2	3	2	2	3	2	2	2	2	2	2	2	2	2	3	2	2	2	2	2	2	2	2	2	3	2	2	2	2	4	2	2	2	2	3	2	2	2	2	3	3	2	2
562	Lung	lung	adenocarcinoma	0.501505	2	2	2	3	2	2	2	1	2	2	3	2	1	2	2	2	2	3	3	3	2	2	3	3	2	2	3	1	1	2	3	2	2	2	2	3	3	2	2	3	2	3	2	2	2
563	Large intestine	rectum		0.418006	2	2	3	3	2	2	2	2	2	2	2	2	2	2	2	2	2	2	2	2	2	2	2	3	2	2	2	2	2	2	2	3	2	2	2	3	3	2	2	2	2	2	2	2	2
564	Stomach	stomach		0.376236	2	2	2	3	2	2	3	2	2	2	2	2	1	2	2	2	3	2	3	2	2	2	2	2	2	2	3	1	1	2	2	3	2	2	2	3	3	2	2	2	2	3	2	2	2
566	Esophagus	esophagus	squamous cell carcinoma	0.759267	2	2	3	4	2	2	2	2	3	2	2	2	2	2	2	2	2	2	2	3	2	2	2	3	2	2	2	2	2	2	2	2	2	2	2	2	3	2	3	1	2	3	2	2	2
567	Breast	breast		0.277522	2	2	2	2	2	2	2	2	2	2	2	2	2	2	2	2	2	2	3	2	2	1	2	2	2	2	3	2	2	2	2	3	2	2	2	2	2	2	2	2	2	3	2	2	2
568	Lung	lung	adenocarcinoma	0.642005	2	2	2	2	2	2	2	2	2	2	2	2	2	2	2	2	2	2	2	2	2	2	3	2	2	2	2	2	2	2	2	2	2	2	2	2	3	2	2	2	2	3	3	2	3
569	Large intestine	rectum		0.361114	2	2	2	2	2	2	2	2	2	2	2	2	2	2	2	2	2	2	2	2	2	2	3	3	2	2	2	2	2	2	2	2	2	2	2	2	3	2	2	2	2	3	2	2	2
570	Large intestine	rectum		0.476944	2	2	3	3	2	2	2	2	2	2	2	2	2	2	2	2	2	2	2	2	2	2	3	3	2	2	2	2	2	2	2	2	2	2	2	2	2	2	2	2	2	3	2	2	2
571	Breast	breast		0.44675	2	2	2	3	2	2	2	1	2	3	3	3	2	2	2	2	3	2	3	2	2	1	2	2	10	2	3	1	1	2	2	2	2	3	2	2	3	2	2	3	2	3	2	2	2
572	Sarcoma	skin		0.451548	2	2	2	2	2	2	2	2	2	2	2	2	1	2	2	2	2	2	2	2	2	1	3	2	2	2	2	2	2	2	2	2	2	2	2	2	2	2	2	2	2	2	2	2	2
573	Liver	liver		0.262487	2	2	2	2	2	2	2	2	2	2	2	2	2	2	2	2	2	2	2	2	2	2	2	2	2	2	2	2	2	2	2	2	2	2	2	2	2	2	2	2	2	3	2	2	2
574	Head&neck	head&neck		0.414157	2	2	4	4	2	2	2	2	2	2	3	3	2	2	2	2	2	2	2	3	2	2	3	3	2	2	3	1	1	2	3	3	3	2	2	2	4	2	2	2	2	3	2	2	3
575	Others	vermiform processus		0.369391	2	2	2	3	2	2	2	2	2	2	2	2	2	2	2	2	2	2	2	2	2	2	3	3	2	2	3	2	2	2	2	2	2	2	2	2	3	2	2	2	2	3	2	2	2
576	Uterus	uterine body		0.415269	2	2	2	2	2	2	2	2	2	2	2	2	1	2	2	2	2	2	3	2	2	1	2	2	2	2	2	2	1	2	2	2	2	2	2	2	2	2	2	2	2	2	2	2	2
577	Lung	lung	adenocarcinoma	0.324355	2	2	2	3	2	2	2	1	2	2	2	2	2	2	1	2	3	3	2	3	2	1	3	2	2	2	3	1	1	2	3	3	2	2	2	3	3	2	2	3	2	3	2	2	2
579	Stomach	stomach		0.752154	2	3	2	3	2	2	2	2	2	2	2	2	1	2	2	2	2	2	2	2	2	2	3	4	10	2	2	2	2	2	2	3	2	2	2	2	3	3	2	2	2	4	2	4	3
580.1	Large intestine	colon		0.385364	2	2	2	3	2	2	2	1	2	2	2	2	2	3	1	2	3	3	3	2	2	1	3	2	2	2	3	2	2	2	2	3	2	2	2	2	3	2	2	3	2	3	2	2	2
580.2	Large intestine	rectum		0.998776	2	3	1	3	1	2	5	1	2	2	2	2	1	2	1	2	2	2	2	2	2	2	3	5	2	2	3	2	2	2	2	3	3	2	2	3	3	2	2	2	2	6	3	2	3
582	Stomach	stomach		0.667921	2	3	2	3	2	2	2	2	2	2	2	2	2	2	2	2	3	2	3	3	2	2	3	2	2	2	3	1	1	2	2	2	2	2	2	3	3	2	3	2	2	3	2	2	2
584.1	Large intestine	cecum		0.312592	2	2	2	3	2	2	3	2	2	2	2	2	2	2	2	2	3	3	3	2	2	2	3	3	2	2	3	2	2	2	2	3	2	2	2	2	3	2	2	2	2	3	2	2	2
584.2	Large intestine	colon		0.54024	2	2	2	3	1	2	3	2	2	2	2	2	2	2	2	2	2	2	2	2	2	2	2	2	2	2	2	2	2	2	2	3	2	2	1	2	3	2	2	2	2	2	2	2	2
585	Liver	liver		0.85716	3	2	1	3	1	2	2	2	2	3	1	2	2	1	2	1	3	2	3	3	1	2	3	2	2	2	3	2	2	2	1	2	3	3	2	3	3	2	2	3	2	4	3	2	2
586	Large intestine	colon		0.448472	2	2	2	3	1	2	3	1	2	2	2	2	1	2	2	2	3	2	3	2	2	2	3	3	2	2	3	2	2	2	2	3	2	2	2	2	3	2	2	2	2	3	3	2	3
588	Liver	liver		0.910847	2	2	2	2	2	2	2	2	2	2	2	2	1	1	2	2	3	1	3	3	2	2	4	4	2	2	3	1	1	2	2	2	2	2	2	3	3	2	2	3	2	4	2	2	3
589	Stomach	stomach		0.340124	2	4	2	2	2	2	2	2	2	2	2	2	2	2	2	2	3	2	2	2	3	2	2	4	2	2	2	2	2	2	3	2	2	2	2	2	2	2	3	2	2	4	2	2	2
590	Lung	lung	adenocarcinoma	0.285297	2	2	2	3	2	2	2	2	2	2	2	2	2	2	2	2	2	2	3	2	2	2	3	3	2	2	2	2	2	2	2	2	2	2	2	2	3	2	2	2	2	3	2	2	2
591	Stomach	stomach		0.289714	2	2	2	3	2	2	2	2	2	2	2	2	2	2	2	2	3	3	3	2	2	1	3	2	2	2	3	2	2	2	2	3	2	2	2	2	3	2	2	2	2	3	2	2	2
592	Large intestine	colon		0.997439	2	2	2	3	1	2	3	2	2	2	2	2	2	2	2	2	2	2	2	2	2	2	3	3	2	2	2	2	2	2	2	2	2	2	2	2	3	2	2	2	2	3	2	2	2
593	Breast	breast		0.285498	2	2	2	2	2	2	2	2	2	2	2	2	2	2	2	2	2	2	2	2	2	2	2	2	2	2	2	2	2	2	2	2	2	2	2	2	2	2	2	2	2	2	2	2	2
594	Lung	lung	adenocarcinoma	0.286686	2	2	2	2	2	2	2	2	2	2	2	2	2	2	2	2	2	2	2	2	2	2	2	2	2	2	2	2	2	2	2	2	2	2	2	2	2	2	2	2	2	2	2	2	2
599	Lung	lung	adenocarcinoma	0.288291	2	2	2	2	2	2	2	2	2	2	3	2	2	2	2	2	2	2	2	2	2	2	3	2	2	2	2	2	2	2	2	2	2	2	2	2	2	2	2	2	2	2	2	2	2
602	Stomach	stomach		0.330385	2	2	2	3	2	2	2	1	2	2	2	2	2	2	2	2	2	2	3	2	2	1	2	3	2	2	3	2	2	2	2	2	2	2	2	2	3	2	2	2	2	3	2	2	2
603	Lung	lung		0.90636	1	2	3	3	2	2	2	1	3	2	2	2	1	3	2	2	2	2	2	3	2	2	3	4	1	2	2	2	2	2	2	2	2	2	2	2	3	1	3	3	1	3	2	1	2
605	Breast	breast		0.39597	1	2	2	2	2	2	2	2	2	3	2	2	2	2	2	2	2	2	2	2	2	2	2	2	2	2	2	2	2	2	2	2	2	1	2	2	2	2	2	2	2	2	2	2	2
606	Large intestine	cecum		0.785355	2	2	2	2	2	2	2	2	2	2	2	2	2	2	2	2	3	3	3	2	2	1	3	2	2	2	3	1	1	2	2	3	2	2	2	2	3	2	2	2	2	3	2	2	2
607	EGJ	esophagogastric junction		0.979167	2	2	2	2	2	2	2	1	3	2	2	3	1	2	2	2	3	2	2	3	2	1	2	2	10	2	3	2	2	2	2	2	2	2	2	3	5	2	2	2	2	2	2	2	2
608	Lung	lung	squamous cell carcinoma	0.998979	2	2	2	3	2	2	2	1	7	3	2	2	2	2	2	1	2	2	3	4	2	2	3	3	2	2	2	2	2	3	2	3	2	2	2	2	3	2	8	3	2	3	3	2	2
609	Large intestine	colon		0.574334	2	3	2	2	2	2	2	2	2	2	2	2	2	3	2	2	2	2	2	2	2	2	2	2	2	3	2	2	2	2	2	2	2	2	2	3	2	2	2	3	2	2	3	2	2
610	Head&neck	head&neck	squamous cell carcinoma	0.998992	2	2	2	3	2	2	2	2	4	2	4	2	2	2	2	2	2	3	3	2	2	1	2	3	2	2	3	1	1	3	3	2	2	2	2	2	3	2	4	3	2	3	2	2	2
611	Stomach	stomach		0.355206	2	2	2	3	2	2	2	1	2	2	2	2	2	2	2	2	2	2	2	2	2	1	3	2	2	2	3	1	1	2	2	3	2	3	3	2	3	2	7	2	2	3	3	2	2
613	Large intestine	colon		0.916553	2	2	2	2	3	2	3	1	2	2	2	3	1	2	2	2	2	2	2	3	2	1	2	4	2	2	3	1	1	2	2	4	2	2	1	2	2	2	2	2	2	3	2	2	2
614	Large intestine	rectum		0.347531	2	2	2	3	2	2	2	2	2	2	2	2	2	2	2	2	2	2	2	2	2	2	2	3	2	2	2	2	2	2	2	3	2	2	2	2	3	2	2	2	2	2	2	2	2
615	Stomach	stomach		0.365474	2	2	3	10	2	2	3	2	2	2	2	2	1	2	2	2	2	2	3	2	2	1	3	3	2	2	3	2	1	2	2	3	2	2	2	3	4	1	2	2	2	3	3	1	2
616	Sarcoma	soft tissue		0.351591	2	2	2	3	2	2	2	2	2	2	2	2	2	2	2	2	3	3	2	2	2	1	3	2	2	2	3	2	2	2	2	3	2	2	2	3	3	2	2	2	2	3	2	2	2
617	Large intestine	colon		0.339125	2	2	2	2	2	2	2	2	2	2	2	2	2	2	2	2	2	2	3	2	2	2	2	3	2	2	2	2	2	2	2	2	2	2	2	2	2	2	2	2	2	3	2	2	2
618	Lung	lung	adenocarcinoma	0.278524	2	2	2	3	2	2	2	2	2	2	2	2	2	2	2	2	2	2	2	2	2	1	3	2	2	2	3	1	1	2	2	2	2	2	2	2	2	2	2	2	2	2	2	2	2
619	Large intestine	colon		0.367107	2	2	2	3	2	2	2	2	2	2	2	2	2	2	2	2	2	2	2	2	2	2	3	2	2	2	2	2	2	2	2	3	2	2	2	2	3	2	2	3	2	3	2	2	2
620	Large intestine	colon		0.479186	2	2	3	2	2	2	2	2	2	2	2	2	2	2	2	2	2	2	2	2	2	1	2	3	2	2	2	2	2	2	2	3	2	2	2	2	2	2	2	2	2	2	2	2	2
621	Lung	lung	adenocarcinoma	0.354597	2	2	2	3	2	2	2	2	2	2	2	2	2	2	2	2	2	3	2	2	2	1	2	3	2	2	2	1	2	2	2	2	2	2	2	2	3	2	2	2	2	3	2	2	2
622	Stomach	stomach		0.434131	2	2	2	2	2	2	2	2	2	2	2	2	2	2	2	2	2	2	2	2	2	1	3	2	2	2	3	2	2	2	2	2	2	2	2	2	2	2	2	2	2	3	2	2	2
623	Large intestine	rectum		0.496445	2	3	2	3	2	2	3	2	2	2	2	2	2	2	2	2	3	2	2	3	2	2	3	5	2	2	3	1	1	2	2	2	2	2	2	3	3	2	3	2	2	5	2	2	3
624	Large intestine	cecum		0.741761	2	2	2	2	2	2	2	2	2	2	2	2	2	3	2	1	2	2	2	2	1	1	2	3	2	3	2	3	3	2	2	2	2	2	2	2	2	2	2	3	2	2	2	2	2
625	Stomach	stomach		0.391695	2	3	2	3	2	2	2	2	2	2	2	2	1	2	1	2	3	3	3	2	2	1	2	2	2	2	3	1	1	2	2	3	2	2	2	3	3	2	2	2	2	2	2	2	2
626	Large intestine	colon		0.501043	2	2	2	4	1	2	3	2	2	2	2	2	1	2	2	2	2	2	3	2	2	2	3	3	2	2	3	2	2	2	2	4	2	2	2	3	4	2	3	2	2	3	2	2	3
627	Lung	lung	adenocarcinoma	0.838861	2	2	2	2	3	2	2	2	2	2	2	2	1	2	2	4	2	2	2	3	2	2	3	3	2	2	2	2	2	2	2	2	2	2	2	2	2	2	2	4	2	3	2	2	3
628	Large intestine	colon		0.369065	2	2	2	2	2	2	2	2	2	2	2	2	2	2	2	2	2	2	2	2	2	2	2	2	2	2	2	2	2	2	2	2	2	2	2	2	2	2	2	2	2	2	2	2	2
629	Breast	breast		0.294116	2	2	2	2	2	2	2	2	2	2	2	2	2	2	2	2	2	2	2	2	2	2	2	2	4	2	2	2	2	2	2	2	2	2	2	2	2	2	2	2	2	2	2	2	2
630	Stomach	stomach		0.72041	2	2	3	3	2	2	3	2	2	2	2	2	1	2	2	2	2	2	2	2	2	2	3	3	2	2	2	2	2	2	2	3	2	2	2	2	3	2	2	2	2	3	3	2	3
633	Lung	lung	adenocarcinoma	0.276108	2	2	2	2	2	2	2	2	2	2	2	2	2	2	2	2	2	2	2	2	2	1	2	2	2	2	2	2	2	2	2	2	2	2	2	2	2	2	2	2	2	2	2	2	2
634	Large intestine	colon		0.562555	2	2	2	3	2	2	2	2	2	2	2	2	2	3	2	2	3	2	3	2	2	2	3	2	2	2	3	3	3	2	2	2	2	2	2	2	3	2	2	3	2	3	2	2	3
635	Stomach	stomach		0.384031	2	3	2	3	2	2	2	2	2	2	2	2	1	2	2	2	2	2	2	2	2	1	2	3	2	2	3	2	2	2	2	3	2	2	2	3	3	2	2	2	2	4	2	2	2
636	Head&neck	head&neck	squamous cell carcinoma	0.737816	2	2	3	2	2	2	2	1	3	2	2	2	2	2	2	2	2	3	2	3	2	1	3	3	2	2	2	1	1	2	2	2	2	2	2	2	3	2	3	2	2	3	2	2	2
637	Breast	breast		0.307968	2	2	2	2	2	2	2	2	2	2	2	2	2	2	2	2	2	2	2	2	2	2	3	3	2	2	2	2	2	2	2	2	2	2	2	2	2	2	2	2	2	3	2	2	2
638	Large intestine	rectum		0.737185	2	2	2	3	2	2	2	1	2	2	2	2	1	2	1	2	2	3	3	2	2	1	3	2	2	2	3	2	2	2	2	3	2	2	2	3	3	2	2	2	2	3	2	2	2
639	Head&neck	head&neck		0.916726	2	2	2	3	3	2	2	2	2	2	2	2	2	2	2	1	2	2	2	2	2	2	3	3	2	2	2	2	2	2	2	2	2	3	1	2	3	2	2	2	2	3	2	2	3
640	Lung	lung	adenocarcinoma	0.281694	2	2	2	2	2	2	2	2	2	2	2	2	2	2	2	2	2	2	2	2	2	1	2	2	2	2	2	2	2	2	2	2	2	2	2	2	2	2	2	2	2	2	2	2	2
641	Large intestine	cecum		0.727208	2	2	2	3	2	2	3	1	2	2	2	2	1	2	1	2	2	2	2	3	2	2	3	3	2	2	2	1	1	2	2	3	2	2	2	2	3	2	2	2	2	3	2	2	2
642	Stomach	stomach		0.301523	2	2	2	2	2	2	2	2	2	2	2	2	2	2	2	2	2	2	2	2	2	2	2	2	2	2	2	2	2	2	2	3	2	2	2	2	2	2	2	2	2	3	2	2	2
643	Large intestine	rectum		0.325851	2	2	2	3	2	2	3	2	2	2	3	2	1	2	2	2	2	2	2	2	2	2	3	3	2	2	3	2	2	2	2	3	2	2	2	2	3	2	2	2	2	3	2	2	2
644	Stomach	stomach		0.774904	2	2	2	3	2	2	2	2	2	2	2	2	2	2	2	2	2	2	2	2	2	2	3	3	2	2	3	2	2	2	2	3	2	2	2	3	3	2	2	2	2	3	2	2	2
645	Lung	lung	adenocarcinoma	0.382398	2	2	2	2	2	2	2	2	2	2	2	2	2	2	2	2	2	2	3	2	2	1	3	2	2	2	2	2	2	2	2	2	2	2	2	2	3	2	2	2	2	2	2	2	2
646	Liver	liver		0.615565	2	2	2	3	2	2	2	2	2	2	2	2	2	2	3	2	3	3	2	3	3	2	3	3	2	2	3	2	2	2	2	2	3	2	2	3	3	2	2	2	2	3	2	2	2
648	Uterus	uterine cervix		0.309026	2	2	2	2	2	2	2	2	2	2	2	2	2	2	2	2	2	2	2	2	2	1	2	2	2	2	2	2	2	2	2	3	2	2	2	2	2	2	2	2	2	2	2	2	2
649	Stomach	stomach		0.451062	2	2	2	3	2	2	2	1	2	2	2	2	1	2	1	2	2	3	3	2	2	1	3	3	2	2	3	1	1	2	2	2	2	2	2	2	3	2	2	2	2	3	2	2	2
650	Lung	lung		0.781843	2	2	2	3	2	2	2	2	2	2	2	2	2	2	2	2	3	3	3	2	2	1	3	2	2	1	3	1	1	2	2	3	2	2	1	2	3	2	2	2	2	2	2	2	2
651	Large intestine	rectum		0.842199	2	2	2	3	3	2	3	2	2	2	3	2	2	2	2	2	2	2	2	2	2	2	3	3	3	2	3	2	2	2	3	2	2	2	2	2	3	3	2	3	2	3	2	3	2
652	Melanoma	skin		0.724647	2	2	2	3	3	2	2	2	2	3	2	3	2	2	3	2	2	2	2	2	2	3	4	3	2	2	3	2	2	3	2	2	2	2	1	2	4	2	2	2	2	3	2	2	4
653.1	Large intestine	rectum		0.556239	2	1	2	3	2	2	2	2	2	2	2	2	1	2	2	2	2	2	2	2	2	2	3	2	2	2	3	1	1	2	2	3	2	2	2	2	3	2	2	2	2	3	2	2	3
654	Large intestine	colon		0.545364	2	2	2	3	2	2	2	2	2	2	2	2	2	2	2	2	2	2	2	2	2	2	3	2	2	2	2	3	3	2	2	2	2	2	2	2	3	2	2	2	2	2	2	2	2
655	Large intestine	colon		0.758863	2	2	2	4	1	2	3	1	2	2	2	2	1	2	1	2	2	2	3	2	2	1	3	3	2	2	2	2	2	2	2	4	2	2	2	3	4	2	2	3	2	3	3	2	2
656	Stomach	stomach		0.280624	2	2	2	3	2	2	2	2	2	2	2	2	2	2	2	2	2	2	3	2	2	2	3	2	2	2	3	2	2	2	2	2	2	2	2	2	3	2	3	2	2	3	3	2	2
658	Breast	breast		0.511338	2	2	2	2	2	2	2	2	2	3	3	2	2	2	2	1	2	2	2	2	2	2	3	3	2	2	2	2	2	2	3	2	2	2	2	2	2	2	2	2	2	3	2	2	2
659	Uterus	uterine body		0.716298	2	2	2	2	2	2	2	2	2	2	2	2	2	2	2	2	2	2	2	2	2	1	2	3	2	2	2	2	1	2	2	2	2	2	2	2	2	2	2	2	2	2	2	2	2
660	Large intestine	rectum		0.349275	2	2	2	3	2	2	2	2	2	2	2	2	2	2	2	2	2	3	3	2	2	1	3	2	2	2	3	2	2	2	2	3	2	2	2	2	3	2	2	2	2	2	2	2	2
663.1	Stomach	stomach		0.288352	2	2	2	2	2	2	2	2	2	2	2	2	2	2	2	2	2	2	2	2	2	2	2	2	2	2	2	2	2	2	2	2	2	2	2	2	2	2	2	2	2	3	2	2	2
663.2	Lung	lung	adenocarcinoma	0.354137	2	2	2	2	2	2	2	2	2	3	2	2	1	2	2	2	3	3	2	2	2	2	2	2	2	2	3	2	2	2	2	3	2	2	2	2	2	2	2	2	2	2	2	2	2
664	Uterus	uterine cervix		0.990972	1	2	2	1	1	2	2	2	6	2	2	4	2	2	2	3	2	3	2	2	3	1	2	2	3	2	2	1	1	2	2	2	3	2	2	2	2	2	6	2	2	2	3	2	1
665	Large intestine	colon		0.971455	2	2	2	3	1	2	5	2	2	2	2	2	1	2	2	2	2	2	2	2	2	2	3	2	2	2	2	3	3	2	2	3	2	2	1	2	3	2	2	3	1	2	2	2	3
666	Liver	liver		0.648319	2	2	2	3	1	2	2	2	2	2	2	2	2	2	2	2	2	2	2	2	2	2	3	2	2	2	2	2	2	2	2	2	2	2	2	2	3	2	2	2	2	2	2	2	3
667	Large intestine	rectum		0.338361	2	2	2	2	2	2	2	2	2	2	2	2	2	2	2	2	2	2	2	2	2	2	3	2	2	2	2	2	2	2	2	2	2	2	2	2	2	2	2	2	2	3	2	2	2
668	Lung	lung	squamous cell carcinoma	0.290797	2	2	2	3	2	2	2	1	2	2	2	2	2	2	2	2	3	3	3	3	2	1	3	2	2	2	3	1	1	2	2	3	2	2	2	2	3	2	3	3	2	3	2	1	2
669	Uterus	uterine body		0.487427	2	2	2	2	2	2	2	2	2	2	2	2	2	2	2	2	2	2	2	2	2	1	2	2	2	2	2	2	2	2	2	2	2	2	2	2	2	2	2	2	2	2	2	2	2
670	Large intestine	rectum		0.252997	2	2	2	2	2	2	2	2	2	2	2	2	2	2	2	2	2	2	2	2	2	2	2	2	2	2	2	2	2	2	2	2	2	2	2	2	2	2	2	2	2	2	2	2	2
671	Head&neck	head&neck	squamous cell carcinoma	0.823158	2	2	2	2	2	2	2	1	2	2	2	2	2	2	2	2	3	2	3	3	2	1	3	3	2	2	3	2	2	2	2	2	2	2	3	2	3	2	3	3	2	3	2	2	2
672	Pancreas	pancreas		0.29803	2	2	2	2	2	2	2	2	2	2	2	2	2	2	2	2	2	2	2	2	2	2	2	2	2	2	2	2	2	2	2	2	2	2	2	2	2	2	2	2	2	2	2	2	2
673.1	Liver	liver		0.676276	2	2	2	2	2	2	2	1	2	2	2	1	2	2	1	1	3	2	2	2	2	2	3	3	2	2	3	3	3	2	2	2	2	2	2	2	3	2	2	2	1	3	2	2	2
673.2	Lung	lung	adenocarcinoma	0.269143	2	2	2	3	2	2	2	2	2	2	2	2	2	2	2	2	2	2	2	2	2	1	3	2	2	2	3	2	2	2	2	3	2	2	2	2	3	2	2	2	2	3	2	2	2
674	Stomach	stomach		0.296425	2	2	2	3	2	2	2	2	2	2	2	2	2	2	2	2	2	2	3	3	2	1	2	2	2	2	3	2	2	2	2	3	2	2	2	2	2	2	2	2	2	2	2	2	2
675	Uterus	uterine cervix		0.818506	2	2	2	2	2	2	2	2	5	3	2	2	2	2	2	2	2	2	2	2	2	2	3	3	2	2	2	2	2	2	2	2	2	2	2	2	2	2	5	2	2	3	2	2	2
677	Lung	lung	adenocarcinoma	0.357861	2	3	2	3	2	2	2	2	2	2	2	2	2	2	2	2	2	3	2	3	2	2	3	2	2	2	2	2	2	2	2	3	2	2	2	3	3	2	2	2	2	3	2	2	3
679	Lung	lung	adenocarcinoma	0.635829	2	2	2	3	2	2	2	2	2	2	2	2	2	2	2	2	2	2	2	2	2	2	2	3	2	2	2	2	2	2	2	2	2	2	2	2	3	2	2	2	2	3	2	2	2
680	Head&neck	head&neck		0.84078	2	2	2	2	2	2	2	2	2	2	2	2	2	2	2	2	2	2	2	2	2	2	2	2	2	2	2	2	2	2	2	1	2	2	2	2	2	2	2	2	2	2	2	2	2
681	Breast	breast		0.375472	2	2	2	2	2	2	2	2	2	2	2	2	2	2	2	2	2	2	2	2	2	1	2	2	2	2	2	2	2	2	2	2	2	2	2	2	2	2	2	2	2	2	2	2	2
683	Kidney	kidney		0.351738	2	2	2	3	2	2	2	2	2	2	2	2	2	2	2	2	2	2	2	2	2	2	3	2	2	2	2	2	2	2	2	2	2	2	2	2	3	2	2	2	2	2	2	2	2
684	Breast	breast		0.620112	2	2	2	2	2	2	2	2	2	3	3	2	2	2	2	2	2	2	2	2	2	1	2	2	2	2	2	1	1	2	3	2	2	2	2	2	3	2	2	2	2	3	2	2	2
685	Sarcoma	stomach		0.580235	2	2	2	2	2	2	2	1	2	2	3	2	2	2	2	2	3	3	3	2	2	2	2	2	2	2	3	2	2	2	3	7	2	2	2	2	3	2	2	1	2	2	2	2	2
686	Sarcoma	uterine body		0.853271	3	2	2	3	2	2	2	2	2	2	2	2	2	2	2	2	3	3	3	3	2	1	3	3	2	2	3	2	2	2	1	3	2	2	2	2	3	2	2	2	2	3	2	2	2
687	Lung	lung	squamous cell carcinoma	0.791372	2	2	2	2	2	2	2	2	5	2	2	2	2	2	2	2	2	3	2	2	2	2	3	3	2	2	2	2	2	2	2	2	2	2	2	2	2	2	5	2	2	3	2	2	3
688	Large intestine	rectum		0.517901	2	2	2	3	2	2	3	2	2	2	2	2	2	2	2	2	3	2	3	3	2	2	3	2	2	2	3	2	2	2	2	2	2	2	2	2	3	2	2	2	2	3	2	2	2
689	Stomach	stomach		0.454321	2	2	2	3	2	2	2	2	2	2	2	2	2	2	1	2	2	2	2	2	2	2	3	3	2	2	2	2	2	2	2	3	2	2	2	2	3	2	2	3	2	3	2	2	3
690	Sarcoma	skin		0.902634	2	2	2	2	2	2	2	2	2	3	2	2	2	2	2	3	2	2	2	2	3	2	3	3	2	2	2	2	2	2	2	2	2	2	2	2	2	2	2	2	2	2	2	2	2
691	Large intestine	colon		0.978125	2	3	2	4	2	2	4	2	2	2	3	2	2	2	2	2	2	2	3	2	2	2	2	3	2	2	2	2	2	2	2	4	2	2	1	3	4	2	2	2	2	3	3	2	2
692	Lung	lung	adenocarcinoma	0.995684	2	2	2	6	2	2	2	2	2	2	2	3	2	2	2	2	2	2	2	2	2	2	3	3	2	2	2	2	2	2	2	2	2	2	2	2	2	2	2	2	2	3	2	2	2
693	Stomach	stomach		0.537228	2	2	2	2	3	2	2	2	2	2	2	2	2	2	2	2	2	2	2	2	2	2	2	2	2	2	2	2	2	2	2	2	2	2	2	2	2	2	2	2	2	2	2	2	2
694.1	Esophagus	esophagus	squamous cell carcinoma	0.383969	2	2	2	3	2	2	2	1	2	2	2	2	2	2	2	2	2	2	2	3	2	1	3	3	2	2	3	2	2	2	2	3	2	2	2	2	3	2	3	2	2	3	2	2	2
694.2	Stomach	stomach		0.297553	2	2	2	3	2	2	2	2	2	2	2	2	2	2	2	2	3	2	3	2	2	2	3	2	2	2	3	2	2	2	2	2	2	2	2	2	2	2	2	2	2	3	2	2	2
695	Liver	liver		0.41132	2	2	2	2	2	2	2	2	2	2	2	2	2	2	2	2	3	3	3	2	2	1	2	2	2	2	3	2	2	2	2	3	2	2	2	2	3	2	2	2	2	2	2	2	2
696	Large intestine	colon		0.895262	3	2	3	3	2	2	2	2	2	2	2	3	2	3	2	2	2	2	3	2	2	2	2	3	2	2	3	2	2	2	2	1	2	2	2	4	3	2	2	2	2	3	3	2	2
697	Lung	lung	adenocarcinoma	0.284165	2	2	2	3	2	2	2	1	2	2	2	2	2	2	1	2	2	3	3	2	2	1	2	3	2	2	3	1	1	2	3	2	2	2	2	2	3	2	2	3	2	3	2	2	3
698	Large intestine	colon		0.631174	2	2	2	3	1	2	3	2	2	3	3	2	2	2	2	2	2	2	2	2	2	2	2	4	2	2	2	2	2	2	2	3	2	2	1	2	3	2	2	2	2	3	2	2	2
699	Large intestine	rectum		0.966381	2	2	2	4	1	2	5	2	2	2	2	2	2	2	2	2	2	2	3	2	2	3	4	4	2	3	3	2	2	2	2	3	2	2	2	2	4	2	2	3	2	4	2	2	3
700	Head&neck	head&neck	squamous cell carcinoma	0.834284	2	1	4	5	3	2	2	2	2	3	5	3	3	4	2	3	2	3	6	3	3	2	3	5	3	2	3	2	2	3	2	2	3	3	2	2	4	3	3	3	2	3	3	3	1
701	Uterus	uterine body		0.888802	2	2	2	2	2	2	2	2	2	2	2	2	2	2	2	2	2	2	2	2	2	2	2	2	3	2	3	2	2	2	2	2	2	2	2	2	2	2	2	2	2	2	2	2	2
702	Stomach	stomach		0.998386	3	2	3	3	2	2	2	2	3	2	2	3	1	2	2	1	2	2	2	3	2	2	3	4	2	2	2	2	2	2	2	3	2	3	2	2	3	2	3	2	2	4	3	2	2
703	Large intestine	cecum		0.82008	3	2	2	2	2	2	2	2	2	2	2	3	2	2	2	2	2	2	3	2	1	1	2	2	2	2	3	2	2	3	2	3	2	3	2	2	2	2	2	2	2	2	2	2	2
704	Lung	lung	adenocarcinoma	0.450786	2	2	2	3	2	2	2	1	2	2	2	2	2	2	2	2	2	2	2	2	2	2	2	3	2	2	2	2	2	2	2	2	3	2	2	2	4	2	2	2	2	3	2	2	3
705	Others	thymus		0.328188	2	2	2	3	2	2	2	2	2	2	2	2	2	2	2	2	3	3	2	2	2	1	3	3	2	2	3	1	1	2	2	3	2	2	2	2	3	2	2	2	2	3	2	2	2
707	Large intestine	rectum		0.917287	2	2	2	2	1	2	3	2	2	2	2	2	2	2	2	2	2	2	2	2	2	1	2	3	9	2	2	2	2	2	2	4	2	2	2	2	3	2	2	2	2	3	2	2	2
708	Large intestine	rectum		0.393516	2	2	2	3	2	2	3	2	2	2	2	2	2	2	2	2	2	2	2	2	2	2	2	3	2	2	2	2	2	2	2	2	2	2	2	2	3	2	2	2	2	3	2	2	2
709	Stomach	stomach		0.340583	2	2	2	2	2	2	2	2	2	2	2	2	2	2	2	2	2	2	2	2	2	2	2	2	2	2	2	2	2	2	2	2	2	2	2	2	2	2	2	2	2	2	2	2	2
711	Lung	lung	adenocarcinoma	0.363303	2	2	2	2	2	2	2	2	2	2	2	2	2	2	2	2	2	2	2	2	2	2	2	3	3	2	2	2	1	2	2	2	2	2	2	2	3	3	2	2	2	4	2	2	2
713	Large intestine	rectum		0.996199	2	3	3	3	3	2	4	2	2	2	3	3	1	2	2	2	2	2	3	3	2	2	3	3	2	2	3	2	2	2	2	4	2	2	2	3	3	2	2	2	1	3	3	2	2
714	Large intestine	colon		0.997226	2	2	2	4	2	2	3	1	2	2	2	2	1	2	2	2	3	3	3	3	2	2	4	3	2	2	3	1	1	2	2	4	3	2	2	2	4	1	2	3	2	3	2	1	3
718	Large intestine	colon		0.987232	2	2	2	3	2	2	4	2	2	2	2	2	2	2	2	2	2	3	2	3	2	2	3	4	3	2	3	2	2	2	2	3	2	2	2	2	2	3	2	2	2	4	2	3	2
719	Stomach	stomach		0.284283	2	2	2	2	2	2	2	2	2	2	2	2	2	2	2	2	2	2	2	2	2	2	2	2	2	2	2	2	2	2	2	2	2	2	2	2	2	2	2	2	2	2	2	2	2
720	Lung	lung		0.261343	2	2	2	2	2	2	2	2	2	2	2	2	2	2	2	2	2	2	3	2	2	2	2	2	2	2	2	2	2	2	2	2	2	2	2	2	2	2	2	2	2	2	2	2	2
721	Lung	lung	squamous cell carcinoma	0.508865	2	5	2	2	2	2	2	2	3	1	2	2	2	2	2	2	2	3	2	3	2	2	2	3	2	2	2	2	2	2	2	2	2	2	2	2	2	2	3	5	2	3	2	2	2
722	Head&neck	head&neck	squamous cell carcinoma	0.28845	2	2	2	2	2	2	2	2	2	2	2	2	2	2	2	2	2	2	2	2	2	2	2	2	2	2	2	2	2	2	2	2	2	2	2	2	2	2	2	2	2	2	2	2	2
724	Lung	lung	adenocarcinoma	0.339509	2	2	2	3	2	2	2	2	2	2	2	2	2	2	2	2	2	3	2	2	2	1	3	3	2	2	2	2	2	2	2	2	2	2	2	3	3	2	2	2	2	4	3	2	3
725	Breast	breast		0.380801	2	2	2	3	2	2	2	1	2	2	2	2	2	2	2	2	3	3	3	2	2	1	3	2	2	2	3	2	2	2	2	3	2	2	2	3	3	2	2	2	2	3	2	2	2
726	Large intestine	colon		0.563092	2	2	2	3	1	2	3	2	2	2	3	2	1	2	2	2	2	2	3	2	2	2	2	3	2	2	2	2	2	2	2	3	2	2	2	2	3	2	2	2	1	3	3	2	2
727	Large intestine	rectum		0.731969	2	2	2	3	2	2	2	1	2	2	2	2	2	2	2	2	2	2	2	2	2	2	3	2	1	2	2	2	2	2	2	2	2	2	2	2	2	1	2	2	2	2	2	1	2
728	Stomach	stomach		0.973657	2	2	2	3	2	2	2	2	2	2	2	2	2	2	2	2	2	2	2	2	2	4	2	2	2	2	3	2	2	2	2	2	2	2	2	3	3	2	2	2	2	3	3	2	2
729	Breast	breast		0.900457	3	1	1	2	1	2	2	2	2	2	2	2	2	2	2	2	3	3	2	3	2	1	3	5	2	2	2	2	2	2	2	2	2	4	1	2	3	2	2	2	2	5	2	2	2
730	Kidney	kidney		0.996372	2	2	3	3	2	2	3	1	3	2	3	2	3	3	1	2	3	3	2	4	2	2	4	2	2	3	2	3	3	2	3	2	2	2	3	2	4	2	3	3	3	2	2	2	3
731	Large intestine	rectum		0.369305	2	2	2	3	2	2	3	2	2	2	2	2	2	2	2	2	2	2	2	2	2	2	3	3	2	2	3	1	1	2	3	2	2	2	2	2	3	2	2	2	2	3	2	2	2
732	Stomach	stomach		0.318746	2	2	2	2	2	2	2	2	2	2	2	2	2	2	2	2	2	2	3	2	2	1	3	2	2	2	2	2	2	2	2	2	2	2	2	2	3	2	2	2	2	3	2	2	2
733	Stomach	stomach		0.308044	2	2	2	2	2	2	2	2	2	2	2	2	2	2	2	2	3	3	3	3	2	1	3	3	4	2	3	1	1	2	2	3	2	2	2	2	3	2	2	2	2	3	2	3	2
734	Lung	lung	adenocarcinoma	0.387293	2	3	2	2	2	2	2	2	2	2	2	2	2	2	2	2	2	2	2	2	2	1	2	3	2	2	2	2	2	2	2	3	2	2	2	3	3	2	2	2	2	3	3	2	2
735	Large intestine	colon		0.833521	2	2	2	3	2	2	4	2	2	2	2	2	2	2	2	2	2	3	2	2	2	2	3	3	2	2	3	2	2	2	3	3	2	2	1	2	3	2	2	2	2	3	2	2	3
738	Breast	breast		0.514799	6	2	2	3	2	2	3	2	3	3	2	3	1	2	3	2	2	2	3	2	2	2	3	2	5	2	3	2	2	2	2	3	2	5	2	2	3	2	3	1	2	3	5	2	2
739	Uterus	uterine cervix	squamous cell carcinoma	0.240251	2	2	2	2	2	2	2	2	2	2	2	2	2	2	2	2	2	2	2	2	2	2	2	2	2	2	2	2	2	2	2	2	2	2	2	2	2	2	2	2	2	2	2	2	2
740	Liver	liver		0.953568	1	2	2	4	1	2	3	2	2	2	2	2	1	2	1	2	3	3	2	3	2	2	4	2	2	2	3	1	1	2	2	3	2	1	2	2	4	2	2	2	2	3	2	2	3
741	Stomach	stomach		0.333443	3	2	2	3	2	2	2	1	2	2	2	2	1	2	2	2	3	3	3	3	2	1	3	3	2	2	3	1	1	2	2	3	2	3	2	3	3	2	3	2	2	3	2	2	2
742.1	Large intestine	rectum		0.996524	2	2	2	2	1	2	3	2	2	2	2	2	2	2	2	2	2	2	2	2	2	2	2	4	2	2	2	2	2	2	2	2	2	2	2	2	2	2	2	2	2	4	2	2	2
743	Kidney	kidney		0.394604	2	2	2	3	2	2	2	1	2	2	2	2	1	2	2	2	3	3	3	2	2	1	2	3	2	2	3	2	2	2	2	3	2	2	2	2	3	2	2	2	2	3	2	2	2
744	Breast	breast		0.354008	2	2	2	2	2	2	2	2	2	2	2	2	2	2	2	2	2	3	3	2	2	1	3	2	2	2	3	2	2	2	2	2	2	2	2	2	3	2	2	2	2	3	2	2	2
745	Head&neck	head&neck		0.724455	2	3	2	2	2	2	2	2	2	2	2	2	2	2	2	2	2	2	2	2	2	1	2	2	2	2	2	3	3	2	2	2	2	2	3	3	2	2	2	2	2	2	4	2	2
746	Lung	lung		0.277177	2	2	2	2	2	2	2	2	2	2	2	2	2	2	2	2	2	2	2	2	2	2	2	2	2	2	2	2	2	2	2	2	2	2	2	2	2	2	2	2	2	2	2	2	2
747	Others	thymus		0.63362	2	2	2	3	2	2	2	2	2	3	2	2	2	2	2	1	3	3	3	3	2	2	3	3	3	2	3	2	2	2	2	3	2	2	1	2	3	2	2	2	1	3	2	2	2
748	Large intestine	colon		0.992691	2	2	2	5	1	2	3	1	2	2	2	2	1	2	2	2	2	2	2	2	2	2	2	3	2	2	2	2	2	2	2	4	2	2	2	2	5	2	2	2	1	3	2	2	2
749	Head&neck	head&neck	squamous cell carcinoma	0.998008	2	2	3	2	2	2	2	2	2	2	2	2	2	2	2	2	2	3	3	2	2	1	2	3	2	2	3	2	2	2	2	2	2	2	2	2	2	2	2	2	2	4	3	2	2
750	Lung	lung		0.999616	2	3	2	2	2	2	2	1	3	2	2	2	1	2	2	2	1	1	2	3	2	1	1	4	2	2	3	1	1	3	2	2	2	2	1	2	2	2	3	2	1	4	3	2	1
751	Large intestine	rectum		0.513258	2	2	2	2	2	2	2	2	2	2	2	2	2	3	2	2	2	2	2	2	2	2	2	3	2	2	2	2	2	2	2	2	2	2	2	2	2	2	2	3	2	3	2	2	2
752	Lung	lung	adenocarcinoma	0.887974	2	2	2	4	2	2	3	1	3	2	2	3	2	2	2	2	2	2	2	2	2	1	2	2	2	1	3	2	2	2	2	2	2	2	2	2	5	2	3	2	2	3	2	2	2
754.1	Stomach	stomach		0.661976	2	3	2	2	2	2	2	3	2	2	1	2	2	2	1	2	2	2	2	3	7	1	2	2	2	6	3	2	2	3	1	2	2	2	2	2	7	2	2	2	2	3	2	2	2
755	Stomach	stomach		0.282987	2	2	2	2	2	2	2	2	2	2	2	2	2	2	2	2	2	2	2	2	2	2	2	2	2	2	3	2	2	2	2	3	2	2	2	2	3	2	2	2	2	2	2	2	2
756	Large intestine	rectum		0.99787	2	2	2	5	1	2	3	1	2	2	2	3	1	2	2	2	3	2	2	3	2	1	2	4	3	2	3	2	2	1	2	3	2	2	2	2	5	3	2	2	2	4	2	2	2
758	Breast	breast		0.500288	2	2	2	3	2	2	2	2	2	3	3	2	1	2	2	2	2	2	2	2	2	2	3	2	2	2	2	2	2	2	2	2	2	2	2	2	3	2	2	2	1	2	2	2	3
759	Large intestine	rectum		0.996088	2	2	2	4	1	2	3	1	2	2	2	2	2	2	2	2	3	3	3	3	2	1	2	3	2	2	3	2	2	2	2	4	2	2	2	3	4	2	2	2	2	4	3	2	1
760	Stomach	stomach		0.443994	2	2	3	3	3	2	2	2	2	2	2	2	2	2	2	2	3	2	2	3	2	2	3	3	2	2	2	2	2	2	2	3	2	2	2	2	3	2	2	2	2	3	2	2	3
762	Lung	lung	squamous cell carcinoma	0.285941	2	2	2	2	2	2	2	2	2	2	2	2	2	2	2	2	2	2	2	2	2	2	2	2	2	2	2	2	2	2	2	2	2	2	2	2	2	2	2	2	2	2	2	2	2
763	Large intestine	colon		0.453694	2	2	2	2	2	2	2	2	2	2	2	2	2	2	2	2	3	2	3	2	2	1	2	2	2	2	3	2	2	2	2	2	2	2	2	2	3	2	2	2	2	3	2	2	2
764	Large intestine	rectum		0.349951	2	2	2	3	2	2	3	2	2	2	2	3	2	2	2	2	3	2	2	2	2	2	3	2	2	2	3	2	2	2	2	3	2	2	2	2	3	2	2	2	2	3	2	2	2
765	Head&neck	head&neck	squamous cell carcinoma	0.312651	2	2	2	2	2	2	2	2	2	2	2	2	2	2	2	2	2	2	2	2	2	2	2	3	2	2	2	2	2	2	2	2	2	2	2	2	2	2	2	2	2	2	2	2	2
766	Large intestine	rectum		0.996894	2	2	2	3	2	2	3	1	2	2	3	2	1	3	2	2	3	2	4	3	2	1	3	2	2	2	3	2	2	2	3	4	2	3	2	2	3	2	2	3	2	2	2	2	2
767	Lung	lung	adenocarcinoma	0.389527	2	3	2	2	2	2	3	2	2	2	2	2	2	2	2	2	2	2	2	2	2	2	3	4	2	2	2	1	1	2	2	2	2	2	2	2	2	2	2	2	2	3	2	2	2
768	Stomach	stomach		0.269673	2	2	2	3	2	2	2	2	2	2	2	2	2	2	2	2	2	3	3	2	2	2	2	2	2	2	3	2	2	2	2	2	2	2	2	2	3	2	2	2	2	3	2	2	2
770	Lung	lung	squamous cell carcinoma	0.296133	2	2	2	2	2	2	2	2	2	2	2	2	2	2	1	2	2	3	3	2	2	1	3	2	2	2	3	1	1	2	2	2	2	2	2	2	2	2	2	2	2	3	2	2	2
771	Breast	breast		0.669554	2	2	2	2	2	2	2	2	2	3	2	2	2	2	2	2	2	2	2	2	2	1	2	2	2	2	2	1	1	2	3	2	2	2	2	2	2	2	2	2	2	2	2	2	2
772	Large intestine	colon		0.779633	2	2	2	3	2	2	3	1	2	2	2	3	1	2	2	2	2	3	3	3	2	1	3	3	2	2	3	2	2	3	2	3	2	2	2	2	3	2	3	2	2	3	2	2	2
773	Large intestine	colon		0.619751	2	2	2	3	2	2	2	2	2	2	2	2	1	2	2	2	3	3	3	3	2	2	4	3	2	2	3	2	2	2	2	3	2	2	2	2	4	2	2	2	1	4	3	2	3
774	GIST	stomach		0.664198	2	2	2	3	2	2	2	2	2	2	2	2	1	2	2	2	3	3	3	2	2	1	3	2	2	2	3	2	2	2	2	3	2	2	1	2	3	2	2	2	1	3	2	2	2
775	Head&neck	head&neck	squamous cell carcinoma	0.309835	2	2	2	2	2	2	2	2	2	2	2	2	2	2	2	2	2	3	3	3	2	1	2	2	2	2	3	2	2	2	2	2	2	2	2	2	3	2	2	2	2	3	2	2	2
776	Breast	breast		0.432633	2	2	2	3	2	2	2	2	2	2	2	2	2	2	2	2	2	3	3	2	2	1	3	3	2	2	3	1	1	2	3	2	2	2	2	2	3	1	3	2	3	3	2	1	2
777	Lung	lung	adenocarcinoma	0.386735	2	2	2	3	2	2	2	1	2	2	2	2	1	2	1	2	3	3	3	3	2	1	3	2	2	2	4	1	1	2	2	3	2	2	2	3	3	2	2	2	2	3	2	2	2
778	Stomach	stomach		0.342761	2	2	2	3	2	2	2	2	2	1	2	2	1	2	2	2	3	2	3	3	2	2	2	2	2	2	3	1	1	2	2	2	2	2	2	2	3	2	2	3	2	3	2	2	2
779	Large intestine	rectum		0.328791	2	3	2	3	2	2	2	1	2	2	2	2	1	2	1	2	3	3	3	3	2	1	3	2	2	2	3	1	1	2	2	3	3	2	2	3	3	2	2	3	2	3	2	2	2
780	Lung	lung	squamous cell carcinoma	0.242784	2	2	2	2	2	2	2	2	2	2	2	2	2	2	2	2	2	2	2	2	2	2	2	2	2	2	2	2	2	2	2	2	2	2	2	2	3	2	2	2	2	2	2	2	2
782	Liver	liver		0.619342	1	2	2	3	2	2	2	1	2	2	2	2	2	2	2	2	3	3	3	3	2	2	3	3	2	2	3	2	2	2	2	3	2	2	2	3	3	2	2	3	2	3	2	2	2
783	Large intestine	cecum		0.937261	2	2	2	3	2	2	2	2	2	3	2	2	2	3	2	2	2	2	2	2	2	2	3	3	2	2	2	2	2	2	2	3	2	2	2	2	3	2	2	3	2	3	2	2	3
785	Breast	breast		0.482987	2	2	2	3	2	2	2	2	2	3	2	2	1	2	2	2	2	2	2	3	2	2	3	2	2	2	2	2	2	2	2	3	2	2	2	2	3	2	2	1	1	2	2	2	2
786	Lung	lung	squamous cell carcinoma	0.30584	2	2	2	3	2	2	2	2	2	2	2	2	2	2	2	2	2	2	2	2	2	2	2	2	2	2	2	2	2	2	2	2	2	2	2	2	3	2	2	2	2	2	2	2	2
787	Melanoma	skin		0.979174	2	2	2	2	2	2	3	1	2	2	2	2	2	2	2	3	3	2	2	2	2	2	2	2	2	2	2	2	2	2	2	2	2	2	2	2	3	2	2	3	2	2	2	2	2
788	Liver	liver		0.876482	3	2	2	2	1	2	3	3	3	3	2	2	2	2	2	2	2	1	3	2	2	2	2	2	2	2	2	2	2	2	2	2	4	3	2	2	2	2	3	2	2	2	2	2	2
790	Large intestine	cecum		0.270655	2	2	2	3	2	2	2	1	2	2	2	2	1	2	2	2	3	3	3	3	2	1	3	2	2	2	3	1	1	2	2	3	2	2	2	3	3	2	2	3	2	3	2	2	2
791	Head&neck	head&neck	squamous cell carcinoma	0.741522	2	1	2	2	2	2	2	2	3	2	2	3	3	2	2	2	1	2	2	3	2	3	3	2	10	2	2	2	2	2	2	2	2	2	2	1	2	2	3	2	3	2	2	2	3
792	Liver	liver		0.996853	1	2	2	3	2	2	2	1	2	2	2	3	2	2	2	2	3	2	1	2	2	1	2	3	3	2	2	1	1	2	2	3	2	1	2	2	3	3	2	1	2	2	2	3	1
793	Breast	breast		0.989897	2	2	2	2	2	2	2	2	2	2	4	2	2	3	2	2	2	3	3	2	2	1	2	4	2	2	2	2	2	2	4	2	2	2	2	2	2	2	2	3	2	4	2	2	2
794	Others	thymus		0.281966	2	2	2	3	2	2	2	2	2	2	2	2	2	2	2	2	2	3	2	2	2	1	3	2	2	2	3	1	1	2	2	3	2	2	2	2	3	2	2	2	2	3	2	2	2
796	Breast	breast		0.2503	2	2	2	2	2	2	2	2	2	2	2	2	2	2	2	2	2	2	2	2	2	2	2	2	3	2	2	2	2	2	2	2	2	2	2	2	2	2	2	2	2	2	2	2	2
797	Large intestine	rectum		0.868436	2	2	2	3	2	2	3	2	2	2	2	2	2	2	2	2	2	2	2	2	2	2	3	3	2	2	3	2	2	2	2	3	3	2	2	2	3	2	2	2	2	3	2	2	3
799	Lung	lung	adenocarcinoma	0.834231	2	2	2	6	2	2	2	2	2	3	2	2	2	2	2	2	2	2	2	2	3	2	4	2	2	2	2	2	2	2	2	2	2	2	2	2	3	2	2	2	2	3	3	2	3
800	Large intestine	rectum		0.458759	2	2	2	3	3	2	3	2	2	2	3	2	2	2	2	2	2	2	2	2	2	2	3	3	2	2	2	2	2	2	2	2	2	2	2	2	3	2	2	2	2	3	2	2	3
801	Large intestine	rectum		0.668803	2	2	2	2	2	2	2	2	2	2	2	2	2	3	2	2	2	2	2	2	2	2	2	2	2	2	2	2	2	2	2	3	2	2	2	2	3	2	2	2	2	2	2	2	2
802	Stomach	stomach		0.462752	2	3	2	2	3	2	3	2	2	2	2	2	2	2	2	2	2	2	3	2	2	2	2	2	3	2	3	1	1	2	2	3	2	2	2	3	3	2	2	2	2	3	2	2	2
803	Large intestine	colon		0.707672	2	2	3	3	2	2	2	2	2	2	2	2	2	2	2	2	2	2	2	2	2	2	2	2	2	2	2	2	2	2	2	3	2	2	2	2	3	2	2	2	2	2	3	2	2
804	Lung	lung	adenocarcinoma	0.440506	2	3	2	3	2	2	2	2	1	2	3	2	1	2	1	3	3	3	3	2	3	1	3	3	2	2	3	1	1	2	3	3	2	2	2	3	3	2	2	2	2	3	3	2	2
805	Lung	lung	adenocarcinoma	0.385947	2	2	2	3	2	2	1	2	2	2	2	2	2	2	2	2	2	2	3	2	2	2	3	2	2	2	3	2	2	2	2	2	2	3	2	2	3	2	2	2	2	2	2	2	2
806	Large intestine	colon		0.978774	2	2	2	3	2	2	3	2	2	2	2	2	1	2	1	2	3	3	3	2	2	2	3	2	2	2	2	1	1	2	3	3	3	2	2	3	3	2	2	2	1	3	2	2	3
807	Large intestine	colon		0.376714	2	2	2	3	2	2	3	2	2	2	3	2	2	2	2	2	2	3	3	2	2	2	2	3	2	2	2	2	2	2	2	3	2	2	2	2	4	2	2	2	2	3	2	2	2
808	Head&neck	head&neck	squamous cell carcinoma	0.260224	2	2	2	2	2	2	2	2	2	2	2	2	2	2	2	2	2	2	2	2	2	2	2	2	2	2	2	2	2	2	2	2	2	2	2	2	2	2	2	2	2	3	2	2	2
809	Breast	breast		0.4296	2	2	2	3	2	2	2	2	2	2	2	2	2	2	2	2	2	2	2	3	2	2	3	2	2	2	2	2	2	2	2	2	2	2	2	2	3	2	2	2	2	3	3	2	2
810	Lung	lung	adenocarcinoma	0.299569	2	2	2	3	2	2	2	1	2	2	2	2	1	2	2	2	3	3	3	2	2	1	3	3	2	2	3	1	1	2	2	3	2	2	2	3	3	2	2	2	2	3	2	2	2
812	Large intestine	colon		0.403109	3	2	2	3	2	2	4	2	2	2	2	2	2	2	2	2	3	2	3	2	2	2	3	2	2	2	3	2	2	2	3	3	2	3	2	2	3	2	2	2	2	3	2	2	3
813	Breast	breast		0.434084	2	2	2	3	2	2	1	2	2	2	2	2	2	2	1	2	2	2	4	3	2	1	3	3	2	1	3	1	1	2	2	4	2	3	2	2	3	2	2	2	2	3	3	2	3
814	Lung	lung	adenocarcinoma	0.289796	2	2	2	3	2	2	2	2	2	2	2	2	1	2	2	2	3	3	3	3	2	1	3	3	2	2	3	1	1	2	2	3	2	2	2	3	3	2	2	2	2	3	2	2	2
815	Large intestine	rectum		0.610657	2	3	2	3	2	2	3	2	2	2	2	2	2	2	2	2	3	2	3	2	2	2	3	3	2	2	3	2	2	2	2	3	2	2	2	3	3	2	2	2	2	3	2	2	2
816	Lung	lung	adenocarcinoma	0.764367	2	2	2	2	2	2	2	1	2	2	3	2	1	2	1	2	2	3	3	2	3	1	3	3	2	2	3	1	1	2	3	2	3	2	2	3	3	2	2	3	1	3	3	2	2
817	Breast	breast		0.317783	2	2	2	3	2	2	2	2	2	2	2	2	2	2	2	2	3	2	2	2	2	2	3	2	2	2	2	2	2	2	2	3	2	2	2	2	3	2	2	2	2	2	2	2	3
818	Lung	lung	adenocarcinoma	0.357796	2	2	2	2	2	2	2	1	2	2	2	2	2	1	2	2	2	3	3	2	2	1	2	2	2	2	3	2	1	2	2	2	2	2	2	2	2	2	2	2	2	3	2	2	2
819	Others	thymus		0.861108	1	2	2	2	3	2	2	2	2	3	3	2	1	3	2	2	2	2	2	2	2	1	2	3	3	2	2	1	1	2	3	2	2	1	2	2	2	2	2	3	1	3	2	2	2
820	Stomach	stomach		0.995971	3	2	2	3	2	2	2	2	2	2	2	3	2	2	2	2	3	2	3	2	2	2	3	2	2	2	3	2	2	3	2	5	2	3	2	2	3	2	2	2	2	3	2	2	2
821	Pancreas	pancreas		0.411373	2	2	2	3	2	2	2	2	2	2	2	2	2	2	2	2	3	3	3	3	2	1	3	2	2	2	3	1	1	2	2	3	2	2	2	3	3	2	2	2	2	3	2	2	2
822	Large intestine	colon		0.451808	2	2	2	2	2	2	2	2	2	2	2	2	2	3	1	2	2	3	3	2	2	1	2	3	2	2	3	2	2	2	2	3	2	3	2	2	2	2	2	3	2	3	2	2	2
823	Large intestine	rectum		0.996641	2	2	2	4	2	2	3	1	2	2	2	3	1	1	2	2	3	2	2	3	2	2	2	3	2	3	3	1	1	2	2	2	2	2	3	2	4	2	2	3	1	3	2	2	2
824	Lung	lung	adenocarcinoma	0.236073	2	2	2	3	2	2	2	2	2	2	2	2	2	2	2	2	3	3	3	2	2	2	3	4	2	2	3	2	2	2	2	3	2	2	2	2	3	2	2	2	2	4	2	2	2
825	Lung	lung	adenocarcinoma	0.326829	2	2	2	3	2	2	2	1	2	2	2	2	2	2	1	3	2	3	3	2	3	1	3	2	2	2	3	1	1	2	2	3	3	2	3	2	2	2	2	2	2	3	2	2	2
826	Large intestine	rectum		0.557842	1	2	2	3	2	2	2	2	3	2	2	2	2	1	2	2	3	3	2	3	2	2	3	2	2	2	3	2	2	2	2	3	2	2	2	2	3	2	3	2	2	3	2	2	2
827	Stomach	stomach		0.414021	2	2	2	2	3	2	2	2	2	2	2	2	2	2	2	2	2	2	2	2	2	2	2	3	2	2	3	2	2	2	2	2	2	2	2	2	2	2	2	2	2	3	2	2	2
830	Large intestine	colon		0.67342	2	2	2	3	1	2	3	2	2	2	2	2	1	2	2	2	2	3	3	2	2	2	3	3	2	2	2	2	2	2	2	4	2	2	1	2	2	2	2	2	1	3	2	2	2
831	Large intestine	colon		0.457472	2	2	2	3	1	2	3	2	2	2	2	3	1	2	2	2	2	2	3	2	2	2	3	3	2	2	3	1	1	2	3	4	2	2	2	2	3	2	2	3	2	3	3	2	3
833	Pancreas	pancreas		0.283481	2	2	2	2	2	2	2	2	2	2	2	2	2	2	2	2	2	2	2	2	2	2	2	2	2	2	2	2	2	2	2	2	2	2	2	2	2	2	2	2	2	2	2	2	2
834	Large intestine	cecum		0.346962	3	2	2	3	2	2	2	1	2	2	2	2	1	2	2	2	2	3	3	2	2	1	3	2	2	2	3	2	2	2	2	3	2	2	2	2	3	2	2	2	2	2	2	2	2
835	Lung	lung	adenocarcinoma	0.291331	2	2	2	2	2	2	2	2	2	2	2	2	2	2	2	2	2	2	2	2	2	2	2	2	2	2	2	2	2	2	2	2	3	2	2	2	3	2	2	2	2	3	2	2	2
836	Large intestine	colon		0.657529	2	2	2	3	2	2	2	2	2	2	2	2	2	2	2	1	3	3	3	2	2	1	3	2	1	2	3	2	2	2	2	3	2	2	2	3	3	1	2	3	2	3	2	1	2
837	Lung	lung	adenocarcinoma	0.298969	2	2	2	3	2	2	2	2	2	2	2	2	2	2	2	2	3	3	3	2	2	2	2	2	2	2	3	2	2	2	2	2	2	2	2	2	3	2	2	2	2	3	2	2	2
838	Stomach	stomach		0.999433	3	3	2	3	4	2	3	2	2	2	2	2	2	2	2	2	1	2	2	3	2	2	1	5	2	2	2	1	1	2	2	3	2	3	1	2	3	3	2	2	3	5	3	2	2
840	Lung	lung	squamous cell carcinoma	0.814136	2	2	2	2	2	2	2	1	3	2	2	2	2	2	2	2	2	2	3	2	2	2	3	3	2	2	3	2	2	2	2	3	2	2	2	2	3	2	3	3	2	3	2	2	2
841	Lung	lung	adenocarcinoma	0.458804	2	2	2	10	1	2	3	2	2	2	3	2	1	2	2	2	2	3	2	2	2	2	3	3	2	2	2	2	2	2	3	3	3	2	2	2	3	2	2	2	2	3	2	2	2
842	Large intestine	colon		0.998296	2	2	2	3	1	2	3	2	2	2	2	2	2	2	2	2	2	2	2	2	2	2	3	2	2	2	2	2	2	2	2	4	2	2	1	2	3	2	2	3	2	3	2	2	3
843	Large intestine	colon		0.998443	2	2	2	3	2	2	3	2	2	3	2	2	2	2	2	1	2	2	2	2	1	2	3	2	2	2	2	2	2	2	2	3	2	2	2	2	3	2	2	3	2	3	2	2	2
844	Others	thymus		0.293404	2	2	2	2	2	2	2	2	2	2	2	2	2	2	2	2	2	2	2	2	2	1	2	2	2	2	3	2	2	2	2	2	2	2	2	2	2	2	2	2	2	2	2	2	2
845	Breast	breast		0.625762	2	2	2	2	2	2	2	2	2	3	3	2	2	2	2	2	2	2	3	2	2	1	3	2	2	2	2	2	2	2	3	3	2	2	2	2	2	2	2	2	2	3	2	2	2
847	Large intestine	rectum		0.476389	2	2	2	3	2	2	3	2	2	2	2	2	2	2	2	2	3	2	2	2	2	2	3	2	2	2	3	2	2	2	2	3	2	2	2	2	3	2	2	2	2	2	2	2	3
848	Large intestine	colon		0.443057	2	2	2	2	2	2	3	2	2	2	2	2	2	2	2	2	2	2	2	2	2	2	3	2	2	2	2	2	2	2	2	3	2	2	2	2	3	2	2	2	2	3	2	2	2
849	Lung	lung	adenocarcinoma	0.408679	2	2	2	3	2	2	2	2	2	2	2	2	2	2	2	2	2	2	2	2	2	2	3	3	2	2	2	2	2	2	2	2	2	2	2	3	3	2	2	3	2	3	2	2	3
850	Large intestine	colon		0.696469	3	2	2	3	2	2	3	2	2	2	2	2	2	2	2	2	2	2	3	2	2	2	3	1	2	2	2	2	2	2	2	3	2	2	2	2	3	2	2	3	2	3	2	2	3
851	Large intestine	colon		0.645212	2	2	2	3	2	2	3	2	2	2	3	2	1	2	2	1	2	2	2	2	1	2	3	2	2	2	2	2	2	2	3	3	2	2	1	2	3	2	2	2	1	3	2	2	3
852	Large intestine	colon		0.392124	2	2	2	3	2	2	3	2	2	2	2	2	2	2	2	2	2	2	2	2	2	2	3	3	2	2	2	2	2	2	2	3	2	2	2	2	3	2	2	2	2	3	2	2	2
853.1	Large intestine	rectum		0.997956	2	2	2	3	1	2	3	2	2	2	2	3	2	2	2	1	2	2	2	2	2	2	3	3	3	2	3	2	2	2	2	2	2	2	2	3	3	2	2	2	2	3	3	3	3
854	Lung	lung	adenocarcinoma	0.26313	2	2	2	2	2	2	2	2	2	2	2	2	2	2	2	2	2	2	2	2	2	2	2	4	2	2	2	2	2	2	2	2	2	2	2	2	2	2	2	2	2	2	2	2	2
855	Lung	lung	adenocarcinoma	0.268132	2	2	2	2	2	2	2	2	2	2	2	2	2	2	2	2	2	2	2	2	2	2	2	2	2	2	2	2	2	2	2	2	2	2	2	2	2	2	2	2	2	2	2	2	2
856	Large intestine	colon		0.420194	2	2	2	3	2	2	3	2	2	2	2	2	2	2	2	2	2	2	2	2	2	2	3	2	2	2	2	1	1	2	2	2	2	2	2	2	3	2	2	2	2	3	2	2	2
857	Head&neck	head&neck	squamous cell carcinoma	0.332273	2	2	2	2	2	2	2	2	2	2	2	2	2	2	2	2	2	2	2	2	2	2	2	2	2	2	2	2	2	2	2	3	2	2	2	2	3	2	2	3	2	3	2	2	2
858	Large intestine	colon		0.332076	2	2	2	3	2	2	3	2	2	2	2	2	2	2	2	2	2	2	2	2	2	2	3	2	2	2	2	2	2	2	2	3	2	2	2	2	3	2	2	2	2	2	2	2	2
859	Head&neck	head&neck	squamous cell carcinoma	0.701259	2	1	2	2	2	2	2	2	4	3	2	2	2	2	2	2	2	2	2	4	2	2	1	2	2	2	2	2	2	2	2	2	2	2	2	1	2	2	4	2	2	2	2	2	1
860	Large intestine	colon		0.570832	3	2	2	2	2	2	3	2	2	2	3	2	2	3	2	2	2	2	3	2	2	2	2	4	2	3	2	2	2	1	2	3	2	2	2	2	2	2	2	1	2	4	2	2	2
861	Lung	lung	adenocarcinoma	0.346192	2	2	2	3	2	2	2	2	2	2	2	2	2	2	2	2	3	3	3	2	2	2	2	2	2	2	3	2	2	2	2	2	2	2	2	2	3	2	2	2	2	3	2	2	2
862	Stomach	stomach		0.99862	2	2	2	3	2	2	3	2	2	2	2	2	1	2	2	2	2	2	2	2	2	2	3	4	10	2	2	2	2	1	2	3	2	2	1	2	4	2	2	3	2	3	2	2	3
863	Large intestine	rectum		0.661694	2	2	2	3	2	2	3	1	2	2	2	2	1	1	3	2	2	2	2	2	2	3	3	3	2	2	3	2	2	2	2	3	2	2	2	3	4	2	2	3	1	3	3	2	3
864	Head&neck	head&neck	squamous cell carcinoma	0.304713	2	2	2	2	2	2	2	2	3	2	2	2	2	2	2	2	2	3	2	2	2	2	2	2	2	2	2	2	2	2	2	2	2	2	2	2	3	2	3	2	2	2	2	2	2
865	Head&neck	head&neck	squamous cell carcinoma	0.296993	2	2	2	2	2	2	2	2	2	2	2	2	2	2	2	2	2	3	2	2	2	2	2	2	2	2	3	2	2	2	2	2	2	2	2	2	2	2	2	2	2	2	2	2	2
866.1	Large intestine	colon		0.992453	2	2	2	2	2	2	2	2	2	2	2	2	2	2	2	2	2	2	2	2	2	3	3	3	2	2	2	2	2	2	2	3	2	2	2	2	3	2	2	3	2	2	2	2	2
867	Stomach	stomach		0.996017	2	2	2	3	2	2	2	2	2	2	2	3	1	2	2	2	3	2	3	3	3	2	3	2	2	2	3	1	1	2	2	4	2	2	2	2	3	2	2	2	2	3	2	2	3
868	Stomach	stomach		0.324373	2	2	2	3	2	2	2	2	2	2	2	2	2	2	2	2	2	2	2	2	2	2	2	2	2	2	2	3	3	2	2	2	2	2	2	2	2	2	2	2	2	3	2	2	2
869	Large intestine	colon		0.997625	2	2	2	2	1	2	3	2	2	2	2	1	2	3	2	2	2	2	2	2	2	2	3	3	2	2	2	2	2	2	2	2	2	2	2	2	3	2	2	3	2	3	2	2	2
870	Lung	lung	adenocarcinoma	0.28487	2	2	2	2	2	2	2	2	2	2	2	2	2	2	2	2	2	3	3	2	2	1	2	2	10	2	2	2	2	2	2	2	2	2	2	2	3	2	2	2	2	3	2	2	2
871.1	Large intestine	colon		0.972312	2	2	2	3	2	2	2	1	2	2	2	2	1	3	1	2	3	2	3	3	2	2	3	2	2	2	3	2	2	2	2	3	2	2	3	2	3	2	3	3	2	3	2	2	2
871.2	Large intestine	colon		0.443952	2	2	2	3	2	2	2	2	2	2	2	2	1	2	2	2	3	3	3	3	3	2	4	3	2	2	3	1	1	3	3	4	3	3	2	3	3	2	3	3	2	3	3	2	3
872	Stomach	stomach		0.692937	2	3	2	2	2	2	2	2	2	2	3	2	2	3	2	2	2	2	3	2	2	2	2	3	2	2	2	2	2	2	2	3	1	2	2	3	3	2	2	3	2	3	2	2	2
873	Lung	lung	adenocarcinoma	0.43982	2	2	2	3	1	2	2	2	2	2	2	2	2	2	2	2	2	2	2	2	2	2	2	2	2	2	3	1	1	2	3	2	2	2	2	3	3	2	2	2	2	3	2	2	2
874	Lung	lung	adenocarcinoma	0.246257	2	2	2	2	2	2	2	2	2	2	2	2	2	2	2	2	2	2	2	2	2	2	2	2	2	2	2	2	2	2	2	2	2	2	2	2	2	2	2	2	2	2	2	2	2
875	Large intestine	rectum		0.56326	2	2	2	2	2	2	2	2	2	3	2	2	2	2	2	2	2	2	2	2	2	2	2	2	2	2	2	2	2	2	2	2	2	2	2	2	2	2	2	2	2	2	2	2	2
876.1	Large intestine	colon		0.565491	2	2	2	3	2	2	2	2	2	2	2	2	2	2	2	2	2	2	2	2	2	1	2	3	2	2	2	2	2	2	2	2	2	2	2	2	3	2	2	2	2	3	2	2	2
876.2	Lung	lung	adenocarcinoma	0.340665	2	2	2	3	2	2	2	1	3	2	2	2	2	2	2	2	2	2	2	3	2	1	3	3	2	2	2	1	1	2	2	3	2	2	2	2	3	2	3	3	2	3	2	2	2
877	Stomach	stomach		0.998682	2	2	2	4	2	2	3	2	2	2	2	2	1	2	1	2	3	2	2	2	2	2	3	7	2	2	3	1	1	2	2	5	2	2	3	3	2	2	3	3	1	7	2	2	2
878	Large intestine	colon		0.593268	2	2	2	2	1	2	3	1	2	2	3	2	2	2	2	2	3	2	2	2	2	2	2	3	1	2	3	2	2	2	3	3	2	2	2	2	3	2	2	2	2	4	2	2	2
879.2	Large intestine	colon		0.997886	2	2	2	3	1	2	3	1	2	2	2	2	1	2	2	1	2	2	2	2	1	2	3	3	2	2	2	2	2	2	2	3	2	2	1	2	3	2	2	3	1	3	2	2	2
880	Stomach	stomach		0.270569	2	2	2	3	2	2	2	2	2	2	2	2	2	2	2	2	2	3	3	2	2	1	3	2	2	2	3	2	2	2	2	2	2	2	2	2	2	2	2	2	2	3	2	2	2
881	Esophagus	esophagus	squamous cell carcinoma	0.466679	2	2	2	3	2	2	2	2	2	2	2	2	1	2	2	1	3	3	3	2	2	2	3	2	2	2	3	1	1	2	2	3	2	2	2	2	3	2	2	2	2	3	2	2	3
882	Large intestine	cecum		0.343047	2	2	2	3	2	2	2	2	2	2	2	2	2	2	2	2	2	2	2	2	2	2	3	2	2	2	2	2	2	2	2	3	2	2	2	2	3	2	2	2	2	3	2	2	2
883	Lung	lung	adenocarcinoma	0.298305	2	2	2	3	2	2	2	2	2	2	2	2	2	2	2	2	2	2	2	2	2	2	2	2	2	2	2	2	2	2	2	2	2	2	2	2	2	2	2	2	2	3	2	2	2
885	Lung	lung	squamous cell carcinoma	0.303726	2	2	2	3	2	2	2	2	2	2	2	2	2	2	1	2	2	3	3	3	2	1	3	2	2	2	3	2	2	2	2	2	2	2	2	2	3	2	2	2	2	3	2	2	2
886	Lung	lung	adenocarcinoma	0.522004	2	2	2	3	2	2	2	2	2	2	2	2	2	2	2	3	2	2	2	2	3	2	3	2	2	2	2	1	1	2	2	2	2	2	2	2	3	2	2	2	2	2	2	2	2
887	Head&neck	head&neck	squamous cell carcinoma	0.492902	2	2	2	3	2	2	2	2	2	2	2	2	2	2	2	2	2	2	2	3	2	1	2	2	2	2	2	2	2	2	2	3	2	2	2	2	3	2	3	2	2	3	2	2	2
890	Lung	lung		0.999924	4	2	2	7	2	2	2	2	2	2	3	3	1	3	2	3	2	2	6	2	3	1	2	3	2	2	3	1	1	3	3	2	3	4	2	3	6	2	2	2	2	3	2	2	2
891	Large intestine	rectum		0.393749	2	2	2	3	2	2	3	2	2	2	2	2	2	2	2	2	2	2	2	2	2	2	3	2	2	2	3	2	2	2	2	3	2	2	2	2	3	2	2	2	2	2	2	2	2
892	Large intestine	cecum		0.948633	2	2	2	3	2	2	2	2	2	2	2	2	2	2	1	1	3	2	3	2	2	2	3	2	2	2	3	2	2	3	2	3	2	2	1	2	3	2	2	2	2	3	2	2	3
893	Large intestine	colon		0.869657	2	3	2	4	1	2	3	2	2	2	2	2	2	2	2	2	2	2	3	3	2	2	3	3	2	2	3	2	2	2	2	4	2	2	2	3	4	2	2	4	2	3	2	2	2
894	GIST	rectum		0.785526	2	2	1	3	1	2	2	2	2	2	2	1	1	2	1	1	3	3	3	3	1	1	3	2	2	2	3	2	2	2	2	1	3	2	2	3	3	2	2	1	1	3	3	2	2
895	Lung	lung	adenocarcinoma	0.327428	2	2	2	3	2	2	2	2	2	2	3	2	2	2	2	3	2	3	3	2	3	1	3	3	2	2	3	2	1	2	3	2	3	2	2	2	3	2	2	2	2	3	2	2	2
896	Sarcoma	bone		0.256551	2	2	2	2	2	2	2	2	2	2	2	2	2	2	2	2	2	2	2	2	2	2	2	2	2	2	2	2	2	2	2	2	2	2	2	2	2	2	2	2	2	2	2	2	2
897	Esophagus	esophagus	squamous cell carcinoma	0.615174	2	2	2	5	2	2	2	2	2	2	2	2	2	2	2	2	2	2	2	3	2	2	2	3	2	2	2	1	1	2	2	2	2	3	2	2	2	2	2	3	2	3	2	2	2
898	Large intestine	colon		0.96826	2	2	4	3	2	2	3	2	2	2	3	2	2	2	2	2	2	2	2	2	2	2	2	4	2	2	2	2	2	2	2	3	2	2	2	2	3	2	2	2	2	3	3	2	2
899	Head&neck	head&neck	squamous cell carcinoma	0.266451	2	2	2	2	2	2	2	2	2	2	2	2	2	2	2	2	2	2	2	2	2	2	2	2	2	2	2	2	2	2	2	2	2	2	2	2	2	2	2	2	2	2	2	2	2
900	Large intestine	colon		0.538601	2	2	2	2	2	2	2	2	2	2	2	2	2	2	2	2	2	2	2	2	2	1	2	2	2	2	2	2	2	2	2	2	2	2	2	2	2	2	2	2	2	2	2	2	2
901	Stomach	stomach		0.310167	2	2	2	3	3	2	2	2	2	2	2	2	2	2	2	2	2	2	2	3	2	2	3	3	2	2	2	2	2	2	2	3	2	2	2	2	3	2	2	2	2	3	2	2	2
902	Breast	breast		0.428168	2	2	2	2	2	2	2	2	2	3	2	2	1	2	2	2	2	3	2	2	2	2	3	3	2	2	2	2	2	2	2	2	2	2	2	2	2	2	2	2	2	3	2	2	2
903	EGJ	esophagogastric junction		0.451552	2	2	3	2	2	2	2	2	2	2	2	2	2	2	2	2	2	2	2	2	2	1	2	3	2	2	2	1	1	2	2	2	3	2	2	2	3	2	2	3	2	3	3	2	2
904	Lung	lung	adenocarcinoma	0.374422	2	2	2	2	2	2	2	1	2	3	2	2	2	2	2	2	2	2	3	2	2	2	3	3	2	2	3	1	1	2	2	3	2	2	2	2	2	2	2	2	2	3	2	2	2
905	Large intestine	rectum		0.502422	2	2	2	3	2	2	3	2	2	2	2	2	1	3	2	2	3	2	2	3	2	2	3	2	2	2	3	2	2	2	2	3	2	2	2	2	3	1	2	3	2	2	2	2	2
906	Large intestine	colon		0.494083	2	3	2	3	2	2	3	2	2	2	2	2	2	2	2	2	2	2	2	2	2	2	3	3	2	2	3	2	2	2	2	3	2	2	2	3	3	2	2	2	2	4	3	2	2
907	Large intestine	colon		0.743754	2	2	2	3	1	2	2	2	2	2	2	2	2	2	2	2	2	2	2	2	2	2	3	4	2	2	2	2	2	2	2	3	2	2	2	2	3	2	2	2	2	4	2	2	2
908	Lung	lung	squamous cell carcinoma	0.428486	2	2	2	3	2	2	2	1	3	2	2	3	2	2	2	2	3	3	3	3	2	1	3	3	2	2	3	2	2	2	2	2	2	2	2	3	3	2	4	3	2	3	3	2	2
909	Liver	liver		0.713	2	2	2	3	1	2	2	2	2	2	2	3	2	2	2	1	2	3	3	2	1	1	3	3	2	2	3	1	1	2	2	3	2	2	1	2	2	2	2	2	2	3	2	2	2
910.1	Liver	liver		0.587889	2	2	2	3	1	2	2	2	2	2	2	2	2	2	2	2	2	2	2	2	2	2	3	3	2	2	2	2	2	2	2	2	2	2	2	2	3	2	2	2	2	3	2	2	3
910.2	Large intestine	rectum		0.295977	2	2	2	2	2	2	3	2	2	2	2	2	2	2	2	2	2	2	2	2	2	2	2	3	2	2	2	2	2	2	2	2	2	2	2	2	2	2	2	2	2	3	2	2	2
911	Head&neck	head&neck	squamous cell carcinoma	0.318198	2	2	2	4	2	2	2	2	2	2	2	2	2	2	2	2	2	2	3	2	2	1	3	3	2	2	2	1	1	2	2	2	2	2	2	2	3	2	2	2	2	3	2	2	2
912	Breast	breast		0.332824	2	2	2	2	2	2	2	2	2	2	2	2	2	2	2	2	2	2	2	2	2	2	2	3	2	2	2	2	2	2	2	2	2	2	2	2	2	2	2	2	2	3	2	2	2
913	Others	skin		0.934787	2	2	2	2	2	2	2	2	2	2	2	2	2	2	2	2	2	2	2	2	2	2	2	2	2	2	2	2	2	2	2	2	2	2	2	2	2	2	2	2	2	2	2	2	2
914	Lung	lung	adenocarcinoma	0.370146	2	2	2	3	2	2	2	2	2	2	2	2	2	2	2	2	3	3	3	2	2	2	3	2	2	2	3	1	1	2	2	3	2	2	2	2	3	2	2	2	2	3	2	2	2
915	Large intestine	colon		0.305812	2	2	2	3	2	2	2	1	2	2	2	2	1	2	1	2	3	3	3	3	2	1	3	2	2	2	3	1	1	2	3	3	3	3	2	3	3	2	2	3	2	3	3	2	2
916	Large intestine	colon		0.714786	2	2	2	3	2	2	2	1	2	2	2	2	2	2	1	1	3	3	3	3	1	1	3	2	2	2	3	1	1	2	2	3	2	2	2	3	3	2	2	3	2	3	3	2	2
917	Head&neck	head&neck	squamous cell carcinoma	0.311541	2	2	2	2	2	2	2	2	2	2	2	2	2	2	2	2	2	2	2	2	2	2	2	3	2	2	2	2	2	2	2	2	2	2	2	2	2	2	2	2	2	3	2	2	2
918	Large intestine	colon		0.46475	2	2	2	3	2	2	2	1	2	2	2	2	2	2	1	2	2	3	3	2	2	1	3	2	2	2	3	1	1	2	2	3	2	2	2	2	3	2	2	2	2	3	2	2	2
919	Breast	breast		0.319631	2	2	2	3	2	2	2	2	2	2	2	2	2	2	2	2	2	2	2	2	2	2	3	2	2	2	2	2	1	2	2	2	2	2	2	2	2	2	2	2	2	2	2	2	2
920	Lung	lung	adenocarcinoma	0.353357	2	2	2	3	2	2	2	1	2	2	2	2	1	2	1	2	3	3	2	2	3	1	3	3	2	2	3	2	2	2	2	2	3	2	2	3	3	2	2	2	2	4	3	2	2
921	Large intestine	colon		0.504612	2	2	2	3	2	2	4	1	2	2	2	2	1	2	2	2	2	2	2	3	2	2	2	2	3	2	3	2	2	2	2	3	2	2	2	3	3	2	2	2	2	2	3	2	2
922	Stomach	stomach		0.283485	2	2	2	2	2	2	2	2	2	2	2	2	2	2	2	2	2	2	2	2	2	2	2	2	2	2	3	2	2	2	2	2	2	2	2	2	2	2	2	2	2	3	2	2	2
923	Liver	liver		0.575522	2	2	2	3	2	2	2	2	2	2	2	2	2	2	2	3	2	2	3	2	2	2	3	2	2	2	2	2	2	2	2	2	2	2	2	2	3	2	2	2	2	2	2	2	2
925	Large intestine	colon		0.964728	2	2	2	3	2	2	4	2	2	2	2	2	2	2	2	2	2	2	2	2	2	2	3	3	2	2	2	2	2	2	2	4	2	2	2	2	3	2	2	2	2	3	2	2	2
926	Lung	lung	squamous cell carcinoma	0.261706	2	2	2	2	2	2	2	2	2	2	2	2	2	2	2	2	2	3	2	2	2	2	2	2	2	2	2	1	1	2	2	2	2	2	2	2	2	2	2	2	2	2	2	2	2
927	Large intestine	colon		0.997622	2	2	2	4	2	2	3	2	2	2	2	2	2	2	2	2	2	2	3	2	2	2	3	2	2	2	3	2	2	2	2	3	2	2	2	2	4	2	2	2	2	3	2	2	3
928	Stomach	stomach		0.413943	2	2	2	2	2	2	2	2	2	2	2	2	2	2	2	2	2	2	2	2	2	2	2	2	2	2	2	2	2	2	2	2	2	2	2	2	2	2	2	2	2	3	2	2	2
929.2	Lung	lung	squamous cell carcinoma	0.489253	2	2	2	6	2	2	2	2	2	2	2	3	2	2	2	2	2	2	3	3	2	2	2	2	2	2	2	2	2	2	2	2	2	2	2	2	3	2	3	2	2	2	2	2	2
930	Large intestine	rectum		0.998756	2	2	2	3	1	2	4	2	2	2	2	2	2	2	2	2	2	1	3	2	2	2	3	4	2	2	3	2	2	2	2	4	2	3	2	2	3	2	2	10	2	3	2	2	3
931	Lung	lung	adenocarcinoma	0.410984	2	2	2	3	2	2	2	2	2	2	3	2	2	2	2	2	2	3	3	2	2	2	3	2	2	2	3	2	2	2	3	2	2	2	2	2	3	2	2	2	2	2	2	2	2
932	Large intestine	colon		0.817404	2	1	2	3	2	2	3	2	2	2	2	2	2	2	2	2	3	4	2	2	2	2	3	2	2	2	3	2	2	2	2	3	2	2	1	2	4	2	2	2	2	2	2	2	2
933	Liver	liver		0.535569	2	2	2	4	2	2	2	2	2	2	2	2	2	2	2	2	2	3	3	3	2	1	2	2	2	2	3	2	2	2	2	3	3	2	2	3	4	2	2	3	3	2	3	2	2
935	Lung	lung	adenocarcinoma	0.637166	2	2	2	3	2	2	1	2	2	2	2	2	1	2	2	2	3	3	2	2	2	2	3	2	2	2	2	2	2	2	2	2	2	2	2	2	3	2	2	2	2	3	2	2	3
936	Stomach	stomach		0.31728	2	2	2	3	3	2	2	2	2	2	2	2	1	2	2	2	2	2	3	2	2	1	3	3	2	2	2	2	2	2	2	2	2	2	2	2	2	2	2	2	1	4	2	2	2
937	Others	liver	choriocarcinoma	0.353163	2	2	2	3	2	2	2	2	2	2	2	2	2	2	2	2	2	2	2	2	2	2	3	2	2	2	3	2	2	2	2	3	2	2	2	2	3	2	2	3	2	2	2	2	2
938	EGJ	esophagogastric junction		0.999161	2	2	2	3	3	2	4	2	2	5	2	2	2	2	2	3	2	2	3	2	2	3	2	3	7	2	3	1	1	2	2	2	2	2	2	3	3	2	2	2	2	3	10	3	2
939	Breast	breast		0.291572	2	2	2	3	2	2	2	1	2	2	2	2	2	2	1	2	2	3	3	2	2	1	3	2	2	1	2	2	2	2	2	3	2	2	2	2	2	2	2	2	2	3	2	2	2
940	Large intestine	colon		0.326152	2	2	2	3	2	2	3	2	2	2	2	2	2	2	2	2	2	2	2	2	2	1	3	2	2	2	2	2	2	2	2	3	2	2	2	2	3	2	2	2	2	3	2	2	2
941.1	Large intestine	rectum		0.457555	2	2	2	3	2	2	2	2	2	2	2	2	2	2	2	2	3	3	3	2	2	2	3	2	2	2	3	2	2	2	2	3	2	2	2	2	3	2	2	2	2	3	2	2	2
942	Large intestine	colon		0.810512	2	2	2	3	2	2	3	2	2	2	2	2	2	2	2	2	3	3	3	2	2	1	3	3	2	2	3	1	1	2	2	3	2	2	2	2	3	2	3	2	2	3	2	2	2
943	Stomach	stomach		0.32984	2	2	2	3	2	2	2	2	2	2	2	2	2	2	2	2	2	2	2	2	2	2	3	2	2	2	2	2	2	2	2	2	2	2	2	2	3	2	2	2	2	3	2	2	2
944	Liver	liver		0.735056	1	3	2	2	2	2	2	2	2	3	1	2	2	2	1	1	3	2	2	2	2	1	2	3	2	2	3	1	1	2	2	3	3	2	2	3	2	2	3	3	2	4	3	2	1
945	Large intestine	rectum		0.994223	2	2	2	4	2	2	3	1	2	3	2	2	1	2	1	2	2	2	2	2	1	2	4	3	2	2	3	1	1	2	2	4	2	2	2	2	3	2	2	3	2	3	3	2	3
946	Breast	breast		0.334847	2	2	2	3	2	2	2	2	2	2	2	2	2	2	2	2	3	3	3	2	2	1	3	3	2	2	2	1	1	2	2	3	3	2	2	3	2	2	2	3	2	3	2	2	2
947	Lung	lung	adenocarcinoma	0.270441	2	2	2	2	2	2	2	1	2	2	2	2	2	2	2	2	3	3	3	2	2	1	2	2	2	2	3	1	1	2	2	2	2	2	2	2	3	2	2	2	2	3	2	2	2
948	Large intestine	rectum		0.480542	2	2	2	3	2	2	3	1	2	2	2	2	2	2	2	2	3	3	2	3	2	2	3	3	2	2	3	1	1	2	2	3	2	2	2	2	3	2	2	2	2	3	2	2	2
949	Stomach	stomach		0.354014	2	2	2	3	2	2	3	2	2	2	2	2	2	2	2	2	2	2	2	2	2	2	3	2	6	2	3	2	2	2	2	2	2	2	2	2	3	2	2	2	2	3	2	2	3
950.1	Large intestine	rectum		0.723244	2	2	2	4	2	2	3	2	2	2	3	2	1	2	2	2	2	2	3	2	2	1	3	3	2	2	2	2	2	2	2	3	2	2	2	3	2	2	2	2	2	3	2	2	2
951	Large intestine	colon		0.757976	2	2	2	3	2	2	4	2	2	2	2	2	1	2	2	2	2	2	2	2	2	1	2	3	2	2	3	2	2	2	2	3	2	2	2	2	3	2	3	2	2	3	2	2	2
952	Lung	lung	adenocarcinoma	0.473483	1	2	2	3	2	2	2	2	2	3	2	2	2	2	1	2	2	3	2	2	2	2	3	2	2	2	3	1	1	2	2	2	2	2	2	3	3	2	2	2	2	3	3	2	3
954	Large intestine	rectum		0.488335	2	2	2	3	2	2	2	2	2	2	2	2	2	2	2	2	3	2	3	2	2	1	3	3	2	2	3	2	2	2	2	2	2	2	2	2	3	2	2	3	2	3	2	2	2
955	Head&neck	head&neck	squamous cell carcinoma	0.42459	2	3	2	3	2	2	2	2	2	2	2	2	2	3	2	2	2	2	2	3	2	2	2	3	2	2	2	1	1	3	2	3	2	2	2	3	3	2	3	3	2	3	3	2	2
957	Lung	lung	adenocarcinoma	0.405272	2	2	2	3	2	2	2	1	2	2	2	2	1	2	2	2	2	2	3	2	2	1	3	3	2	2	3	1	1	2	2	3	3	2	2	3	3	2	2	2	2	3	3	2	2
958	Large intestine	colon		0.366324	2	2	2	3	2	2	2	1	2	2	2	2	1	2	2	2	3	3	3	2	2	1	3	2	2	2	3	2	2	2	2	4	2	2	2	2	3	2	2	2	2	3	2	2	2
959	Esophagus	esophagus	squamous cell carcinoma	0.328686	2	2	2	2	2	2	2	2	2	2	2	2	2	2	2	2	2	2	2	2	2	2	2	2	2	2	2	2	2	2	2	2	2	2	2	2	2	2	2	2	2	2	2	2	2
960	Sarcoma	bone		0.907123	1	2	2	2	2	2	1	2	2	2	2	2	2	2	2	2	2	2	1	2	2	2	2	3	3	2	2	2	2	2	2	2	2	1	2	2	2	3	2	2	2	3	2	3	2
961	Large intestine	colon		0.326203	2	2	2	3	2	2	2	2	2	2	2	2	1	2	1	2	3	2	3	3	2	1	3	3	2	2	3	1	1	2	2	3	2	2	2	3	3	2	2	3	2	3	2	2	2
962	Lung	lung	squamous cell carcinoma	0.997672	2	2	2	2	2	2	2	1	2	2	2	2	2	2	1	2	2	3	3	3	2	1	3	3	2	2	3	1	1	2	2	3	2	2	2	2	2	2	2	3	2	3	2	2	2
963.1	Large intestine	colon		0.366659	2	2	2	4	2	2	2	1	2	2	2	2	1	2	1	2	2	3	3	2	2	1	3	3	2	2	3	1	1	2	2	3	3	2	2	3	4	2	2	2	2	4	3	2	2
963.3	Lung	lung		0.999021	2	2	2	2	1	2	2	2	3	2	2	2	2	2	2	2	1	2	2	3	2	2	2	2	2	2	2	2	2	2	2	2	2	2	2	2	2	2	3	2	2	2	2	2	2
964	Large intestine	colon		0.577215	2	2	1	4	1	2	4	1	2	2	2	2	2	2	2	2	2	3	2	2	2	2	3	3	2	1	3	2	2	2	3	3	2	2	2	2	4	3	2	2	2	3	2	2	3
966	Lung	lung	adenocarcinoma	0.31416	2	2	2	3	2	2	2	2	2	2	3	2	2	2	2	2	2	3	2	2	2	1	2	2	2	2	3	1	1	2	3	3	2	2	2	2	3	2	2	2	2	2	2	2	2
967	Large intestine	colon		0.363825	2	2	2	2	2	2	3	2	2	2	2	2	2	2	2	2	2	2	2	3	2	2	2	4	2	2	3	2	2	2	2	3	2	2	2	2	2	2	2	2	2	3	2	2	2
968	Liver	liver		0.628841	2	2	2	3	2	2	3	2	2	2	2	2	2	2	2	2	3	2	3	2	2	2	3	2	1	2	3	1	1	2	2	3	2	2	1	2	3	4	2	2	2	3	2	3	2
969.1	Large intestine	rectum		0.530586	2	2	2	3	2	2	3	2	2	2	2	2	1	2	2	2	2	2	2	2	2	2	3	3	10	2	2	2	2	2	2	3	2	2	2	2	3	2	2	2	2	3	2	2	2
969.2	Large intestine	colon		0.50481	2	3	2	3	2	2	3	1	2	2	3	2	2	2	2	2	3	2	3	3	3	2	3	3	2	2	3	1	1	2	3	3	2	2	2	3	3	2	2	3	2	4	2	2	3
971	Liver	liver		0.999378	2	2	2	2	2	2	2	1	2	3	2	2	2	2	1	2	2	3	4	2	2	1	2	2	2	1	3	1	1	2	3	3	2	3	2	3	2	2	2	2	2	3	3	1	2
972	Stomach	stomach		0.99844	2	3	2	5	3	2	2	1	2	2	2	2	1	1	2	2	3	2	3	3	2	1	2	3	2	4	3	2	2	1	2	3	2	3	2	3	5	2	2	2	2	4	3	1	2
973	Lung	lung		0.511658	2	2	2	3	2	2	2	1	2	2	2	2	1	2	1	2	3	3	3	2	2	1	3	2	2	2	3	1	1	2	2	3	2	2	2	3	3	2	2	3	2	3	2	2	2
974	Lung	lung	adenocarcinoma	0.932678	2	2	2	3	2	2	2	1	2	2	2	2	1	2	2	2	3	3	3	2	2	1	3	2	2	2	3	1	1	2	2	3	2	2	2	3	3	2	2	2	2	3	2	2	2
976	Large intestine	rectum		0.716817	2	2	2	3	2	2	3	1	2	2	2	3	1	1	2	1	2	2	2	3	2	1	3	3	2	2	3	2	2	2	2	3	2	2	1	2	3	2	3	2	2	3	2	2	2
977	Pancreas	pancreas		0.334381	2	2	2	3	2	2	2	2	2	2	2	2	2	2	1	2	3	3	3	2	2	1	3	2	2	2	3	1	1	2	2	3	2	2	2	3	3	2	2	3	2	3	2	2	2
978	Lung	lung	adenocarcinoma	0.446124	2	3	2	3	2	2	2	1	2	2	2	2	1	2	1	2	2	2	2	3	2	1	3	3	2	2	3	2	2	2	2	4	2	2	2	3	3	2	3	2	2	3	2	2	2
979	Stomach	stomach		0.359921	2	2	2	3	2	2	2	1	2	2	2	2	2	2	1	2	3	2	3	3	2	1	3	2	2	2	3	1	1	2	3	3	2	2	2	2	3	2	2	2	2	3	2	2	2
981	GIST	rectum		0.963458	2	2	2	3	2	2	2	1	2	2	2	2	1	3	2	2	3	3	3	2	2	1	3	2	2	1	3	1	2	2	2	1	2	2	2	2	3	2	2	2	1	3	2	2	2
982	Lung	lung	adenocarcinoma	0.290063	2	2	2	3	2	2	2	2	2	2	2	2	2	2	1	2	2	2	3	2	2	1	3	2	2	2	3	1	2	2	2	3	2	2	2	2	3	2	2	2	2	3	2	2	2
983	Breast	breast		0.276734	2	2	2	3	2	2	2	1	2	2	2	2	2	2	1	2	3	3	3	2	2	1	3	2	2	2	3	1	1	2	2	3	2	2	2	3	2	2	2	2	2	3	2	2	2
984.1	Large intestine	colon		0.419541	2	3	2	2	2	2	3	2	2	2	2	2	2	1	2	2	2	2	2	2	2	2	2	3	2	2	2	2	2	2	2	2	2	2	2	3	3	2	2	2	2	4	2	2	2
985	Lung	lung	adenocarcinoma	0.375061	2	2	2	3	2	2	2	2	2	2	2	2	3	2	1	2	2	2	2	2	2	1	2	2	2	2	3	1	2	2	2	3	3	2	2	2	3	2	2	2	2	2	2	2	2
986	Large intestine	rectum		0.502245	2	2	2	3	2	2	3	1	2	2	2	2	1	2	1	2	3	3	2	2	2	1	3	3	2	2	3	1	1	2	2	3	2	3	2	2	3	2	2	2	2	3	2	2	3
987	Others	gallbladder		0.316894	2	2	2	3	2	2	2	1	2	2	2	2	1	2	1	2	3	3	3	3	2	1	3	3	2	2	3	2	2	2	2	3	2	2	2	3	3	2	2	2	2	3	2	2	2
988	Large intestine	rectum		0.430579	2	2	2	3	2	2	2	1	2	2	2	2	1	2	2	2	3	3	3	2	2	1	3	3	2	2	3	1	1	2	2	3	2	2	2	3	3	2	2	3	2	3	2	2	2
989	Breast	breast		0.812158	2	2	2	2	2	2	2	2	2	2	2	2	2	3	2	2	2	2	2	2	2	2	2	3	2	2	2	2	2	2	3	3	2	2	2	2	3	2	2	2	2	5	2	2	2
990	Stomach	stomach		0.412673	2	2	2	3	3	2	2	1	2	2	2	2	2	2	1	2	3	3	3	3	2	1	3	2	2	2	3	1	1	2	2	3	2	2	2	2	3	2	2	3	2	3	2	2	2
991	Large intestine	colon		0.612128	1	2	2	4	2	2	3	1	2	2	2	2	1	2	2	1	3	2	2	3	2	2	4	2	2	2	3	2	2	2	2	4	2	2	2	3	4	2	2	3	2	3	2	2	3
992	Large intestine	rectum		0.74381	2	2	2	3	2	2	2	1	1	2	2	3	1	2	2	2	3	3	3	3	2	1	3	4	1	2	3	2	2	2	2	3	3	2	2	2	3	1	2	3	1	4	2	1	2
993	Lung	lung	adenocarcinoma	0.939234	2	2	1	3	2	2	2	1	2	3	3	1	2	2	1	3	2	3	2	2	3	2	3	2	2	2	2	2	2	2	3	3	2	2	3	2	3	2	2	3	2	3	2	2	2
994	Large intestine	rectum		0.577019	2	2	2	3	2	2	2	2	2	2	2	2	2	2	2	2	3	3	2	2	2	2	3	2	2	2	3	2	2	2	2	3	2	2	1	2	3	2	2	2	2	3	2	2	3
995.1	Stomach	stomach		0.997868	2	2	2	3	2	2	3	2	2	2	2	2	2	2	2	1	2	3	2	2	2	2	3	2	2	2	3	2	2	2	2	3	2	2	2	2	3	2	2	2	2	3	2	2	3
996	Head&neck	head&neck		0.300865	2	2	2	2	2	2	2	2	2	2	2	2	2	2	2	2	2	2	2	2	2	1	2	2	2	2	2	2	2	2	2	2	2	2	2	2	2	2	2	2	2	2	2	2	2
997	Large intestine	colon		0.99607	2	2	2	4	2	2	2	1	1	3	3	2	1	2	2	2	2	2	3	2	2	2	4	3	2	2	3	2	2	2	3	5	2	2	2	2	4	2	2	3	2	3	2	1	3
999	Stomach	stomach		0.994214	3	2	3	3	2	2	3	2	2	2	1	3	2	3	2	3	3	2	3	3	3	2	4	3	4	2	3	1	1	2	2	3	2	3	1	2	3	2	2	2	1	3	2	2	3
1000	Lung	lung	adenocarcinoma	0.545761	3	2	2	4	2	2	2	1	2	4	2	3	1	2	2	2	2	3	2	2	3	2	4	3	1	2	3	1	1	2	3	2	4	3	3	2	4	2	2	1	1	4	2	1	3
1002	Melanoma	skin		0.723777	2	2	2	3	1	2	2	3	3	2	2	2	2	2	2	2	3	2	2	3	2	1	2	2	3	2	2	1	1	2	2	2	3	2	2	2	3	2	3	2	2	2	2	2	2
1004	Large intestine	rectum		0.478601	2	2	2	3	2	2	2	1	2	2	2	2	2	2	1	2	3	2	3	3	2	2	3	2	2	2	2	1	1	2	2	4	2	2	2	2	3	2	2	3	2	3	2	2	3
1005	Breast	breast		0.368446	2	2	2	3	2	2	2	2	2	2	2	2	2	2	2	2	2	3	2	2	2	1	3	2	2	2	4	2	2	2	2	3	2	2	2	2	2	2	2	2	2	3	2	2	2
1006	Head&neck	head&neck	squamous cell carcinoma	0.383705	2	2	2	3	2	2	2	2	2	2	2	2	1	2	2	2	3	3	3	3	2	1	3	2	2	2	3	1	1	2	2	3	2	2	2	2	3	2	3	3	2	3	2	2	2
1008	Lung	lung	adenocarcinoma	0.43547	2	2	2	3	2	2	2	1	2	2	3	2	1	2	1	2	3	3	3	3	2	1	3	4	2	2	3	1	1	2	3	3	3	2	2	3	3	2	2	3	2	5	2	2	2
1009.1	Large intestine	rectum		0.36079	2	2	2	3	2	2	3	1	2	2	2	2	1	2	2	2	2	2	3	2	2	1	2	2	2	2	3	2	2	2	2	3	2	2	2	2	3	2	2	2	2	3	2	1	2
1010	Head&neck	head&neck	squamous cell carcinoma	0.269156	2	2	2	3	2	2	2	2	2	2	2	2	2	2	2	2	3	2	3	2	2	2	3	2	2	2	3	2	2	2	2	3	2	2	2	2	3	2	2	2	2	3	2	2	2
1011	Liver	liver		0.496658	2	2	2	3	2	2	2	1	2	2	2	2	1	2	1	2	3	3	3	3	2	1	3	2	2	2	3	1	1	2	2	2	2	2	2	3	3	2	2	3	2	3	3	2	2
1012	Kidney	kidney		0.499699	2	2	2	3	2	2	2	2	2	2	2	2	2	2	1	2	2	3	3	2	2	2	3	2	2	2	3	2	2	2	2	3	2	2	2	3	3	2	3	2	2	3	2	2	3
1013	Stomach	stomach		0.294002	2	2	2	3	2	2	2	2	2	2	2	2	2	2	2	2	3	3	3	2	2	1	3	2	2	2	3	1	1	2	2	3	2	2	2	2	3	2	2	2	2	3	2	2	2
1014	Lung	lung	adenocarcinoma	0.358524	2	3	2	3	2	2	2	1	2	2	2	2	2	2	1	2	2	3	3	3	2	1	3	3	2	2	3	1	1	2	2	2	2	2	2	3	3	2	2	2	2	4	2	2	2
1015	Large intestine	rectum		0.649954	2	2	2	2	2	2	2	2	2	2	2	2	2	2	2	2	3	3	3	2	2	1	2	2	2	2	3	2	1	2	2	3	2	2	2	2	3	2	2	2	2	3	2	2	2
1016	Liver	liver		0.651462	2	2	2	4	3	2	3	1	2	2	2	2	1	2	1	2	3	3	3	2	2	2	5	3	2	1	3	1	1	2	2	3	2	2	2	2	5	2	2	2	2	3	2	1	3
1017.1	Large intestine	colon		0.734301	2	2	2	3	2	2	2	2	2	2	2	2	2	2	2	2	2	2	2	2	2	2	3	2	2	2	2	2	2	2	2	3	2	2	2	2	3	2	2	2	2	2	2	2	2
1018	Lung	lung	adenocarcinoma	0.343621	2	2	2	3	2	2	2	1	2	2	2	2	2	2	1	2	3	3	3	2	2	1	3	2	2	2	3	1	1	2	3	3	3	3	2	3	3	2	2	2	2	3	3	2	2
1019	Large intestine	rectum		0.732179	2	2	2	3	1	2	4	2	2	2	2	2	2	2	2	1	2	2	3	2	1	2	4	4	2	2	2	2	2	2	2	4	2	2	1	2	3	2	2	2	2	4	2	2	3
1020	Large intestine	rectum		0.405422	2	3	2	3	2	2	2	2	2	2	2	2	1	2	2	2	3	2	3	2	2	2	3	3	2	2	2	2	2	2	3	3	2	2	2	3	3	2	2	2	2	3	2	2	2
1021	Head&neck	head&neck	squamous cell carcinoma	0.278299	2	2	2	3	2	2	2	2	2	2	2	2	2	2	2	2	3	2	3	2	2	1	3	2	2	2	2	2	2	2	2	3	2	2	2	2	3	2	2	2	2	3	2	2	2
1022	Others	brain		0.607622	2	2	3	3	2	2	2	1	2	2	2	2	2	2	1	1	3	2	3	3	1	1	3	3	2	2	3	1	1	2	3	3	3	3	2	3	3	2	2	2	2	3	3	2	2
1023	Head&neck	head&neck	squamous cell carcinoma	0.321724	2	2	2	3	2	2	2	1	2	2	2	2	1	2	1	2	3	3	3	3	2	1	3	3	2	1	3	1	1	2	2	3	3	2	2	2	2	2	2	2	2	3	2	2	2
1024	Others	bile duct		0.25808	2	2	2	2	2	2	2	2	2	2	2	2	2	2	2	2	2	3	3	2	2	1	3	2	2	2	3	2	2	2	2	3	2	2	2	2	2	2	2	2	2	3	2	2	2
1026.1	Stomach	stomach		0.307684	2	2	2	3	2	2	2	2	2	2	2	2	2	2	2	2	2	2	2	2	2	1	3	2	2	2	3	1	1	2	2	3	2	2	2	2	3	2	2	2	2	3	2	2	2
1026.2	Large intestine	rectum		0.315664	2	2	2	3	2	2	3	1	2	2	2	2	1	2	1	2	3	3	3	3	2	1	3	2	2	2	3	1	1	2	2	3	2	2	2	3	3	2	2	3	2	3	2	2	2
1027	Lung	lung	adenocarcinoma	0.285636	2	2	2	3	2	2	2	1	2	2	2	2	1	2	1	2	3	4	3	2	2	1	3	3	2	2	3	1	1	2	3	3	3	2	2	2	3	2	2	2	2	7	2	2	2
1029	Lung	lung	adenocarcinoma	0.455227	2	2	2	3	2	2	2	2	2	2	2	2	1	2	2	2	2	3	2	3	2	2	3	2	2	2	2	2	2	2	2	2	2	2	2	2	3	2	2	3	2	3	2	2	2
1030	Large intestine	rectum		0.570487	2	2	2	4	2	2	3	1	2	2	2	2	1	2	1	2	3	3	3	3	2	2	4	3	2	2	3	1	1	2	2	3	2	2	1	2	3	2	2	3	2	3	2	2	3
1031	Large intestine	rectum		0.993639	2	2	2	4	2	2	3	1	2	2	2	2	1	3	2	2	3	3	2	3	2	3	5	3	2	2	3	1	1	2	2	4	2	2	1	3	4	2	2	2	2	3	3	2	3
1032	Large intestine	colon		0.922349	2	2	2	3	2	2	3	1	2	2	2	2	1	2	2	2	2	2	2	2	2	1	2	2	2	2	3	2	2	2	2	3	2	2	2	3	3	2	2	3	2	3	2	2	2
1034	Stomach	stomach		0.344626	2	2	2	2	2	2	2	2	2	2	2	2	2	2	2	2	2	2	2	2	2	2	2	2	2	2	2	2	2	2	2	2	2	2	2	2	2	2	2	2	2	2	2	2	2
1035	Lung	lung		0.431088	2	2	2	3	2	2	2	1	2	2	2	2	2	2	1	2	2	3	3	2	2	1	3	3	2	2	3	1	1	2	2	3	2	2	2	3	3	2	2	2	2	3	3	2	2
1036	Stomach	stomach		0.408223	2	2	2	3	2	2	2	2	2	2	2	3	1	2	2	2	2	3	3	3	2	1	3	3	2	2	3	1	1	2	2	3	2	2	2	2	3	2	2	2	2	3	2	1	2
1037	Liver	liver		0.313971	2	2	2	2	2	2	2	2	2	2	2	2	2	2	2	2	3	2	2	2	2	2	3	2	2	2	2	2	2	2	2	3	2	2	2	2	3	2	2	2	2	3	2	2	2
1039	Large intestine	rectum		0.398923	2	3	2	4	3	2	4	2	2	2	2	3	1	3	2	2	3	3	3	3	2	2	3	3	2	2	4	2	2	3	3	5	3	3	2	4	4	2	3	7	2	3	3	2	3
1041	Stomach	stomach		0.302811	2	2	2	3	3	2	2	2	2	2	2	2	2	2	2	2	2	3	2	3	2	2	3	3	4	2	2	2	2	2	2	3	2	2	2	3	3	2	2	2	2	3	2	2	2
1042	Large intestine	rectum		0.934921	3	2	2	3	1	2	3	2	2	2	2	2	1	2	2	2	2	2	3	2	2	2	4	2	2	2	3	1	1	2	2	3	2	3	2	3	4	2	2	2	2	3	3	2	3
1043	Head&neck	head&neck	squamous cell carcinoma	0.958755	2	2	3	2	2	2	2	2	3	2	3	2	2	2	2	2	2	2	2	3	2	3	2	3	2	3	2	2	2	2	3	2	2	2	3	2	2	2	3	3	2	3	3	2	2
1044	Lung	lung	adenocarcinoma	0.432198	2	2	2	3	2	2	2	2	2	2	2	2	2	2	1	2	2	2	2	2	2	2	2	3	2	2	2	1	1	2	2	2	2	2	2	2	3	2	2	2	2	3	2	2	2
1045	EGJ	esophagogastric junction		0.480043	2	2	2	3	2	2	2	1	2	2	2	2	2	2	1	2	2	2	2	2	2	2	2	3	2	2	2	3	3	2	2	3	2	2	2	2	3	2	2	2	3	3	2	2	2
1046	Uterus	uterine body		0.492747	2	2	2	2	2	2	2	2	2	2	2	2	2	2	2	2	2	2	2	2	2	1	2	2	2	2	2	2	2	2	2	2	2	2	2	2	2	2	2	2	2	3	2	2	2
1049	Head&neck	head&neck	squamous cell carcinoma	0.523498	2	2	2	3	2	2	2	2	2	2	2	2	2	2	2	2	2	2	3	3	2	2	2	4	2	2	2	2	2	2	2	2	2	2	2	2	3	2	2	2	2	4	2	2	2
1050	Stomach	stomach		0.995652	2	3	2	3	3	2	2	2	2	2	2	2	2	2	2	2	2	2	2	2	2	2	3	3	2	2	3	2	2	1	2	2	2	2	2	3	3	2	2	2	2	3	3	2	3
1051	Large intestine	rectum		0.443935	2	2	3	3	2	2	2	1	2	2	2	2	2	2	2	2	2	3	3	2	2	2	3	2	2	2	3	2	2	2	2	3	2	2	2	2	3	2	2	2	2	3	2	2	3
1052	Head&neck	head&neck	squamous cell carcinoma	0.265711	2	2	2	3	2	2	2	2	2	2	2	2	2	2	2	2	3	3	3	2	2	2	3	2	2	2	3	2	2	2	2	3	2	2	2	2	3	2	2	2	2	3	2	2	2
1054	Large intestine	rectum		0.822023	2	2	3	3	2	2	3	2	2	2	2	2	1	2	2	2	2	2	3	3	2	2	3	4	2	2	3	1	1	2	2	4	2	2	2	2	3	2	3	2	2	4	2	2	2
1055	Large intestine	rectum		0.355985	2	3	2	4	2	2	2	1	2	2	2	2	2	2	1	2	3	2	3	2	2	1	3	3	2	2	3	2	1	2	2	3	2	2	2	3	4	2	2	2	2	3	3	2	2
1056	Large intestine	rectum		0.482078	2	2	2	4	1	2	3	2	2	2	2	2	1	2	2	2	2	3	2	2	2	2	3	2	2	2	2	2	2	2	2	3	2	2	2	2	4	2	2	2	2	2	2	2	3
1059	Stomach	stomach		0.320741	2	2	2	2	2	2	2	2	2	2	2	2	2	3	2	2	3	3	3	2	2	1	2	2	2	2	3	2	2	2	2	2	2	2	2	2	3	2	2	2	2	3	2	2	2
1060	Large intestine	rectum		0.895444	2	2	2	4	1	2	3	2	3	2	2	2	1	2	2	2	3	2	2	3	2	2	3	3	2	2	2	2	2	2	2	3	2	2	2	2	4	2	3	2	2	3	3	2	3
1061	Large intestine	rectum		0.570705	2	2	2	3	2	2	2	1	2	3	2	2	2	2	2	2	3	3	3	3	2	1	3	2	2	2	3	1	1	2	2	4	2	2	1	2	3	2	2	2	2	3	3	2	2
1062	Stomach	stomach		0.331688	2	2	2	2	2	2	2	2	2	2	2	2	2	2	2	2	2	2	2	2	2	2	2	2	2	2	2	2	2	2	2	2	2	2	2	2	2	2	2	2	2	3	2	2	2
1063	Others	brain		0.330814	2	2	2	2	2	2	2	2	2	2	2	2	2	2	2	2	2	2	3	2	2	1	3	2	2	2	2	2	2	2	2	2	2	2	2	2	2	2	2	2	2	3	2	2	2
1064	Lung	lung	adenocarcinoma	0.32731	2	2	2	3	2	2	2	1	2	2	2	2	2	2	2	2	3	3	3	3	2	1	3	2	2	2	3	2	2	2	2	3	2	2	2	2	3	2	2	2	2	3	2	2	2
1065	Large intestine	rectum		0.426333	2	2	2	2	2	2	2	2	2	2	2	2	2	2	2	2	2	2	2	2	2	2	3	3	7	2	2	2	2	2	2	3	2	2	2	2	3	2	3	3	2	3	2	2	2
1066	Stomach	stomach		0.536941	2	2	3	2	2	2	2	2	2	2	2	2	1	2	2	2	3	3	2	2	2	1	3	3	2	2	2	2	2	2	2	2	2	2	2	2	2	2	2	2	2	4	2	2	2
1068	Head&neck	head&neck	squamous cell carcinoma	0.924818	2	2	2	2	3	2	2	2	2	2	2	2	2	2	2	2	2	2	2	2	2	2	2	3	2	2	2	2	2	2	2	2	2	2	2	2	2	2	2	2	2	3	2	2	2
1069	Large intestine	rectum		0.38736	2	2	2	3	2	2	3	1	2	1	2	2	2	2	2	2	3	3	3	3	2	1	3	2	2	2	3	1	1	2	2	3	2	2	2	3	3	2	2	3	2	3	2	2	3
1072	Large intestine	colon		0.997405	2	2	2	3	3	2	4	2	2	2	3	3	2	2	2	2	2	2	2	2	2	2	3	3	2	2	3	1	1	2	2	4	2	2	2	2	3	2	2	2	2	3	2	2	3
1074	Head&neck	head&neck	squamous cell carcinoma	0.314438	2	2	2	3	2	2	2	2	2	2	2	2	2	2	2	2	3	3	3	2	2	1	3	2	2	2	3	1	1	2	2	3	2	2	2	2	3	2	2	3	2	3	2	2	2
1075	Stomach	stomach		0.400053	2	2	2	2	2	2	2	2	3	2	2	2	2	2	2	2	3	2	2	4	2	1	2	4	2	2	2	2	2	2	2	3	2	2	2	2	2	2	3	2	2	3	2	2	2
1076.1	Lung	lung	adenocarcinoma	0.291853	2	2	2	2	2	2	2	2	2	2	2	2	2	2	2	2	3	3	3	2	2	1	3	2	2	2	3	1	1	2	2	2	2	2	2	2	3	2	2	2	2	3	2	2	2
1076.2	Lung	lung	adenocarcinoma	0.305509	2	2	2	3	2	2	2	1	2	2	2	2	2	2	1	2	3	3	3	2	2	1	3	2	2	2	3	2	2	2	2	3	2	2	2	2	3	2	2	2	2	3	2	2	2
1077	Liver	liver		0.584428	2	2	2	3	2	2	2	2	2	2	2	2	2	2	2	2	2	2	2	2	2	2	3	3	2	2	3	2	2	2	2	2	2	2	2	2	3	2	2	2	2	4	2	2	2
1078	Lung	lung	adenocarcinoma	0.390484	2	2	2	2	2	2	2	2	2	2	3	2	2	2	2	3	2	3	2	2	3	1	2	2	2	2	2	1	1	2	2	2	3	2	2	2	2	2	2	2	2	2	2	2	2
1079	Large intestine	rectum		0.728743	2	2	2	2	2	2	2	2	2	2	2	2	2	2	2	2	2	2	2	2	2	2	2	3	2	2	2	2	2	2	2	2	2	2	2	2	2	2	2	2	2	3	2	2	2
1080	Stomach	stomach		0.441732	2	2	2	3	2	2	2	2	2	2	2	2	2	2	2	2	2	2	3	2	2	2	3	3	2	2	3	2	2	2	2	3	2	2	2	2	3	2	2	2	2	3	2	2	2
1081	Pancreas	pancreas		0.273772	2	2	2	2	2	2	2	2	2	2	2	2	2	2	2	2	2	2	2	2	2	1	2	2	2	2	2	2	2	2	2	2	2	2	2	2	2	2	2	2	2	2	2	2	2
1082	Large intestine	rectum		0.412391	2	2	2	3	2	2	3	1	2	2	2	2	2	2	2	2	2	2	3	2	2	2	3	3	2	2	3	1	1	2	2	3	2	2	2	3	3	2	2	3	2	3	3	2	3
1083	Pancreas	pancreas		0.82976	2	2	2	2	2	2	2	2	2	2	2	2	2	2	2	2	3	3	3	2	2	2	3	2	2	2	3	2	2	2	2	2	2	2	2	2	2	2	2	2	2	3	2	2	2
1085	Large intestine	rectum		0.406615	2	2	2	3	2	2	2	2	2	2	2	2	2	2	2	2	3	3	3	3	2	2	3	3	2	2	3	1	1	2	3	3	2	2	2	3	3	2	2	3	2	3	2	2	3
1086	Breast	breast		0.395368	2	2	2	3	3	2	2	2	2	2	3	2	1	3	1	2	3	2	2	3	2	1	3	4	2	2	3	1	1	2	3	2	2	2	2	3	3	2	2	3	1	3	2	2	2
1087	Head&neck	head&neck	squamous cell carcinoma	0.610507	2	2	2	3	2	2	2	1	2	2	2	2	2	2	2	2	3	2	3	2	2	1	3	4	2	2	3	2	2	2	2	3	2	2	1	2	3	2	2	2	2	4	2	2	2
1088	Breast	breast		0.433698	2	2	2	2	2	2	1	1	2	3	3	2	1	2	1	2	3	2	2	3	2	1	2	3	2	2	2	2	2	2	3	3	2	2	2	2	2	2	3	2	1	3	2	2	1
1089	Lung	lung	squamous cell carcinoma	0.501608	2	2	2	3	2	2	3	1	2	2	2	2	2	2	1	3	2	2	2	3	3	1	2	2	2	2	3	1	1	2	2	2	2	2	2	2	2	2	2	2	2	3	2	2	2
1090	Large intestine	colon		0.875567	2	2	2	3	2	2	2	2	2	2	2	2	2	2	2	2	2	2	3	2	2	2	3	3	2	2	2	2	2	2	2	3	2	2	2	2	3	2	2	2	2	3	2	2	2
1091	Liver	liver		0.422889	2	2	2	2	2	2	2	1	2	2	2	2	2	2	2	2	3	3	2	3	2	2	3	2	2	2	3	2	2	2	2	3	2	2	2	3	3	2	2	3	2	3	2	2	3
1092	Large intestine	rectum		0.99761	2	3	2	3	2	2	4	2	2	2	2	2	1	2	2	2	2	3	2	2	2	2	2	2	2	2	2	2	2	2	2	4	2	2	2	3	3	2	2	2	1	2	3	2	2
1093	Stomach	stomach		0.298219	2	2	2	3	2	2	2	2	2	2	2	2	2	2	2	2	3	3	3	2	2	1	3	2	2	2	3	2	2	2	2	3	2	2	2	2	3	2	2	2	2	3	2	2	2
1094	Lung	lung	squamous cell carcinoma	0.489085	2	2	2	3	2	2	2	1	3	2	2	2	2	2	2	2	3	3	3	3	2	2	3	2	2	2	2	1	1	2	2	2	2	2	2	2	3	1	3	3	2	3	2	1	2
1095	Breast	breast		0.696149	3	3	2	3	2	2	2	1	2	2	2	2	2	2	1	2	2	3	4	2	2	2	2	4	2	2	3	2	2	2	2	3	3	3	2	2	3	2	2	3	2	4	2	1	2
1096	Stomach	stomach		0.34181	2	2	2	2	2	2	2	2	2	2	2	2	2	2	2	2	2	2	2	2	2	1	2	2	2	2	2	2	2	2	2	2	2	2	2	3	3	2	2	2	2	3	2	2	2
1097	Large intestine	colon		0.915899	2	3	2	3	2	2	2	1	2	2	2	2	2	2	2	2	3	2	3	2	2	2	3	2	2	2	3	1	1	2	2	4	2	2	2	3	3	2	2	3	2	3	3	2	3
1098.1	Large intestine	colon		0.479328	2	2	2	3	2	2	3	2	2	2	2	2	2	2	2	2	3	2	3	3	2	1	3	4	2	2	3	1	1	2	2	3	2	2	2	2	3	2	2	2	2	4	2	2	2
1099	Lung	lung	adenocarcinoma	0.591293	2	2	2	4	2	2	2	1	2	2	3	2	2	2	2	2	2	3	3	2	3	1	3	2	2	1	3	1	1	2	2	3	3	2	2	3	4	2	2	3	2	2	3	2	3
1100	Large intestine	rectum		0.940876	2	2	2	3	2	2	2	2	2	2	2	2	2	2	2	2	2	2	2	2	2	1	3	3	2	2	3	2	2	2	2	3	2	2	2	2	3	2	2	2	2	3	2	2	2
1101	Large intestine	rectum		0.365222	2	2	2	3	2	2	2	2	2	2	2	2	2	2	2	2	3	3	2	3	2	2	3	3	2	2	3	2	1	2	2	4	3	2	2	3	3	1	2	2	2	3	2	1	3
1102	Others	scalp	neurofibroma	0.261616	2	2	2	2	2	2	2	2	2	2	2	2	2	2	2	2	2	2	2	2	2	2	2	2	2	2	2	2	2	2	2	2	2	2	2	2	2	2	2	2	2	2	2	2	2
1103	Head&neck	head&neck	squamous cell carcinoma	0.612537	2	2	2	2	2	2	2	2	3	2	2	2	2	2	2	2	2	2	2	3	2	2	3	4	2	2	2	1	1	2	2	2	2	2	2	3	2	2	3	3	2	4	2	2	2
1105	Large intestine	rectum		0.982258	2	3	3	4	1	2	3	1	2	2	3	2	1	2	2	2	3	2	2	3	2	2	3	3	2	2	3	1	1	2	2	3	2	2	2	3	3	2	2	3	2	3	3	2	3
1107	Lung	lung	adenocarcinoma	0.32086	2	2	2	2	2	2	2	2	2	2	2	2	2	2	1	2	3	2	2	2	2	1	2	2	2	2	3	2	2	2	2	2	2	2	2	2	3	2	2	2	2	3	2	2	2
1109.2	Melanoma	skin		0.80193	2	2	2	2	2	2	2	2	2	2	2	2	2	2	2	3	2	2	2	2	3	2	5	2	2	2	2	2	2	2	2	2	2	2	2	2	2	2	2	2	2	3	2	2	4
1110	Lung	lung	Squamous cell carcinoma	0.999104	2	2	3	6	2	2	2	2	6	2	2	2	2	2	2	2	2	3	3	4	2	2	3	4	2	2	2	1	1	2	2	2	3	2	2	2	3	2	6	2	2	4	2	2	2
1111	Large intestine	colon		0.994819	2	2	2	4	1	2	3	2	2	2	2	2	1	2	2	2	2	2	3	2	2	2	3	3	2	2	3	2	2	2	2	4	2	2	2	2	3	2	2	2	2	3	2	2	2
1112	Large intestine	colon		0.320737	2	2	2	2	2	2	2	2	2	2	2	2	2	2	2	2	2	3	3	2	2	2	3	2	2	2	3	2	2	2	2	2	2	2	2	2	3	2	2	2	2	3	2	2	2
1113	Liver	liver		0.274789	2	2	2	3	2	2	2	2	2	2	2	2	2	2	1	2	3	3	3	3	2	1	3	2	2	2	3	1	1	2	2	3	3	2	2	2	3	2	2	3	2	3	2	2	2
1115	Head&neck	head&neck		0.423093	2	2	2	2	2	2	2	2	2	2	2	2	2	2	2	2	3	2	2	3	2	2	2	2	2	2	2	2	2	2	2	2	2	2	2	2	2	2	3	2	2	3	2	2	2
1116	Head&neck	head&neck	squamous cell carcinoma	0.414247	2	2	2	3	2	2	2	1	2	2	2	2	1	2	2	2	2	2	3	3	2	1	3	3	2	2	2	2	2	2	2	3	2	2	2	2	3	2	2	2	2	3	2	2	2
1117	Large intestine	colon		0.550205	2	2	2	3	2	2	2	2	2	2	2	2	1	1	2	2	3	3	2	3	2	1	3	3	1	2	3	2	1	2	2	4	3	2	2	3	3	1	2	2	1	3	3	1	2
1119	Liver	liver		0.518492	2	2	2	3	1	2	2	2	2	2	2	2	2	2	2	2	2	2	2	2	2	2	3	2	2	2	2	2	2	2	2	2	2	2	2	2	3	2	2	2	2	2	2	2	3
1120.1	Large intestine	colon		0.300793	2	2	2	3	2	2	2	1	2	2	2	2	2	2	2	2	3	3	3	2	2	1	3	3	2	2	3	1	1	2	2	3	2	2	2	2	3	2	2	2	2	3	2	2	2
1121	Head&neck	head&neck	squamous cell carcinoma	0.35939	2	2	2	3	2	2	2	1	3	2	2	2	2	2	2	2	2	3	3	2	2	1	3	2	2	2	3	2	2	2	2	2	2	2	2	2	3	2	3	2	2	3	3	2	2
1122	Stomach	stomach		0.655686	2	1	2	2	2	2	2	2	2	2	2	2	2	2	2	2	3	3	3	2	2	1	2	2	2	2	3	2	2	2	2	6	2	3	2	2	2	2	2	2	2	3	1	2	2
1123	Large intestine	rectum		0.464998	3	3	2	3	1	2	3	2	2	2	3	2	1	2	2	2	4	2	3	2	2	2	3	2	2	2	3	2	2	2	3	4	2	2	2	3	3	2	2	2	2	3	2	1	3
1124	Large intestine	rectum		0.347968	2	2	2	2	2	2	2	2	2	2	2	2	2	2	2	2	3	2	3	2	2	2	3	2	2	2	2	2	2	2	2	3	2	2	2	2	3	2	2	2	2	3	2	2	2
1125	Lung	lung	Squamous cell carcinoma	0.978658	2	2	2	3	2	2	2	2	2	2	2	2	1	2	1	2	3	3	3	3	2	1	3	2	2	2	3	1	1	2	2	3	2	2	2	2	3	2	2	3	2	3	2	2	2
1126	Stomach	stomach		0.243522	2	2	2	3	2	2	2	2	2	2	2	2	2	2	2	2	3	3	3	2	2	1	3	2	2	2	3	1	1	2	2	3	2	2	2	2	3	2	2	2	2	3	3	2	2
1127	Lung	lung	adenocarcinoma	0.458476	2	2	2	3	2	2	2	2	2	2	2	2	1	2	1	2	3	3	3	3	2	1	3	2	2	2	3	1	1	2	2	3	2	2	2	2	3	2	2	2	2	3	2	2	2
1128	Stomach	stomach		0.45562	3	3	2	3	2	2	2	2	2	2	1	2	2	2	2	2	2	2	3	2	2	2	3	3	2	2	2	1	1	2	3	3	2	2	2	3	3	2	2	2	2	3	3	2	2
1129	Large intestine	rectum		0.999161	1	2	2	2	2	2	3	2	2	2	2	2	2	2	2	2	2	2	2	2	2	2	2	2	2	2	2	2	2	2	2	3	2	1	1	2	2	2	2	2	2	2	2	2	2
1130	Lung	lung	squamous cell carcinoma	0.395011	2	2	2	3	2	2	2	1	2	2	2	3	2	2	2	2	2	2	2	3	2	1	2	3	2	2	2	1	1	2	2	3	3	2	2	2	3	2	3	3	2	3	2	1	2
1131	Stomach	stomach		0.387062	3	2	2	3	2	2	2	1	2	2	2	2	2	2	1	2	3	3	3	3	2	1	3	2	2	2	3	1	1	2	2	3	2	3	2	2	3	2	2	2	2	3	2	2	2
1132	Lung	lung	adenocarcinoma	0.488806	1	2	2	3	2	2	2	1	2	2	2	2	1	2	2	2	2	3	2	3	2	2	3	2	2	3	3	2	2	2	3	2	2	2	2	3	3	2	2	4	2	3	2	2	2
1133	Large intestine	rectum		0.455657	2	2	2	3	2	2	3	2	2	2	3	3	1	2	2	1	3	2	2	3	2	2	3	2	2	2	3	2	2	2	3	4	2	2	2	2	3	2	3	2	2	2	2	2	3
1134	Head&neck	head&neck	squamous cell carcinoma	0.424854	2	2	2	10	2	2	2	2	2	2	2	2	2	2	2	2	2	2	3	2	2	1	2	3	2	2	2	2	2	2	2	2	2	2	2	2	2	2	3	3	2	4	2	2	2
1135	Pancreas	pancreas		0.308281	2	2	2	2	2	2	2	2	2	2	2	2	2	2	2	2	2	2	2	2	2	2	2	2	2	2	2	2	2	2	2	2	2	2	2	2	2	2	2	2	2	2	2	2	2
1136	Head&neck	head&neck	squamous cell carcinoma	0.338495	2	2	2	3	2	2	2	1	2	2	2	2	2	2	1	2	3	3	3	3	2	1	3	2	2	2	3	1	1	2	2	3	2	2	2	2	3	2	2	3	2	3	2	2	2
1137	Large intestine	rectum		0.50232	2	2	2	3	3	2	2	2	2	2	2	3	2	3	2	2	2	2	2	2	2	2	3	3	2	2	3	2	2	2	3	3	2	2	2	2	3	2	2	3	2	3	2	2	3
1138	Stomach	stomach		0.503638	2	2	2	3	2	2	2	2	2	2	2	2	2	2	2	2	2	2	2	2	2	2	3	3	2	2	2	2	2	2	2	3	2	2	2	2	3	2	2	2	2	3	2	2	2
1139	Large intestine	rectum		0.674942	2	2	2	3	2	2	4	2	2	2	2	2	2	1	2	2	3	2	3	2	2	2	3	2	2	2	3	2	2	2	2	3	2	2	1	2	3	2	2	3	2	2	2	2	3
1142	Large intestine	rectum		0.496626	2	2	2	3	2	2	2	1	2	2	2	2	2	2	2	1	2	3	3	2	2	2	3	2	2	2	3	2	2	2	2	3	2	2	2	2	3	2	2	3	2	3	2	2	2
1143	EGJ	esophagogastric junction		0.83856	2	2	2	4	2	2	2	2	2	2	2	2	1	2	2	2	2	2	3	2	2	1	2	3	2	2	3	2	2	2	2	2	2	2	3	2	4	2	2	2	2	3	2	2	2
1144	Stomach	stomach		0.325867	2	2	2	3	2	2	2	2	2	2	2	2	2	2	1	2	2	2	3	2	2	1	3	3	2	2	2	1	1	2	2	3	2	2	2	2	3	2	2	2	2	3	2	2	2
1145	Lung	lung	adenocarcinoma	0.297266	2	2	2	3	2	2	2	2	2	2	3	2	1	2	2	2	2	3	3	2	2	1	3	2	2	2	3	1	1	2	3	3	2	2	2	2	3	2	2	2	2	3	2	2	2
1146	Lung	lung	squamous cell carcinoma	0.999296	3	2	3	3	2	2	3	2	6	2	2	2	2	2	2	2	3	2	3	3	2	2	3	3	2	2	3	2	2	2	2	2	2	3	3	2	3	2	6	2	2	3	2	2	2
1147	Liver	liver		0.592572	1	2	2	3	2	2	2	2	2	3	2	2	2	2	2	1	2	3	2	3	2	2	3	3	2	2	3	2	2	2	2	2	2	2	2	3	3	2	2	2	2	3	2	2	2
1148	Others	retroperitoneum		0.296374	2	2	2	2	2	2	2	2	2	2	2	2	2	2	2	2	2	2	2	3	2	2	2	3	2	2	3	2	2	2	2	2	2	2	2	2	2	2	2	2	2	3	2	2	2
1149	Ovary	ovary		0.26783	2	2	2	2	2	2	2	2	2	2	2	2	2	2	2	2	2	2	2	2	2	2	2	3	2	2	2	2	2	2	2	2	2	2	2	2	2	2	2	2	2	3	2	2	2
1150	Breast	breast		0.420844	2	2	2	2	2	2	2	2	2	2	3	2	1	2	2	2	2	2	3	2	2	1	3	3	2	2	2	2	2	2	2	2	2	3	2	2	2	2	2	2	2	3	2	2	2
1151	Liver	liver		0.296051	2	2	2	2	2	2	2	1	2	2	3	2	2	2	2	2	2	2	3	2	2	1	2	4	2	2	2	2	2	2	2	2	2	2	2	2	3	2	2	2	2	3	2	2	2
1152	Large intestine	rectum		0.315625	2	2	2	2	2	2	2	2	2	2	2	2	2	2	2	2	2	2	2	2	2	2	2	3	2	2	2	2	2	2	2	3	2	2	2	2	2	2	2	2	2	3	2	2	2
1153	Esophagus	esophagus	squamous cell carcinoma	0.340688	2	2	2	3	2	2	2	2	3	2	2	2	2	2	2	2	2	3	2	3	2	2	3	3	2	2	2	2	2	2	2	2	2	2	2	3	3	2	3	2	2	3	2	2	2
1154	Breast	breast		0.4192	2	2	2	2	2	2	2	2	2	3	2	2	2	2	2	2	2	2	2	2	2	2	2	3	2	2	2	2	2	2	2	2	2	2	2	2	2	2	2	2	2	2	2	2	2
1155	EGJ	esophagogastric junction		0.986635	2	2	3	2	2	2	2	2	2	3	2	3	1	2	2	2	2	2	3	3	2	2	3	3	2	3	2	2	2	2	2	3	2	2	2	2	3	2	2	3	2	4	2	2	2
1156	Lung	lung	adenocarcinoma	0.284306	2	2	2	2	2	2	2	2	2	2	2	2	2	2	2	2	2	3	3	2	2	2	3	2	2	2	3	2	2	2	2	2	2	2	2	2	2	2	2	2	2	2	2	2	2
1157	Large intestine	rectum		0.405619	2	2	2	3	3	2	3	2	2	2	2	2	2	2	2	2	2	2	2	2	2	2	3	3	10	2	3	2	2	2	2	3	2	2	2	2	3	2	2	2	2	3	2	2	2
1159	Large intestine	rectum		0.730027	2	2	2	3	2	2	4	2	2	2	3	3	2	2	2	1	2	2	3	2	2	2	3	3	2	2	3	2	2	2	3	3	2	2	2	2	3	2	2	2	2	3	2	2	2
1161	Head&neck	head&neck	squamous cell carcinoma	0.331846	2	2	2	3	2	2	2	2	2	2	2	2	2	2	2	2	3	3	3	3	2	1	3	3	2	2	3	2	2	2	2	2	2	2	2	2	3	2	2	2	2	3	2	2	2
1162	Large intestine	colon		0.33689	2	2	2	3	2	2	3	2	2	2	2	2	2	2	2	2	2	2	2	2	2	2	4	3	2	2	2	2	2	2	2	3	2	2	2	2	3	2	2	2	2	3	3	2	3
1163	Lung	lung	adenocarcinoma	0.316188	2	2	2	3	2	2	2	1	2	2	3	2	1	1	1	2	2	3	3	2	2	1	3	2	2	2	3	1	1	2	2	2	3	2	2	2	3	2	2	2	2	3	2	2	2
1164	Stomach	stomach		0.278545	2	2	2	2	2	2	2	2	2	2	2	2	2	2	1	2	3	3	3	2	2	1	3	3	2	2	3	2	2	2	2	3	2	2	2	2	3	2	2	2	2	3	2	2	2
1165.1	Large intestine	rectum		0.736588	2	2	2	3	3	2	3	2	2	2	2	2	2	2	2	1	2	2	2	2	1	2	3	3	2	2	3	2	1	2	2	4	2	2	2	2	3	2	2	2	2	3	2	2	3
1166	Lung	lung	adenocarcinoma	0.35509	2	2	2	3	2	2	2	1	2	3	2	2	2	2	1	2	3	3	2	2	2	2	3	2	2	2	3	2	2	2	2	3	2	2	2	2	3	2	2	2	2	3	2	2	2
1168	Large intestine	rectum		0.287425	2	2	2	2	2	2	2	2	2	2	2	2	2	2	2	2	2	2	2	2	2	2	2	2	2	2	2	2	2	2	2	2	2	2	2	2	2	2	2	2	2	2	2	2	2
1169	Liver	liver		0.295871	2	2	2	2	2	2	2	2	2	2	2	2	2	2	2	2	2	2	2	2	2	2	2	3	2	2	2	2	2	2	2	2	2	2	2	2	3	2	2	2	2	4	2	2	3
1170	Head&neck	head&neck	squamous cell carcinoma	0.774612	3	2	2	3	2	2	2	1	3	2	1	2	1	2	2	2	3	3	2	3	2	2	3	3	2	2	2	2	2	2	2	2	2	3	2	2	3	2	3	1	2	4	2	2	2
1171.1	Large intestine	colon		0.505446	2	2	2	2	2	2	2	2	2	2	2	2	1	2	2	2	3	2	3	2	2	1	2	2	1	2	3	2	2	2	2	3	2	2	2	2	3	1	2	2	1	3	2	1	2
1171.2	Large intestine	colon		0.393883	2	2	2	3	2	2	4	2	2	2	3	3	2	2	2	2	3	3	3	2	3	2	4	4	2	2	3	2	2	2	3	3	3	3	1	3	3	2	2	3	2	3	3	2	2
1172	Large intestine	rectum		0.414632	2	2	2	2	2	2	3	2	2	2	2	2	2	2	2	2	2	2	2	2	2	2	2	2	3	2	2	2	2	2	2	2	2	2	2	2	2	2	2	2	2	2	2	2	2
1174	Esophagus	esophagus	squamous cell carcinoma	0.317895	2	2	2	10	2	2	2	2	2	2	2	2	2	2	2	2	2	2	3	3	2	2	3	3	2	2	3	2	2	2	2	2	2	2	3	2	2	2	2	3	2	3	2	2	2
1175	Lung	lung		0.290503	2	2	2	3	2	2	2	1	2	2	2	2	2	2	1	2	3	3	3	2	2	1	3	2	2	2	3	1	1	2	2	3	2	2	2	2	3	2	2	2	2	3	2	2	2
1176	Stomach	stomach		0.243745	2	2	2	2	2	2	2	2	2	2	2	2	2	2	2	2	2	2	2	2	2	2	2	2	2	2	2	2	2	2	2	3	2	2	2	2	2	2	2	2	2	3	2	2	2
1177	Stomach	stomach		0.940885	2	2	2	3	2	2	2	1	2	2	2	2	2	2	2	2	3	2	2	3	2	2	2	3	6	3	2	2	2	2	2	4	3	2	2	3	3	2	3	3	2	4	2	2	2
1179	Pancreas	pancreas		0.298255	2	2	2	2	2	2	2	2	2	2	2	2	2	2	2	2	2	2	2	2	2	2	2	2	2	2	2	2	2	2	2	2	2	2	2	2	2	2	2	2	2	2	2	2	2
1180	Large intestine	rectum		0.712496	2	2	2	2	2	2	3	2	2	2	2	2	2	2	2	2	2	2	2	2	2	2	2	2	2	2	2	2	2	2	3	2	2	2	1	2	2	2	2	2	2	2	2	2	2
1181	GIST	jejunum		0.672705	2	2	2	3	2	2	2	1	2	2	2	2	1	2	1	1	3	4	4	3	1	1	3	3	2	2	4	1	1	2	2	3	3	3	2	3	3	2	3	3	1	3	2	2	2
1182	Head&neck	head&neck	squamous cell carcinoma	0.300954	2	2	2	2	2	2	2	2	2	2	2	2	2	2	2	2	2	2	2	3	2	2	2	2	2	2	2	2	2	2	2	2	2	2	2	2	2	2	2	2	2	3	2	2	2
1183	Lung	lung	adenocarcinoma	0.235353	2	2	2	2	2	2	2	2	2	2	2	2	2	2	2	2	2	3	3	2	2	1	2	2	2	2	3	2	2	2	2	2	2	2	2	2	2	2	2	2	2	2	2	2	2
1184	Large intestine	rectum		0.272956	2	2	2	2	2	2	2	2	2	2	2	2	2	2	2	2	2	2	2	2	2	2	3	3	2	2	2	2	2	2	2	2	2	2	2	2	2	2	2	2	2	3	2	2	2
1185	Head&neck	head&neck	squamous cell carcinoma	0.292781	2	2	2	3	2	2	2	2	2	2	2	2	2	2	2	2	3	2	2	3	2	1	2	2	2	2	2	1	1	2	2	2	2	2	2	2	3	2	2	2	2	3	2	2	2
1186.1	Lung	lung	adenocarcinoma	0.383853	2	2	2	3	2	2	2	2	2	2	2	2	2	2	1	2	3	3	2	2	2	1	3	2	2	2	3	1	1	2	2	3	3	2	2	2	3	2	2	2	2	3	2	2	2
1186.2	Lung	lung	adenocarcinoma	0.275993	2	2	2	2	2	2	2	2	2	2	2	2	2	2	2	2	2	3	2	2	2	2	2	2	2	2	2	2	2	2	2	2	2	2	2	2	3	2	2	2	2	3	2	2	2
1187	Large intestine	rectum		0.489563	2	2	2	3	2	2	2	1	2	2	2	3	1	2	2	1	2	2	3	3	2	2	3	3	10	2	3	1	1	2	2	4	2	2	2	2	3	2	2	2	2	3	2	2	2
1188	Others	brain		0.554649	1	2	2	3	2	2	2	1	2	2	2	2	1	2	1	2	2	3	2	3	2	1	3	3	2	2	2	1	1	2	2	3	2	2	2	3	3	2	3	3	2	6	2	2	2
1189	Lung	lung	squamous cell carcinoma	0.266841	2	2	2	3	2	2	2	1	2	2	2	2	2	2	2	2	3	3	3	2	2	1	3	2	2	2	3	1	1	2	2	3	2	2	2	3	3	2	2	3	2	3	2	2	2
1190	Large intestine	rectum		0.539141	2	2	2	4	2	2	3	1	2	2	2	2	2	2	1	1	4	3	3	3	2	1	3	3	2	2	3	2	2	2	2	2	2	2	2	3	4	2	3	2	2	4	2	2	2
1191	Stomach	stomach		0.399156	2	2	2	2	2	2	2	2	2	2	2	2	2	2	2	2	3	2	2	2	2	2	2	2	2	2	3	2	2	2	2	2	2	2	2	2	2	2	2	2	2	2	2	2	2
1192	Stomach	stomach		0.353538	2	2	2	2	2	2	2	2	2	2	2	2	2	2	2	2	3	3	2	2	2	2	2	2	2	2	3	2	2	2	2	3	2	2	2	2	3	2	2	2	2	3	2	2	2
1194	Large intestine	rectum		0.784604	2	2	2	3	1	2	3	2	2	2	2	2	1	2	2	2	2	2	3	2	2	1	3	3	2	2	2	2	2	2	2	3	3	2	2	2	3	2	2	2	2	3	3	2	2
1195	Esophagus	esophagus	squamous cell carcinoma	0.999012	1	2	2	2	2	2	2	1	3	2	2	3	2	2	2	2	2	2	3	3	2	2	2	3	4	2	3	2	2	2	2	2	2	3	2	2	2	4	4	3	2	3	2	4	1
1196	Others	duodenum		0.370915	2	2	2	3	2	2	2	2	2	2	2	2	2	2	2	2	3	3	3	2	2	2	3	2	2	2	3	2	2	2	2	3	2	2	2	2	3	2	2	2	2	2	2	2	2
1197.1	Large intestine	colon		0.779452	2	2	2	3	2	2	3	2	2	2	2	2	2	2	2	2	2	2	2	2	2	2	3	3	2	2	2	2	2	2	2	3	2	2	2	2	3	2	2	2	2	3	2	2	2
1198	Large intestine	rectum		0.997015	2	2	2	3	1	2	4	2	2	2	3	2	1	2	2	2	2	3	2	2	2	2	3	4	2	2	2	2	2	2	2	4	2	2	2	2	3	2	2	2	2	4	2	2	3
1199	Head&neck	head&neck	squamous cell carcinoma	0.422353	2	2	2	2	2	2	2	2	3	2	3	2	2	2	2	2	2	2	2	3	2	2	2	3	2	2	2	2	2	2	3	3	2	2	2	2	2	2	3	2	2	3	2	2	2
1200	Liver	liver		0.993942	2	2	2	3	2	2	2	2	2	2	2	2	2	3	2	2	3	2	3	3	2	2	3	3	2	2	3	2	2	2	2	3	2	2	2	3	3	2	2	2	2	3	2	2	2
1201	Large intestine	rectum		0.356505	3	3	2	3	2	2	3	1	2	2	2	2	1	2	1	2	2	2	3	2	2	1	3	2	2	2	3	2	2	2	2	5	2	2	2	3	3	2	2	3	2	4	2	2	2
1203	Stomach	stomach		0.330841	2	2	2	3	2	2	2	2	2	2	2	2	2	2	2	2	3	2	2	2	2	1	2	2	2	2	2	2	2	2	2	3	2	2	2	2	3	2	2	2	2	3	2	2	2
1204	Breast	breast		0.99494	2	2	2	3	4	2	2	2	2	2	2	3	2	2	2	2	3	3	2	2	2	2	2	5	2	2	2	2	2	3	2	3	2	3	2	2	2	2	2	4	2	4	3	2	2
1205	Large intestine	colon		0.489978	2	2	2	2	2	2	2	1	2	2	2	2	2	2	2	2	2	2	3	2	2	2	2	2	2	2	2	2	2	2	2	2	2	3	2	2	2	2	2	2	2	2	2	2	2
1207	Head&neck	head&neck	squamous cell carcinoma	0.440582	2	2	3	10	2	2	2	2	2	2	2	2	2	2	2	2	2	2	3	2	2	2	3	4	2	2	3	2	2	2	2	3	2	2	2	2	3	2	3	2	2	4	3	2	2
1208	Large intestine	colon		0.999642	2	2	2	2	2	2	2	2	2	2	2	2	2	2	2	2	2	2	2	2	2	2	2	2	2	2	2	2	2	2	2	2	2	2	2	2	2	2	2	2	2	2	2	2	2
1209	Kidney	kidney		0.99862	2	2	2	2	2	2	2	2	2	2	2	2	2	2	2	2	2	2	2	2	2	2	2	2	2	2	2	2	2	2	2	2	2	2	2	2	2	2	2	2	2	2	2	2	2
1211	Large intestine	colon		0.998455	2	2	2	2	2	2	2	2	2	2	2	2	2	2	2	2	2	2	2	2	2	2	2	2	2	2	2	2	2	2	2	2	2	2	2	2	2	2	2	2	2	2	2	2	2
1212	Large intestine	colon		0.999428	2	2	2	2	2	2	2	2	2	2	2	2	2	2	2	2	2	2	2	2	2	2	2	2	2	2	2	2	2	2	2	2	2	2	2	2	2	2	2	2	2	2	2	2	2
1213	Lung	lung	adenocarcinoma	0.996605	2	2	2	2	2	2	2	2	2	2	2	2	2	2	2	2	2	2	2	2	2	2	2	2	2	2	2	2	2	2	2	2	2	2	2	2	2	2	2	2	2	2	2	2	2
1215	Lung	lung	adenocarcinoma	0.999515	2	2	2	4	2	2	2	2	3	2	2	2	2	2	2	2	3	3	2	3	2	3	2	5	2	2	2	1	1	2	2	2	3	2	2	2	2	2	3	3	2	5	2	2	2
1216	Large intestine	rectum		0.998912	2	2	2	2	2	2	2	2	2	2	2	2	2	2	2	2	2	2	2	2	2	2	2	2	2	2	2	2	2	2	2	2	2	2	2	2	2	2	2	2	2	2	2	2	2
1217	Ovary	ovary		0.99959	2	2	2	2	2	2	2	2	2	2	2	2	2	2	2	2	2	2	2	2	2	2	2	2	2	2	2	2	2	2	2	2	2	2	2	2	2	2	2	2	2	2	2	2	2
1218	Breast	breast		0.999235	2	2	2	2	2	2	2	2	2	2	2	2	2	2	2	2	2	2	2	2	2	2	2	2	2	2	2	2	2	2	2	2	2	2	2	2	2	2	2	2	2	2	2	2	2
1219	Large intestine	cecum		0.999012	2	2	2	2	2	2	2	2	2	2	2	2	2	2	2	2	2	2	2	2	2	2	2	2	2	2	2	2	2	2	2	2	2	2	2	2	2	2	2	2	2	2	2	2	2
1220	Liver	liver		0.999469	2	2	2	2	2	2	2	2	2	2	2	2	2	2	2	2	2	2	2	2	2	2	2	2	2	2	2	2	2	2	2	2	2	2	2	2	2	2	2	2	2	2	2	2	2
1221	Lung	lung	adenocarcinoma	0.999101	2	2	2	2	2	2	2	2	2	2	2	2	2	2	2	2	2	2	2	2	2	2	2	2	2	2	2	2	2	2	2	2	2	2	2	2	2	2	2	2	2	2	2	2	2
1222	Large intestine	rectum		0.999599	2	2	2	2	2	2	2	2	2	2	2	2	2	2	2	2	2	2	2	2	2	2	2	2	2	2	2	2	2	2	2	2	2	2	2	2	2	2	2	2	2	2	2	2	2
1224	Lung	lung	adenocarcinoma	0.997432	2	2	2	2	2	2	2	2	2	2	2	2	2	2	2	2	2	2	2	2	2	2	2	2	2	2	2	2	2	2	2	2	2	2	2	2	2	2	2	2	2	2	2	2	2
1225	Large intestine	rectum		0.988369	2	2	2	2	2	2	2	2	2	2	2	2	2	2	2	2	2	2	2	2	2	2	2	2	2	2	2	2	2	2	2	2	2	2	2	2	2	2	2	2	2	2	2	2	2
1226	Large intestine	colon		0.998424	2	2	2	2	2	2	2	2	2	2	2	2	2	2	2	2	2	2	2	2	2	2	2	2	2	2	2	2	2	2	2	2	2	2	2	2	2	2	2	2	2	2	2	2	2
1227	Large intestine	rectum		0.998363	2	2	2	2	2	2	2	2	2	2	2	2	2	2	2	2	2	2	2	2	2	2	2	2	2	2	2	2	2	2	2	2	2	2	2	2	2	2	2	2	2	2	2	2	2
1228	Breast	breast		0.99841	2	2	2	2	2	2	2	2	2	2	2	2	2	2	2	2	2	2	2	2	2	2	2	2	2	2	2	2	2	2	2	2	2	2	2	2	2	2	2	2	2	2	2	2	2
1229	GIST	rectum		0.999171	2	2	2	2	2	2	2	2	2	2	2	2	2	2	2	2	2	2	2	2	2	2	2	2	2	2	2	2	2	2	2	2	2	2	2	2	2	2	2	2	2	2	2	2	2
1230	Stomach	stomach		0.999074	2	2	2	2	2	2	2	2	2	2	2	2	2	2	2	2	2	2	2	2	2	2	2	2	2	2	2	2	2	2	2	2	2	2	2	2	2	2	2	2	2	2	2	2	2
1231	Lung	lung	squamous cell carcinoma	0.998337	2	2	2	2	2	2	2	2	2	2	2	2	2	2	2	2	2	2	2	2	2	2	2	2	2	2	2	2	2	2	2	2	2	2	2	2	2	2	2	2	2	2	2	2	2
1232	Liver	liver		0.999729	2	2	2	2	2	2	2	2	2	2	2	2	2	2	2	2	2	2	2	2	2	2	2	2	2	2	2	2	2	2	2	2	2	2	2	2	2	2	2	2	2	2	2	2	2
1233	Lung	lung		0.999087	2	2	2	2	2	2	2	2	2	2	2	2	2	2	2	2	2	2	2	2	2	2	2	2	2	2	2	2	2	2	2	2	2	2	2	2	2	2	2	2	2	2	2	2	2
1235	Stomach	stomach		0.999307	2	2	2	2	2	2	2	2	2	2	2	2	2	2	2	2	2	2	2	2	2	2	2	2	2	2	2	2	2	2	2	2	2	2	2	2	2	2	2	2	2	2	2	2	2
1236	Large intestine	rectum		0.996523	2	2	2	2	2	2	2	2	2	2	2	2	2	2	2	2	2	2	2	2	2	2	2	2	2	2	2	2	2	2	2	2	2	2	2	2	2	2	2	2	2	2	2	2	2
1237	Lung	lung	adenocarcinoma	0.297104	2	2	2	3	2	2	2	1	2	2	2	2	2	2	1	2	3	3	3	3	2	1	3	2	2	2	3	1	1	2	2	3	2	2	2	2	3	2	2	2	2	3	2	2	2
1238	Stomach	stomach		0.999135	2	2	2	2	2	2	2	2	2	2	2	2	2	2	2	2	2	2	2	2	2	2	2	2	2	2	2	2	2	2	2	2	2	2	2	2	2	2	2	2	2	2	2	2	2
1239	Liver	liver		0.999366	2	2	2	2	2	2	2	2	2	2	2	2	2	2	2	2	2	2	2	2	2	2	2	2	2	2	2	2	2	2	2	2	2	2	2	2	2	2	2	2	2	2	2	2	2
1241	Large intestine	colon		0.999155	2	2	2	2	2	2	2	2	2	2	2	2	2	2	2	2	2	2	2	2	2	2	2	2	2	2	2	2	2	2	2	2	2	2	2	2	2	2	2	2	2	2	2	2	2
1242	Others	thymus		0.99891	2	2	2	2	2	2	2	2	2	2	2	2	2	2	2	2	2	2	2	2	2	2	2	2	2	2	2	2	2	2	2	2	2	2	2	2	2	2	2	2	2	2	2	2	2
1244	Lung	lung	adenocarcinoma	0.999166	2	2	2	2	2	2	2	2	2	2	2	2	2	2	2	2	2	2	2	2	2	2	2	2	2	2	2	2	2	2	2	2	2	2	2	2	2	2	2	2	2	2	2	2	2
1245	Large intestine	rectum		0.397839	2	2	2	3	2	2	3	2	2	2	2	2	2	2	2	2	2	2	3	2	2	2	3	2	2	2	3	2	2	2	3	3	2	2	2	2	3	2	2	2	2	3	2	2	2
1246	Large intestine	colon		0.998073	2	2	2	2	2	2	2	2	2	2	2	2	2	2	2	2	2	2	2	2	2	2	2	2	2	2	2	2	2	2	2	2	2	2	2	2	2	2	2	2	2	2	2	2	2
1247.1	Lung	lung	squamous cell carcinoma	0.998488	2	2	2	2	2	2	2	2	2	2	2	2	2	2	2	2	2	2	2	2	2	2	2	2	2	2	2	2	2	2	2	2	2	2	2	2	2	2	2	2	2	2	2	2	2
1247.2	Lung	lung		0.86951	2	2	3	2	2	2	2	1	3	2	2	2	2	2	2	2	3	2	3	4	2	1	2	3	2	2	2	2	2	2	3	3	2	2	2	2	2	2	3	1	2	3	2	2	2
1248	Large intestine	cecum		0.794511	2	2	2	3	2	2	2	1	2	2	2	2	1	3	1	2	2	2	2	2	2	2	3	2	2	2	2	2	2	2	2	3	2	2	2	2	4	2	2	3	2	3	2	2	3
1249	Kidney	kidney		0.564164	2	2	2	2	2	2	2	2	2	2	2	2	2	2	2	2	2	2	2	2	2	2	2	2	2	2	2	2	2	2	2	2	2	2	2	2	2	2	2	2	2	2	2	2	2
1250	Large intestine	cecum		0.493486	2	2	2	2	2	2	2	2	2	2	2	2	2	2	2	2	3	2	3	2	2	1	3	2	2	2	3	2	2	2	2	3	2	2	2	2	2	2	2	2	2	3	2	2	2
1251	Esophagus	esophagus	squamous cell carcinoma	0.832266	2	2	3	2	2	2	2	2	2	2	2	2	2	2	2	2	2	2	2	2	2	1	2	3	2	2	2	2	2	3	2	2	2	2	2	2	3	2	2	2	2	3	3	2	2
1252	Large intestine	rectum		0.92843	2	2	2	4	2	2	3	1	2	2	3	2	1	1	2	2	3	3	3	2	2	2	3	2	2	1	3	2	2	2	3	6	2	2	1	2	5	1	2	2	2	3	2	1	2
1253	Large intestine	colon		0.751578	2	2	2	2	2	2	2	2	2	2	2	2	2	2	2	2	2	2	2	2	2	2	2	2	2	2	2	2	2	2	2	2	2	2	2	2	2	2	2	2	2	2	2	2	2
1254	Large intestine	colon		0.817201	2	2	2	3	2	2	2	2	2	2	2	2	2	2	2	2	2	2	3	2	2	2	3	3	2	2	2	2	2	2	3	3	2	2	2	2	3	2	2	2	2	4	2	2	3
1255	Pancreas	pancreas		0.414	2	2	2	2	2	2	2	2	2	2	2	2	2	2	2	2	3	3	3	2	2	1	3	2	2	2	3	2	2	2	2	3	2	2	2	2	3	2	2	2	2	3	2	2	2
1256	Lung	lung	adenocarcinoma	0.268288	2	2	2	2	2	2	2	2	2	2	2	2	2	2	2	2	3	2	3	2	2	2	2	2	2	2	2	2	2	2	2	2	2	2	2	2	3	2	2	2	2	3	2	2	2
1257	Stomach	stomach		0.285915	2	2	2	2	2	2	2	2	2	2	2	2	2	2	2	2	2	2	3	2	2	1	2	2	2	2	3	2	2	2	2	2	2	2	2	2	2	2	2	2	2	2	2	2	2
1258	Lung	lung	adenocarcinoma	0.354649	2	2	2	3	2	2	2	2	2	2	2	2	1	2	2	2	2	3	2	2	2	2	3	2	2	2	3	1	1	2	2	2	3	2	2	2	3	2	2	2	2	2	2	2	2
1259	Head&neck	head&neck	squamous cell carcinoma	0.34494	2	2	2	2	2	2	2	2	2	2	2	2	2	2	2	2	2	2	2	2	2	2	2	3	2	2	2	2	2	2	2	2	2	2	2	2	3	2	2	2	2	3	2	2	2
1260	Large intestine	colon		0.45085	2	2	2	2	2	2	2	2	2	2	2	2	2	2	2	2	3	3	3	2	2	1	3	2	2	2	3	2	2	2	2	3	2	2	2	2	3	2	2	2	2	3	2	2	2
1261	Uterus	uterus		0.630688	2	2	2	3	3	2	2	3	2	2	2	2	2	3	2	2	2	2	2	2	2	2	3	3	2	2	2	1	1	2	2	2	2	2	2	2	3	2	2	3	2	3	2	2	3
1262	Lung	lung	adenocarcinoma	0.584231	2	2	1	3	2	2	2	2	2	3	2	2	1	2	2	2	2	3	2	2	2	2	3	2	2	2	2	2	2	2	2	2	2	2	2	2	3	2	2	2	1	3	2	2	3
1263	Others	skin		0.564666	2	2	3	3	2	2	2	2	2	2	2	2	2	2	1	2	3	2	2	3	2	2	3	2	2	2	3	2	2	2	2	2	2	2	2	3	3	1	2	3	2	3	2	1	2
1264	Large intestine	rectum		0.334039	2	2	2	2	2	2	2	2	2	2	2	2	2	2	2	2	2	2	2	2	2	2	2	2	2	2	2	2	2	2	2	2	2	2	2	2	2	2	2	2	2	2	2	2	2
1265	Liver	liver		0.445902	2	2	2	3	2	2	2	2	2	2	2	2	2	2	2	2	3	3	2	3	2	1	3	4	2	2	3	1	1	2	2	3	2	2	2	3	3	2	2	2	2	6	2	2	2
1266	Large intestine	rectum		0.555735	2	2	2	3	2	2	2	2	2	2	2	2	1	2	2	3	3	2	3	3	2	2	3	2	2	2	3	1	1	2	2	5	2	2	2	2	3	2	3	3	2	3	2	2	2
1267	Large intestine	colon		0.394047	2	2	2	3	2	2	3	2	2	2	2	2	2	2	2	2	3	2	2	2	2	2	3	2	2	2	2	2	2	2	2	4	2	2	2	2	3	2	3	2	2	3	2	2	3
1268	Lung	lung	adenocarcinoma	0.329963	2	2	2	2	2	2	2	2	2	2	2	2	2	2	2	2	2	3	2	2	2	2	2	2	2	2	2	2	2	2	2	2	2	2	2	2	2	2	2	2	2	2	2	2	2
1269	Large intestine	rectum		0.46912	2	2	2	3	2	2	2	2	2	2	2	2	2	2	2	2	3	3	2	2	2	2	3	2	2	2	3	1	1	2	2	3	2	2	2	2	3	2	2	2	2	2	2	2	2
1270	Liver	liver		0.641172	1	2	2	3	2	2	2	2	2	2	2	2	2	2	1	1	3	2	2	3	1	1	3	3	2	2	3	2	2	2	2	4	2	2	2	3	3	2	2	1	2	4	2	2	2
1271	Breast	breast		0.36496	2	2	2	2	2	2	2	2	2	2	2	2	2	2	2	2	2	2	2	2	2	2	2	2	2	2	3	2	2	2	2	3	2	2	2	2	2	2	2	2	2	3	2	2	2
1272	Head&neck	head&neck	squamous cell carcinoma	0.295821	2	2	2	2	2	2	2	2	2	2	2	2	2	2	2	2	2	2	2	3	2	1	2	2	2	2	2	2	2	2	2	2	2	2	2	2	2	2	2	2	2	2	2	2	2
1273	Head&neck	head&neck	squamous cell carcinoma	0.28818	2	2	2	3	2	2	2	2	2	2	2	2	2	2	2	2	2	2	2	3	2	1	3	2	2	2	3	2	2	2	2	2	2	2	2	2	2	2	2	2	2	3	2	2	2
1274	Lung	lung	adenocarcinoma	0.295033	2	2	2	3	2	2	2	2	2	2	2	2	2	2	2	2	2	2	2	2	2	2	2	2	2	2	2	2	2	2	2	2	2	2	2	2	2	2	2	2	2	2	2	2	2
1275	Stomach	stomach		0.356434	2	2	2	3	2	2	3	2	2	2	2	2	2	2	2	2	2	2	2	2	2	2	2	2	2	2	2	2	2	2	2	2	2	2	2	2	3	2	2	2	2	3	2	2	2
1276	Large intestine	rectum		0.39363	2	2	2	3	2	2	3	2	2	2	2	2	1	2	2	2	3	3	3	2	2	2	3	2	2	2	3	2	2	2	2	3	2	2	2	2	3	2	2	3	2	3	2	2	2
1279	Liver	liver		0.369293	2	2	2	3	2	2	2	1	2	2	2	2	2	2	1	2	2	3	2	2	2	1	3	5	2	2	3	1	2	2	2	2	2	2	2	2	3	2	2	3	2	5	2	2	2
1280	Head&neck	head&neck		0.267128	2	2	2	3	2	2	2	2	2	2	2	2	2	2	2	2	3	2	3	2	2	2	3	2	2	2	3	2	2	2	2	3	2	2	2	2	2	2	2	3	2	2	2	2	2
1282	Breast	breast		0.615809	2	2	2	3	2	2	2	1	2	3	2	2	2	2	1	2	3	3	3	3	2	1	3	2	1	2	3	2	2	2	3	3	2	2	2	3	3	1	2	2	2	3	2	1	2
1283	Large intestine	colon		0.554404	2	2	2	4	1	2	3	2	3	2	2	2	2	2	2	2	3	2	3	3	2	1	2	2	2	2	2	2	2	2	2	3	2	2	2	2	4	2	3	3	2	3	2	2	2
1285	Others	gallbladder		0.338439	2	2	2	2	2	2	2	2	2	2	2	2	2	2	2	2	2	2	2	2	2	2	2	2	2	2	2	2	2	2	2	2	2	2	2	2	2	2	2	2	2	2	2	2	2
1287	Lung	lung	adenocarcinoma	0.511159	2	3	2	2	2	2	2	2	2	2	2	2	2	2	2	2	2	2	3	2	3	1	3	2	2	2	3	1	1	2	3	2	3	2	2	3	2	2	2	3	2	4	3	2	2
1288	Stomach	stomach		0.372211	2	2	2	3	2	2	2	2	2	2	2	2	2	2	2	2	3	3	3	2	2	1	3	2	2	2	3	1	1	2	2	3	2	2	2	2	3	2	2	3	2	3	2	2	2
1289	Head&neck	head&neck	squamous cell carcinoma	0.363761	2	2	2	3	2	2	2	2	2	2	2	2	2	2	2	2	2	2	2	3	2	1	3	3	4	2	2	2	2	2	2	2	2	2	2	2	3	2	2	3	3	3	2	2	2
1290	Large intestine	colon		0.475459	2	2	2	2	2	2	3	2	2	2	2	2	2	2	2	2	3	2	3	2	2	1	2	2	2	2	3	2	2	2	2	3	3	2	2	3	2	2	2	3	2	3	2	2	2
1291	Lung	lung	adenocarcinoma	0.462897	2	2	2	5	2	2	2	2	2	2	2	2	2	2	2	3	3	3	3	2	3	1	2	2	2	2	3	2	2	2	3	2	3	2	3	2	5	2	2	2	2	3	2	2	2
1292	Large intestine	rectum		0.999067	2	2	3	3	2	2	3	2	2	3	2	2	2	2	2	2	2	2	2	2	2	3	4	3	2	2	2	2	2	2	2	4	2	2	2	2	4	2	2	2	2	4	2	2	3
1293	Sarcoma	soft tissue		0.903859	3	2	2	3	2	2	2	2	2	1	2	2	3	2	2	2	3	3	4	2	2	2	2	1	2	1	2	1	2	2	3	2	2	3	3	1	4	2	2	2	2	2	3	2	2
1294	Liver	liver		0.72456	1	2	2	3	1	2	2	1	2	2	2	2	2	2	2	2	3	3	2	2	2	1	3	4	2	2	3	1	1	2	2	3	2	2	2	2	3	2	2	2	2	7	2	2	2
1295	Liver	liver		0.715398	1	2	2	2	1	2	2	1	2	3	2	2	2	2	2	2	2	2	2	2	2	1	2	2	2	2	3	2	2	2	2	2	2	1	2	2	3	2	2	1	2	2	2	2	2
1296	Large intestine	cecum		0.470167	2	2	2	3	2	2	2	2	2	2	2	2	2	3	2	2	2	2	2	2	2	2	3	3	2	2	2	2	2	2	2	2	2	2	2	2	3	2	2	3	2	3	2	2	2
1298	Pancreas	pancreas		0.279944	2	2	2	2	2	2	2	2	2	2	2	2	2	2	2	2	2	2	3	2	2	2	2	2	2	2	2	2	2	2	2	2	2	2	2	2	2	2	2	2	2	2	2	2	2
1301	Lung	lung	adenocarcinoma	0.252215	2	2	2	2	2	2	2	2	2	2	2	2	2	2	1	2	3	3	3	3	2	1	2	2	2	2	3	2	2	2	2	3	2	2	2	3	3	2	2	3	2	3	2	2	2
1302	Stomach	stomach		0.301648	2	2	2	2	2	2	2	2	2	2	2	2	2	2	2	2	2	2	2	2	2	2	2	2	2	2	2	2	2	2	2	2	2	2	2	2	2	2	2	2	2	3	2	2	2
1303	Large intestine	rectum		0.330874	2	2	2	3	2	2	3	2	2	2	2	2	2	2	2	2	2	3	3	2	2	2	3	2	2	2	3	2	2	2	2	3	2	2	2	2	3	2	2	2	2	3	3	2	2
1304	Liver	liver		0.604553	2	2	2	4	1	2	2	2	2	3	2	2	2	2	2	2	2	2	2	2	2	2	4	4	2	2	2	1	1	2	2	2	2	2	2	2	4	2	2	2	2	5	2	2	3
1305	Large intestine	rectum		0.6781	2	2	3	3	2	2	3	2	2	2	2	3	2	2	1	2	2	3	3	2	2	2	3	4	2	2	3	2	2	2	2	4	2	2	2	2	3	2	2	2	2	4	2	2	3
1306	Liver	liver		0.540871	2	2	2	3	2	2	2	1	2	2	2	2	2	2	2	3	3	3	3	2	3	2	3	3	2	2	2	2	2	2	2	2	2	2	2	2	3	2	2	2	2	3	2	2	3
1307.2	Sarcoma	soft tissue		0.430282	2	2	2	2	2	2	2	2	2	2	2	2	2	2	2	2	2	2	3	2	2	2	2	2	2	1	2	2	2	2	2	2	2	2	2	2	2	2	2	2	2	2	2	2	2
1308	Ovary	ovary		0.995608	2	2	2	2	2	2	2	2	2	1	2	2	2	2	2	2	2	3	2	2	2	2	2	2	2	2	2	2	2	2	2	2	2	2	2	2	2	2	2	2	2	3	2	2	2
1309	Lung	lung	adenocarcinoma	0.34528	2	2	2	2	2	2	2	2	2	2	2	2	2	2	2	2	3	2	3	2	2	2	2	2	2	2	3	2	2	2	2	2	2	2	2	2	3	2	2	2	2	3	2	2	2
1311	Large intestine	rectum		0.987973	2	2	2	3	2	2	4	2	2	1	2	2	1	2	2	2	3	3	3	2	2	2	3	2	2	2	3	2	2	2	2	3	2	2	2	2	3	2	2	2	2	3	2	2	3
1312	Stomach	stomach		0.417558	2	2	2	3	3	2	2	2	2	2	2	2	2	2	2	2	2	3	2	2	2	1	3	2	3	3	3	1	1	2	2	3	2	2	2	2	3	4	2	2	2	3	2	3	2
1313.1	Large intestine	colon		0.997484	2	2	2	3	1	2	4	2	2	2	2	2	2	3	1	1	2	2	3	2	1	1	2	4	2	2	3	2	2	2	2	3	2	2	2	2	3	2	2	2	2	5	2	2	2
1314.1	Ovary	ovary		0.275287	2	2	2	2	2	2	2	2	2	2	2	2	2	2	2	2	2	2	2	2	2	2	2	2	2	2	2	2	2	2	2	2	2	2	2	2	2	2	2	2	2	2	2	2	2
1314.2	Ovary	ovary		0.303129	2	2	2	2	2	2	2	2	2	2	2	2	2	2	2	2	2	2	2	2	2	1	2	2	2	2	3	2	2	2	2	2	2	2	2	2	2	2	2	2	2	2	2	2	2
1316	Liver	liver		0.904801	2	2	2	3	2	2	2	1	2	2	2	2	1	2	1	2	3	2	3	3	2	1	3	2	2	2	3	1	1	2	2	3	3	3	2	3	3	2	2	3	2	3	3	2	2
1318	Lung	lung	adenocarcinoma	0.253343	2	2	2	3	2	2	2	1	2	2	2	2	1	2	1	2	3	3	3	2	2	1	3	2	2	2	3	1	1	2	2	3	2	2	2	2	3	2	2	2	2	3	2	2	2
1319	EGJ	esophagogastric junction		0.255996	2	2	2	3	2	2	2	2	2	2	2	2	2	2	2	2	2	2	3	2	2	2	3	2	2	2	2	2	2	2	2	3	2	2	2	2	2	2	2	2	2	2	2	2	2
1321	Melanoma	skin		0.39495	2	2	2	2	3	2	2	1	2	2	2	2	2	2	2	2	2	2	2	2	2	2	2	3	2	2	2	2	2	2	2	2	2	2	2	2	3	3	2	2	2	3	2	2	2
1322.1	Large intestine	cecum		0.997005	2	2	2	3	2	2	3	1	2	2	2	3	2	2	2	2	2	2	2	2	2	2	3	2	2	2	3	1	1	3	2	4	2	2	2	2	3	2	2	2	2	3	2	2	3
1323	Lung	lung	squamous cell carcinoma	0.683423	2	2	2	2	2	2	2	2	3	2	2	2	2	2	1	2	2	3	3	3	2	2	3	2	2	2	2	2	2	2	2	2	2	2	2	2	3	2	3	4	2	3	2	2	2
1326	Stomach	stomach		0.324493	2	2	2	2	3	2	2	2	2	2	2	2	2	2	2	2	2	2	2	2	2	1	2	3	2	2	2	2	2	2	2	2	2	2	2	2	2	2	2	2	2	3	2	2	2
1328	Large intestine	rectum		0.311333	2	2	2	2	2	2	2	2	2	2	2	2	2	2	2	2	2	2	2	2	2	2	2	3	5	2	2	2	2	2	2	2	2	2	2	2	2	2	2	2	2	3	2	2	2
1329	Large intestine	colon		0.997715	2	2	3	5	1	2	3	2	2	2	3	2	2	2	2	2	2	2	3	2	2	2	3	3	2	2	3	1	1	2	2	3	2	2	2	2	4	2	2	1	2	3	3	2	2
1330	Lung	lung	adenocarcinoma	0.370033	2	2	2	3	2	2	2	2	2	2	2	2	2	2	2	2	2	2	2	2	2	2	3	4	2	2	3	1	1	2	2	2	3	2	2	3	3	2	2	2	2	3	2	2	2
1331	Large intestine	rectum		0.812314	2	2	2	3	2	2	3	1	2	2	3	2	1	2	2	2	3	2	3	2	2	2	3	4	2	2	3	2	2	2	3	3	2	3	2	2	3	2	2	2	2	3	3	2	2
1332	Liver	liver		0.576127	2	2	2	2	2	2	2	1	2	2	3	2	2	2	2	1	3	2	2	2	2	2	3	3	3	1	3	2	2	2	2	3	2	2	2	2	3	3	2	3	2	3	2	2	2
1333	Large intestine	colon		0.359519	2	2	2	3	2	2	2	2	2	2	2	2	2	2	2	2	2	2	2	2	2	2	3	2	2	2	2	2	2	2	2	3	2	2	2	2	3	2	2	2	2	2	2	2	2
1334	Large intestine	rectum		0.411201	2	2	2	3	2	2	3	2	2	2	2	2	2	2	2	2	2	2	3	2	2	2	3	2	2	2	2	2	2	2	2	3	2	2	2	2	3	2	2	2	2	3	2	2	3
1335	Large intestine	colon		0.963782	2	2	2	2	2	2	3	2	2	2	2	2	1	2	2	2	2	3	2	3	3	1	2	2	2	2	2	2	2	2	2	3	2	2	2	2	2	2	3	3	2	3	2	2	2
1336	Stomach	stomach		0.758987	3	2	3	3	3	2	2	2	2	2	1	2	2	2	2	2	2	2	2	2	2	2	3	4	2	2	2	2	2	2	2	2	2	3	2	2	3	2	2	2	2	4	2	2	3
1337	Lung	lung	adenocarcinoma	0.868735	2	2	3	3	2	2	2	2	2	2	2	2	2	2	2	2	2	2	3	3	2	2	2	3	2	2	2	2	2	2	2	2	2	2	2	2	3	2	2	2	2	3	2	2	2
1338	Others	duodenum		0.764726	2	2	2	2	2	2	2	2	2	2	2	2	2	2	2	2	3	3	3	2	2	2	3	2	2	2	3	2	2	2	2	3	2	2	2	2	2	2	2	2	2	2	2	2	2
1340	Large intestine	colon		0.425768	2	2	2	4	2	2	3	1	2	2	2	2	1	2	1	2	3	3	3	3	2	2	5	5	2	2	4	1	1	1	2	3	3	2	2	3	4	2	2	2	2	6	2	2	2
1341	Large intestine	rectum		0.474443	2	2	2	2	2	2	2	2	2	2	2	2	2	2	2	1	2	2	2	2	2	2	2	2	2	2	2	2	2	2	2	2	2	2	2	2	2	2	2	2	2	2	2	2	2
1342	Liver	liver		0.376595	2	2	2	2	2	2	2	2	2	2	2	2	2	2	2	2	2	3	2	2	2	1	2	3	2	2	2	1	1	2	2	2	2	2	1	2	2	2	2	2	2	3	2	2	2
1343	Lung	lung	adenocarcinoma	0.307941	2	2	2	2	2	2	2	2	2	2	2	2	2	2	2	2	2	2	2	2	2	2	2	2	2	2	2	2	2	2	2	2	2	2	3	3	3	2	2	2	2	3	2	2	2
1344	Large intestine	colon		0.401419	2	2	2	3	2	2	2	1	2	2	2	2	2	2	2	2	2	2	2	2	2	2	3	2	2	2	2	1	1	2	2	3	2	2	2	2	3	2	2	2	2	2	2	2	2
1345.1	Large intestine	colon		0.309068	2	2	2	3	2	2	2	2	2	2	2	2	2	2	2	2	2	2	2	2	2	2	3	3	2	2	2	2	2	2	2	3	2	2	2	2	3	2	2	2	2	3	2	2	2
1346	Liver	liver		0.93882	1	2	2	3	3	2	2	1	2	2	2	2	2	2	2	1	2	3	2	2	1	2	3	3	2	2	3	2	2	2	2	2	2	1	1	2	3	2	2	2	2	3	2	2	3
1347	Lung	lung	squamous cell carcinoma	0.336272	2	2	2	2	2	2	2	2	2	2	2	2	2	2	2	2	3	2	3	3	2	1	3	2	2	2	2	2	2	2	2	2	2	2	2	2	2	2	3	2	2	2	2	2	2
1349	Stomach	stomach		0.991489	2	2	2	5	2	2	3	2	2	3	2	3	2	2	2	2	2	2	2	2	2	2	3	3	2	2	2	2	2	2	2	3	2	2	2	2	3	2	2	3	2	4	2	2	2
1350	Large intestine	rectum		0.491676	2	3	2	3	2	2	3	2	2	2	2	2	1	2	2	2	3	2	3	3	2	1	2	2	2	2	2	2	2	2	2	3	2	2	2	3	3	2	2	2	2	3	2	2	2
1351	Head&neck	head&neck	squamous cell carcinoma	0.316933	2	2	2	3	2	2	2	2	2	2	2	2	2	2	2	2	2	2	2	3	2	2	2	2	2	2	2	2	2	2	2	2	2	2	2	2	3	2	2	2	2	3	2	2	2
1352	Large intestine	colon		0.626503	1	2	2	4	1	2	3	2	2	2	2	2	2	2	2	2	2	2	2	2	2	2	2	6	2	2	2	2	2	2	2	3	2	2	2	2	4	2	2	2	2	6	2	2	2
1355	Large intestine	rectum		0.87692	2	2	3	2	1	2	1	1	2	2	2	2	2	2	2	2	2	1	2	1	2	2	3	3	1	2	3	2	2	2	2	3	2	2	1	2	4	1	2	1	2	3	2	1	2
1356	Liver	liver		0.358264	2	2	2	3	2	2	2	2	2	3	2	2	1	2	2	2	2	2	2	2	2	2	3	4	2	2	2	2	2	2	2	2	2	2	2	2	3	2	2	2	2	4	2	2	2
1357	Large intestine	rectum		0.821066	2	2	2	3	3	2	3	2	2	2	2	2	2	2	2	2	2	2	2	2	2	2	3	3	2	2	2	2	2	2	2	3	1	2	2	2	3	2	2	3	2	3	2	2	3
1358	Head&neck	head&neck		0.99254	1	2	1	10	2	2	4	2	3	2	2	3	2	1	2	2	2	2	2	5	2	2	2	3	2	2	3	2	2	3	2	4	2	1	2	3	2	2	3	2	2	4	2	2	2
1360	Large intestine	rectum		0.996196	2	2	2	3	2	2	2	2	2	3	2	2	1	2	2	2	2	2	2	2	2	3	4	2	2	2	2	2	2	2	2	5	2	2	2	2	4	1	2	2	2	3	2	2	3
1361	Breast	breast		0.269326	2	2	2	2	2	2	2	2	2	2	2	2	2	2	2	2	2	2	2	2	2	2	2	2	2	2	2	2	2	2	2	2	2	2	2	2	2	2	2	2	2	3	2	2	2
1362	Stomach	stomach		0.286141	2	2	2	3	2	2	2	2	2	2	2	2	2	2	2	2	2	2	2	2	2	2	3	3	2	2	2	2	2	2	2	2	2	2	2	2	3	2	2	2	2	3	2	2	2
1364	Large intestine	colon		0.303076	2	2	2	2	2	2	3	2	2	2	2	2	2	2	2	2	2	2	2	2	2	1	3	3	2	2	2	2	2	2	2	3	2	2	2	3	2	2	2	2	2	2	2	2	2
1366	Large intestine	rectum		0.504588	3	2	2	2	2	2	4	2	2	2	2	3	2	2	2	2	2	2	3	2	2	2	2	3	2	2	3	2	2	2	2	2	2	2	2	2	2	2	2	2	2	3	2	2	2
1368	Large intestine	rectum		0.995776	2	2	2	3	2	2	3	2	2	2	2	2	2	2	2	2	2	2	2	2	2	2	3	2	2	2	2	2	2	2	2	3	2	2	2	2	3	2	2	2	2	2	2	2	3
1369	EGJ	esophagogastric junction		0.274325	2	2	2	2	2	2	2	2	2	2	2	2	2	2	2	2	2	2	2	2	2	2	3	2	2	2	2	2	2	2	2	2	2	2	2	2	3	2	2	2	2	3	2	2	2
1371	Large intestine	colon		0.53413	2	3	2	3	2	2	3	2	2	2	2	2	2	2	2	2	2	2	2	2	2	2	3	3	2	2	3	2	2	2	2	3	2	2	2	3	3	2	2	2	2	3	2	2	3
1372	Head&neck	head&neck	squamous cell carcinoma	0.992687	2	3	3	2	2	2	3	2	3	2	2	2	2	2	2	2	2	2	2	3	2	2	2	2	2	2	3	2	2	2	2	2	2	2	2	2	3	2	3	2	2	2	2	2	2
1373	Stomach	stomach		0.996585	2	2	2	2	3	2	2	2	2	2	2	2	2	2	2	2	2	2	2	2	2	1	2	3	2	2	2	2	2	2	2	2	2	2	2	2	2	2	2	2	2	3	2	2	2
1374	Liver	liver		0.544103	2	2	3	2	2	2	2	2	2	3	2	2	3	2	2	2	3	4	3	3	2	1	3	6	2	2	3	2	2	2	2	3	2	2	2	2	2	2	2	2	1	5	2	2	2
1375	Large intestine	colon		0.474577	2	2	2	3	2	2	2	2	2	2	2	2	1	2	2	2	3	2	3	3	2	2	3	3	2	2	2	2	2	2	2	2	2	2	2	2	3	2	3	3	2	3	2	2	2
1376	Lung	lung	adenocarcinoma	0.329587	2	2	2	2	2	2	2	2	2	2	2	2	2	2	2	2	2	2	2	2	3	2	2	3	2	2	2	2	2	2	2	2	2	2	2	2	2	2	2	2	2	3	2	2	2
1377	Liver	liver		0.856746	1	2	2	3	1	2	2	2	2	3	2	2	2	2	2	2	2	2	1	2	2	2	3	4	2	2	3	2	2	2	2	2	1	1	2	2	3	2	2	2	2	3	2	2	3
1378	Large intestine	rectum		0.691446	2	2	2	3	2	2	4	2	2	2	2	2	1	2	2	2	2	2	2	2	2	2	3	4	2	2	3	2	2	2	2	4	2	2	2	2	3	2	2	2	1	3	2	2	2
1381	Large intestine	colon		0.995127	2	2	2	2	2	2	3	2	2	2	2	2	2	2	2	2	2	2	2	2	2	2	2	4	2	2	2	2	2	2	2	4	2	2	1	2	2	2	2	2	2	4	2	2	2
1382	Lung	lung	adenocarcinoma	0.995187	2	2	2	3	1	2	2	2	3	4	3	2	2	2	2	3	2	2	2	2	2	2	2	2	2	2	2	1	1	2	3	2	2	2	1	2	3	2	3	2	2	2	3	2	2
1383	Stomach	stomach		0.996037	2	2	2	3	2	2	2	4	2	2	2	2	2	2	2	2	2	2	2	3	2	2	2	3	2	2	3	2	2	3	2	3	2	2	2	2	3	2	3	2	2	3	2	2	2
1386	Lung	lung	adenocarcinoma	0.696622	2	2	2	4	2	2	2	2	2	2	3	3	2	2	2	2	2	2	2	2	2	1	2	2	2	2	3	2	2	3	3	3	2	2	2	2	4	2	2	2	2	2	2	2	2
1387	Stomach	stomach		0.295948	2	2	2	3	2	2	2	2	2	2	2	2	2	2	2	2	2	2	2	2	2	2	2	2	2	2	2	2	2	2	2	2	2	2	2	2	3	2	2	2	2	2	2	2	2
1388	Lung	lung		0.324393	2	2	2	3	2	2	2	2	2	2	2	2	2	2	2	2	2	2	2	2	2	2	2	2	2	2	2	2	2	2	2	2	2	2	2	2	3	2	2	2	2	2	2	2	2
1389	Pancreas	pancreas		0.29075	2	2	2	2	2	2	2	2	2	2	2	2	2	2	2	2	2	2	2	2	2	1	2	2	2	2	2	2	2	2	2	2	2	2	2	2	2	2	2	2	2	2	2	2	2
1390	Head&neck	head&neck	squamous cell carcinoma	0.348177	2	2	2	3	2	2	2	2	2	2	2	2	2	2	2	2	2	2	2	2	2	2	2	3	2	2	2	2	2	2	2	2	2	2	2	2	2	2	2	2	2	3	2	2	2
1391	Lung	lung	adenocarcinoma	0.998726	2	2	2	4	2	2	3	2	2	2	2	2	3	2	2	2	2	2	2	3	2	3	3	2	2	2	2	2	2	2	2	2	2	2	2	2	4	2	2	2	3	2	2	2	3
1392	Esophagus	esophagus	squamous cell carcinoma	0.347735	2	2	2	3	2	2	2	2	2	2	2	2	2	2	2	2	3	2	2	3	2	2	3	3	2	2	2	1	1	2	2	2	2	2	2	2	3	2	3	3	2	3	2	2	2
1395	Others	skin		0.680631	2	2	2	2	2	2	2	2	2	2	2	2	2	2	2	2	2	3	2	2	2	2	2	3	2	2	2	2	2	2	2	2	2	2	2	2	2	2	2	2	2	2	2	2	2
1398	Lung	lung	adenocarcinoma	0.943207	2	2	2	3	2	2	2	2	2	2	2	2	2	2	2	3	2	2	2	2	2	2	3	2	2	2	3	2	2	2	2	2	2	2	2	2	3	2	2	2	2	2	2	2	2
1399	Large intestine	rectum		0.971708	2	2	2	3	1	2	3	2	2	2	2	3	1	2	2	2	2	2	3	2	2	2	3	3	2	2	3	2	2	2	2	4	2	2	1	2	4	2	2	3	1	3	2	2	3
1401	Head&neck	head&neck	squamous cell carcinoma	0.467573	2	2	2	3	2	2	2	2	2	2	2	2	2	2	2	2	2	2	2	2	2	2	3	2	2	2	2	2	2	2	2	2	2	2	2	2	3	2	2	2	2	2	2	2	2
1402	Lung	lung	squamous cell carcinoma	0.992674	2	2	2	2	3	2	2	2	3	2	2	2	2	2	2	2	2	2	2	3	2	2	2	3	2	2	2	2	2	2	2	2	2	2	2	2	2	2	3	2	2	2	2	2	3
1404.1	Stomach	stomach		0.298912	2	2	2	2	2	2	2	2	2	2	2	2	2	2	2	2	2	2	2	2	2	2	2	2	2	2	3	2	2	2	2	3	2	2	2	2	2	2	2	2	2	2	2	2	2
1407	Breast	breast		0.325481	2	2	2	2	2	2	2	2	2	2	2	2	2	2	2	2	2	2	2	2	2	2	2	2	2	2	2	2	2	2	2	2	2	2	2	2	2	2	2	2	2	2	2	2	2
1408	Stomach	stomach		0.470331	2	3	2	3	2	2	2	2	2	2	2	2	2	2	2	2	2	2	2	2	2	2	2	4	2	3	3	2	2	2	2	2	2	2	2	3	3	2	2	2	2	3	3	2	2
1409	Large intestine	rectum		0.933929	2	2	2	3	2	2	3	2	2	2	2	2	2	2	2	2	3	2	2	3	2	2	3	2	2	2	2	2	2	2	2	4	2	2	1	2	3	2	2	2	2	2	3	2	2
1410	Large intestine	rectum		0.99899	2	2	4	4	2	2	2	2	2	3	2	2	2	2	2	1	2	2	2	3	1	3	4	2	2	2	2	1	1	2	2	2	2	2	1	3	4	2	2	3	2	4	2	2	3
1411	Lung	lung	squamous cell carcinoma	0.675354	2	2	2	2	1	2	3	2	4	3	2	2	2	2	2	2	1	1	2	4	2	2	2	3	2	2	2	2	2	2	2	1	2	2	2	2	2	2	4	2	2	3	2	2	2
1412	Lung	lung	adenocarcinoma	0.613463	2	2	2	2	2	2	3	2	2	2	2	3	2	2	2	2	2	2	2	2	2	2	3	3	4	2	3	2	2	2	2	2	2	2	3	2	3	2	3	2	2	3	2	2	2
1414	Head&neck	head&neck	squamous cell carcinoma	0.271273	2	2	2	2	2	2	2	2	2	2	2	2	2	2	2	2	2	2	2	3	2	2	2	3	2	2	2	2	2	2	2	2	2	2	2	2	2	2	2	2	2	2	2	2	2
1415	Large intestine	colon		0.439164	2	2	2	3	3	2	2	2	2	2	2	2	2	2	2	2	3	2	3	3	2	2	3	3	2	2	2	2	2	2	2	3	2	2	2	2	3	2	3	2	2	3	2	2	2
1416	Lung	lung		0.243539	2	2	2	3	2	2	2	2	2	2	2	2	2	2	2	2	2	2	2	2	2	2	3	2	2	2	2	2	2	2	2	2	2	2	2	2	3	2	2	2	2	2	2	2	2
1417	Stomach	stomach		0.25862	2	2	2	3	2	2	2	2	2	2	2	2	2	2	2	2	2	2	2	2	2	1	2	2	2	2	2	2	2	2	2	2	2	2	2	2	2	2	2	2	2	2	2	2	2
1420	Liver	liver		0.755312	2	2	2	3	2	2	3	1	2	2	2	2	2	2	2	2	3	3	3	3	2	2	3	3	2	2	3	2	2	2	2	2	2	2	1	2	3	2	2	2	3	4	2	2	2
1421	Lung	lung	squamous cell carcinoma	0.331743	2	2	2	2	2	2	2	2	2	2	2	2	2	2	2	2	2	3	3	2	2	2	2	2	2	2	2	2	2	2	2	2	2	2	2	2	2	2	2	2	2	3	2	2	2
1422	Breast	breast		0.614976	2	2	2	2	2	2	2	2	2	3	2	2	2	2	2	2	3	2	2	2	2	1	2	3	1	2	3	2	2	2	2	1	4	3	2	2	2	1	2	2	2	2	2	1	2
1424	Head&neck	head&neck	squamous cell carcinoma	0.302285	2	2	2	2	2	2	2	2	2	2	2	2	2	2	1	2	2	2	2	3	2	1	3	2	2	2	2	2	1	2	2	2	2	2	2	2	3	2	2	2	2	2	2	2	2
1425	Large intestine	colon		0.536384	2	2	3	3	2	2	2	2	2	2	2	3	2	3	2	2	2	2	2	2	2	2	3	3	2	3	3	2	2	2	2	3	2	2	2	2	3	2	2	3	2	3	2	2	3
1426	Stomach	stomach		0.267334	2	2	2	2	2	2	2	2	2	2	2	2	2	2	2	2	2	2	2	2	2	2	2	2	2	2	2	2	2	2	2	2	2	2	2	2	2	2	2	2	2	2	2	2	2
1427	Head&neck	head&neck	squamous cell carcinoma	0.888892	1	2	2	3	2	2	3	2	3	2	2	2	1	1	2	2	3	3	2	3	2	2	2	3	2	3	2	1	1	2	2	1	2	1	2	2	2	2	3	2	2	3	2	2	3
1428	Liver	liver		0.291464	2	2	2	2	2	2	2	2	2	3	2	2	2	2	2	2	2	2	2	2	2	2	2	3	2	2	2	2	2	2	2	2	2	2	2	2	2	2	2	2	2	4	2	2	2
1430	Stomach	stomach		0.282663	2	2	2	2	2	2	2	2	2	2	2	2	2	2	2	2	2	2	2	2	2	1	2	2	2	2	2	2	1	2	2	2	2	2	2	2	2	2	2	2	2	2	2	2	2
1431	Ovary	ovary		0.305964	2	2	2	2	2	2	2	2	2	2	2	2	2	2	2	2	2	2	2	2	2	2	3	2	2	2	3	2	2	2	2	2	2	2	2	2	2	2	2	2	2	2	2	2	2
1434	Lung	lung	squamous cell carcinoma	0.344505	2	2	2	3	2	2	2	2	2	2	2	2	2	2	2	2	2	2	2	2	2	2	2	3	2	2	2	2	2	2	2	2	2	2	2	2	3	2	2	2	2	3	2	2	2
1435	Large intestine	rectum		0.949543	2	2	2	3	2	2	3	2	2	2	3	2	2	2	2	2	2	2	2	2	2	2	3	4	2	2	2	2	2	2	3	4	2	2	2	2	3	2	3	2	2	4	2	2	3
1437	Others	mediastinum		0.829729	2	2	2	2	2	2	2	2	2	2	2	2	2	2	2	2	2	2	2	2	2	2	2	2	2	2	2	2	2	2	2	2	2	2	2	2	2	2	2	2	2	2	2	2	2
1439	Breast	breast		0.506284	2	2	2	2	2	2	2	2	2	2	2	2	2	2	2	2	2	2	2	2	2	2	2	2	2	2	2	2	2	2	2	2	2	2	2	2	2	2	2	2	2	2	2	2	2
1440	Breast	breast		0.510602	2	2	2	2	2	2	2	2	3	3	3	2	2	2	2	2	2	2	2	2	2	2	2	4	4	3	2	2	2	2	3	2	2	2	2	2	3	2	3	2	2	4	2	2	2
1444	Head&neck	head&neck		0.344743	2	2	2	2	2	2	2	1	2	2	2	2	2	2	2	2	2	3	2	2	2	1	2	2	2	2	3	1	1	2	2	2	2	2	2	2	2	2	2	3	2	2	2	2	2
1446	Large intestine	colon		0.446426	2	2	2	3	2	2	3	1	2	2	2	2	1	2	1	2	2	3	3	2	2	1	3	2	2	2	3	1	1	2	2	3	2	2	2	2	3	2	2	3	2	2	2	2	2
1447	Large intestine	colon		0.548601	2	2	2	5	2	2	3	1	2	2	3	2	2	2	2	2	3	2	3	3	2	1	2	2	2	2	2	1	1	2	3	4	2	2	2	3	5	2	2	2	2	3	3	2	2
1448	Large intestine	colon		0.790332	3	2	2	2	2	2	3	2	2	2	2	2	2	2	2	2	2	2	2	2	2	2	2	3	2	2	2	2	2	2	2	3	2	2	2	2	2	2	2	2	2	2	2	2	2
1449	Pancreas	pancreas		0.261122	2	2	2	2	2	2	2	2	2	2	2	2	2	2	2	2	2	2	2	2	2	2	2	2	2	2	3	2	2	2	2	2	2	2	2	2	2	2	2	2	2	2	2	2	2
1451	Stomach	stomach		0.877026	3	2	2	3	3	2	3	2	2	2	2	2	1	2	2	2	2	2	3	2	2	4	2	3	2	2	2	1	1	2	2	2	2	2	2	2	2	2	2	2	1	3	5	2	2
1452	Lung	lung	squamous cell carcinoma	0.301621	2	2	2	7	2	2	2	2	2	2	2	2	2	2	2	2	2	2	2	3	2	2	2	3	2	2	2	2	2	2	2	3	2	2	2	2	2	2	2	2	2	3	2	2	2
1453	Others	thymus		0.279345	2	2	2	2	2	2	2	2	2	2	2	2	2	2	2	2	2	2	2	2	2	1	2	2	2	2	2	2	2	2	2	3	2	2	2	2	2	2	2	2	2	2	2	2	2
1454	Large intestine	colon		0.54304	2	2	2	3	2	2	2	2	2	2	2	2	2	2	2	2	2	2	2	2	2	2	3	2	2	2	2	1	1	2	2	4	2	2	2	2	2	2	2	2	2	2	2	2	2
1455	Large intestine	colon		0.348221	2	2	2	2	2	2	3	2	2	2	2	2	2	2	2	2	2	2	2	2	2	2	2	2	2	2	2	2	2	2	2	3	2	2	2	2	2	2	2	2	2	2	2	2	2
1457	Large intestine	colon		0.532274	2	2	2	3	2	2	3	2	2	2	2	2	2	2	2	2	4	2	2	2	2	2	3	3	2	2	3	2	2	2	2	3	2	2	2	2	3	2	2	2	2	3	2	2	3
1458	Stomach	stomach		0.314006	2	2	2	2	2	2	2	2	2	2	2	2	2	2	2	2	2	2	2	2	2	2	2	2	2	2	3	2	2	2	2	2	2	2	2	2	2	2	2	2	2	3	2	2	2
1459	Large intestine	rectum		0.418985	2	2	2	3	2	2	2	2	2	2	2	2	2	2	2	2	2	2	2	2	2	2	3	2	2	2	2	2	2	2	2	3	2	2	2	2	3	2	2	2	2	3	2	2	2
1460	Lung	lung		0.247235	2	2	2	2	2	2	2	2	2	2	2	2	2	2	2	2	3	3	3	2	2	2	3	2	2	2	3	2	2	2	2	3	2	2	2	2	3	2	2	2	2	3	2	2	2
1461	Ovary	ovary		0.507543	2	2	2	2	2	2	2	2	2	2	2	2	2	2	2	2	2	2	2	2	2	2	2	2	2	2	2	2	2	2	2	2	2	2	2	2	2	2	2	2	2	2	2	2	2
1462	Head&neck	head&neck	squamous cell carcinoma	0.41546	2	2	2	3	2	2	2	2	2	2	2	2	2	2	2	2	2	2	2	3	2	2	2	3	2	2	2	2	2	2	4	2	2	2	2	2	3	2	3	2	2	3	2	2	2
1464	Large intestine	rectum		0.984169	2	3	2	2	1	2	3	2	2	2	2	3	1	2	2	2	2	3	2	2	1	2	2	3	2	2	3	2	2	3	2	3	2	2	2	3	2	2	2	2	2	3	2	2	2
1465	Head&neck	head&neck	squamous cell carcinoma	0.409225	2	2	2	2	2	2	2	2	3	2	2	2	2	2	2	2	2	2	2	2	2	2	2	3	3	2	2	2	2	2	2	2	2	2	2	2	2	2	3	3	2	3	2	2	2
1466	Large intestine	colon		0.995822	2	2	2	3	3	2	2	2	2	2	2	2	2	2	2	2	2	2	2	2	2	2	3	3	2	2	3	2	2	2	2	2	2	2	2	2	3	2	2	2	2	3	2	2	3
1468	Lung	lung	adenocarcinoma	0.367381	2	2	2	9	2	2	2	2	2	2	2	2	2	2	2	2	2	2	2	2	2	2	3	2	2	2	2	2	2	2	2	2	2	2	2	2	3	2	2	2	2	2	2	2	2
1469	Stomach	stomach		0.260059	2	2	2	2	2	2	2	2	2	2	2	2	2	2	1	2	3	3	3	2	2	1	3	2	2	2	3	1	1	2	2	3	2	2	2	2	2	2	2	2	2	3	2	2	2
1471	Pancreas	pancreas		0.280989	2	2	2	2	2	2	2	2	2	2	2	2	2	2	2	2	2	2	2	2	2	2	2	2	2	2	2	2	2	2	2	2	2	2	2	2	2	2	2	2	2	2	2	2	2
1473	Lung	lung	squamous cell carcinoma	0.512182	2	2	3	3	2	2	2	2	3	2	2	2	2	2	2	2	2	2	2	4	2	2	2	3	2	2	3	2	2	2	2	2	2	2	2	2	3	2	3	3	2	3	2	2	2
1475	Large intestine	colon		0.885826	2	2	2	3	2	2	2	2	2	2	3	2	1	2	2	2	2	2	3	2	2	1	2	3	2	2	3	2	2	2	2	3	2	2	2	2	3	2	2	2	2	3	2	2	2
1476	Breast	breast		0.468095	2	2	2	2	2	2	2	2	2	2	3	2	1	2	2	2	2	3	2	2	2	2	2	2	2	2	2	2	2	2	2	2	2	2	2	1	2	2	2	2	1	2	2	2	2
1477	Stomach	stomach		0.286694	2	2	2	2	2	2	2	2	2	2	2	2	2	2	2	2	2	2	2	2	2	2	2	2	2	2	2	2	2	2	2	2	2	2	2	2	2	2	2	2	2	3	2	2	2
1479	Large intestine	colon		0.432003	2	2	2	2	2	2	3	2	2	2	2	2	2	2	2	2	2	2	3	2	2	2	2	3	2	2	2	2	2	2	2	3	2	2	2	2	2	2	2	2	2	3	2	2	2
1480	Lung	lung	squamous cell carcinoma	0.650311	2	2	2	2	2	2	2	2	2	2	2	2	1	2	2	2	2	2	3	3	2	2	3	2	3	2	3	2	2	2	2	3	2	2	2	2	2	2	3	2	2	2	2	2	2
1481	Large intestine	colon		0.450756	2	2	2	3	2	2	2	2	2	2	2	3	2	2	2	2	3	4	3	3	3	2	3	3	2	2	3	2	2	2	2	3	3	4	2	3	3	2	2	3	2	3	3	2	2
1482	Stomach	stomach		0.284676	2	2	2	2	2	2	2	1	2	2	2	2	1	2	1	2	3	3	3	3	2	1	3	2	2	2	3	2	2	2	2	2	2	2	2	2	2	2	2	2	2	3	2	2	2
1483	Stomach	stomach		0.26045	2	2	2	2	2	2	2	2	2	2	2	2	2	2	1	2	2	3	3	2	2	1	2	2	2	2	3	2	2	2	2	2	2	2	2	2	2	2	2	2	2	2	2	2	2
1484	Head&neck	head&neck	squamous cell carcinoma	0.584492	2	2	2	2	2	2	2	2	2	2	2	2	2	2	2	2	2	2	3	3	2	1	2	3	2	2	2	3	3	2	2	3	2	2	2	2	2	2	2	3	2	3	2	2	2
1485	Breast	breast		0.39421	2	2	2	2	2	2	2	2	2	2	2	2	2	2	2	2	2	3	3	2	2	2	3	2	2	2	3	2	2	2	2	2	2	2	2	2	2	2	2	2	2	2	2	2	2
1486	Liver	liver		0.587002	2	1	2	2	1	2	2	2	2	2	2	2	2	2	2	2	2	2	2	2	2	2	2	4	2	2	2	2	2	2	2	3	2	2	2	2	2	2	2	2	2	4	2	2	2
1487	Large intestine	colon		0.434554	2	2	2	3	2	2	3	1	2	2	2	2	2	2	2	2	3	3	3	2	2	1	3	3	2	2	3	1	1	2	2	3	3	2	2	3	3	2	2	2	2	3	2	2	2
1488	Pancreas	pancreas		0.340587	2	2	2	2	2	2	2	2	2	2	2	2	2	2	2	2	2	2	2	2	2	2	2	2	2	2	2	2	2	2	2	2	2	2	2	2	2	2	2	2	2	2	2	2	2
1489	Lung	lung	adenocarcinoma	0.278578	2	2	2	2	2	2	2	2	2	2	2	2	2	2	2	2	2	2	3	2	2	2	2	2	2	2	3	2	2	2	2	2	2	2	2	2	2	2	2	2	2	3	2	2	2
1490	Large intestine	rectum		0.988229	2	2	2	2	2	2	2	2	2	2	2	2	2	2	2	2	2	2	2	2	2	2	3	2	2	2	2	2	2	2	2	2	2	2	2	2	3	2	2	2	2	2	2	2	2
1493	Large intestine	rectum		0.50175	2	2	2	4	1	2	3	2	2	2	2	2	1	2	2	2	2	2	2	2	2	2	4	3	3	2	2	2	2	2	2	2	2	2	2	2	2	2	2	2	2	3	2	2	2
1495	Uterus	uterus		0.940531	2	2	2	1	1	2	2	2	3	2	4	2	1	2	2	2	2	2	2	2	2	1	2	4	9	2	3	2	2	2	2	3	4	1	2	3	2	1	3	2	4	3	2	1	1
1496	Stomach	stomach		0.285061	2	2	2	2	2	2	2	2	2	2	2	2	2	2	2	2	2	2	2	2	2	1	2	2	2	2	2	2	2	2	2	2	2	2	2	2	2	2	2	2	2	2	2	2	2
1497	Stomach	stomach		0.27767	2	2	2	3	2	2	2	2	2	2	2	2	2	2	2	2	2	2	2	2	2	1	3	2	2	2	3	2	2	2	2	3	2	2	2	3	2	2	2	2	2	3	2	2	2
1500	Liver	liver		0.67523	2	2	3	3	2	2	2	2	2	3	2	2	2	3	2	1	3	2	3	3	2	2	3	3	2	2	3	2	2	2	1	3	3	2	2	4	3	2	2	2	2	3	3	2	2
1501	Sarcoma	soft tissue		0.277821	2	2	2	3	2	2	2	2	2	2	2	2	2	2	2	2	3	3	3	2	2	1	3	2	2	2	3	1	1	2	2	3	2	2	2	2	3	2	2	2	2	3	2	2	2
1502	Others	skin	squamous cell carcinoma	0.629556	2	2	2	3	2	2	2	2	2	2	2	2	2	2	2	2	2	3	3	2	2	1	3	2	2	2	3	2	2	2	2	2	2	2	2	3	2	2	2	2	2	3	2	2	2
1503	Large intestine	rectum		0.447458	2	2	2	3	2	2	3	2	2	2	2	2	1	2	2	2	2	2	3	2	2	1	3	3	2	2	3	1	1	2	2	2	2	2	2	3	3	2	2	2	2	3	2	2	2
1504	Stomach	stomach		0.323134	2	2	2	2	2	2	2	2	2	2	2	2	2	2	2	2	2	2	2	2	2	1	2	2	2	2	2	2	2	2	2	2	2	2	2	2	2	2	2	2	2	2	2	2	2
1505	Large intestine	colon		0.910836	2	2	2	3	2	2	2	2	2	2	2	3	1	2	2	2	2	2	2	2	2	2	3	3	3	2	3	2	2	3	2	2	2	2	2	2	3	2	2	3	2	2	2	3	3
1506	Large intestine	cecum		0.59605	2	2	2	2	2	2	3	2	2	2	2	2	2	3	2	1	2	2	2	2	2	2	2	4	2	3	2	2	2	2	2	2	2	2	2	2	2	2	2	3	2	4	2	2	2
1507	Stomach	stomach		0.326302	2	2	2	5	2	2	2	2	2	2	2	2	2	2	2	2	2	2	2	2	2	2	2	3	2	2	2	2	2	2	2	3	2	2	2	2	2	2	2	2	2	3	2	2	2
1509	Stomach	stomach		0.305408	2	2	2	2	2	2	2	1	2	2	2	2	1	2	2	2	2	3	2	2	2	1	3	2	2	2	3	1	1	2	2	3	2	2	2	2	3	2	2	2	2	3	2	2	2
1510	Head&neck	head&neck	squamous cell carcinoma	0.997906	2	2	3	3	2	2	2	2	2	2	3	2	2	2	2	1	2	2	3	2	2	2	3	3	2	2	2	2	2	2	3	3	2	2	2	2	3	2	2	3	2	3	2	2	2
1511	Lung	lung	squamous cell carcinoma	0.380395	1	2	2	3	2	2	2	2	3	2	2	2	2	2	2	2	2	2	2	4	2	2	2	3	2	2	2	2	2	2	2	3	2	2	2	2	2	2	3	2	2	3	2	2	2
1512	Stomach	stomach		0.260566	2	2	2	3	2	2	2	2	2	2	2	2	2	2	2	2	2	3	3	2	2	1	3	2	2	2	2	2	2	2	2	3	2	2	2	2	3	2	2	2	2	2	2	2	2
1514	Large intestine	rectum		0.49601	2	2	2	2	2	2	3	2	2	2	3	2	2	2	2	2	2	2	3	2	2	2	3	3	2	2	3	2	2	2	2	2	2	2	2	2	3	2	2	2	2	3	2	2	2
1515	Large intestine	colon		0.381415	2	2	2	3	2	2	3	2	2	2	2	2	2	2	2	2	2	2	2	2	2	2	3	3	10	2	2	2	2	2	2	3	2	2	2	2	3	2	2	2	2	3	2	2	2
1516	Large intestine	colon		0.999819	3	2	2	2	2	2	5	2	1	1	2	2	1	3	2	2	2	2	4	2	2	2	3	3	2	3	3	2	2	2	1	4	2	3	2	2	3	2	2	3	1	3	4	2	2
1517	Lung	lung	adenocarcinoma	0.28367	2	2	2	2	2	2	2	2	2	2	2	2	2	2	2	2	2	2	2	2	2	1	2	2	2	2	2	2	2	2	2	2	2	2	2	2	3	2	2	2	2	2	2	2	2
1518	Large intestine	colon		0.363049	2	2	2	3	2	2	3	2	2	2	2	2	2	2	2	2	2	2	3	2	2	2	3	2	2	2	3	2	2	2	2	3	2	2	2	2	3	2	2	2	2	3	2	2	3
1520	Large intestine	anal canal		0.976605	2	2	2	3	2	2	3	2	3	2	3	3	2	1	2	2	2	2	2	3	2	1	2	3	2	2	2	4	4	2	3	2	2	2	2	2	3	1	4	3	2	4	2	1	2
1521	Stomach	stomach		0.366959	2	2	2	2	2	2	2	2	2	2	2	2	2	2	2	2	2	2	2	2	2	2	2	3	2	2	2	3	3	2	2	3	2	2	2	2	2	2	2	2	2	3	2	2	2
1522	Large intestine	colon		0.35828	2	2	2	3	2	2	2	1	2	2	2	2	2	2	1	2	2	2	3	3	2	2	3	2	2	2	3	1	1	2	2	3	2	2	2	3	3	2	2	2	2	3	2	2	2
1523	Head&neck	head&neck	squamous cell carcinoma	0.691348	2	2	2	2	2	2	2	1	2	2	2	2	1	2	2	2	2	2	3	3	2	1	3	3	2	2	2	2	2	2	2	2	2	3	2	2	3	2	3	3	2	3	2	2	2
1524	Lung	lung	adenocarcinoma	0.486124	1	3	2	2	2	2	2	2	2	2	2	2	1	1	2	2	2	2	2	2	2	2	2	2	2	1	2	2	2	2	2	3	2	2	2	3	2	2	2	2	1	2	3	2	2
1525	Stomach	stomach		0.737652	2	2	3	3	2	2	3	2	3	2	5	1	1	2	2	2	3	3	3	3	2	2	3	3	4	2	3	1	1	2	3	2	2	2	2	3	3	2	3	1	1	3	3	2	2
1526	Esophagus	esophagus	squamous cell carcinoma	0.997055	2	2	2	3	2	2	2	2	3	2	2	2	2	2	2	2	1	2	3	2	2	2	3	3	2	2	2	1	1	2	2	2	2	2	3	2	3	2	3	2	2	4	2	2	2
1528	Large intestine	colon		0.451907	2	2	2	2	2	2	3	2	2	2	2	2	2	2	2	2	2	2	3	2	2	2	2	2	2	2	2	2	2	2	2	3	2	2	2	2	2	2	2	2	2	3	2	2	2
1529	Stomach	stomach		0.251592	2	2	2	2	2	2	2	2	2	2	2	2	2	2	2	2	2	3	3	2	2	1	3	2	2	2	2	2	2	2	2	2	2	2	2	2	2	2	2	2	2	2	2	2	2
1531	Large intestine	colon		0.396636	2	2	2	3	2	2	3	1	2	2	2	2	1	2	1	2	2	2	2	2	2	2	3	2	2	2	2	2	2	2	2	3	2	2	2	2	3	2	2	2	2	2	2	2	2
1532	Stomach	stomach		0.608957	2	3	2	2	3	2	2	1	2	2	2	2	2	2	1	2	2	3	3	2	2	1	3	3	2	2	3	1	1	2	2	3	2	2	2	3	2	2	2	2	2	3	3	2	2
1534	Head&neck	head&neck	squamous cell carcinoma	0.789235	2	3	2	2	2	2	3	1	2	1	2	2	1	2	2	2	2	2	2	3	2	2	2	3	2	2	2	1	1	2	2	3	2	2	2	2	2	2	2	3	2	3	2	2	2
1535	Large intestine	colon		0.994591	2	2	2	3	1	2	4	2	2	2	2	2	2	2	2	2	2	2	2	2	2	2	3	7	2	2	2	2	2	2	2	3	2	2	2	2	3	2	2	2	2	4	2	2	3
1536	Large intestine	colon		0.583	2	2	2	3	2	2	4	2	2	2	2	2	1	2	2	2	3	2	3	3	2	2	2	3	2	2	3	2	2	2	2	4	3	2	2	3	3	2	2	3	2	2	3	2	1
1537	Stomach	stomach		0.532266	2	2	3	2	2	2	2	2	2	2	2	2	2	2	2	2	2	2	2	2	2	3	2	3	2	5	2	2	2	2	2	2	2	2	2	2	2	2	2	2	3	2	2	2	2
1538	Lung	lung		0.992528	2	2	2	3	2	2	2	2	2	3	2	3	2	2	2	2	2	2	3	3	2	2	3	2	2	2	2	2	2	2	2	2	2	2	1	2	3	2	2	3	2	2	2	2	2
1540	Large intestine	rectum		0.606397	2	2	3	4	2	2	3	2	2	2	2	2	2	2	2	2	3	3	3	3	2	2	3	2	2	2	3	2	2	2	2	3	2	2	2	2	4	2	2	2	2	3	2	2	3
1542	Lung	lung	adenocarcinoma	0.509897	2	2	2	4	2	2	2	2	2	3	2	2	1	1	2	2	3	3	2	2	2	1	2	2	1	1	3	2	2	2	2	2	2	2	2	2	5	1	2	2	1	3	2	1	2
1543	Large intestine	rectum		0.493645	2	2	3	3	2	2	3	2	2	2	3	2	1	2	2	2	2	2	2	2	2	2	2	3	2	2	2	2	2	2	2	2	2	2	2	2	3	2	2	2	2	3	2	2	2
1546	Large intestine	colon		0.81961	2	2	2	4	1	2	3	2	2	2	2	2	2	1	2	2	2	2	2	3	2	2	3	3	2	2	3	1	1	2	2	2	2	2	2	2	4	2	3	2	2	3	2	2	3
1547	Lung	lung	adenocarcinoma	0.382316	2	2	2	4	2	2	2	2	3	2	2	2	2	2	2	2	3	3	2	3	2	2	3	4	2	2	2	2	2	2	2	2	2	2	2	3	4	2	3	2	2	3	2	2	3
1549	Pancreas	pancreas		0.296928	2	2	2	2	2	2	2	2	2	2	2	2	2	2	2	2	2	2	2	2	2	2	2	2	2	2	2	2	2	2	2	2	2	2	2	2	2	2	2	2	2	2	2	2	2
1550	Lung	lung	adenocarcinoma	0.533406	2	2	2	3	2	2	2	2	3	2	2	2	2	2	2	2	2	3	2	3	2	4	4	3	2	2	2	2	2	2	2	2	2	2	2	2	3	2	3	2	2	3	2	2	4
1552	Head&neck	head&neck	squamous cell carcinoma	0.262061	2	2	2	2	2	2	2	2	2	2	2	2	2	2	2	2	2	2	2	2	2	2	2	2	2	2	2	2	2	2	2	2	2	2	2	2	2	2	2	2	2	2	2	2	2
1553	Lung	lung	adenocarcinoma	0.43953	2	2	2	2	2	2	2	2	2	2	2	2	2	2	2	2	2	2	2	2	2	2	2	3	2	2	2	2	2	2	2	2	2	2	2	2	2	2	2	2	2	3	2	2	2
1554	Lung	lung	adenocarcinoma	0.438999	2	2	2	2	2	2	2	2	2	2	2	2	2	2	2	2	2	2	2	2	3	2	2	2	2	2	2	2	2	2	3	2	2	2	2	2	2	2	2	2	2	2	2	2	2
1555	Breast	breast		0.60107	2	2	2	2	2	2	2	2	2	4	3	2	2	2	2	2	2	2	2	2	2	2	2	2	2	2	2	2	2	2	3	3	3	2	2	2	2	2	2	2	2	2	2	2	2
1556	Large intestine	cecum		0.278856	2	2	2	2	2	2	2	2	2	2	2	2	2	2	2	2	2	2	2	2	2	1	2	2	2	2	2	2	2	2	2	3	2	2	2	2	2	2	2	2	2	3	2	2	2
1557	Stomach	stomach		0.318995	2	2	2	3	2	2	2	2	2	2	2	2	2	2	2	2	2	2	2	2	2	2	3	3	2	2	3	2	2	2	2	2	2	2	2	2	3	2	2	2	2	3	2	2	2
1558	Lung	lung	adenocarcinoma	0.382493	2	2	2	3	2	2	2	1	2	2	3	2	2	2	2	2	2	2	3	2	2	2	2	2	2	2	2	2	1	2	3	3	2	2	2	2	3	2	2	2	2	3	2	2	2
1559	Large intestine	colon		0.825443	2	2	2	3	1	2	2	2	2	2	3	2	2	3	2	2	2	2	2	2	2	2	3	3	2	2	2	2	2	2	3	4	2	2	2	2	3	2	2	2	2	3	2	2	2
1560	Large intestine	rectum		0.851033	2	2	2	3	2	2	4	2	2	2	2	2	2	2	2	2	3	3	2	3	2	2	3	3	2	2	2	2	2	2	3	3	2	2	2	3	3	2	3	2	2	3	3	2	3
1561	Stomach	stomach		0.276274	2	2	2	2	2	2	2	2	2	2	2	2	2	2	2	2	2	2	2	2	2	1	2	2	2	2	3	2	2	2	2	2	2	2	2	2	2	2	2	2	2	2	2	2	2
1562	Liver	liver		0.780099	2	2	2	3	1	2	2	1	2	3	2	2	2	2	2	2	2	2	2	2	2	2	3	2	2	2	2	2	2	2	2	2	2	2	2	2	2	2	2	2	2	2	2	2	2
1563	Lung	lung	adenocarcinoma	0.320528	2	2	2	2	2	2	2	2	2	2	2	2	2	2	2	2	2	2	2	2	2	2	2	2	2	2	2	2	2	2	2	2	2	2	2	2	2	2	2	2	2	3	2	2	2
1564	Uterus	uterus		0.290519	2	2	2	2	2	2	2	2	2	2	2	2	2	2	2	2	2	2	2	2	2	2	2	2	2	2	2	2	2	2	2	2	2	2	2	2	2	2	2	2	2	2	2	2	2
1565	Lung	lung	adenocarcinoma	0.267585	2	2	2	2	2	2	2	2	2	2	2	2	2	2	2	2	2	2	2	2	2	2	2	2	2	2	2	2	2	2	2	2	2	2	2	2	3	2	2	2	2	2	2	2	2
1566	Large intestine	rectum		0.997252	3	2	3	3	1	2	3	2	3	2	2	2	2	2	2	2	3	2	3	3	2	2	3	3	2	3	2	2	2	2	2	5	2	3	2	3	3	2	3	2	2	3	3	2	2
1568	Pancreas	pancreas		0.363328	2	2	2	3	2	2	2	2	2	2	2	2	2	2	2	2	3	3	3	2	2	1	3	2	2	2	3	1	1	2	2	3	2	2	2	2	3	2	2	3	2	3	2	2	2
1570	Lung	lung	adenocarcinoma	0.80745	2	2	2	4	2	2	3	2	2	3	2	2	2	1	2	2	2	2	2	3	2	2	2	4	2	4	2	1	1	2	2	4	2	2	1	2	4	2	2	1	2	4	2	2	2
1571.1	Lung	lung	adenocarcinoma	0.343135	2	2	2	3	2	2	2	2	2	2	2	2	2	2	2	2	2	2	2	2	2	2	3	2	2	2	2	2	2	2	2	2	2	2	2	2	3	2	2	2	2	3	3	2	2
1571.2	Lung	lung	adenocarcinoma	0.317191	2	2	2	4	2	2	2	1	2	2	3	2	2	2	2	2	3	3	3	2	2	1	2	2	2	2	3	2	2	2	3	2	2	2	2	3	4	2	2	2	2	3	3	2	2
1572	Large intestine	colon		0.831681	2	2	2	2	1	2	3	2	2	2	2	2	2	2	2	2	3	2	3	2	2	2	2	3	2	2	2	2	2	2	2	3	2	2	2	2	2	2	2	2	2	3	2	2	2
1573	Large intestine	rectum		0.421321	2	2	2	3	2	2	4	2	2	2	2	2	1	2	2	2	2	2	2	2	2	2	3	3	2	2	2	2	2	2	2	3	2	2	2	2	2	2	2	2	2	3	2	2	2
1576	Uterus	uterus		0.329667	2	2	2	2	2	2	2	2	2	2	2	2	2	2	2	2	2	2	3	2	2	1	3	2	2	2	3	2	2	2	2	2	2	2	2	2	2	2	2	2	2	2	2	2	2
1577	Lung	lung	adenocarcinoma	0.356779	2	2	2	2	2	2	2	1	2	2	3	2	2	2	2	2	2	2	2	2	2	1	3	2	2	2	2	1	1	2	3	2	2	2	2	2	3	2	2	2	2	3	2	2	2
1578	Large intestine	colon		0.996431	2	2	2	3	2	2	4	2	2	2	2	2	2	2	2	2	3	2	2	2	2	2	3	2	2	2	2	2	2	2	2	3	2	2	2	2	3	2	2	2	2	2	2	2	3
1579	Large intestine	rectum		0.444134	2	2	2	2	2	2	2	1	2	2	2	2	1	2	1	2	2	3	3	2	2	1	3	2	2	2	2	2	2	2	2	3	2	2	2	2	2	2	2	2	2	2	2	2	2
1580	Sarcoma	soft tissue		0.368638	2	2	2	2	2	2	2	2	2	2	2	2	2	2	1	2	2	2	3	2	2	2	3	2	2	2	2	1	1	2	2	2	2	2	2	2	2	2	2	3	2	3	2	2	2
1581	Large intestine	rectum		0.401434	2	2	2	3	2	2	2	2	2	2	2	2	1	2	2	2	3	2	3	3	2	2	3	2	2	2	2	2	2	2	2	3	2	2	2	2	3	2	2	2	2	3	2	2	2
1584.1	Large intestine	rectum		0.554944	2	2	2	3	2	2	3	2	2	2	2	2	1	2	2	2	2	2	3	2	2	1	3	2	2	2	3	2	2	2	2	4	2	2	2	2	2	2	2	2	1	3	2	2	2
1586	Lung	lung	adenocarcinoma	0.404134	2	2	2	3	2	2	2	2	2	2	2	2	2	2	2	2	2	2	3	2	2	2	3	2	2	2	2	2	2	2	2	2	2	2	2	2	3	2	2	2	2	2	2	2	2
1587	Large intestine	colon		0.961942	2	2	2	3	2	2	3	2	3	2	2	2	2	2	2	2	3	2	2	3	2	2	3	3	2	2	2	1	1	2	2	4	2	2	2	2	3	2	3	2	2	3	2	2	3
1588	Head&neck	head&neck	squamous cell carcinoma	0.992474	2	4	2	10	2	2	2	2	2	2	2	2	2	2	2	2	2	2	3	2	2	2	2	2	2	2	2	2	2	2	2	3	2	2	2	2	4	2	2	3	2	3	2	2	2
1589	Head&neck	head&neck	squamous cell carcinoma	0.353919	2	2	2	10	2	2	2	2	2	2	2	2	2	2	2	2	2	3	2	2	2	1	2	2	2	2	2	2	2	2	2	2	2	2	2	2	2	2	2	2	2	3	2	2	2
1590	Uterus	uterus		0.822733	2	2	2	2	2	2	2	2	2	2	2	2	2	2	2	2	2	3	2	2	2	1	2	2	2	2	2	2	2	2	2	2	2	2	2	2	2	2	2	2	2	2	2	2	2
1591	Lung	lung	adenocarcinoma	0.997837	2	2	2	2	2	2	2	1	1	3	2	2	2	2	2	2	2	2	2	3	2	1	2	5	2	2	2	2	2	2	2	2	2	2	1	2	2	2	2	2	2	6	2	2	2
1592	Large intestine	colon		0.94897	2	2	2	3	2	2	2	3	2	2	2	2	2	2	2	2	3	2	2	3	2	1	2	3	2	2	3	2	2	2	2	2	3	2	2	2	3	2	2	2	2	3	2	2	2
1593	Large intestine	rectum		0.983978	2	2	2	3	2	2	3	1	2	2	2	2	1	2	2	2	3	3	2	3	2	2	3	2	2	2	3	2	2	2	2	3	2	2	2	2	3	2	2	2	2	3	2	1	2
1594.1	Large intestine	cecum		0.546907	2	2	2	3	2	2	2	2	2	2	2	2	1	2	2	2	2	3	3	2	2	2	3	3	2	2	3	2	2	2	2	3	3	2	2	2	3	2	2	3	2	3	2	2	2
1594.2	Large intestine	colon		0.99821	2	3	2	3	2	2	4	1	2	2	2	3	1	1	2	2	2	3	3	2	3	2	2	2	2	2	3	2	2	2	3	4	3	2	1	3	4	2	2	3	1	3	3	2	2
1596	Lung	lung	squamous cell carcinoma	0.518055	2	2	2	3	2	2	2	1	2	2	2	3	2	2	2	2	3	2	2	3	2	1	3	2	2	2	2	1	1	2	2	3	2	2	2	3	3	2	2	3	3	3	3	2	2
1597	Breast	breast		0.746996	2	7	2	2	2	2	2	2	2	3	3	2	2	2	2	2	3	3	3	2	2	1	3	2	2	2	3	2	2	2	3	3	2	2	2	1	3	2	2	2	2	2	2	2	2
1598	Stomach	stomach		0.249837	2	2	2	3	2	2	2	2	2	2	2	2	2	2	1	2	3	3	3	2	2	1	3	2	2	2	3	2	2	2	2	3	2	2	2	2	2	2	2	2	2	3	2	2	2
1599	Lung	lung	adenocarcinoma	0.278608	2	2	2	3	2	2	2	1	2	2	2	2	2	2	2	2	2	2	2	2	2	2	3	2	2	2	3	1	2	2	2	2	2	2	2	2	3	2	2	2	2	3	2	2	2
1600	Stomach	stomach		0.281606	2	2	2	3	2	2	2	2	2	2	2	2	2	2	2	2	3	3	3	2	2	2	3	2	2	2	3	2	2	2	2	3	2	2	2	2	3	2	2	2	2	3	2	2	2
1602	Kidney	kidney		0.950143	2	2	2	2	2	2	2	2	2	2	2	2	2	2	2	1	2	4	2	2	2	1	2	2	2	2	2	2	2	2	2	2	2	2	1	2	3	2	2	2	2	2	2	2	2
1604	Large intestine	colon		0.480989	2	2	2	3	2	2	3	2	2	2	2	2	2	2	2	2	2	2	2	3	2	2	3	4	2	2	2	2	1	2	2	3	2	2	2	3	3	2	2	2	2	3	2	2	2
1605	Head&neck	head&neck	squamous cell carcinoma	0.345268	2	2	2	2	2	2	2	1	3	2	2	2	2	2	2	2	3	3	3	4	2	1	2	2	2	2	2	2	2	2	2	3	2	2	2	2	3	2	4	2	2	3	2	2	2
1606	Lung	lung	squamous cell carcinoma	0.487236	2	2	2	3	2	2	2	2	2	2	2	3	2	2	2	2	2	3	2	2	2	2	3	2	2	2	2	2	2	2	2	2	2	2	2	2	3	2	3	2	2	3	2	2	2
1607	Lung	lung	adenocarcinoma	0.399901	2	2	2	3	2	2	2	2	2	2	2	2	2	2	2	2	3	3	3	3	3	1	3	3	2	2	3	2	2	2	3	3	2	2	3	2	3	2	3	2	2	3	2	2	2
1608	EGJ	esophagogastric junction		0.873986	3	2	2	10	2	2	2	1	2	2	2	2	2	2	2	2	2	2	3	2	2	2	3	4	10	2	3	2	2	2	2	4	2	3	2	3	3	2	2	3	2	4	3	2	3
1609	Large intestine	rectum		0.314018	2	2	2	2	2	2	2	2	2	2	2	2	2	2	2	2	2	2	2	2	2	2	2	2	2	2	3	2	2	2	2	2	2	2	2	2	2	2	2	2	2	2	2	2	2
1610	Ovary	ovary		0.367978	2	2	2	2	2	2	2	2	2	2	2	2	2	2	2	2	2	2	2	2	2	2	2	2	2	2	2	2	2	2	2	2	2	2	2	2	2	2	2	2	2	3	2	2	2
1611	Lung	lung	adenocarcinoma	0.410872	2	2	2	3	2	2	2	2	2	2	2	2	2	2	2	2	2	2	2	2	2	1	2	3	2	2	2	1	1	2	2	2	2	2	2	2	3	2	2	2	2	3	2	2	2
1613	Melanoma	skin		0.37527	2	2	2	2	2	2	2	2	2	2	2	2	2	2	2	2	2	3	3	2	2	1	3	2	2	2	3	2	2	2	2	2	2	2	2	2	3	2	2	2	2	2	2	2	2
1614	Large intestine	colon		0.526695	2	2	2	3	2	2	4	2	2	2	2	2	1	2	2	2	3	2	3	3	2	2	3	2	2	2	3	2	2	2	2	4	2	2	2	2	3	2	2	3	2	3	2	2	3
1616	Large intestine	rectum		0.553982	2	2	2	2	2	2	3	2	2	2	2	2	1	2	2	2	2	2	3	2	2	2	3	3	2	2	3	2	2	2	2	4	2	2	2	2	3	2	2	2	1	3	2	2	2
1618	Lung	lung	adenocarcinoma	0.325504	2	2	2	3	2	2	2	2	2	2	2	2	2	2	2	2	2	2	2	2	2	1	2	2	2	2	2	1	1	2	2	2	2	2	2	2	2	2	2	2	2	2	2	2	2
1619	Uterus	uterus		0.542477	2	2	2	2	2	2	2	2	2	3	2	2	2	2	2	2	2	2	2	2	2	2	2	2	2	2	2	2	2	2	2	2	2	2	2	2	2	2	2	2	2	2	2	2	2
1620	Lung	lung		0.512091	2	2	2	3	2	2	2	2	2	2	3	2	1	2	2	2	2	3	2	3	2	1	3	2	2	3	2	1	1	2	2	2	2	2	2	2	3	2	2	2	2	2	2	2	2
1623	Large intestine	rectum		0.792512	2	2	2	3	1	2	2	2	2	2	3	2	2	2	2	2	2	2	3	3	2	1	2	4	2	2	3	1	1	2	3	3	2	2	2	3	3	2	3	2	2	4	2	2	2
1625	Large intestine	colon		0.368909	2	2	2	3	2	2	3	2	2	2	2	2	2	2	2	2	2	2	2	2	2	2	3	2	2	2	3	2	2	2	2	2	2	2	2	2	3	2	2	2	2	2	2	2	2
1626.1	Stomach	stomach		0.291098	2	2	2	3	2	2	2	1	2	2	2	2	1	2	2	2	2	2	3	2	2	2	3	2	2	2	2	1	1	2	2	2	2	2	2	2	3	2	2	3	2	2	2	2	2
1628.1	Large intestine	colon		0.419714	2	2	2	2	2	2	2	2	2	2	2	2	1	2	2	2	2	2	2	2	2	2	3	2	2	2	2	2	2	2	2	2	2	2	2	2	2	2	2	2	2	2	2	2	2
1629	Large intestine	colon		0.27397	2	2	2	3	2	2	2	2	2	2	2	2	2	2	2	2	2	2	3	2	2	2	3	2	2	2	3	2	2	2	2	2	2	2	2	2	3	2	2	2	2	2	2	2	2
1630	GIST	stomach		0.901472	2	2	1	3	2	2	3	2	2	2	2	2	1	2	2	2	3	4	3	2	2	2	3	2	2	2	3	2	2	2	2	2	2	2	1	2	3	2	2	2	1	3	2	2	2
1631	Large intestine	colon		0.784406	2	2	2	2	2	2	2	2	2	2	2	2	2	3	2	2	2	2	2	2	2	1	3	3	2	2	3	2	2	2	2	2	2	2	2	2	2	2	2	3	2	3	2	2	2
1632	Large intestine	rectum		0.99367	2	2	2	3	2	2	3	2	2	2	2	2	2	2	2	2	2	2	2	2	2	2	3	4	2	2	2	2	2	2	2	3	2	2	2	2	3	2	2	2	2	4	2	2	3
1633	Melanoma	skin		0.999917	1	2	1	2	2	2	2	2	2	2	2	2	2	3	2	2	3	3	2	3	2	1	2	2	2	3	3	2	2	2	2	2	2	1	2	2	2	2	2	3	2	3	1	2	2
1635	Stomach	stomach		0.862322	2	2	2	2	2	2	2	2	2	2	2	2	2	2	2	2	2	2	2	2	2	2	2	3	2	2	2	2	2	2	2	2	2	2	2	2	2	2	2	2	2	3	2	2	2
1636	GIST	stomach		0.862692	2	2	2	3	2	2	2	1	2	2	2	2	1	2	2	2	3	3	3	3	2	1	3	2	2	2	3	1	1	2	2	3	3	2	1	3	3	2	2	2	1	3	2	2	2
1638	EGJ	esophagogastric junction		0.29755	2	2	2	2	2	2	2	2	2	2	2	2	2	2	2	2	2	2	3	2	2	1	3	2	2	2	3	2	2	2	2	2	2	2	2	2	3	2	2	2	2	2	2	2	2
1639	Large intestine	rectum		0.509381	2	2	2	3	2	2	3	2	2	2	2	2	2	2	2	2	2	2	2	3	2	2	3	3	2	2	3	2	2	2	2	3	2	2	2	3	3	2	2	2	2	3	2	2	2
1640	Lung	lung	adenocarcinoma	0.712666	2	2	2	6	1	2	2	1	2	2	2	2	2	2	2	3	3	3	3	3	3	2	4	1	3	2	3	2	2	2	2	3	3	2	3	2	3	3	2	2	2	2	2	2	3
1641	Head&neck	head&neck	squamous cell carcinoma	0.642613	3	2	3	2	2	2	2	2	2	2	2	2	2	2	2	2	2	2	2	2	2	2	2	3	2	2	2	2	2	2	2	2	2	3	2	2	2	2	2	2	2	4	3	2	2
1643	Ovary	ovary		0.422813	2	2	2	2	2	2	3	2	2	2	2	2	2	2	2	2	3	2	2	3	2	2	2	2	2	2	2	2	2	2	2	2	2	2	2	2	2	2	2	2	2	3	2	2	2
1644	Lung	lung	adenocarcinoma	0.997806	2	2	2	7	2	2	2	1	2	2	3	2	1	2	2	2	2	3	2	2	3	2	3	3	2	2	3	2	2	2	3	2	2	2	2	2	4	2	2	3	2	4	2	2	2
1646	Large intestine	colon		0.618625	2	2	2	3	2	2	3	1	2	2	2	2	2	2	2	2	2	3	2	2	2	1	3	3	2	2	3	2	2	3	2	3	2	2	2	2	3	2	2	3	2	4	2	2	2
1647	Lung	lung	squamous cell carcinoma	0.983012	2	2	2	3	3	2	2	1	3	2	2	2	2	2	2	2	2	2	2	3	2	2	2	4	3	2	2	2	2	2	2	1	4	2	2	2	3	3	3	2	2	4	2	3	2
1648	GIST	stomach		0.982677	2	2	2	3	2	2	2	2	2	2	2	2	1	2	2	2	3	3	3	3	2	1	3	2	2	2	3	2	2	2	2	3	2	2	1	3	3	2	2	3	1	3	2	2	2
1649	Breast	breast		0.601601	3	2	2	3	2	2	2	1	2	2	3	2	1	3	2	2	3	2	3	3	3	1	3	2	2	2	3	2	2	1	3	2	4	4	2	2	4	3	2	1	2	3	2	3	2
1650	Liver	liver		0.547847	2	2	2	3	2	2	2	1	1	3	2	2	2	3	1	2	3	3	3	2	2	1	3	4	2	2	3	2	2	2	2	3	3	2	2	2	3	2	2	2	2	4	2	2	2
1651	Stomach	stomach		0.569365	2	2	2	2	3	2	2	2	2	2	2	2	2	2	2	2	2	2	2	2	2	1	2	4	2	2	2	2	2	2	2	2	2	2	2	2	2	2	2	2	2	4	2	2	2
1652	Ovary	ovary		0.286715	2	2	2	2	2	2	2	2	2	2	2	2	2	2	1	2	3	3	3	2	2	2	3	2	2	2	3	2	2	2	2	3	2	2	2	2	2	2	2	2	2	3	2	2	2
1653	Kidney	kidney		0.410768	2	2	2	2	2	2	2	2	2	2	2	2	2	2	2	2	2	2	2	2	2	1	2	2	2	2	2	2	2	2	2	2	2	2	2	2	2	2	2	2	2	2	2	2	2
1655	Stomach	stomach		0.446687	2	3	2	2	2	2	2	2	2	2	2	2	2	2	1	2	3	2	3	3	2	1	2	3	2	2	2	1	1	2	2	3	2	2	2	2	2	2	2	2	2	3	2	2	2
1656	Large intestine	colon		0.556941	2	2	2	2	1	2	2	3	2	2	2	2	1	2	1	2	2	2	2	2	2	2	3	3	2	2	3	2	2	2	3	3	2	2	2	2	2	2	2	2	1	3	2	2	2
1657	Lung	lung	adenocarcinoma	0.627563	2	2	3	3	2	2	2	2	1	3	2	2	2	2	2	2	3	3	2	3	2	2	3	2	2	2	2	1	1	2	2	2	2	2	2	2	3	2	2	2	2	3	2	2	2
1659	Stomach	stomach		0.988833	2	3	3	4	1	2	3	1	2	2	2	2	1	2	2	2	2	2	3	3	2	2	3	3	2	2	3	1	1	2	2	3	3	2	2	3	4	1	3	2	2	4	3	1	3
1660	Pancreas	pancreas		0.519793	2	2	2	3	2	2	2	1	1	2	2	2	2	2	1	2	2	3	3	2	2	1	3	2	2	2	3	1	1	2	2	2	2	2	2	2	3	2	2	3	2	3	2	2	2
1662	Large intestine	colon		0.618802	2	2	2	2	2	2	2	2	2	2	2	2	2	2	2	2	2	2	2	2	2	1	2	2	2	2	2	2	2	2	2	2	2	2	2	2	2	2	2	2	2	2	2	2	2
1663	Lung	lung	adenocarcinoma	0.395807	2	2	2	4	2	2	2	2	2	3	2	2	2	2	2	2	2	2	2	2	2	3	2	3	10	2	2	1	1	2	2	2	2	2	2	2	4	2	2	2	2	3	2	2	2
1665	Large intestine	colon		0.545325	2	2	2	3	1	2	3	2	2	2	2	2	2	2	2	2	2	2	3	2	2	2	3	3	2	2	2	2	2	2	3	2	2	2	2	2	3	2	2	2	2	5	2	2	3
1666	Head&neck	head&neck		0.56367	2	2	2	2	2	2	2	1	2	2	2	2	2	2	1	2	2	3	3	2	2	1	2	2	2	2	3	1	1	2	2	2	2	2	2	2	2	2	2	2	2	2	2	2	2
1667	Large intestine	colon		0.987938	2	3	2	3	2	2	3	1	2	1	2	3	1	2	2	2	2	2	2	3	2	1	3	3	3	2	3	1	1	2	3	4	2	2	2	3	3	2	3	2	2	4	3	2	2
1668.1	Large intestine	cecum		0.569081	2	2	3	2	3	2	2	2	2	2	2	2	2	2	1	2	2	3	3	2	2	1	3	3	2	2	3	1	1	2	2	2	2	2	2	3	3	2	2	3	2	3	2	2	2
1668.2	Large intestine	colon		0.776393	2	2	2	3	2	2	2	2	2	2	2	2	2	2	2	2	3	3	3	3	2	1	3	2	2	2	3	2	2	2	2	3	2	2	2	2	3	2	2	2	2	3	2	2	2
1670	Uterus	uterus		0.691744	2	2	2	2	2	2	2	2	2	2	2	2	2	2	2	2	2	2	2	2	2	2	2	2	2	2	2	2	2	2	2	2	2	2	2	2	2	2	2	2	2	2	2	2	2
1672	Large intestine	colon		0.382186	2	2	2	3	2	2	2	2	2	2	2	2	2	2	2	2	2	2	3	2	2	2	3	2	2	2	2	2	2	2	3	3	2	2	2	2	3	2	2	2	2	2	2	2	2
1674	Breast	breast		0.698398	2	2	3	3	2	2	2	2	2	2	3	3	2	2	2	3	3	2	2	3	3	2	2	3	2	2	2	2	2	2	2	2	2	2	2	3	3	2	2	2	2	3	3	2	2
1675	Head&neck	head&neck	squamous cell carcinoma	0.273288	2	2	2	2	2	2	2	1	2	2	2	2	2	2	1	2	3	3	3	3	2	1	3	2	2	2	3	1	1	2	2	3	2	2	2	2	2	2	2	2	2	3	2	2	2
1676	Large intestine	colon		0.994725	2	2	2	3	2	2	3	1	2	2	2	2	2	2	2	1	2	2	2	2	2	2	3	2	2	2	3	2	2	2	3	3	2	2	2	2	3	2	2	2	2	3	2	2	3
1678	Breast	breast		0.440678	2	2	2	2	2	2	2	2	2	2	2	2	1	2	2	2	2	2	2	2	2	1	2	2	2	2	2	2	2	2	2	2	2	3	2	2	2	2	2	2	2	3	2	2	2
1679	Large intestine	rectum		0.340943	2	2	2	3	2	2	3	2	2	2	2	2	2	2	2	2	3	3	2	2	2	2	3	3	2	2	3	2	2	2	2	2	3	2	2	3	3	2	2	2	2	3	3	2	2
1680	Stomach	stomach		0.299835	2	2	2	2	2	2	2	2	2	2	2	2	2	2	2	2	2	2	2	2	2	2	3	2	2	2	2	2	2	2	2	2	2	2	2	2	3	2	2	2	2	3	2	2	2
1683	Large intestine	rectum		0.38823	2	2	2	3	2	2	3	1	2	2	2	2	1	2	2	2	3	2	3	2	2	1	3	2	2	2	3	2	2	2	2	4	2	2	2	2	3	2	2	2	2	3	2	2	2
1684	Large intestine	colon		0.997791	2	2	2	3	2	2	3	2	2	2	2	2	2	2	2	2	2	2	2	2	2	2	3	5	2	2	2	2	2	2	2	2	2	2	2	2	3	2	2	2	2	4	2	2	3
1687	Lung	lung	adenocarcinoma	0.362389	2	2	2	2	2	2	2	2	2	2	2	2	2	2	2	2	2	3	3	2	2	1	2	3	2	2	3	2	2	2	2	2	2	2	2	2	2	2	2	2	2	4	2	2	2
1688	Liver	liver		0.642892	2	2	2	2	1	2	2	1	2	2	2	2	2	2	2	2	2	2	2	2	2	2	2	5	2	2	2	2	2	2	2	2	2	2	2	2	2	2	2	2	2	5	2	2	2
1690	Breast	breast		0.998276	2	2	2	2	2	2	2	1	2	3	2	2	2	3	2	2	2	2	3	2	2	2	2	3	2	2	3	2	2	2	2	2	2	2	1	2	2	2	2	8	2	3	2	2	2
1691	Lung	lung	adenocarcinoma	0.938005	2	3	1	5	1	2	3	1	2	2	3	2	2	1	1	2	2	3	2	2	2	2	3	4	2	2	2	2	2	2	3	2	3	2	3	4	5	2	2	1	3	4	3	2	3
1693	Head&neck	head&neck		0.454512	2	2	2	2	2	2	2	2	3	2	2	2	2	2	2	2	2	2	3	3	2	2	3	2	10	2	3	2	2	2	2	3	2	2	2	2	3	2	3	2	2	2	2	2	2
1694	Stomach	stomach		0.361904	2	2	2	2	2	2	2	2	2	2	3	2	2	2	2	2	2	2	2	2	2	2	2	3	2	2	2	2	2	2	3	2	2	2	2	2	2	2	2	2	2	3	2	2	2
1695	Large intestine	rectum		0.824126	2	2	2	3	1	2	3	2	2	2	2	2	1	2	2	2	2	2	3	2	2	2	3	3	2	2	2	1	1	2	2	3	2	2	2	2	3	2	2	2	2	4	2	2	2
1696.1	Large intestine	colon		0.416434	2	2	2	3	2	2	2	1	2	2	2	2	2	2	1	2	2	2	3	2	2	1	3	2	2	2	2	2	2	2	2	2	2	2	2	2	3	2	2	3	2	2	2	2	2
1697	Lung	lung	squamous cell carcinoma	0.99971	2	2	2	2	2	2	3	1	3	2	3	3	3	3	2	2	2	2	2	3	2	1	3	4	2	3	2	1	1	2	3	2	3	2	3	2	2	2	3	4	3	3	2	2	2
1698	Large intestine	cecum		0.652945	2	2	3	3	2	2	2	2	2	2	3	2	2	2	2	2	2	2	2	2	2	2	3	3	2	2	2	2	2	2	3	2	3	2	2	2	3	2	2	3	3	3	2	2	3
1699	Stomach	stomach		0.391364	2	2	3	2	2	2	2	2	2	2	2	2	2	2	2	2	2	2	2	2	2	1	2	2	2	2	2	2	2	2	2	2	2	2	2	2	2	2	2	2	2	2	2	2	2
1700	Lung	lung		0.880235	2	3	2	4	1	2	2	2	2	2	2	3	1	2	2	2	3	2	2	2	2	2	3	2	2	2	2	1	1	3	2	3	2	2	2	3	3	2	2	2	2	2	3	2	3
1702	Lung	lung	adenocarcinoma	0.342675	2	2	2	3	2	2	2	2	2	2	2	2	2	2	2	2	2	2	2	2	2	1	2	2	2	2	2	2	2	2	2	2	2	2	2	2	3	2	2	2	2	3	2	2	2
1704	Lung	lung	adenocarcinoma	0.300322	2	2	2	2	2	2	2	2	2	2	2	2	2	2	2	2	2	2	2	2	2	1	2	2	2	2	2	2	2	2	2	2	2	2	2	2	3	2	2	2	2	2	2	2	2
1705	Large intestine	rectum		0.450466	2	2	2	3	1	2	2	2	2	2	2	3	1	2	2	2	2	2	3	2	2	2	2	2	10	2	3	2	2	2	2	2	2	2	2	2	3	2	2	2	2	2	3	2	2
1706	Large intestine	colon		0.626368	2	2	2	2	2	2	3	2	2	2	2	2	1	2	2	2	2	3	2	2	2	2	2	2	3	2	2	2	2	2	2	2	2	2	2	2	2	2	2	2	2	2	2	2	2
1707	Stomach	stomach		0.292498	2	2	2	2	2	2	2	2	2	2	2	2	2	2	2	2	2	2	2	2	2	2	2	2	2	2	2	2	2	2	2	2	2	2	2	2	2	2	2	2	2	2	2	2	2
1708	Others	duodenum	squamous cell carcinoma	0.394349	2	2	2	2	2	2	2	2	2	2	2	2	2	2	2	2	2	2	2	2	2	2	2	3	2	2	2	2	2	2	2	2	2	2	2	2	2	2	2	2	2	3	2	2	2
1709	Large intestine	rectum		0.494073	2	2	2	3	2	2	2	2	2	2	2	2	2	2	2	2	2	2	2	2	2	2	3	3	2	2	2	2	2	2	2	2	2	2	2	2	3	2	2	2	2	3	2	2	2
1710	Lung	lung	adenocarcinoma	0.364779	2	2	2	3	2	2	2	2	2	2	2	2	2	2	2	2	2	3	3	3	2	2	3	2	2	2	2	2	2	2	2	3	2	2	2	2	3	2	2	2	2	2	2	2	2
1712	Large intestine	colon		0.405717	2	2	2	3	2	2	3	2	2	2	2	2	2	2	2	2	2	2	2	2	2	2	3	2	2	2	2	2	2	2	2	3	2	2	2	3	3	2	2	2	2	2	2	2	2
1714	Large intestine	cecum		0.630802	2	2	2	2	2	2	2	2	2	2	2	2	2	2	2	2	2	2	2	2	2	2	2	2	2	2	2	2	2	2	2	2	2	2	2	2	2	2	2	2	2	2	2	2	2
1715	Breast	breast		0.397425	2	2	2	2	2	2	2	2	3	3	2	2	2	2	2	2	2	2	2	3	2	2	2	2	2	2	2	2	2	2	2	2	2	2	2	2	2	2	3	2	2	2	2	2	2
1717	Lung	lung	adenocarcinoma	0.295639	2	2	2	2	2	2	2	2	2	2	2	2	2	2	2	2	3	2	2	2	2	2	2	3	2	2	3	2	2	2	2	2	2	2	2	3	2	2	2	2	2	2	2	2	2
1718	Large intestine	rectum		0.581846	2	2	2	2	2	2	4	2	2	2	2	2	2	2	2	2	2	2	2	2	2	2	2	5	2	2	2	2	2	2	2	2	2	2	2	2	2	2	2	2	2	6	2	2	2
1719	Stomach	stomach		0.953605	2	2	2	2	2	2	3	2	2	2	2	2	2	2	3	3	2	2	2	2	3	2	2	2	2	2	2	2	2	2	2	2	2	2	2	2	2	3	2	2	2	2	2	3	2
1720	Lung	lung	adenocarcinoma	0.998737	2	2	2	8	2	2	2	1	1	2	2	2	2	2	2	2	3	3	2	2	2	2	3	4	3	2	3	1	1	2	3	2	2	2	2	2	4	2	2	1	2	4	2	2	2
1721	Stomach	stomach		0.476815	2	2	2	2	2	2	2	2	2	3	2	2	2	2	2	2	2	2	2	2	2	1	2	3	2	2	2	2	2	2	2	2	2	2	2	2	2	2	2	2	2	3	2	2	2
1722	Large intestine	rectum		0.294888	2	2	2	2	2	2	2	2	2	2	2	2	2	2	2	2	2	2	2	2	2	2	3	3	2	2	3	2	2	2	2	3	2	2	2	2	3	2	2	2	2	4	2	2	2
1723	Large intestine	rectum		0.358615	2	2	2	3	2	2	3	2	2	2	2	2	2	2	2	2	2	2	2	2	2	2	2	3	2	2	2	2	2	2	2	3	2	2	2	2	3	2	2	2	2	2	2	2	2
1725	Large intestine	rectum		0.717848	2	2	2	2	2	2	3	2	2	2	2	2	2	2	2	2	2	2	2	2	2	2	2	3	2	2	2	2	2	2	2	3	2	2	2	2	3	2	2	2	2	3	2	2	2
1726	Large intestine	colon		0.483291	2	2	2	2	2	2	2	2	2	2	2	2	2	2	2	2	2	2	2	2	2	2	2	2	2	2	2	2	2	2	2	2	2	2	2	2	2	2	2	2	2	2	2	2	2
1727	Stomach	stomach		0.334708	2	2	2	2	3	2	2	2	2	2	2	2	2	2	2	2	2	2	2	2	2	2	2	3	2	2	2	2	2	2	2	2	2	2	2	2	2	2	2	2	2	3	2	2	2
1728	Liver	liver		0.296606	2	2	2	2	2	2	2	2	2	2	2	2	2	2	2	2	2	2	2	2	2	2	2	3	2	2	2	2	2	2	2	2	2	2	2	2	2	2	2	2	2	3	2	2	2
[truncated: 160 more columns]

## Sheet: Part 3
Sample ID	Classification	Tissue	Type	Tumor purity	LATS1	LATS2	LCK	LIFR	LMO1	LPP	LRP1B	LRP2	LRRK2	LTF	LTK	MAF	MAFB	MAGEA1	MAGI1	MAGOH	MALAT1	MALT1	MAML2	MAN1B1	MAP2K1	MAP2K2	MAP2K4	MAP3K1	MAP3K13	MAP3K15	MAP3K7	MAP4K1	MAP4K3	MAPK1	MAPK8	MAPK8IP1	MARK1	MARK4	MAX	MBD1	MC1R	MCL1	MDC1	MDM2	MDM4	MECOM	MED12	MED23	MEF2A
1	Large intestine	colon		0.461394	2	2	2	2	2	2	2	2	2	2	1	2	3	2	2	2	2	2	2	2	2	2	2	2	2	2	2	2	2	2	2	2	2	2	2	2	2	2	2	2	2	2	2	2	2
2	Liver	liver		0.745359	1	1	1	3	2	3	3	3	4	2	2	10	2	2	3	2	2	2	3	2	2	3	2	2	2	2	3	1	3	2	3	2	2	2	2	3	2	2	2	2	2	3	2	3	2
4	Stomach	stomach		0.821952	2	2	2	2	2	2	2	2	3	2	2	2	2	2	2	2	2	2	2	2	2	2	2	2	2	2	2	2	2	2	3	2	2	2	2	2	2	2	2	3	2	2	2	2	2
5	Liver	liver		0.295287	2	2	2	2	2	3	3	3	3	2	2	2	2	2	2	2	2	2	2	2	2	2	2	2	2	2	3	2	2	2	3	2	2	2	2	2	2	2	2	2	2	3	2	2	2
6	Head&neck	head&neck	squamous cell carcinoma	0.395522	2	2	2	2	2	2	2	2	2	2	2	2	3	2	2	2	2	2	2	2	2	2	2	3	2	2	2	3	2	2	2	2	2	2	2	2	2	2	2	2	2	2	2	2	2
7	Large intestine	colon		0.825483	2	5	2	2	2	2	2	2	2	2	1	2	5	2	2	2	2	1	2	2	1	2	1	2	2	2	2	2	2	2	2	2	2	2	1	2	2	2	2	2	2	2	2	2	1
8	Kidney	kidney		0.358052	2	2	2	3	2	2	3	3	2	2	2	2	2	2	2	2	2	2	2	2	2	2	2	2	2	2	2	2	2	2	2	2	2	2	2	2	2	2	2	2	2	2	2	2	2
9	Large intestine	colon		0.419232	1	2	1	2	2	2	2	2	2	2	2	2	3	2	2	2	2	2	3	2	1	1	2	2	2	2	3	1	2	2	3	2	2	2	2	2	2	2	2	2	2	2	2	2	2
10	Stomach	stomach		0.340713	2	2	2	3	2	3	3	3	3	2	2	2	2	2	3	2	2	2	3	2	1	1	2	2	2	2	3	1	2	2	3	2	2	2	2	2	2	2	2	2	2	3	2	3	2
11	Large intestine	colon		0.424419	2	3	2	3	2	2	2	2	3	2	2	2	2	2	2	2	2	2	2	2	1	2	2	2	2	2	2	2	2	2	2	2	2	2	2	2	2	2	2	2	2	2	2	2	2
12.1	Large intestine	colon		0.767575	2	2	2	2	2	2	2	2	2	2	2	2	2	2	2	2	2	2	2	2	2	2	2	2	2	2	2	2	2	2	2	2	2	2	2	2	2	2	2	2	4	2	2	2	2
12.2	Large intestine	colon		0.635931	1	3	2	2	2	3	2	3	3	2	2	2	3	2	2	2	2	2	2	2	2	2	2	2	2	2	2	2	2	2	3	2	3	2	2	2	2	2	2	2	3	2	2	2	2
13	Liver	liver		0.55065	2	2	1	2	2	2	3	2	2	2	1	2	2	2	2	2	2	2	2	2	1	2	2	2	2	2	2	2	2	2	2	2	2	2	2	2	2	3	2	2	2	2	2	2	2
15	Kidney	kidney		0.50711	2	2	2	2	2	2	2	2	2	2	2	2	2	2	2	2	2	2	2	2	2	2	2	2	2	2	2	2	2	2	2	2	2	2	2	2	2	2	2	2	2	2	2	2	2
18	Large intestine	rectum		0.42246	2	2	2	2	2	2	3	3	2	2	1	2	3	2	2	2	2	2	2	2	1	2	1	2	2	2	2	1	2	2	2	2	2	2	2	2	2	2	2	2	2	2	2	2	2
20	Stomach	stomach		0.843102	2	2	2	3	2	2	2	2	2	2	2	1	4	2	2	2	2	1	2	2	2	2	2	2	2	2	1	1	2	2	2	2	2	2	2	1	3	2	2	2	2	2	2	2	2
22	Large intestine	rectum		0.2934	2	2	2	2	2	2	2	2	2	2	2	2	2	2	2	2	2	2	2	2	2	2	2	2	2	2	2	2	2	2	2	2	2	2	2	2	2	2	2	2	2	2	2	2	2
24.2	Large intestine	rectum		0.414003	2	3	2	2	2	3	2	2	2	2	2	2	3	2	2	2	2	2	2	2	2	2	2	2	2	2	2	2	2	2	2	2	2	2	2	2	2	2	2	2	2	2	2	2	2
25	Head&neck	head&neck		0.342567	2	2	2	2	2	4	3	2	3	2	2	2	2	2	2	2	2	2	2	2	2	2	2	2	2	2	2	2	3	2	2	3	2	2	2	2	2	2	2	2	2	4	2	2	3
26	Head&neck	head&neck	squamous cell carcinoma	0.334181	2	2	2	2	2	2	2	2	2	2	2	2	2	2	2	3	2	2	2	2	2	2	2	2	2	2	2	2	2	2	3	2	2	2	2	2	2	2	2	2	2	3	2	2	2
27	Kidney	kidney		0.333086	1	2	2	2	2	3	3	3	3	2	2	10	3	2	3	2	2	2	2	2	2	2	2	2	2	2	3	1	3	2	3	2	2	1	2	2	2	2	2	2	2	3	2	2	3
28	Head&neck	head&neck	squamous cell carcinoma	0.574086	1	2	1	3	2	3	3	3	3	2	2	2	2	2	2	2	2	2	4	2	2	1	2	2	2	2	3	1	3	2	2	2	2	1	2	2	2	2	2	2	2	3	2	2	3
29	Breast	breast		0.380062	2	2	2	2	2	2	2	2	2	2	2	2	2	2	2	2	2	2	2	2	2	2	2	2	2	2	2	2	2	2	2	2	2	2	2	2	2	2	2	2	2	2	2	2	2
30	Large intestine	rectum		0.515091	2	2	1	2	2	2	2	2	2	2	2	2	2	2	3	2	2	2	2	2	2	2	2	2	2	2	2	2	2	2	2	2	2	2	2	2	2	2	2	2	2	2	2	2	2
31.1	Lung	lung	adenocarcinoma	0.795464	1	1	1	3	2	2	2	2	2	2	2	2	2	2	2	2	2	2	2	2	2	2	2	2	2	2	1	1	2	2	2	2	4	2	2	2	2	2	3	2	4	2	2	1	3
31.2	Head&neck	head&neck	squamous cell carcinoma	0.468829	2	2	2	3	2	3	3	2	2	2	2	2	2	2	2	2	2	2	3	3	2	2	2	2	3	2	2	2	2	2	2	2	2	2	3	2	2	2	2	2	2	3	2	2	2
32	Pancreas	pancreas		0.508968	2	2	1	3	2	3	3	2	2	2	2	2	3	2	2	2	2	2	3	2	2	1	2	2	2	2	2	2	2	2	2	2	2	2	2	2	2	2	2	2	2	3	2	2	3
33.1	Others	unknown	neurofibroma	0.299421	2	2	1	3	2	3	3	3	3	2	2	2	2	2	3	2	2	2	3	2	2	1	2	2	2	2	3	1	2	2	3	2	2	2	2	2	2	2	2	2	2	3	2	2	2
34	Stomach	stomach		0.316436	1	2	1	3	2	3	3	3	3	2	2	2	2	2	3	2	2	2	3	2	1	1	2	2	2	2	3	1	2	2	3	2	2	2	2	2	2	2	2	2	2	3	2	2	2
35	Lung	lung	adenocarcinoma	0.435501	2	2	1	3	2	3	2	2	3	2	2	2	2	2	2	2	2	2	3	3	1	1	2	2	2	2	2	2	2	2	2	2	3	2	2	2	2	2	2	2	2	3	2	2	2
36	Large intestine	colon		0.417324	1	2	2	2	2	3	2	3	3	3	2	3	4	2	3	3	2	2	3	2	2	2	2	2	2	2	3	2	2	2	3	3	2	2	2	3	2	2	2	2	2	3	2	3	2
39	Lung	lung	adenocarcinoma	0.999816	2	1	3	7	2	5	3	3	2	2	2	2	3	2	2	2	2	2	3	3	1	2	2	5	3	2	2	2	3	2	3	6	3	2	2	3	1	3	2	2	3	6	2	4	4
41	Large intestine	colon		0.43861	1	2	2	2	2	2	2	2	2	2	2	2	3	2	2	2	2	1	2	3	2	2	1	2	2	2	2	2	2	2	2	2	2	2	2	1	3	2	2	2	2	2	2	2	2
42	Pancreas	pancreas		0.403866	2	1	2	2	2	2	2	2	2	2	2	2	2	2	2	2	2	2	2	3	2	2	2	2	2	2	2	2	2	2	2	2	2	2	2	2	3	2	2	2	2	2	2	2	2
43	Others	duodenum		0.267622	2	2	2	2	2	2	2	2	2	2	2	2	2	2	2	2	2	2	2	2	2	2	2	2	2	2	2	2	2	2	3	2	2	2	2	2	2	2	2	2	2	2	2	2	2
44	Pancreas	pancreas		0.263529	2	2	2	2	2	3	3	3	2	2	2	2	2	2	3	2	2	2	3	2	2	1	2	2	2	2	3	2	2	2	3	2	2	2	2	2	2	2	2	2	2	3	2	2	2
45.1	Sarcoma	soft tissue		0.80145	2	2	2	2	2	3	4	4	3	1	2	2	2	2	1	2	2	2	3	4	2	1	2	2	2	2	3	1	2	2	3	2	3	3	2	2	2	2	2	2	3	3	2	2	2
46	Large intestine	colon		0.818194	1	2	2	3	2	2	3	3	3	2	1	2	3	2	3	2	2	2	2	2	1	2	2	2	2	2	3	2	2	2	2	2	2	2	2	2	2	2	2	2	2	3	2	2	2
47	Liver	liver		0.642861	1	2	1	3	2	3	3	3	3	2	1	2	2	2	3	1	2	2	2	2	1	1	2	3	2	2	2	1	3	2	3	2	4	1	2	2	1	2	2	2	3	3	2	2	2
48	Large intestine	colon		0.966082	1	3	1	3	2	3	2	2	2	2	1	2	5	2	2	2	2	2	3	2	1	2	2	2	2	2	2	2	2	1	3	2	2	2	2	2	2	2	2	1	2	3	2	2	2
49	Liver	liver		0.848594	1	2	1	3	2	2	3	3	3	2	2	2	3	2	3	2	2	2	3	2	1	1	1	2	1	2	1	1	3	2	3	2	3	1	2	3	2	2	2	2	2	3	2	1	2
51	Head&neck	head&neck	squamous cell carcinoma	0.815249	2	2	2	3	2	3	2	2	2	2	2	3	3	2	2	2	2	2	3	2	2	1	2	2	3	2	2	1	2	2	2	2	2	1	2	2	2	1	2	2	2	3	2	3	2
52	Kidney	kidney		0.47241	2	2	2	2	2	3	2	2	2	2	2	2	2	2	2	2	2	2	2	2	1	2	2	2	2	2	2	2	2	2	3	2	3	2	2	2	2	2	2	2	3	2	2	2	2
53	Large intestine	colon		0.779249	2	2	2	2	2	2	2	2	3	2	2	2	3	2	3	2	2	1	2	2	1	2	2	2	2	2	3	2	2	2	2	2	2	2	2	2	2	2	2	2	2	2	2	3	2
54	Lung	lung		0.877046	2	2	2	2	2	2	3	2	2	2	2	2	2	2	2	2	2	2	2	1	2	2	2	2	2	2	3	2	2	2	3	2	2	2	2	2	2	2	2	2	2	2	2	2	2
55	Large intestine	colon		0.812574	2	3	1	2	2	2	3	2	2	2	1	2	5	2	2	2	2	2	2	2	1	2	2	2	2	2	2	2	2	2	2	2	3	2	2	2	2	2	2	2	2	2	2	2	2
58	Stomach	stomach		0.65066	2	2	2	2	2	2	2	2	2	2	2	2	2	2	2	2	2	2	2	3	1	1	2	2	2	2	2	1	2	2	2	2	2	1	2	2	2	2	2	2	2	2	2	2	2
59	Large intestine	colon		0.9979	2	4	2	3	2	3	2	3	2	2	1	2	3	2	2	2	2	1	2	2	1	1	2	3	3	2	2	1	2	2	2	2	2	2	2	2	2	2	2	2	2	3	2	2	2
60	Liver	liver		0.83812	1	2	2	3	2	2	1	1	2	2	2	1	2	2	2	3	2	2	2	2	2	2	1	3	2	2	2	1	2	2	3	2	3	1	2	2	1	2	2	2	3	2	2	2	2
61	Liver	liver		0.719095	2	2	1	3	2	3	3	3	3	3	2	2	3	2	3	2	2	2	2	3	2	2	1	2	2	2	3	1	3	2	2	2	4	2	2	2	2	3	2	2	4	3	2	2	2
62	Large intestine	colon		0.768965	2	3	2	2	2	2	3	3	2	2	2	2	4	2	3	2	2	2	2	2	2	2	1	2	2	2	2	2	2	2	2	2	2	2	1	2	2	2	2	2	2	3	2	2	2
63	Kidney	kidney		0.410431	1	2	2	3	2	2	3	2	3	2	2	2	2	2	2	2	2	2	2	2	2	1	2	3	2	2	3	1	2	2	2	2	2	1	2	2	2	2	2	2	2	3	2	2	2
64	Large intestine	colon		0.323092	2	2	2	2	2	2	2	2	2	2	2	2	3	2	2	2	2	2	2	2	2	1	2	2	2	2	2	2	2	2	2	2	2	2	2	2	2	2	2	2	2	2	2	2	2
65	Large intestine	colon		0.321019	2	3	2	2	2	2	2	2	2	2	1	2	4	2	2	2	2	2	2	2	1	2	2	2	2	2	3	2	2	2	2	2	2	2	2	2	2	2	2	2	2	2	2	2	2
66	Liver	liver		0.588325	2	1	2	2	2	2	2	3	3	2	1	1	2	2	2	2	2	2	2	2	1	2	1	2	2	2	2	2	2	2	2	2	2	2	2	2	1	3	2	2	2	2	2	2	2
67	Head&neck	head&neck	squamous cell carcinoma	0.328595	2	2	2	2	2	2	2	2	2	2	2	2	2	2	2	2	2	2	2	2	2	2	2	2	2	2	2	2	2	2	2	2	2	2	2	2	2	2	2	2	2	2	2	2	2
68	Breast	breast		0.446465	2	2	1	3	2	3	3	3	3	2	2	2	2	2	3	2	2	1	3	2	2	1	1	2	2	2	3	2	3	1	3	2	3	2	2	2	1	2	2	2	3	3	2	2	2
69	Others	cervical lymph node	squamous cell carcinoma	0.887586	2	2	1	2	2	3	3	2	2	2	2	2	2	2	2	2	2	2	2	2	1	1	2	2	3	2	2	2	2	2	2	2	3	2	2	2	2	2	2	6	2	3	2	2	2
70	Large intestine	colon		0.431881	2	3	2	2	2	2	2	2	2	2	2	2	3	2	2	2	2	2	2	2	2	2	2	2	2	2	2	2	2	2	2	2	2	2	2	2	2	2	2	2	2	2	2	2	2
71	Large intestine	colon		0.29409	2	2	1	2	2	2	2	2	2	2	2	2	3	2	2	2	2	2	2	2	2	2	2	2	2	2	2	2	2	2	2	2	2	2	2	2	2	2	2	2	2	2	2	2	2
72	Stomach	stomach		0.309971	2	2	2	2	2	2	3	3	2	2	2	2	2	2	2	2	2	2	3	2	2	1	2	2	2	2	2	2	2	2	3	2	2	2	2	2	2	2	2	2	2	3	2	2	2
73	Large intestine	colon		0.896787	2	3	1	2	3	3	3	2	3	2	1	2	4	2	2	2	2	2	3	2	1	2	2	2	2	2	2	2	3	2	2	3	2	2	2	2	2	2	2	2	2	2	2	2	2
74	Liver	liver		0.99848	1	1	2	4	2	2	2	2	3	3	2	2	3	2	3	2	2	2	3	2	2	1	2	2	1	2	2	1	3	8	3	3	3	1	2	2	1	2	2	2	2	2	2	2	3
75	Large intestine	colon		0.99674	2	2	2	2	2	2	3	3	3	2	2	2	3	2	3	2	2	1	2	2	2	1	1	2	2	2	4	1	2	2	2	2	2	2	2	1	2	2	2	2	2	3	2	5	2
76	Liver	liver		0.986789	1	2	2	3	2	2	3	3	2	2	2	2	3	2	2	2	2	2	2	2	1	2	2	3	2	2	2	2	3	2	2	2	4	2	3	2	2	2	2	2	3	2	2	2	2
77	Large intestine	rectum		0.456469	2	2	2	3	2	2	2	2	2	2	1	2	3	2	2	2	2	2	2	3	1	2	2	2	2	2	2	2	2	2	2	2	2	2	2	2	2	2	2	2	2	2	2	2	2
78.1	Liver	liver		0.980768	1	1	1	2	2	2	2	2	3	3	2	2	2	2	3	2	2	2	3	2	1	2	2	2	2	2	2	2	2	3	4	2	2	2	1	3	2	2	2	2	2	2	2	1	3
78.3	Liver	liver		0.998443	1	1	1	3	2	2	3	2	3	3	2	5	3	2	3	2	2	2	3	2	1	1	2	3	2	2	2	1	2	2	4	2	3	1	1	2	2	2	2	2	2	3	2	2	3
79	Large intestine	rectum		0.998843	2	4	2	2	2	2	2	2	2	2	2	3	3	2	2	2	2	2	2	3	2	1	2	2	2	2	2	3	2	2	2	2	2	3	2	2	3	2	2	2	2	2	2	2	2
80.2	Melanoma	soft tissue		0.999044	2	1	2	3	2	3	3	3	2	3	1	2	2	2	3	2	2	2	2	2	2	2	2	2	3	2	3	2	2	2	3	2	2	2	2	2	2	2	2	2	2	3	2	2	3
82	Large intestine	colon		0.422165	2	2	1	2	2	2	3	3	2	2	2	2	3	2	2	2	2	2	2	2	2	1	2	2	2	2	2	1	2	2	2	2	3	2	2	2	2	3	2	2	3	2	2	2	2
83	Large intestine	colon		0.977855	2	2	2	2	2	2	3	3	2	2	1	2	4	2	2	2	2	2	2	2	2	2	2	2	2	2	2	2	2	2	2	2	2	2	2	2	2	2	2	2	2	2	2	2	2
84	Liver	liver		0.979313	2	3	2	2	2	2	2	3	2	2	2	2	2	2	2	2	2	2	2	2	2	2	1	2	2	2	2	2	2	1	2	3	3	2	2	2	2	3	2	2	3	2	2	2	2
85	Large intestine	rectum		0.411889	2	2	2	2	2	2	2	2	2	2	2	2	3	2	2	2	2	2	2	3	2	2	2	2	2	2	2	2	2	2	2	2	2	2	2	2	2	2	2	2	2	2	2	2	2
86	Large intestine	colon		0.392235	2	2	2	2	2	2	2	2	2	2	2	2	2	2	2	2	2	2	2	2	2	2	2	2	2	2	2	2	2	2	2	2	3	2	2	2	2	2	2	2	3	2	2	2	2
88	Lung	lung	adenocarcinoma	0.278378	2	2	2	3	2	2	3	2	3	2	2	2	2	2	2	2	2	2	2	2	2	2	2	2	2	2	2	1	2	2	2	2	2	1	2	2	2	2	2	2	2	2	2	2	2
89	Head&neck	head&neck		0.294785	2	2	2	2	2	2	2	2	2	2	2	2	2	2	2	2	2	2	2	2	2	1	2	2	2	2	2	2	2	2	2	2	2	2	2	2	2	2	2	2	2	2	2	2	2
90	Pancreas	pancreas		0.430245	1	2	2	2	2	3	2	3	2	2	2	2	2	2	2	2	2	2	2	2	2	2	2	2	2	2	2	2	2	2	2	2	2	2	2	2	2	2	2	2	2	2	2	2	2
91.1	Large intestine	cecum		0.390801	2	2	2	3	2	2	3	2	3	2	2	2	3	2	2	2	2	2	2	2	2	2	2	2	2	2	2	1	2	2	2	2	2	2	2	2	2	2	2	2	2	2	2	2	2
92	Breast	breast		0.26692	2	2	2	2	2	2	2	2	2	2	2	2	2	2	2	2	2	2	2	2	2	2	2	2	2	2	2	2	2	2	2	2	2	2	2	2	2	2	2	2	2	2	2	2	2
93	Kidney	kidney		0.744599	2	2	2	2	2	2	3	2	2	3	2	2	2	2	2	2	2	1	2	2	2	2	1	2	2	2	2	1	2	2	2	2	2	1	2	1	2	2	2	2	2	3	2	2	2
95	Lung	lung	squamous cell carcinoma	0.356915	2	2	1	2	3	3	2	2	2	2	2	2	2	2	2	2	2	2	2	2	2	1	2	2	2	2	2	1	3	2	3	2	2	1	2	2	2	2	2	2	2	3	2	3	2
96	Large intestine	rectum		0.825219	1	2	1	3	2	2	8	3	2	2	1	2	3	2	2	2	2	2	2	3	1	1	1	2	2	2	2	1	2	2	2	2	2	1	2	2	2	2	1	2	2	2	2	2	2
97	Head&neck	head&neck	squamous cell carcinoma	0.398403	2	2	2	4	3	3	2	2	2	2	2	2	3	2	2	2	2	2	3	2	2	2	2	2	2	2	2	1	2	2	3	2	2	2	2	2	2	2	2	2	2	3	2	2	2
99	Large intestine	colon		0.415181	2	2	2	2	2	2	2	3	3	2	2	2	3	2	2	2	2	2	2	2	2	1	1	2	2	2	2	2	2	2	3	2	2	2	2	2	2	2	2	2	2	2	2	2	2
100	Breast	breast		0.36791	2	2	2	2	2	2	2	2	2	2	1	2	3	2	2	2	2	2	2	2	1	2	2	2	2	2	2	2	2	1	2	2	3	2	2	2	2	2	2	2	2	2	2	2	2
101	Breast	breast		0.362498	2	2	2	2	2	2	3	2	2	2	2	2	2	2	3	2	2	2	2	2	2	2	2	2	2	2	3	1	2	2	3	2	3	1	2	2	1	2	2	2	3	3	2	2	2
103	Breast	breast		0.979097	2	1	2	3	2	3	2	2	3	3	2	2	3	2	3	2	2	2	2	2	2	1	2	3	2	2	3	1	2	2	2	2	3	1	2	2	2	3	2	2	3	3	2	3	1
104	Head&neck	head&neck		0.328147	2	2	2	2	2	2	2	2	2	2	2	2	2	2	2	2	2	2	2	2	2	2	2	2	2	2	2	2	2	2	2	2	2	2	2	2	2	2	2	2	2	2	2	2	2
105	Lung	lung	adenocarcinoma	0.300445	2	2	2	2	2	2	2	2	2	2	2	2	2	2	2	2	2	2	2	2	2	1	2	2	2	2	2	2	2	2	2	2	2	2	2	2	2	2	2	2	2	2	2	2	2
106	Liver	liver		0.62335	1	1	1	3	2	3	2	2	2	2	2	2	2	2	2	2	2	2	2	2	2	2	1	2	3	2	2	2	2	2	2	3	2	2	2	2	2	2	2	2	2	3	2	2	2
107	Liver	liver		0.916273	1	2	2	2	2	2	3	3	2	2	2	1	2	2	2	4	2	1	2	3	3	2	1	2	2	2	3	2	2	1	1	4	2	2	2	1	1	4	3	2	4	3	2	2	2
108	Head&neck	head&neck		0.847387	2	2	2	2	2	2	3	2	2	2	2	2	2	2	3	2	2	2	3	2	2	1	2	2	2	2	3	1	2	2	3	2	2	1	2	2	2	2	2	2	2	3	2	2	2
109	Large intestine	rectum		0.421409	2	4	2	2	2	2	2	2	2	2	2	2	3	2	2	2	2	2	2	2	2	2	2	2	2	2	2	2	2	2	3	2	2	2	2	2	2	2	2	2	2	2	2	2	2
110	Lung	lung	adenocarcinoma	0.436699	2	1	2	4	2	2	3	2	3	2	2	2	2	2	2	2	2	2	3	2	2	1	2	2	2	2	2	2	2	2	3	2	2	1	2	2	2	2	2	2	2	2	2	2	2
111	Large intestine	rectum		0.340154	2	3	2	2	2	2	2	2	2	2	2	2	3	2	2	2	2	2	2	2	2	1	2	2	2	2	2	2	2	2	2	2	2	2	2	2	2	2	2	2	2	2	2	2	2
112	Head&neck	head&neck	squamous cell carcinoma	0.346716	2	2	2	2	2	3	2	3	2	2	2	2	2	2	2	2	2	2	2	2	2	1	2	2	2	2	2	2	2	2	2	2	2	1	2	2	2	2	2	2	2	3	2	2	2
114	GIST	rectum		0.53239	2	2	2	2	2	3	3	3	3	2	2	2	2	2	3	2	2	2	3	2	2	2	2	2	2	2	3	2	2	2	3	2	2	2	2	2	2	2	2	2	2	3	2	2	2
115	Large intestine	colon		0.555698	2	3	2	2	2	2	2	3	2	2	2	2	4	2	2	2	2	1	2	2	2	2	1	2	2	2	2	2	2	2	2	2	2	2	2	2	2	2	2	2	2	2	2	3	2
116	Pancreas	pancreas		0.262702	2	2	2	2	2	2	3	2	2	2	2	2	2	2	3	2	2	2	2	2	2	2	2	2	2	2	3	2	2	2	3	2	2	2	2	2	2	2	2	2	2	3	2	2	2
117	Kidney	kidney		0.994533	1	1	1	4	2	3	3	2	4	2	2	10	2	2	3	1	2	2	3	2	2	1	2	3	2	2	2	2	1	2	2	2	2	2	2	3	2	1	1	2	2	3	2	1	3
118	Sarcoma	retroperitoneum		0.832619	2	2	2	2	2	2	3	3	1	2	2	2	3	2	2	2	2	2	1	2	2	2	2	3	2	2	2	5	2	2	2	2	2	2	1	2	2	2	2	10	2	2	2	2	2
119	Large intestine	rectum		0.99827	1	2	1	3	2	2	3	3	2	2	2	2	6	2	2	1	2	2	3	2	2	2	1	2	2	2	2	1	3	2	3	2	3	2	1	2	2	2	2	2	3	2	2	2	2
120	Lung	lung		0.786265	1	1	2	3	2	2	2	3	2	2	1	2	3	2	2	2	2	2	2	2	1	1	2	2	2	2	2	2	2	2	2	2	2	2	2	2	2	2	2	2	2	2	2	2	2
121	Large intestine	rectum		0.306418	2	2	2	2	2	2	2	2	2	2	2	2	2	2	2	2	2	2	2	2	2	2	2	2	2	2	2	2	2	2	2	2	2	2	2	2	2	2	2	2	2	3	2	2	2
122	Lung	lung		0.992554	3	1	2	3	2	3	2	2	2	1	1	2	3	2	1	2	2	1	2	2	1	2	2	3	3	2	3	1	2	2	2	2	3	1	2	1	2	2	2	2	3	3	2	3	1
123	Head&neck	head&neck	squamous cell carcinoma	0.876261	2	2	2	3	2	3	2	2	2	2	2	2	2	2	2	2	2	2	2	2	2	2	2	2	2	2	2	2	2	2	2	2	2	2	2	2	2	2	2	2	2	3	2	2	2
124	Large intestine	rectum		0.649635	2	3	2	2	2	2	3	3	2	2	2	2	4	2	2	2	2	1	2	2	1	2	2	2	2	2	2	2	2	2	2	2	2	2	2	2	2	2	2	2	2	3	2	2	2
125	Breast	breast		0.911264	2	2	2	3	2	3	2	2	3	1	2	1	3	2	1	2	2	2	2	2	2	2	2	2	2	2	2	2	3	2	3	2	3	2	2	2	1	2	2	2	3	2	2	2	2
127	Breast	breast		0.792956	2	2	2	2	2	2	2	2	2	2	2	1	2	2	2	10	2	2	1	2	2	2	1	2	2	2	1	2	2	2	2	2	2	2	2	1	1	2	2	2	2	2	2	2	2
128.1	Large intestine	colon		0.466273	2	3	2	2	2	2	2	2	2	2	1	2	3	2	2	2	2	2	2	2	2	2	2	2	2	2	2	2	2	1	2	2	2	2	2	2	2	2	2	2	2	2	2	2	2
128.2	Liver	liver		0.678427	1	2	1	2	2	4	3	3	3	3	2	2	2	2	3	2	2	2	3	2	1	1	2	2	2	2	3	1	3	2	3	2	3	1	2	2	2	1	1	2	3	4	2	2	2
129	Large intestine	cecum		0.670242	2	2	2	2	2	2	2	2	2	2	2	2	2	2	2	2	2	2	2	2	2	2	2	2	2	2	2	2	2	2	2	2	3	2	2	2	2	3	2	2	3	2	2	2	2
130	Head&neck	head&neck	squamous cell carcinoma	0.316588	2	2	2	3	2	3	2	2	3	2	2	2	2	2	2	2	2	2	2	2	2	2	2	3	3	2	3	2	2	3	2	3	3	2	2	2	2	2	2	2	2	3	2	2	2
131	EGJ	esophagogastric junction		0.31342	2	2	2	2	2	2	2	2	2	2	2	2	2	2	2	2	2	2	2	2	5	2	2	2	2	2	2	2	2	2	2	2	2	2	2	2	2	2	2	2	2	2	2	2	2
132	Large intestine	rectum		0.636368	2	2	2	2	2	2	2	2	2	2	2	2	2	2	2	2	2	2	2	2	2	2	2	2	2	2	2	2	2	2	2	2	2	2	2	2	2	2	2	2	2	2	2	2	2
133	Large intestine	colon		0.914996	2	2	2	2	2	2	2	2	2	2	2	2	3	2	2	2	2	1	2	2	2	1	2	2	2	2	2	1	2	2	2	2	3	2	2	2	2	2	2	2	3	3	2	2	2
134	EGJ	esophagogastric junction		0.352214	2	2	2	2	2	3	2	2	2	2	2	2	2	2	2	2	2	2	2	2	2	2	2	2	2	2	2	2	2	2	3	2	2	2	2	2	2	2	2	2	2	3	2	2	2
135	GIST	esophagus		0.882057	2	2	1	3	2	3	3	3	3	1	2	2	3	2	2	1	2	2	3	2	2	2	2	3	2	2	3	2	3	1	2	2	3	2	1	3	2	2	2	2	2	3	2	3	3
136	Lung	lung	squamous cell carcinoma	0.293386	2	2	2	2	2	3	2	2	2	2	2	2	2	2	2	2	2	2	2	2	2	2	2	2	2	2	2	2	2	2	2	2	2	2	2	2	2	2	2	2	2	3	2	2	2
137	Stomach	stomach		0.246926	2	2	2	3	2	2	2	2	2	2	2	2	2	2	2	2	2	2	2	2	2	2	2	2	2	2	2	2	2	2	2	2	2	2	2	2	2	2	2	5	2	2	2	2	2
138	Head&neck	head&neck		0.926453	2	2	2	4	2	3	3	2	2	2	2	2	3	2	2	2	2	2	2	2	2	2	2	2	3	2	2	2	2	2	3	2	2	2	2	2	2	2	2	2	2	3	2	2	3
139	Lung	lung	squamous cell carcinoma	0.425464	1	1	1	2	2	3	2	2	2	2	2	2	2	2	2	2	2	2	2	2	1	1	2	2	4	2	2	2	3	2	2	2	3	2	2	2	2	2	2	2	3	3	2	2	2
140	Lung	lung	adenocarcinoma	0.304914	2	2	2	2	2	2	3	2	3	2	2	2	2	2	2	2	2	2	2	2	2	1	2	2	2	2	2	2	2	2	2	2	2	2	2	2	2	2	2	2	2	2	2	2	2
141	Head&neck	head&neck	squamous cell carcinoma	0.355832	2	2	2	2	2	3	2	2	2	2	2	2	2	2	2	2	2	2	2	2	2	2	2	2	3	2	2	2	2	2	2	2	2	2	3	2	2	2	2	2	2	3	2	2	2
142	Stomach	stomach		0.75516	2	2	2	2	2	2	2	2	2	2	2	2	3	2	2	2	2	2	2	2	2	2	2	2	2	2	2	1	2	2	2	2	2	2	2	2	2	2	2	2	2	2	2	2	2
143	Large intestine	rectum		0.596285	2	2	2	2	2	2	3	3	2	3	1	2	3	2	2	2	2	2	2	2	2	1	1	2	2	2	2	2	2	2	2	2	2	2	2	2	2	2	2	2	3	3	2	2	2
144	Stomach	stomach		0.698726	2	2	2	3	2	3	2	2	2	2	2	2	3	2	2	2	2	2	2	3	2	2	2	2	2	2	2	2	2	2	2	2	2	2	2	2	2	2	2	2	2	3	2	2	3
146	Lung	lung	adenocarcinoma	0.307169	2	2	2	2	2	2	2	2	2	2	2	2	2	2	2	2	2	2	2	2	2	2	2	2	2	2	2	2	2	2	2	2	2	2	2	2	2	2	2	2	2	2	2	2	2
147	Head&neck	head&neck	squamous cell carcinoma	0.81502	2	2	2	3	2	3	2	3	2	2	2	2	2	2	2	3	2	2	2	2	2	2	2	2	2	2	2	2	2	2	2	2	2	2	3	2	2	2	2	2	2	3	2	2	2
148	Large intestine	rectum		0.401317	2	2	2	2	2	2	2	3	2	2	2	2	2	2	3	2	2	2	2	2	2	1	2	2	2	2	2	2	2	2	2	2	2	2	2	2	2	2	2	2	2	2	2	2	2
149	Stomach	stomach		0.305195	2	2	2	2	2	2	2	2	2	2	2	2	3	2	2	2	2	2	2	2	2	2	2	2	2	2	2	2	2	2	2	2	2	2	2	2	2	2	2	2	2	2	2	2	2
150	Breast	breast		0.771028	1	1	1	2	2	3	2	2	2	2	2	2	2	2	3	2	2	3	2	2	2	1	2	2	2	2	2	2	2	2	2	2	3	2	2	3	1	4	2	2	3	3	2	2	2
151	Lung	lung	adenocarcinoma	0.301421	2	2	2	2	2	2	2	2	2	2	2	2	2	2	2	2	2	2	2	2	2	2	2	2	2	2	2	2	2	2	2	2	2	2	2	2	2	2	2	2	2	2	2	2	2
152	Large intestine	colon		0.793793	2	3	2	2	2	3	2	2	2	2	1	2	3	2	2	2	2	2	2	2	1	2	1	2	2	2	2	2	2	2	2	2	3	2	2	2	2	2	2	2	3	3	2	2	2
153	Sarcoma	soft tissue		0.988443	2	2	2	2	2	3	3	3	3	2	2	2	2	2	2	2	2	2	3	2	2	2	2	2	2	2	2	2	2	2	3	2	2	1	2	2	2	2	2	6	2	3	2	2	2
154.1	Large intestine	colon		0.257921	2	2	2	2	2	2	3	2	3	2	2	2	2	2	2	2	2	2	2	2	2	2	2	2	2	2	2	1	2	2	2	2	2	1	2	2	2	2	2	2	2	2	2	2	2
155.1	Large intestine	colon		0.370291	2	2	1	2	2	2	2	2	3	2	2	2	3	2	2	2	2	2	2	2	2	1	2	2	2	2	2	1	2	2	2	2	2	2	2	2	2	2	2	2	2	2	2	2	2
156	Head&neck	head&neck	squamous cell carcinoma	0.472983	2	2	2	2	2	3	2	2	2	2	2	2	2	2	2	2	2	2	2	3	2	1	2	2	2	2	2	1	3	2	2	2	2	1	2	2	2	2	2	2	2	3	2	2	2
157	Head&neck	head&neck	squamous cell carcinoma	0.497735	2	2	1	3	2	3	3	3	3	2	2	2	3	2	3	2	2	2	2	2	2	1	2	2	3	2	3	2	2	2	2	2	2	2	2	2	2	2	1	2	2	3	2	2	2
158	Large intestine	rectum		0.433776	2	2	1	3	2	2	2	2	3	3	2	2	3	2	3	2	2	2	2	2	2	1	2	4	2	2	2	2	2	2	2	2	3	2	2	2	2	2	1	2	2	3	2	2	3
159.1	Lung	lung	adenocarcinoma	0.288218	2	2	2	2	2	2	2	2	2	2	2	2	2	2	2	2	2	2	2	2	2	1	2	2	2	2	2	2	2	2	2	2	2	2	2	2	2	2	2	2	2	2	2	2	2
160	Head&neck	head&neck	squamous cell carcinoma	0.315058	2	2	2	2	2	3	3	3	3	2	2	10	2	2	3	2	2	2	3	2	2	1	2	2	2	2	2	1	2	2	3	2	2	2	2	2	2	2	2	2	2	3	2	2	2
161	Breast	breast		0.288596	2	2	2	2	2	2	2	2	2	2	2	2	2	2	2	2	2	2	2	2	2	2	2	2	2	2	2	2	2	2	2	2	2	2	2	2	2	2	2	2	2	2	2	2	2
162	Sarcoma	soft tissue		0.337418	2	2	2	2	2	2	2	2	2	2	2	2	2	2	2	2	2	2	2	2	2	2	2	2	2	2	2	2	2	2	2	2	2	2	2	2	2	2	2	2	2	2	2	2	2
163	Large intestine	rectum		0.768447	2	2	1	2	2	2	2	3	2	2	2	2	3	2	2	2	2	2	2	2	2	1	2	2	2	2	2	2	2	2	2	2	2	2	2	2	2	2	2	2	2	2	2	2	2
165	Large intestine	colon		0.608426	2	2	2	2	2	3	2	3	2	2	1	2	4	2	2	2	2	2	3	2	1	2	1	2	2	2	2	2	2	2	2	3	2	2	2	2	2	2	2	2	2	2	2	2	2
167	Lung	lung	adenocarcinoma	0.312166	1	1	1	2	2	2	4	2	2	2	2	2	2	2	2	2	2	2	2	1	2	1	1	2	2	2	2	1	2	2	2	2	2	1	2	2	2	2	2	2	2	2	2	2	2
168	Head&neck	head&neck	squamous cell carcinoma	0.439279	2	2	1	3	2	4	2	3	3	2	2	2	2	2	2	2	2	2	2	2	2	1	2	2	4	2	2	2	3	2	3	2	2	2	3	2	2	2	2	2	2	3	2	2	2
169	Large intestine	rectum		0.297877	2	2	2	2	2	3	3	3	3	2	2	2	2	2	2	2	2	2	2	2	2	2	2	2	2	2	3	2	2	2	3	2	2	2	2	2	2	2	2	2	2	2	2	2	2
170	Large intestine	rectum		0.49856	2	2	1	3	2	2	3	3	2	2	2	2	5	2	2	2	2	2	3	2	1	1	2	2	2	2	3	1	3	2	3	2	2	2	2	2	2	2	2	2	2	2	2	3	2
172	Lung	lung	adenocarcinoma	0.402505	1	2	2	3	3	3	3	3	2	3	1	2	2	2	3	2	2	2	5	2	1	2	2	2	2	2	3	1	2	2	3	2	3	1	2	2	2	2	2	2	3	3	2	2	2
173	Stomach	stomach		0.303784	2	2	2	2	2	2	2	2	2	2	2	2	2	2	2	2	2	2	2	2	2	2	2	2	2	2	2	2	2	2	2	2	2	2	2	2	2	2	2	2	2	2	2	2	2
174	Stomach	stomach		0.29741	2	2	2	2	2	2	3	2	2	2	2	2	2	2	2	2	2	2	2	2	2	1	2	2	2	2	2	2	2	2	2	2	2	2	2	2	2	2	2	2	2	3	2	2	2
175	Large intestine	colon		0.807186	2	3	1	2	2	3	3	3	2	2	1	2	3	2	3	2	2	2	3	2	1	2	2	2	2	2	3	2	2	1	2	2	2	2	2	2	2	2	2	2	2	3	2	3	2
176	Stomach	stomach		0.311233	2	2	2	2	2	3	2	2	2	2	2	2	3	2	2	2	2	2	2	2	2	2	2	2	2	2	2	2	2	2	2	2	2	2	2	2	2	2	2	2	2	3	2	2	2
177	Large intestine	rectum		0.37386	2	2	2	2	2	2	2	2	2	2	1	2	3	2	2	2	2	2	2	2	2	2	2	2	2	2	2	2	2	2	2	2	2	2	2	2	2	2	2	2	2	2	2	2	2
178	Large intestine	colon		0.997113	2	3	1	2	2	2	2	3	2	2	2	2	4	2	2	2	2	2	2	3	1	2	2	2	2	2	2	2	2	2	2	2	2	2	2	2	2	2	2	2	2	2	2	2	2
179	Breast	breast		0.501395	2	1	2	3	2	2	3	3	2	2	2	2	2	2	3	2	2	1	3	2	1	4	2	2	2	2	2	2	2	2	3	2	2	2	2	1	2	3	2	1	2	2	2	3	2
180	Pancreas	pancreas		0.350856	2	2	2	2	2	2	2	2	2	2	2	2	2	2	2	2	2	2	2	2	2	2	2	2	2	2	2	2	2	2	2	2	2	2	2	2	2	2	2	2	2	2	2	2	2
182	Lung	lung	squamous cell carcinoma	0.999634	2	2	2	2	2	3	2	2	2	2	2	2	3	2	2	2	2	2	2	2	2	1	2	2	3	2	2	3	2	3	6	2	2	2	2	1	2	2	3	2	2	3	2	2	2
184	Breast	breast		0.406303	2	2	2	3	2	3	3	3	3	2	2	2	2	2	2	2	2	2	2	2	2	2	2	2	2	2	3	2	3	2	2	2	2	2	2	2	2	2	2	8	2	3	2	2	2
186	Stomach	stomach		0.349609	2	2	2	2	2	2	2	2	2	2	2	2	3	2	2	2	2	2	2	2	2	2	2	2	2	2	2	2	2	2	2	10	2	2	2	2	2	2	2	2	2	3	2	2	2
187	Large intestine	colon		0.43689	2	1	2	2	2	3	2	2	2	2	2	2	2	2	2	2	2	3	2	2	2	1	2	2	2	2	2	1	2	2	3	2	2	2	2	3	2	2	2	2	2	3	2	2	2
188	Liver	liver		0.506481	1	2	1	3	2	3	3	3	3	2	2	10	3	2	3	2	2	2	3	2	1	1	2	2	2	2	3	1	2	2	3	2	3	2	2	2	2	3	2	2	3	3	2	3	2
189	Lung	lung	adenocarcinoma	0.377904	1	1	2	3	2	2	2	2	3	2	2	2	3	2	2	2	2	2	3	2	1	2	2	2	2	2	2	1	2	2	2	2	2	1	2	2	2	3	2	2	3	5	2	2	2
190	Large intestine	colon		0.744373	2	3	2	2	2	2	2	3	2	2	2	2	4	2	2	2	2	2	2	2	2	2	1	2	2	2	2	2	2	1	2	2	2	2	2	2	2	2	2	2	2	2	2	2	2
191	Lung	lung	adenocarcinoma	0.323619	2	2	2	3	2	2	3	3	3	2	2	2	2	2	3	2	2	2	3	2	2	1	2	2	2	2	3	1	2	2	3	2	2	1	2	2	2	2	2	2	2	2	2	3	2
192	Others	duodenum		0.607112	1	2	1	2	2	3	3	3	3	2	2	2	2	2	2	2	2	2	2	2	1	1	2	2	2	2	3	2	2	2	2	2	2	2	2	2	2	2	2	2	2	3	2	2	2
193	Sarcoma	soft tissue		0.575907	2	2	2	2	2	2	2	2	2	2	2	2	2	2	2	2	2	2	2	2	2	2	2	2	2	2	2	2	2	2	2	2	2	2	2	2	2	2	2	2	2	2	2	2	2
195	Stomach	stomach		0.294082	2	2	2	2	2	3	3	2	3	2	2	2	2	2	3	2	2	2	2	2	2	1	2	2	2	2	3	2	2	2	3	2	2	2	2	2	2	2	2	2	2	3	2	2	2
196	Lung	lung		0.999365	2	2	2	2	2	4	3	3	2	2	1	2	3	2	2	2	2	3	2	2	1	1	2	2	4	2	3	5	2	2	2	2	2	2	2	3	2	2	2	2	2	4	2	2	2
197	Large intestine	colon		0.536537	2	2	2	2	2	2	2	2	2	2	2	2	2	2	2	2	2	2	2	2	2	1	2	2	2	2	3	1	2	2	2	2	2	2	2	2	2	2	2	2	2	2	2	3	2
198	Large intestine	colon		0.964858	2	2	2	2	2	3	3	3	3	3	2	9	4	2	3	2	2	2	3	2	1	1	2	2	2	2	3	1	2	2	2	2	2	2	2	2	2	2	2	2	2	3	2	2	2
199	Large intestine	colon		0.991741	2	3	1	3	2	2	2	2	2	2	2	2	4	2	2	2	2	2	2	2	1	2	1	1	2	2	2	2	2	2	2	2	2	2	2	2	2	2	2	2	2	3	2	2	1
200	Lung	lung	adenocarcinoma	0.459186	2	2	2	2	2	3	3	2	3	3	1	5	2	2	3	3	2	2	3	2	1	1	2	2	2	2	3	1	2	1	2	2	2	1	2	2	1	2	2	6	2	3	2	3	2
202	Pancreas	pancreas		0.309317	2	2	2	2	2	3	3	3	3	2	2	2	2	2	2	2	2	2	2	2	2	2	2	2	2	2	3	2	2	2	3	2	2	2	2	2	2	2	2	2	2	3	2	2	2
204	Lung	lung	adenocarcinoma	0.984887	1	1	2	3	2	2	2	2	2	2	2	2	3	2	2	2	2	2	3	2	2	1	2	2	1	2	2	1	2	2	3	3	3	1	3	2	2	2	3	2	2	2	2	2	3
205	Lung	lung	squamous cell carcinoma	0.338438	2	2	2	3	2	3	3	3	3	3	2	2	2	2	2	2	2	2	2	2	2	1	2	2	2	2	3	1	2	2	3	2	2	2	2	2	2	2	2	2	2	4	2	2	3
206	Liver	liver		0.81766	1	2	2	2	2	2	3	3	2	2	2	2	3	2	2	3	2	2	2	2	2	1	1	2	2	2	2	1	3	2	3	2	3	2	2	2	2	3	2	2	3	2	2	2	2
207	Large intestine	rectum		0.617087	2	2	1	2	2	2	2	2	2	2	2	2	4	2	2	2	2	2	2	2	2	2	1	2	2	2	2	2	2	2	2	2	2	2	2	2	2	2	2	2	2	2	2	2	2
208	Head&neck	head&neck		0.758326	1	2	1	2	2	2	3	3	3	2	2	2	2	2	2	2	2	2	3	2	1	1	2	2	2	2	3	1	2	2	3	2	2	1	2	2	2	2	2	2	2	2	2	2	2
209	Stomach	stomach		0.994877	2	2	2	4	2	2	2	3	2	2	2	2	4	2	2	2	2	1	3	2	2	1	1	2	2	2	2	2	2	2	3	2	2	1	2	2	2	2	2	2	2	2	2	2	3
210	Lung	lung		0.355609	2	2	2	2	2	2	3	2	2	2	2	2	2	2	2	3	2	2	2	2	2	2	2	2	1	2	3	2	2	2	2	2	3	2	2	2	2	3	2	2	2	3	2	2	2
211	Lung	lung	adenocarcinoma	0.38722	2	2	2	3	2	2	2	2	2	2	2	3	3	2	2	2	2	2	3	2	2	1	2	2	2	2	2	1	2	2	2	2	3	1	2	2	2	2	2	2	2	3	2	2	2
214	Large intestine	rectum		0.480942	2	3	1	2	2	2	3	3	2	2	2	2	2	2	2	2	2	2	2	3	1	2	2	2	2	2	2	2	2	2	2	2	2	2	2	2	2	2	2	2	2	2	2	2	2
216	Stomach	stomach		0.326724	2	2	2	2	2	3	2	2	3	2	2	2	3	2	3	2	2	2	3	2	1	1	2	2	2	2	2	1	2	2	2	2	3	1	2	3	2	2	2	2	2	3	2	2	2
217	Lung	lung	squamous cell carcinoma	0.596943	2	2	2	3	2	6	3	2	3	2	2	2	3	2	2	2	2	2	2	2	2	1	1	2	5	2	2	2	3	2	3	2	3	2	2	2	1	3	2	2	3	5	2	2	2
218	Lung	lung		0.998763	2	2	2	3	2	3	2	2	2	2	2	2	3	2	2	3	2	2	2	2	1	2	2	2	3	2	3	2	2	2	2	2	3	2	2	3	2	3	2	2	2	3	2	2	2
219	Others	jejunum		0.562026	2	2	2	2	2	2	2	2	2	2	2	2	2	2	2	2	2	2	2	2	2	2	2	2	2	2	2	2	2	2	2	2	2	2	2	2	2	2	2	2	2	2	2	2	2
221	Liver	liver		0.73779	2	2	1	3	2	2	2	2	3	2	2	2	2	2	2	2	2	2	2	2	2	1	1	3	2	2	3	1	2	2	3	2	1	1	2	2	2	3	2	2	1	2	2	2	3
222	Kidney	kidney		0.467395	2	2	2	2	3	3	3	3	3	2	2	10	3	2	2	3	2	3	3	2	1	2	2	2	2	2	3	1	2	2	3	3	3	1	2	3	2	3	2	2	3	3	2	3	3
224	Head&neck	head&neck	squamous cell carcinoma	0.345295	2	2	2	3	2	4	3	3	2	2	2	2	2	2	2	2	2	2	2	2	2	2	2	2	3	2	2	2	3	2	2	2	2	2	2	2	2	2	2	2	2	3	2	2	2
225	Large intestine	cecum		0.943543	2	3	1	2	2	2	2	2	3	2	1	3	4	2	2	2	2	2	2	2	1	2	1	2	2	2	3	2	2	1	2	2	2	2	2	2	2	2	2	2	2	2	2	3	2
226	Stomach	stomach		0.286297	2	2	1	2	2	2	3	3	2	2	2	2	2	2	2	2	2	2	3	2	2	1	2	2	2	2	3	1	2	2	2	2	2	2	2	2	2	2	2	2	2	2	2	2	2
227	Large intestine	rectum		0.781506	1	2	1	2	2	3	3	3	2	2	1	2	4	2	3	2	2	1	3	3	1	1	2	2	2	2	2	1	2	2	2	2	2	1	2	1	2	2	2	2	2	3	2	2	2
228	Large intestine	colon		0.347578	2	2	2	2	2	3	3	3	2	2	2	2	3	2	2	2	2	2	2	2	2	2	2	2	2	2	2	2	2	2	2	2	2	2	2	2	2	2	2	2	2	3	2	2	2
229	Large intestine	rectum		0.459019	2	3	2	2	2	2	3	3	2	2	2	3	4	2	3	2	2	1	2	2	1	2	2	2	2	2	3	2	2	1	2	2	2	2	2	1	2	2	2	2	2	3	2	2	2
230	Large intestine	cecum		0.610585	2	2	2	2	2	3	3	3	2	2	2	2	2	2	3	2	2	2	2	2	2	2	2	2	2	2	2	1	2	2	3	2	2	2	2	2	2	2	2	2	2	3	2	2	2
231	Lung	lung	adenocarcinoma	0.319546	2	2	2	3	2	2	3	3	2	2	2	2	2	2	2	2	2	2	3	2	1	1	2	2	2	2	3	1	2	2	2	2	3	2	2	2	2	2	2	2	2	2	2	2	2
232	Kidney	kidney		0.608337	2	2	2	2	2	2	3	3	2	2	2	3	3	2	2	2	2	2	2	2	2	2	3	2	2	2	2	2	3	2	2	2	2	2	2	2	3	2	2	2	2	2	2	2	2
233	Large intestine	rectum		0.501643	2	4	1	2	3	2	2	2	3	2	1	2	3	2	2	2	2	2	2	2	1	2	2	2	2	2	2	2	2	2	3	3	2	2	2	2	2	2	2	2	2	2	2	2	2
234	Lung	lung	adenocarcinoma	0.31126	2	2	2	2	2	2	3	3	2	2	2	2	2	2	2	2	2	2	3	2	1	1	2	2	2	2	3	1	2	2	2	2	2	1	2	2	2	2	2	2	2	2	2	2	2
235	Large intestine	rectum		0.784131	2	4	2	2	2	3	2	2	2	2	2	2	4	2	3	2	2	2	2	2	2	1	2	2	2	2	2	2	2	2	2	2	3	2	2	2	2	2	2	2	2	2	2	3	3
236	Pancreas	pancreas		0.295633	2	2	2	2	2	2	2	2	2	2	2	2	2	2	2	2	2	2	2	2	2	2	2	2	2	2	2	2	2	2	2	2	2	2	2	2	2	2	2	2	2	2	2	2	2
237	Head&neck	head&neck	squamous cell carcinoma	0.941425	2	2	2	2	2	3	3	2	2	2	2	2	2	2	2	2	2	2	2	2	2	1	2	2	2	2	2	1	2	2	3	2	2	2	2	2	2	2	2	2	2	3	2	2	2
238	Lung	lung	squamous cell carcinoma	0.52859	2	2	2	4	2	3	3	3	2	2	2	2	2	2	2	3	2	2	2	2	2	1	2	2	3	2	3	2	2	2	3	2	2	2	2	2	2	2	2	2	2	3	2	3	2
239	Melanoma	vagina		0.839806	1	2	2	2	2	2	2	2	2	2	2	2	2	2	2	2	2	3	2	4	2	1	2	2	2	2	2	1	2	2	2	2	3	1	2	3	1	3	4	2	3	2	2	2	2
240	Liver	liver		0.448213	2	2	2	2	2	2	2	2	2	2	2	2	2	2	2	2	2	2	2	2	2	2	2	2	2	2	2	2	2	2	3	2	3	1	2	2	1	2	2	2	2	2	2	2	2
241	Breast	breast		0.722436	2	2	2	2	2	3	2	3	2	2	1	3	2	2	2	2	2	2	3	2	2	1	2	2	2	2	2	2	3	3	3	2	2	2	2	2	3	3	2	2	3	3	2	3	3
242	Lung	lung	adenocarcinoma	0.422976	2	2	2	3	2	2	2	2	3	2	2	3	2	2	2	2	2	2	3	2	2	1	2	3	2	2	2	1	2	1	3	2	3	1	2	2	3	2	2	2	2	3	2	2	2
243	Large intestine	anal canal		0.771023	2	1	2	2	2	3	3	1	3	2	2	2	3	2	2	2	2	2	3	2	2	1	1	2	2	2	3	2	2	2	2	2	3	2	1	2	2	2	2	2	2	3	2	3	2
244	Breast	breast		0.525714	1	2	2	4	2	2	3	2	2	2	2	2	2	2	2	2	2	2	2	2	2	1	2	2	2	2	2	2	2	2	2	2	4	1	2	2	2	3	2	2	3	3	2	2	2
245.1	Large intestine	rectum		0.738263	2	4	2	2	2	2	3	2	2	2	1	2	3	2	2	2	2	2	2	2	1	2	2	2	2	2	2	2	3	2	2	2	2	2	2	2	2	2	2	2	2	2	2	3	2
245.2	Large intestine	colon		0.991883	2	2	1	2	2	3	3	3	2	2	1	2	4	2	2	2	2	2	2	2	2	2	2	2	3	2	2	2	2	2	2	2	2	2	2	2	2	2	2	2	2	3	2	2	2
246	Liver	liver		0.499274	2	2	2	3	2	3	3	2	3	2	2	2	2	2	2	2	2	2	2	2	2	2	1	3	2	2	2	1	2	2	2	2	3	2	2	2	2	3	2	2	3	2	2	3	2
248	Stomach	stomach		0.299162	2	2	2	2	2	3	2	2	2	2	2	2	2	2	2	2	2	2	2	2	2	2	2	2	2	2	2	1	2	2	2	2	3	2	2	2	2	2	2	2	2	3	2	2	2
249	Large intestine	rectum		0.415925	2	2	2	2	2	2	3	3	2	2	1	2	3	2	2	2	2	2	2	2	1	2	2	2	2	2	2	2	2	2	2	2	2	2	2	2	2	2	2	2	2	2	2	2	2
250.1	Large intestine	rectum		0.323264	2	2	2	3	2	3	3	3	3	2	2	2	3	2	3	2	2	2	3	2	2	2	2	2	2	2	3	1	3	2	3	2	2	2	2	2	2	2	2	2	2	3	2	2	2
251	Large intestine	colon		0.554369	2	2	2	2	2	2	2	2	3	2	2	2	2	2	2	2	2	2	2	2	2	1	2	2	2	2	2	1	2	2	2	2	2	2	2	2	2	2	2	2	2	2	2	2	2
252	Liver	liver		0.816718	2	2	2	2	2	3	3	3	3	3	1	1	2	2	3	2	2	2	2	2	1	2	1	2	2	2	3	2	3	2	3	2	4	2	2	3	1	3	2	3	4	3	2	2	1
[truncated: 1,233 more rows]
[truncated: 160 more columns]

## Sheet: Part 4
Sample ID	Classification	Tissue	Type	Tumor purity	RAD1	RAD21	RAD50	RAD51	RAD51B	RAD51C	RAD51D	RAD52	RAD54L	RAF1	RALGDS	RALY	RARA	RASA1	RB1	RBM10	RBMX	RECQL4	REL	RET	RFWD2	RHBDF2	RHEB	RHOA	RHOH	RICTOR	RIT1	RNASEL	RNF2	RNF213	RNF43	ROS1	RPA1	RPL10	RPL22	RPL5	RPS14	RPS15	RPS2	RPS6KA2	RPS6KA4	RPS6KB2	RPTOR	RRM1	RUNX1
[truncated: 1,454 more rows]
[truncated: 160 more columns]
